# Supplementary material for: Fungal Extracellular Vesicles are Recoverable Across Variable Ultracentrifugation Speeds but Display Species-specific Profiles of Sedimentation
Source: J Membr Biol. 2026 Jun 17;259(1):21. doi: 10.1007/s00232-026-00386-3 (PMC13275532; doi:10.1007/s00232-026-00386-3)
Supplement: Supplementary file 1 — Supplementary Material 1 [file 232_2026_386_MOESM1_ESM.xlsx]

## Sheet: Overview
ANALYSIS SUMMARY
Total Tables:	10
Analysis Date:	2026-01-13 15:14:32
SHEET NAMES REFERENCE
Sheet Name	Full Description
Total_100K	Total from 100,000 x g
Total_20K	Total from 20,000 x g
Total_40K	Total from 40,000 x g
Total_60K	Total from 60,000 x g
Total_80K	Total from 80,000 x g
UpSet_20K ∩ 40K ∩ 60K ∩ 80K	UpSet - 20,000 x g ∩ 40,000 x g ∩ 60,000 x g ∩ 80,000 x g
UpSet_40K ∩ 60K ∩ 80K	UpSet - 40,000 x g ∩ 60,000 x g ∩ 80,000 x g
UpSet_40K ∩ 60K ∩ 80K ∩ 100K	UpSet - 40,000 x g ∩ 60,000 x g ∩ 80,000 x g ∩ 100,000 x g
UpSet_40K Only	UpSet - 40,000 x g Only
UpSet1	UpSet - All fractions

## Sheet: Total_20K
Protein Index	Locus	Replicate Count	Total Signal	1__20K1	1__20K2	1__20K3	2__40K1	2__40K2	2__40K3	3__60K1	3__60K2	3__60K3	4__80K1	4__80K2	4__80K3	5__100K1	5__100K2	5__100K3	Description
0	KGB75317.2	15	0.008257256426555093	0.00022296987893216007	0.00019222423136020444	0.0004711476542157461	0.0010581513858849722	0.0005653409774911288	0.0004919703138822362	0.0007875520307027323	0.0003255203962516502	0.0011557357050380197	0.0006526340156555567	0.0005205526652408747	0.000929213147730556	0.0002954246720574436	0.0003580769825310189	0.0002307423695807913	transcript=CNBG_1155_t1 gene=CNBG_1155 organism=Cryptococcus_gattii_VGII_R265 gene_product=immunoreactive mannoprotein MP88 transcript_product=immunoreactive mannoprotein location=CP025761:230396-231778(-) protein_length=378 sequence_SO=chromosome SO=protein_coding_gene is_pseudo=false
2	KGB77594.2	15	0.12381890661482936	0.0022685705306964964	0.001696046881446581	0.011202563239701566	0.012173967486791162	0.006824970443513617	0.016854828867058563	0.010264030026400537	0.0029927851342433824	0.02412689301722279	0.008141907258501063	0.00674982259748924	0.010944053123045685	0.0032202820351882283	0.003940640364492274	0.0024175456090381677	transcript=CNBG_3432_t1 gene=CNBG_3432 organism=Cryptococcus_gattii_VGII_R265 gene_product=conserved hypothetical protein transcript_product=conserved hypothetical protein location=CP025759:1436997-1437822(+) protein_length=218 sequence_SO=chromosome SO=protein_coding_gene is_pseudo=false
4	KGB77810.2	15	0.014409360415221176	0.0003199774623966011	0.00019604531690631976	0.001610154186897561	0.0012603002252696584	0.0006680728716804428	0.001980128820095145	0.0005139023479488735	0.00035839677761460083	0.0039044950416639353	0.0006291668579399025	0.0009002722517056208	0.0010669363712054929	0.00021242060215371153	0.0005293705834785258	0.00025972069826478525	transcript=CNBG_3648_t1 gene=CNBG_3648 organism=Cryptococcus_gattii_VGII_R265 gene_product=conserved hypothetical protein transcript_product=conserved hypothetical protein location=CP025759:1994979-1995922(+) protein_length=194 sequence_SO=chromosome SO=protein_coding_gene is_pseudo=false
5	KGB78985.1	15	0.004226095713952594	1.4701485789105042E-05	2.158802905701034E-06	0.001475716437188822	4.4048294688534956E-05	3.598602652768801E-05	0.0014232512989926325	3.1012440532883E-05	1.1901345941596484E-05	0.0008513680812160483	2.098957270315182E-05	0.00014294336444070044	5.273926476831189E-05	7.75926023020306E-06	0.00010011463199422923	1.1405406032984978E-05	transcript=CNBG_4823_t1 gene=CNBG_4823 organism=Cryptococcus_gattii_VGII_R265 gene_product=HABP4_PAI-RBP1 domain-containing protein [Source:UniProtKB/TrEMBL;Acc:A0A095CEY6] transcript_product=conserved hypothetical protein location=CP025770:403718-404956(-) protein_length=345 sequence_SO=chromosome SO=protein_coding_gene is_pseudo=false
6	KGB78996.2	15	0.01625268921616672	0.00016571858623611193	0.00021829797370350907	0.004309528111280808	0.0004866386008371611	0.000631906690197559	0.004717469391975123	0.0003388781319181725	0.00039548143812691023	0.0026410231637343864	0.0002882011079132387	0.0007466457122399561	0.0006351113751824087	0.00014017826809959528	0.00038767894224224573	0.00014993172247953495	transcript=CNBG_4834_t1 gene=CNBG_4834 organism=Cryptococcus_gattii_VGII_R265 gene_product=elongation factor 1-alpha transcript_product=elongation factor 1-alpha location=CP025770:373379-375033(+) protein_length=459 sequence_SO=chromosome SO=protein_coding_gene is_pseudo=false
7	KGB78904.2	12	0.00024324923596509814	5.045034701587592E-06	1.63274715215925E-06		2.310575099205234E-05	4.867558890590198E-05		1.6555717034468936E-05	3.6779863928434164E-05	1.1091043979745738E-05		5.847608723563686E-06	4.847340167960281E-05	7.271399708658342E-06	3.884936081490828E-06	3.4886143077432495E-05	transcript=CNBG_4742_t1 gene=CNBG_4742 organism=Cryptococcus_gattii_VGII_R265 gene_product=glycoprotein transcript_product=glycoprotein location=CP025770:649774-651510(-) protein_length=395 sequence_SO=chromosome SO=protein_coding_gene is_pseudo=false
8	KGB79897.2	15	0.0005555069667928876	1.5046725533170353E-05	6.304479416956633E-06	5.6731755007314524E-05	6.49908466027975E-05	2.9179205982982562E-05	7.838395722410141E-05	4.4378520716413674E-05	1.0007053827611645E-05	9.956463235992772E-05	3.6836554810342475E-05	3.5054141161796655E-05	3.882175765008734E-05	1.4239693162967815E-05	1.7249657213562055E-05	8.717986122855141E-06	transcript=CNBG_5735_t1 gene=CNBG_5735 organism=Cryptococcus_gattii_VGII_R265 gene_product=conserved hypothetical protein transcript_product=conserved hypothetical protein location=CP025767:920626-922441(-) protein_length=421 sequence_SO=chromosome SO=protein_coding_gene is_pseudo=false
9	KGB74570.2	15	0.0250712582098201	0.00020588480215503295	0.0002874908694723717	0.0034773070163551666	0.0013166991364393372	0.0015491461279622165	0.004829120291017183	0.0012552784529981994	0.0006638682591467321	0.004669857942416461	0.0009621275689477413	0.0017705438390205946	0.0020654013167457027	0.0003395488704645824	0.0011273430538665942	0.0005516406628121851	transcript=CNBG_0408_t1 gene=CNBG_0408 organism=Cryptococcus_gattii_VGII_R265 gene_product=peptidase transcript_product=peptidase location=CP025762:371469-374652(+) protein_length=950 sequence_SO=chromosome SO=protein_coding_gene is_pseudo=false
10	KGB77573.1	15	0.0036830273546259317	2.416030587977796E-05	2.2499983488641583E-05	0.0008493798694048377	8.820162082214629E-05	9.846355922443592E-05	0.0010605697409295167	7.048097357454217E-05	4.9444467825641375E-05	0.0008593842309905399	5.2293779983552466E-05	0.00024899976017326897	7.487939049244311E-05	2.901653409895303E-05	0.00011802770390623002	3.7225433831404296E-05	transcript=CNBG_3411_t1 gene=CNBG_3411 organism=Cryptococcus_gattii_VGII_R265 gene_product=30S small subunit ribosomal protein S12e transcript_product=40S ribosomal protein S12 location=CP025759:1391096-1391658(+) protein_length=148 sequence_SO=chromosome SO=protein_coding_gene is_pseudo=false
11	KGB78298.1	15	0.014882283179984903	1.5429817955213606E-05	7.479347246722119E-05	0.003892951373628718	7.717995083751838E-05	0.0005114619754517289	0.0062092898328826585	8.095798038556896E-05	0.0001347724351868945	0.002689386840013714	5.267163749157911E-05	0.000545754326014456	0.0003293441637621039	1.1825365662011134E-05	0.00018316773390676097	7.329627433875337E-05	transcript=CNBG_3860_t1 gene=CNBG_3860 organism=Cryptococcus_gattii_VGII_R265 gene_product=glutamate dehydrogenase (NADP+) transcript_product=glutamate dehydrogenase location=CP025769:325114-326867(-) protein_length=451 sequence_SO=chromosome SO=protein_coding_gene is_pseudo=false
12	KGB77865.2	15	0.02194345773752059	5.581499583630434E-05	5.326990368869232E-05	0.005840873070810868	0.00040698932218450966	0.0006570198738977085	0.007668423778603024	0.00021432233812118513	0.00016901397225108704	0.0048304221788597005	0.00013746390280070002	0.0008618064469214103	0.0005848613105281727	3.748973552093929E-05	0.0003719491970271512	5.373771046913694E-05	transcript=CNBG_3703_t1 gene=CNBG_3703 organism=Cryptococcus_gattii_VGII_R265 gene_product=enolase transcript_product=phosphopyruvate hydratase location=CP025759:2153262-2155181(+) protein_length=444 sequence_SO=chromosome SO=protein_coding_gene is_pseudo=false
14	KGB75944.1	15	0.0017785482079428487	1.5133365985555605E-05	2.94640271676178E-05	0.0003734116543006452	0.00017799273285297074	6.109738734223815E-05	0.00020944935887328917	8.767345586088342E-05	3.8857658357467546E-05	0.0003853515810060983	3.879163049458731E-05	0.00012327520924899584	0.00014319388241805942	1.2055386978740975E-05	6.551172827577915E-05	1.7289148779919723E-05	transcript=CNBG_1782_t1 gene=CNBG_1782 organism=Cryptococcus_gattii_VGII_R265 gene_product=60S acidic ribosomal protein P2 transcript_product=minor allergen Alt a 5 location=CP025763:732845-733406(-) protein_length=111 sequence_SO=chromosome SO=protein_coding_gene is_pseudo=false
15	KNX49796.2	15	0.008505134355951748	1.6157260532751566E-05	1.537308954600993E-05	0.0022829875599817548	0.00012804739216951998	0.0001507252439926293	0.002984250242449141	8.881041384228527E-05	5.811673139733954E-05	0.0021038741196534954	6.129378627499625E-05	0.0002689605568161486	0.00021386922965117264	1.275470587930388E-05	9.060066276285502E-05	2.9313361002344238E-05	transcript=CNBG_9572_t1 gene=CNBG_9572 organism=Cryptococcus_gattii_VGII_R265 gene_product=unspecified product transcript_product=unspecified product location=CP025764:53408-54392(+) protein_length=251 sequence_SO=chromosome SO=protein_coding_gene is_pseudo=false
16	KGB75794.1	15	0.0029090237045370105	8.281505729993452E-06	9.42047783088707E-06	0.0009641751091103139	0.0001299801318274114	8.992400996401732E-05	0.0008118509770974158	4.087270265065692E-05	1.6896832256037526E-05	0.0005950472007968658	3.5336147889875505E-05	0.00010161374757442065	6.351179548072037E-05	8.441411065230927E-06	2.6774098560421538E-05	6.8975567027421894E-06	transcript=CNBG_1632_t1 gene=CNBG_1632 organism=Cryptococcus_gattii_VGII_R265 gene_product=ATP synthase subunit beta mitochondrial transcript_product=ATP synthase beta subunit location=CP025763:1139560-1141577(+) protein_length=547 sequence_SO=chromosome SO=protein_coding_gene is_pseudo=false
17	KGB78967.1	14	0.002583687889852982	8.86926374157798E-06		0.0007011933557014628	4.557718387923989E-05	3.1325688300521473E-05	0.001106170300219673	1.561053691944646E-05	1.0581702875395445E-05	0.0003791089253868357	9.592736069371855E-06	0.0001365847509310764	3.5098380834642476E-05	2.4738402792602446E-05	7.107709172442884E-05	8.159570476707327E-06	transcript=CNBG_4805_t1 gene=CNBG_4805 organism=Cryptococcus_gattii_VGII_R265 gene_product=50S small subunit ribosomal protein L13e transcript_product=ribosomal protein L13 location=CP025770:454126-454969(-) protein_length=205 sequence_SO=chromosome SO=protein_coding_gene is_pseudo=false
18	KGB76028.2	15	0.04672986349854382	0.0002453794471330409	0.0004498378233987591	0.013076613223664026	0.0007428496996330989	0.0013348574258684415	0.013014671724414374	0.0005642756087543591	0.000682006627964914	0.010097542150242883	0.0005655040389350603	0.002616637845962868	0.0012512598252012277	0.00038906182604505664	0.0012236556611605178	0.0004757105701651944	transcript=CNBG_1866_t1 gene=CNBG_1866 organism=Cryptococcus_gattii_VGII_R265 gene_product=glyceraldehyde-3-phosphate dehydrogenase transcript_product=glyceraldehyde-3-phosphate dehydrogenase location=CP025763:492722-494399(+) protein_length=339 sequence_SO=chromosome SO=protein_coding_gene is_pseudo=false
20	KGB79220.3	15	0.026935372722097613	0.00034856149789708586	0.00017494486116883973	0.001408809850958602	0.0025015208775492587	0.0010753872854862053	0.0023350817127230756	0.0018772224635938593	0.0005394472073182013	0.0059573966844087105	0.006590954888127106	0.0010174846424842994	0.002069712723306424	0.0004441250310532611	0.00029641270567993915	0.0002983102903427487	transcript=CNBG_5058_t1 gene=CNBG_5058 organism=Cryptococcus_gattii_VGII_R265 gene_product=plasma membrane H(+)-ATPase transcript_product=plasma membrane H(+)-ATPase location=CP025771:310988-314347(+) protein_length=995 sequence_SO=chromosome SO=protein_coding_gene is_pseudo=false
21	KGB77328.1	15	0.01631049997783584	4.803983023471849E-05	5.6878133822059716E-05	0.004790956868421296	0.0002784041749330002	0.0005183906186124519	0.005516692566646796	0.00014881055411866483	0.00019818574390329758	0.0030682187048938457	0.00013812649789039222	0.0006557094665254267	0.0005452712279340434	3.288947890463012E-05	0.00022709234224040095	8.683376875481313E-05	transcript=CNBG_3166_t1 gene=CNBG_3166 organism=Cryptococcus_gattii_VGII_R265 gene_product=6-phosphogluconate dehydrogenase decarboxylating 1 transcript_product=phosphogluconate dehydrogenase location=CP025759:680219-682302(+) protein_length=491 sequence_SO=chromosome SO=protein_coding_gene is_pseudo=false
22	KGB79660.2	15	0.001269698369389622	1.8199175605381928E-06	2.043470082303251E-06	0.00019010082263408665	2.9148473571497395E-05	2.9007409372551905E-05	0.00032896173890012745	1.1903757418184274E-05	1.2812887980947123E-05	0.0003800939827763231	9.451898522499051E-06	0.00014696610781041885	5.209468900303123E-05	3.117714336726683E-06	6.44531600461552E-05	7.722339374231811E-06	transcript=CNBG_5498_t1 gene=CNBG_5498 organism=Cryptococcus_gattii_VGII_R265 gene_product=F-type H+-transporting ATPase subunit D transcript_product=structural molecule location=CP025761:1663302-1664119(+) protein_length=173 sequence_SO=chromosome SO=protein_coding_gene is_pseudo=false
23	KGB76241.2	15	0.008266037489039585	1.9128404242688023E-05	2.3273713772570043E-05	0.002551561183319939	0.00013726452808068934	0.0001708735260206983	0.002506233498729579	6.836058005487565E-05	6.036179465861301E-05	0.0019639045229349165	6.387673194117833E-05	0.00038854020540564496	0.0001494186539786822	1.8680944958535443E-05	0.000115653843678533	2.8905357262440814E-05	transcript=CNBG_2079_t1 gene=CNBG_2079 organism=Cryptococcus_gattii_VGII_R265 gene_product=alcohol dehydrogenase propanol-preferring transcript_product=mannitol-1-phosphate dehydrogenase location=CP025765:1097343-1098658(+) protein_length=361 sequence_SO=chromosome SO=protein_coding_gene is_pseudo=false
24	KGB75297.3	15	0.004614328088848255	5.3744638564175196E-05	2.181290032358175E-05	0.0008662163462340375	0.00018699380278576044	0.0002518068225384672	0.0011632232039112621	0.0002070509307537288	6.154276784258732E-05	0.0008649815444344862	0.0001650240986822682	0.00026519288355910287	0.00030064981767143723	6.128279154024505E-05	8.384579635091195E-05	6.095974365620254E-05	transcript=CNBG_1135_t1 gene=CNBG_1135 organism=Cryptococcus_gattii_VGII_R265 gene_product=conserved hypothetical protein transcript_product=conserved hypothetical protein location=CP025761:153841-156725(-) protein_length=909 sequence_SO=chromosome SO=protein_coding_gene is_pseudo=false
25	KGB78958.3	15	0.0009092799951477048	1.627828837348282E-05	1.30164235259373E-05	7.036454529960039E-05	9.831578493534996E-05	6.147299153900254E-05	9.045784493497387E-05	5.094062964251132E-05	2.45176250244396E-05	0.00015478558896996828	8.335690858386924E-05	5.0151158005274725E-05	0.0001104679491619994	2.435224065123515E-05	3.2696893097009846E-05	2.8105123403050507E-05	transcript=CNBG_4796_t1 gene=CNBG_4796 organism=Cryptococcus_gattii_VGII_R265 gene_product=glucose oxidase transcript_product=conserved hypothetical protein location=CP025770:490013-493052(-) protein_length=865 sequence_SO=chromosome SO=protein_coding_gene is_pseudo=false
27	KGB79537.1	13	0.0027189781075594405	1.3121042734576806E-05		0.0007195878983727484	4.8214413264678754E-05	9.507429703008696E-05	0.0009999279447149851	4.352543139179418E-05		0.0005047846611601884	1.2420058124768482E-05	0.00010201948180103498	7.807329706574818E-05	1.6777798332585805E-05	7.243351126778645E-05	1.3018272298457984E-05	transcript=CNBG_5375_t1 gene=CNBG_5375 organism=Cryptococcus_gattii_VGII_R265 gene_product=50S small subunit ribosomal protein L6e transcript_product=60S ribosomal protein L6 location=CP025764:562793-563682(-) protein_length=235 sequence_SO=chromosome SO=protein_coding_gene is_pseudo=false
29	KGB77536.1	15	0.0012147303702682631	2.2726825594308473E-05	1.8176530460721525E-05	8.604477934598956E-05	0.00013001746520155912	7.864761893206128E-05	0.00013689892091543822	0.00010773858124533535	4.2739338918991584E-05	0.0001689495040256765	0.0001029420446205274	5.0070498607516915E-05	0.00016149561004976108	3.974297384843424E-05	2.9804896183518743E-05	3.873478231842312E-05	transcript=CNBG_3374_t1 gene=CNBG_3374 organism=Cryptococcus_gattii_VGII_R265 gene_product=heparinase II/III family protein transcript_product=conserved hypothetical protein location=CP025759:1296472-1299478(-) protein_length=842 sequence_SO=chromosome SO=protein_coding_gene is_pseudo=false
30	KGB77793.1	15	0.002231882305789969	7.525267854724063E-06	9.557345847048025E-06	0.0006768149711686737	3.698429929254111E-05	7.581252776964268E-05	0.000509659399716698	2.2367347903944587E-05	2.041945741638195E-05	0.0005998689835316222	1.4899160544689057E-05	0.00011614120828665092	7.982549916894463E-05	5.108064340349181E-06	4.323167958038678E-05	1.366709336767191E-05	transcript=CNBG_3631_t1 gene=CNBG_3631 organism=Cryptococcus_gattii_VGII_R265 gene_product=cofilin transcript_product=cofilin location=CP025759:1957485-1958405(-) protein_length=138 sequence_SO=chromosome SO=protein_coding_gene is_pseudo=false
32	KGB80362.3	15	0.002953586565135253	1.0044412980536383E-05	7.818529835010459E-06	0.0008511638620310515	4.010424517899774E-05	0.00012986883995792434	0.0010029953529410176	4.0992618143813245E-05	2.106883733780737E-05	0.0005923370731960404	2.0888999492937373E-05	0.00010748156643393743	7.656519819998172E-05	3.6765754431702333E-06	3.777951199585153E-05	1.0800941967175529E-05	transcript=CNBG_6200_t1 gene=CNBG_6200 organism=Cryptococcus_gattii_VGII_R265 gene_product=fructose-bisphosphate aldolase 1 transcript_product=fructose-bisphosphate aldolase location=CP025762:1666360-1668164(-) protein_length=359 sequence_SO=chromosome SO=protein_coding_gene is_pseudo=false
33	KGB75209.1	15	0.007158315573564085	4.74408551955576E-06	2.321272748040838E-05	0.001940806235969521	0.00020632989788471308	0.00028208894335773074	0.002082801577984533	0.00015279035583909957	5.054025329589109E-05	0.0015680233737096476	0.00014031694237513523	0.00034570680456726404	0.00025041543122685986	1.2169617993722006E-05	7.157614842506086E-05	2.6793177934943417E-05	transcript=CNBG_1047_t1 gene=CNBG_1047 organism=Cryptococcus_gattii_VGII_R265 gene_product=glycine hydroxymethyltransferase transcript_product=glycine hydroxymethyltransferase location=CP025760:2057402-2059409(-) protein_length=499 sequence_SO=chromosome SO=protein_coding_gene is_pseudo=false
34	KNX50159.1	15	0.0017496523938396263	5.4516171888467704E-05	4.690653822225405E-05	0.00014555785637415794	7.640766853457327E-05	0.0001633441557441305	0.0002286316278132273	9.167381668257157E-05	5.3583285130487646E-05	0.00014708237171912105	0.00013323293737387335	0.0001465846183364278	0.0001222450310402803	0.0001560570474477162	8.215019820791385E-05	0.00010167906932442404	transcript=CNBG_9112_t1 gene=CNBG_9112 organism=Cryptococcus_gattii_VGII_R265 gene_product=transmembrane receptor transcript_product=transmembrane receptor location=CP025761:444966-449740(+) protein_length=1450 sequence_SO=chromosome SO=protein_coding_gene is_pseudo=false
35	KGB79019.1	15	0.008484527224669419	1.627130852469811E-05	0.0001137113391822598	0.0016772279761999357	0.0012837226977173628	0.00037456507947165673	0.0018486429488323408	0.0004445788867329284	0.00012170022772416123	0.0012203925891284785	0.0004230339922893386	0.0002627781819498083	0.00045995527618759017	9.833079809170134E-05	8.269734484123745E-05	5.6918577795922306E-05	transcript=CNBG_4857_t1 gene=CNBG_4857 organism=Cryptococcus_gattii_VGII_R265 gene_product=hsp90-like protein transcript_product=conserved hypothetical protein location=CP025770:316235-318627(+) protein_length=699 sequence_SO=chromosome SO=protein_coding_gene is_pseudo=false
36	KGB74644.2	15	0.0004508343262654173	1.2291322106180244E-06	2.149371627251082E-06	7.131721859060732E-05	2.7316907111012895E-05	8.86261775611341E-06	0.00010657400445365613	1.3665831123955939E-05	6.554560561726706E-06	0.00011983875528533273	8.46146041123191E-06	3.230018592791887E-05	3.0074007479082312E-05	1.372373896112063E-06	1.6523695165957985E-05	4.594204664839927E-06	transcript=CNBG_0482_t1 gene=CNBG_0482 organism=Cryptococcus_gattii_VGII_R265 gene_product=protein disulfide-isomerase domain transcript_product=disulfide-isomerase location=CP025762:168378-170230(+) protein_length=411 sequence_SO=chromosome SO=protein_coding_gene is_pseudo=false
37	KGB80326.2	15	0.001795398305050529	1.0032328261954231E-05	5.555331218735958E-06	0.000501495757444733	1.7494848093729873E-05	3.880991799146234E-05	0.000571615268753535	1.253143358209438E-05	8.150254053846679E-06	0.0004898452252322236	9.49113895506369E-06	7.628542453912967E-05	2.6083654594814088E-05	4.925977832487321E-06	1.778536156266335E-05	5.2963829340560574E-06	transcript=CNBG_6164_t1 gene=CNBG_6164 organism=Cryptococcus_gattii_VGII_R265 gene_product=conserved hypothetical protein transcript_product=conserved hypothetical protein location=CP025768:731419-732543(-) protein_length=241 sequence_SO=chromosome SO=protein_coding_gene is_pseudo=false
38	KGB74438.1	15	0.0010863497923042824	5.741943862186957E-06	5.173157499362027E-06	0.00014170853065112026	7.834279134863964E-05	4.9275794704084696E-05	0.000209747828748269	7.418284005528425E-05	1.6875482028178766E-05	0.0002519517015456909	5.758875702661468E-05	5.8000685883213134E-05	0.00010028809858268628	1.1261922161801048E-05	1.6699153035491588E-05	9.511105171659146E-06	transcript=CNBG_0276_t1 gene=CNBG_0276 organism=Cryptococcus_gattii_VGII_R265 gene_product=Ras-like protein transcript_product=G-protein signaling GTPase location=CP025762:709934-711314(-) protein_length=216 sequence_SO=chromosome SO=protein_coding_gene is_pseudo=false
39	KGB78779.1	15	0.0020542044675850007	3.4569904548730313E-06	4.498939971851571E-06	0.00036604868388502235	9.132116403738715E-05	8.543808529289562E-05	0.0005032395324817995	8.513966945691486E-05	2.3145078469236184E-05	0.0005422554092973849	6.680930395792017E-05	9.672582594629045E-05	0.0001099598184712111	1.21758657481861E-05	4.66039005072612E-05	1.738619960676683E-05	transcript=CNBG_4617_t1 gene=CNBG_4617 organism=Cryptococcus_gattii_VGII_R265 gene_product=GTP-binding protein ypt1 transcript_product=GTP-binding protein ypt1 location=CP025760:327914-329110(-) protein_length=205 sequence_SO=chromosome SO=protein_coding_gene is_pseudo=false
40	KGB74968.1	15	0.0006314902195790361	3.547484331226562E-05	7.204933148629296E-06	5.979077997959809E-05	5.383262176934446E-05	2.9422526686142308E-05	8.254356952109807E-05	2.8863390876221274E-05	1.8767967037760915E-05	0.00010410744622291041	5.09531851209563E-05	5.237909803229664E-05	5.5942606911105174E-05	2.8049373221996913E-05	2.1368375426308178E-05	2.789502312402482E-06	transcript=CNBG_0806_t1 gene=CNBG_0806 organism=Cryptococcus_gattii_VGII_R265 gene_product=chitin deacetylase transcript_product=chitin deacetylase location=CP025760:1383493-1385014(+) protein_length=410 sequence_SO=chromosome SO=protein_coding_gene is_pseudo=false
41	KGB77655.1	15	0.0013751808366440385	1.177541547914419E-06	1.2889977468735747E-05	0.0002549458594892026	6.86229245334728E-05	8.792131465299389E-05	0.000196184798972983	4.562861989152391E-05	3.2200163910690925E-05	0.0002749283054957325	7.263095051614325E-05	0.00014012843709163315	9.532690141961922E-05	1.0449539059484704E-05	7.001606953858766E-05	1.2129433055321104E-05	transcript=CNBG_3493_t1 gene=CNBG_3493 organism=Cryptococcus_gattii_VGII_R265 gene_product=RRM domain-containing protein [Source:UniProtKB/TrEMBL;Acc:A0A095CAS4] transcript_product=conserved hypothetical protein location=CP025759:1588548-1589884(-) protein_length=287 sequence_SO=chromosome SO=protein_coding_gene is_pseudo=false
42	KGB75487.1	15	0.0005148043172537764	1.2695167945276694E-06	5.325546176837681E-07	0.00012168168926039613	2.970301757785043E-05	1.917156749519192E-05	0.00017557706343250586	2.1533409911237154E-05	6.1948198821921396E-06	8.257508115305243E-05	1.2330674064695292E-05	1.0984326223748822E-05	2.2217421572394223E-05	6.73900404769512E-06	4.2126248396179867E-07	3.872908736643801E-06	transcript=CNBG_1325_t1 gene=CNBG_1325 organism=Cryptococcus_gattii_VGII_R265 gene_product=glycosyl hydrolase transcript_product=putative glycosyl hydrolase location=CP025761:725856-727333(+) protein_length=378 sequence_SO=chromosome SO=protein_coding_gene is_pseudo=false
43	KGB77551.1	15	0.0004654025619563443	1.9102942849199648E-06	3.123294225504466E-06	0.00011158632204170278	2.4098886130176806E-05	1.4076136166409186E-05	0.00011834330259367981	1.0004704921065275E-05	5.994865810488769E-06	0.00011294741949137145	7.797301792315527E-06	1.9518495614974725E-05	2.1411447021171058E-05	1.7548870942948989E-06	9.009500511022776E-06	3.825704257246767E-06	transcript=CNBG_3389_t1 gene=CNBG_3389 organism=Cryptococcus_gattii_VGII_R265 gene_product=cytoplasmic protein transcript_product=cytoplasm protein location=CP025759:1336496-1337873(+) protein_length=307 sequence_SO=chromosome SO=protein_coding_gene is_pseudo=false
44	KGB79636.1	15	0.00012915684974268044	1.0476643538023985E-06	8.860734536999541E-07	2.951402943793779E-05	2.8933488231176394E-06	4.297369941942828E-06	4.6131016116134966E-05	2.900146564906925E-06	1.0790596022528982E-06	2.6776860504414583E-05	1.5482675185773664E-06	4.36705673296253E-06	4.4548777646358885E-06	8.181853462753602E-07	1.4907736462522137E-06	9.521199357670907E-07	transcript=CNBG_5474_t1 gene=CNBG_5474 organism=Cryptococcus_gattii_VGII_R265 gene_product=guanosine-diphosphatase transcript_product=guanosine-diphosphatase location=CP025761:1714692-1716827(-) protein_length=658 sequence_SO=chromosome SO=protein_coding_gene is_pseudo=false
45	KGB77465.1	15	0.0029921287044145117	3.890924642903221E-05	2.4070040378162912E-05	0.00016927709553023402	0.0004061387162212075	0.0001356123243794369	0.0006405278537856735	0.00016183241107794682	5.425218787082528E-05	0.0006168290173805	0.00017916320876113778	0.0001070564701642619	0.0003396692631392265	3.5369397220066816E-05	4.463950855535002E-05	3.8781963521449645E-05	transcript=CNBG_3303_t1 gene=CNBG_3303 organism=Cryptococcus_gattii_VGII_R265 gene_product=conserved hypothetical protein transcript_product=conserved hypothetical protein location=CP025759:1088749-1089456(+) protein_length=197 sequence_SO=chromosome SO=protein_coding_gene is_pseudo=false
46	KGB74955.1	15	0.0008442458144896873	8.068103012091081E-07	2.542244696127059E-06	0.00021059321969505923	9.519279025254538E-06	2.7477197032539652E-05	0.00031519690945953563	8.117339743914317E-06	4.5239132835141E-06	0.00020746653134653617	2.616084183809829E-06	2.2765283392073835E-05	1.9781140681300745E-05	1.005612676501688E-06	1.0622434570748985E-05	1.2118144015623096E-06	transcript=CNBG_0793_t1 gene=CNBG_0793 organism=Cryptococcus_gattii_VGII_R265 gene_product=60S ribosomal protein L18-A transcript_product=60S ribosomal protein L18-A location=CP025760:1335679-1336368(-) protein_length=190 sequence_SO=chromosome SO=protein_coding_gene is_pseudo=false
47	KNX50095.2	15	0.004746301493155926	6.9012310526326604E-06	1.5232404107619232E-05	0.0012306027744992992	7.22301272443495E-05	9.293728819376872E-05	0.001604947156503867	6.811770677508709E-05	4.3026303037230134E-05	0.001173525307149942	8.10555042581953E-05	0.0001557638611788827	9.190606097550649E-05	1.5564980841650144E-05	7.676607559538724E-05	1.7724711742508594E-05	transcript=CNBG_9225_t1 gene=CNBG_9225 organism=Cryptococcus_gattii_VGII_R265 gene_product=malate dehydrogenase NAD-dependent transcript_product=malate dehydrogenase NAD-dependent location=CP025765:347117-348593(-) protein_length=338 sequence_SO=chromosome SO=protein_coding_gene is_pseudo=false
48	KGB79344.2	15	0.005423630111121584	3.226186289651481E-05	1.6263086094527303E-05	0.0011752524580462263	0.00021382934522055135	0.0002379104477496811	0.0011315791300049814	0.00017589689602464447	6.91897128634688E-05	0.0014810777758601683	0.00014888913201826796	0.00027775513189474575	0.00024063782234467644	7.139881825340921E-05	9.983939892811041E-05	5.184909292161096E-05	transcript=CNBG_5182_t1 gene=CNBG_5182 organism=Cryptococcus_gattii_VGII_R265 gene_product=glyoxal oxidase transcript_product=glyoxal oxidase location=CP025764:39688-41972(+) protein_length=669 sequence_SO=chromosome SO=protein_coding_gene is_pseudo=false
49	KGB74481.2	15	0.0017144093658978535	4.594919308037526E-06	5.94283259773848E-06	0.00032231536974396217	4.972654229324979E-05	0.00027765344840242185	0.0002909230478849988	2.7859391512645012E-05	7.716528692656996E-06	0.00023852796653970015	0.00037509021811395893	3.064455215860975E-05	6.092921271486556E-05	4.202786994027229E-06	9.254610789001904E-06	9.027938151979467E-06	transcript=CNBG_0319_t1 gene=CNBG_0319 organism=Cryptococcus_gattii_VGII_R265 gene_product=conserved hypothetical protein transcript_product=conserved hypothetical protein location=CP025762:610855-612443(+) protein_length=438 sequence_SO=chromosome SO=protein_coding_gene is_pseudo=false
50	KGB79713.1	15	0.004054763789934638	1.5552581177956426E-06	6.019031339500794E-06	0.001135692752708685	4.232663692550558E-05	0.00012954366892940758	0.0015861193308203086	3.162631299875486E-05	3.195143832465875E-05	0.0007967062165497348	1.8665204330258874E-05	0.00012137489244646191	9.015421270616586E-05	4.568540511304686E-06	4.7701551318655275E-05	1.0758741907438437E-05	transcript=CNBG_5551_t1 gene=CNBG_5551 organism=Cryptococcus_gattii_VGII_R265 gene_product=glucose-6-phosphate isomerase transcript_product=glucose-6-phosphate isomerase location=CP025761:1543794-1545783(-) protein_length=556 sequence_SO=chromosome SO=protein_coding_gene is_pseudo=false
51	KGB79200.1	14	0.00017051330394768783	9.722781548536998E-06	9.71956207517741E-06	2.0348235509026867E-05	1.4599617399012007E-05	1.7994677337440348E-05		1.2053368341138131E-05	1.062934748754055E-05	1.3409969857260093E-05	1.012649450611851E-05	9.103758458119985E-06	1.958341495282854E-05	6.4151179105021785E-06	7.40761876573241E-06	9.399339799253777E-06	transcript=CNBG_5038_t1 gene=CNBG_5038 organism=Cryptococcus_gattii_VGII_R265 gene_product=GPI-anchored domain-containing protein [Source:UniProtKB/TrEMBL;Acc:A0A095CFP6] transcript_product=predicted protein location=CP025771:265442-266516(-) protein_length=225 sequence_SO=chromosome SO=protein_coding_gene is_pseudo=false
52	KGB77911.1	15	0.004711089958606211	1.8311466317752087E-05	4.318237205113423E-05	0.0012334375277002004	0.0001038575516512589	0.0002955609379502315	0.0014249425810205466	0.00010571660875404965	4.5702929225773215E-05	0.0009711337054598995	3.079021664971559E-05	0.0001559480537807449	0.00020628398797650402	1.0864813190880364E-05	3.4065144894376215E-05	3.129206198314425E-05	transcript=CNBG_3998_t1 gene=CNBG_3998 organism=Cryptococcus_gattii_VGII_R265 gene_product=nucleoside diphosphate kinase transcript_product=nucleoside-diphosphate kinase location=CP025764:657778-658725(+) protein_length=152 sequence_SO=chromosome SO=protein_coding_gene is_pseudo=false
53	KGB77209.2	15	0.023587561704689414	3.1484313216289445E-05	6.397215038085113E-05	0.006359903852045882	0.0004383212270079442	0.0005876790871562432	0.007213153019951567	0.0002909035069358286	0.0002606709420725681	0.005613089517613505	0.0002662305428446933	0.0012264859787429322	0.0006853535754579686	3.9099587731044794E-05	0.00043015935454047033	8.105504899162562E-05	transcript=CNBG_3047_t1 gene=CNBG_3047 organism=Cryptococcus_gattii_VGII_R265 gene_product=alcohol dehydrogenase (NADP+) transcript_product=aldehyde reductase location=CP025759:336727-338239(+) protein_length=333 sequence_SO=chromosome SO=protein_coding_gene is_pseudo=false
54	KGB79682.2	15	0.0012950021727013118	7.652399641647431E-06	6.302181038174711E-07	0.0001758591016892686	7.87171687481658E-05	7.457056957232626E-05	0.00038404534261032695	4.839589759571091E-05	8.032579069961336E-06	0.0002894290732180079	4.7885734494679866E-05	8.355567203625391E-05	6.331985746317531E-05	3.6428015039280005E-06	2.638058100004783E-05	2.885175953994333E-06	transcript=CNBG_5520_t1 gene=CNBG_5520 organism=Cryptococcus_gattii_VGII_R265 gene_product=NAD(P)H:quinone oxidoreductase type IV transcript_product=cytoplasm protein location=CP025761:1618528-1620186(+) protein_length=324 sequence_SO=chromosome SO=protein_coding_gene is_pseudo=false
56	KGB74709.1	15	0.0067178425308897245	7.838528942573001E-06	1.7481332521533184E-05	0.0018450006417516866	0.000105967142041782	0.00017402213969645923	0.0025471509820246623	4.920807185232588E-05	2.868260473403719E-05	0.0013616004360639707	3.7702067397814854E-05	0.000271640266869383	0.0001634936340119729	8.097848214063632E-06	7.09732456237313E-05	2.8983589143729485E-05	transcript=CNBG_0547_t1 gene=CNBG_0547 organism=Cryptococcus_gattii_VGII_R265 gene_product=transketolase transcript_product=transketolase location=CP025760:709713-712460(+) protein_length=687 sequence_SO=chromosome SO=protein_coding_gene is_pseudo=false
57	QPK66862.1	15	0.006431636616781037	1.4893573964855832E-05	4.1034761633677724E-05	0.001619451451997998	0.00015556139040509193	0.00029712717644787406	0.0020633438263126702	9.645950493816719E-05	8.55927284607912E-05	0.001426978662476787	5.2475721283953254E-05	0.0001891594290649391	0.0002565691074563119	1.4008377744294647E-05	8.767687855603809E-05	3.130402603758709E-05	transcript=CNBG_10059_t1 gene=CNBG_10059 organism=Cryptococcus_gattii_VGII_R265 gene_product=unspecified product transcript_product=unspecified product location=CP025764:1278269-1279813(-) protein_length=287 sequence_SO=chromosome SO=protein_coding_gene is_pseudo=false
58	KGB77618.1	15	0.002083105556013701	4.736058419733784E-05	1.9199124091648006E-05	0.0006676803827097713	7.616277047536658E-05	0.00017118805664501603	0.00040701354807124183	3.597726507513507E-05	3.2107686865724E-05	0.0002856811294751759	2.7448451969934872E-05	9.02341030221959E-05	0.00015016248856513284	1.1456599645127901E-05	3.6964608302559346E-05	2.4468756902333294E-05	transcript=CNBG_3456_t1 gene=CNBG_3456 organism=Cryptococcus_gattii_VGII_R265 gene_product=thioredoxin transcript_product=thioredoxin location=CP025759:1490098-1490588(+) protein_length=104 sequence_SO=chromosome SO=protein_coding_gene is_pseudo=false
59	KGB75651.1	15	0.0039047211749550373	6.673430685864577E-06	1.166263439314088E-05	0.0011542518141735019	5.9530197592416205E-05	0.00012495185462908795	0.0015043803907090637	3.25212385827264E-05	2.1467476447223457E-05	0.0007754489773896897	1.6698270729685443E-05	9.809117316313411E-05	6.188819934718699E-05	3.579814804424114E-06	2.7894448466825204E-05	5.681253841066273E-06	transcript=CNBG_1489_t1 gene=CNBG_1489 organism=Cryptococcus_gattii_VGII_R265 gene_product=elongation factor 1-gamma transcript_product=elongation factor 1-gamma location=CP025761:1155892-1157623(+) protein_length=415 sequence_SO=chromosome SO=protein_coding_gene is_pseudo=false
65	KGB77130.1	15	0.0330237923457942	5.647345013589336E-05	0.0001123349185036031	0.007911449072570794	0.0004250536911884852	0.0008507931378747215	0.010540726194820275	0.00034543060848961577	0.0003028824339173512	0.007786808064226912	0.0003042859678471752	0.0019779926177319303	0.0011357166938268971	0.0001033361457421472	0.0008601567955278929	0.00031035255339050477	transcript=CNBG_2968_t1 gene=CNBG_2968 organism=Cryptococcus_gattii_VGII_R265 gene_product=transaldolase transcript_product=transaldolase location=CP025759:100951-102379(+) protein_length=323 sequence_SO=chromosome SO=protein_coding_gene is_pseudo=false
66	KGB76962.3	15	0.0002881609119315795	1.3493383452296004E-05	6.490146153500791E-06	1.8994224551175653E-05	1.0895937951949055E-05	2.6219378349535266E-05	2.8464344589434024E-05	1.3741283781405228E-05	7.4508132795579485E-06	1.6230723610509107E-05	2.9228135650234235E-05	3.1013884262164945E-05	2.428664196116414E-05	3.560530563989949E-05	8.737196974031528E-06	1.730951172472208E-05	transcript=CNBG_2800_t1 gene=CNBG_2800 organism=Cryptococcus_gattii_VGII_R265 gene_product=endochitinase transcript_product=endochitinase location=CP025766:385493-388154(+) protein_length=834 sequence_SO=chromosome SO=protein_coding_gene is_pseudo=false
67	KGB79973.1	15	0.0015187533931612788	1.823360952605316E-06	4.655846152450311E-06	0.0003372126774956844	1.819050781676011E-05	3.936691311509771E-05	0.0005932900830149304	1.7687487999975507E-05	1.2631030333950477E-05	0.0003621850652208537	8.494299137120512E-06	4.179467642576928E-05	3.764748417804528E-05	3.0324415045758322E-06	3.452581334968716E-05	6.215706463772645E-06	transcript=CNBG_5911_t1 gene=CNBG_5911 organism=Cryptococcus_gattii_VGII_R265 gene_product=40S ribosomal protein S28 transcript_product=ribosomal protein S28e location=CP025767:51037-52154(-) protein_length=70 sequence_SO=chromosome SO=protein_coding_gene is_pseudo=false
68	KGB76408.1	15	0.008730271951425722	2.853011822151962E-06	1.004717351511539E-05	0.0026829643501969304	0.0001462555517775346	0.0002208731858343221	0.0030809243371941837	7.430723867966518E-05	5.925078078047545E-05	0.001841484644871653	5.119269565963539E-05	0.0002558015557393361	0.00017765082144442982	7.606169031046803E-06	9.729355251312511E-05	2.17668823661159E-05	transcript=CNBG_2246_t1 gene=CNBG_2246 organism=Cryptococcus_gattii_VGII_R265 gene_product=phosphoglycerate kinase transcript_product=phosphoglycerate kinase location=CP025765:644872-646448(-) protein_length=417 sequence_SO=chromosome SO=protein_coding_gene is_pseudo=false
70	KGB77359.2	15	0.0023270147860992942	9.268494121450596E-05	1.015075026313438E-05	0.0006481545160164897	9.350277094218355E-05	0.00020410120210775088	0.00027292575397555065	5.874778300145332E-05	7.61755520888512E-05	0.00040161544852403223	4.658215699359801E-05	0.0001362511210680967	0.00017458585361310462	1.2969038861819127E-05	5.4436624386070806E-05	4.4131273042653443E-05	transcript=CNBG_3197_t1 gene=CNBG_3197 organism=Cryptococcus_gattii_VGII_R265 gene_product=conserved hypothetical protein transcript_product=conserved hypothetical protein location=CP025759:763320-765274(+) protein_length=463 sequence_SO=chromosome SO=protein_coding_gene is_pseudo=false
71	KGB74401.1	15	0.00785374073667663	4.462072530417062E-05	6.53757289145402E-05	0.0018589834292270825	0.0002583369151929004	0.00034834926748731856	0.0016731701385876152	0.00018821820349834012	0.00017444922960464923	0.0018082237500775	0.00014401337451887408	0.0004367874854416309	0.00046864812313863547	4.54300745566713E-05	0.00021384045553703236	0.00012529383558967103	transcript=CNBG_0239_t1 gene=CNBG_0239 organism=Cryptococcus_gattii_VGII_R265 gene_product=hsp75-like protein transcript_product=conserved hypothetical protein location=CP025762:808359-810576(+) protein_length=614 sequence_SO=chromosome SO=protein_coding_gene is_pseudo=false
72	KGB77124.1	15	0.0003518160245218489	1.7981513811123084E-06	1.8097223183671785E-06	9.485903804107595E-05	1.2955519042807653E-05	1.561301515811135E-05	0.00012494870607599327	3.728415687783456E-06	3.6941579467931158E-06	6.126522751551038E-05	5.06606529540728E-06	6.6951746451233205E-06	1.1667671395295463E-05	1.925146358986191E-06	3.7038379172408244E-06	2.0861757422411244E-06	transcript=CNBG_2962_t1 gene=CNBG_2962 organism=Cryptococcus_gattii_VGII_R265 gene_product=40S ribosomal protein S5 transcript_product=40S ribosomal protein location=CP025759:78785-79795(+) protein_length=205 sequence_SO=chromosome SO=protein_coding_gene is_pseudo=false
73	KGB79132.2	15	0.0010725025425777851	2.4240828699993083E-05	1.7497064528023233E-05	9.840788245704607E-05	8.503337082535721E-05	6.089322415511515E-05	0.00015107902475054	7.161382162531663E-05	3.0623749582956965E-05	0.0001926585693117358	6.56010371689855E-05	7.704538575852063E-05	9.059753282903183E-05	3.0301312143852046E-05	4.897796998703878E-05	2.793176875427208E-05	transcript=CNBG_4970_t1 gene=CNBG_4970 organism=Cryptococcus_gattii_VGII_R265 gene_product=1,3-beta-glucanosyltransferase transcript_product=1,3-beta-glucanosyltransferase location=CP025771:57889-60131(+) protein_length=563 sequence_SO=chromosome SO=protein_coding_gene is_pseudo=false
74	KGB77540.1	15	0.004041509901741254	2.421489650886119E-05	2.5871511428642505E-05	0.0010540449679502077	0.00014173064493036084	0.00014943139224712486	0.0009980919792379357	8.772399383542592E-05	7.030929525911125E-05	0.0009455416412765892	5.594559389214434E-05	0.00016354117765233602	0.00020031649996444013	9.99843315460906E-06	7.109402687576536E-05	4.36538475276999E-05	transcript=CNBG_3378_t1 gene=CNBG_3378 organism=Cryptococcus_gattii_VGII_R265 gene_product=elongation factor 1-beta transcript_product=elongation factor 1-beta location=CP025759:1305486-1306483(+) protein_length=216 sequence_SO=chromosome SO=protein_coding_gene is_pseudo=false
75	KGB76623.2	15	0.0006690376749892351	4.554181625895242E-06	2.1186297102867646E-06	4.2596811625118706E-05	7.246420248740993E-05	4.209352186974813E-05	9.132400025843787E-05	5.0109993766480386E-05	7.058762994621335E-06	0.00020799593542542109	4.0527475398261515E-05	1.7586589410695422E-05	5.8826420232871886E-05	5.978432756380246E-06	6.019583135296709E-06	1.9783134292310006E-05	transcript=CNBG_2461_t1 gene=CNBG_2461 organism=Cryptococcus_gattii_VGII_R265 gene_product=alpha-1,3-glucan synthase transcript_product=alpha-1,3-glucan synthase location=CP025765:68109-76080(-) protein_length=2440 sequence_SO=chromosome SO=protein_coding_gene is_pseudo=false
77	KGB75661.1	15	0.0030220979354580344	4.6611473979415664E-05	4.2545844413227695E-05	0.0003966017718463944	0.00017237551048189466	0.00014353387054003556	0.000728189003380176	0.0001307983060141934	7.893895989781115E-05	0.0005761195704239501	0.00013021791801668423	0.00013694849220867428	0.0002007286658587637	6.564061619004002E-05	0.00011863457298563168	5.421335922114145E-05	transcript=CNBG_1499_t1 gene=CNBG_1499 organism=Cryptococcus_gattii_VGII_R265 gene_product=glyoxal oxidase transcript_product=glyoxal oxidase location=CP025761:1178945-1181318(+) protein_length=664 sequence_SO=chromosome SO=protein_coding_gene is_pseudo=false
78	KGB76298.1	15	0.003913612708268388	1.8408461581099122E-06	5.038002259726296E-06	0.0012350397467091837	2.4927920421205585E-05	0.00010352124508303442	0.0013373559170292385	2.0308839546598734E-05	4.807057101827191E-05	0.0007409283058894814	1.5326479077495097E-05	0.00016841946560392716	0.00014668238937478776	1.4937967235322379E-06	5.4743806440304943E-05	9.91537693349058E-06	transcript=CNBG_2136_t1 gene=CNBG_2136 organism=Cryptococcus_gattii_VGII_R265 gene_product=spermidine synthase transcript_product=spermidine synthase location=CP025765:936603-939421(-) protein_length=750 sequence_SO=chromosome SO=protein_coding_gene is_pseudo=false
80	KGB78661.1	15	0.0014171085941679133	1.827537913093734E-06	3.0962068188638936E-06	0.00047772808431140596	4.0274936685584166E-05	5.172020143432639E-05	0.00039656786811788635	1.6026995717515393E-05	9.938861017089873E-06	0.000276747200377337	9.600576776395819E-06	6.053407932781585E-05	4.300666860735672E-05	2.438109276013555E-06	2.241971494769525E-05	5.181552839533359E-06	transcript=CNBG_4499_t1 gene=CNBG_4499 organism=Cryptococcus_gattii_VGII_R265 gene_product=chaperone DnaK transcript_product=conserved hypothetical protein location=CP025760:674849-677279(+) protein_length=670 sequence_SO=chromosome SO=protein_coding_gene is_pseudo=false
81	KGB78963.1	15	0.002110712446970825	1.8498460572487841E-06	3.4048852535101853E-06	0.0005936807276478559	5.485777337801251E-05	5.298332305725605E-05	0.000790927909906409	2.9386476391751263E-05	1.2927415760535644E-05	0.0004140703505226031	1.9895452771944257E-05	6.413093185539203E-05	5.1110811843876755E-05	5.142167108773734E-06	1.2880944589047812E-05	3.4634308266079947E-06	transcript=CNBG_4801_t1 gene=CNBG_4801 organism=Cryptococcus_gattii_VGII_R265 gene_product=aspartate aminotransferase mitochondrial transcript_product=aspartate aminotransferase location=CP025770:476414-478384(+) protein_length=432 sequence_SO=chromosome SO=protein_coding_gene is_pseudo=false
82	KGB76252.2	15	0.004241973899254553	0.00013243377859927498	0.00010924598988421528	0.0003677682596723785	0.00019405999232899123	0.0002936577418115038	0.0006145231108166266	0.0002289655249205121	0.0001170325125849622	0.00043037259847548043	0.00024010316237686494	0.0004185369463374281	0.00035534711896394676	0.00019585608136803964	0.00032378201702773035	0.00022028906408659799	transcript=CNBG_2090_t1 gene=CNBG_2090 organism=Cryptococcus_gattii_VGII_R265 gene_product=transmembrane receptor transcript_product=transmembrane receptor location=CP025765:1059057-1064806(-) protein_length=1740 sequence_SO=chromosome SO=protein_coding_gene is_pseudo=false
83	KGB79180.2	15	0.0005980117635702063	3.055602617427038E-06	2.352580013349214E-06	0.00016343969598029082	2.819669441078838E-05	1.9466540076100367E-05	0.000163370181515488	1.6097644007782993E-05	5.984155163607652E-06	0.0001396652124900133	9.82790193392355E-06	1.6188034828482507E-05	1.9980395477506986E-05	2.361120817778591E-06	4.806463221276848E-06	3.2195410163899875E-06	transcript=CNBG_5018_t1 gene=CNBG_5018 organism=Cryptococcus_gattii_VGII_R265 gene_product=glucose-regulated protein transcript_product=putative ATPase and ER protein chaperone similar to Kar2 location=CP025771:202088-204666(+) protein_length=679 sequence_SO=chromosome SO=protein_coding_gene is_pseudo=false
84	KGB79494.1	15	0.012193328401202819	0.0001284343252456368	0.0001406980662649255	0.0007689209218233039	0.0007925348654044834	0.0009121818830985831	0.0020302827280368986	0.0008063887497872936	0.000363332502580354	0.0025315564119488456	0.0006589230283107559	0.0009184979985020807	0.0010696448093040127	0.0002270609100309793	0.0005769581589934937	0.00026791304187117254	transcript=CNBG_5332_t1 gene=CNBG_5332 organism=Cryptococcus_gattii_VGII_R265 gene_product=alpha-amylase transcript_product=alpha-amylase location=CP025764:450300-452067(+) protein_length=532 sequence_SO=chromosome SO=protein_coding_gene is_pseudo=false
85	KGB79576.1	15	0.0007143288628616332	6.303350891712506E-06	7.08753970977186E-06	8.653742342273722E-05	1.1744859270368869E-05	3.644868732155897E-05	0.0001244254125270144	1.2172376815121508E-05	1.72520907075171E-05	0.00016690415965943945	8.174850284241806E-06	6.228398315071104E-05	3.016504387541255E-05	5.39051906130901E-05	8.271354285456297E-05	8.21035175837294E-06	transcript=CNBG_5414_t1 gene=CNBG_5414 organism=Cryptococcus_gattii_VGII_R265 gene_product=endoribonuclease L-PSP transcript_product=YjgF family translation initiation inhibitor location=CP025761:1870561-1871156(-) protein_length=130 sequence_SO=chromosome SO=protein_coding_gene is_pseudo=false
87	KGB78032.2	15	0.0005192246328152294	1.5698802167007072E-06	1.1754842531935885E-06	7.832513906335859E-05	4.740598916567341E-05	2.6322088286238952E-05	0.00011593629973092806	3.115581569902287E-05	9.079044803198282E-06	0.00010804311472276446	2.5754324239808764E-05	1.6490919265652894E-05	4.462777526697601E-05	1.7721983596351388E-06	8.476497416052098E-06	3.0900623260254743E-06	transcript=CNBG_4119_t1 gene=CNBG_4119 organism=Cryptococcus_gattii_VGII_R265 gene_product=annexin XIV transcript_product=conserved hypothetical protein location=CP025764:957861-959595(+) protein_length=467 sequence_SO=chromosome SO=protein_coding_gene is_pseudo=false
88	KGB76502.1	15	0.0015759266027252008	2.0985134346875455E-05	2.7635319007665097E-06	0.00012743893473014104	9.274256466682155E-05	8.040765640741564E-05	0.00040142548872868384	4.4904846935863654E-05	3.577659611223908E-05	0.00028016380669423197	8.417994298799415E-05	0.000142880910221428	0.00016884830284731497	2.586554437045409E-05	2.9582622916693205E-05	3.796071885827774E-05	transcript=CNBG_2340_t1 gene=CNBG_2340 organism=Cryptococcus_gattii_VGII_R265 gene_product=ADP-ribosylation factor transcript_product=ADP-ribosylation factor location=CP025765:408388-409282(+) protein_length=182 sequence_SO=chromosome SO=protein_coding_gene is_pseudo=false
89	KGB76306.2	12	0.00012705032767642083	6.933809154685839E-07		2.787244978129844E-05	8.024316938923109E-06	1.5547108176878633E-06	3.5575221338594545E-05	5.5923022957180995E-06		3.6524382685541836E-05	4.961184308510255E-06	2.0836983641063E-06	2.085210309206225E-06	1.0889708742199936E-06	9.944990471455802E-07		transcript=CNBG_2144_t1 gene=CNBG_2144 organism=Cryptococcus_gattii_VGII_R265 gene_product=laccase transcript_product=laccase location=CP025765:911985-915227(+) protein_length=671 sequence_SO=chromosome SO=protein_coding_gene is_pseudo=false
91	KGB74722.2	15	0.0006322475546163189	2.1014873977089517E-05	7.939128675694023E-06	3.1105315421025034E-05	7.990750595087812E-05	3.931418753011154E-05	0.00010426331732329218	7.286827638208028E-05	2.0002188887983067E-05	5.083348104052285E-05	6.506540618691429E-05	2.604771577236747E-05	7.525513677346523E-05	1.370626858488572E-05	1.1124316174468297E-05	1.3800435935541309E-05	transcript=CNBG_0560_t1 gene=CNBG_0560 organism=Cryptococcus_gattii_VGII_R265 gene_product=solute carrier family 31 (copper transporter) member 1 transcript_product=copper uptake transporter location=CP025760:739532-740300(-) protein_length=189 sequence_SO=chromosome SO=protein_coding_gene is_pseudo=false
92	KGB79300.1	15	0.00858050510447868	5.737879126718215E-06	1.679231642872381E-05	0.0023449904106988668	0.0001039575743594779	0.00034535141128402955	0.0027871785838433616	6.705538891312545E-05	0.0003620089001281022	0.0017661343387632574	3.3488563686748606E-05	0.0003575132868614618	0.00020527559939821917	1.0176743430570723E-05	0.0001325915440858413	4.225256347017513E-05	transcript=CNBG_5138_t1 gene=CNBG_5138 organism=Cryptococcus_gattii_VGII_R265 gene_product=phosphoglucomutase transcript_product=phosphoglucomutase location=CP025771:532340-534432(+) protein_length=561 sequence_SO=chromosome SO=protein_coding_gene is_pseudo=false
93	KGB79239.2	15	0.0006393859792705822	3.760326471469674E-06	2.0998023775827517E-06	3.8598008425802894E-05	7.116025447739138E-05	3.551181388681838E-05	0.00010527781997312144	5.58923071308139E-05	8.666080838095696E-06	0.0001570704725001454	4.609302601635952E-05	3.111006458323568E-05	6.344691751587314E-05	7.074993220276061E-06	8.435664725971991E-06	5.18842712762438E-06	transcript=CNBG_5077_t1 gene=CNBG_5077 organism=Cryptococcus_gattii_VGII_R265 gene_product=conserved hypothetical protein transcript_product=conserved hypothetical protein location=CP025771:360386-363214(+) protein_length=864 sequence_SO=chromosome SO=protein_coding_gene is_pseudo=false
94	KGB77989.1	14	0.0032048187778091443	4.4764343220203906E-05		0.0004389039882786816	0.00028701513452661907	0.00016102784470402385	0.0005750118927964431	0.00016947919683343082	8.096589144449912E-05	0.000703577325694766	0.00014689226075340476	0.0001783464505410004	0.0002605975648770045	5.403113218991894E-05	0.00010298946072565778	1.2162912234906607E-06	transcript=CNBG_4076_t1 gene=CNBG_4076 organism=Cryptococcus_gattii_VGII_R265 gene_product=GTP-binding protein ypt3 transcript_product=rab11 protein location=CP025764:847334-848407(+) protein_length=213 sequence_SO=chromosome SO=protein_coding_gene is_pseudo=false
95	KGB77633.2	13	0.000559228569116703	4.517374556637211E-06		9.268668468541455E-05	1.1856111574839867E-05	2.0388222797513347E-05	0.00015267463761263638	3.256163872838795E-05	2.806859532799927E-06	0.0001333512456619384	2.032654406848301E-05	3.872238170270075E-05	4.061818898525989E-05		6.569269327961425E-06	2.149409882130313E-06	transcript=CNBG_3471_t1 gene=CNBG_3471 organism=Cryptococcus_gattii_VGII_R265 gene_product=GTP-binding protein ypt2 transcript_product=rab family GTPase location=CP025759:1524655-1525911(+) protein_length=211 sequence_SO=chromosome SO=protein_coding_gene is_pseudo=false
96	KGB77393.2	15	0.001489154209904344	2.023756517007711E-06	2.729082637184611E-06	0.00036298878754560394	2.695038180019422E-05	1.866518851885109E-05	0.00043158303235919576	1.4166071094067395E-05	6.817920647739102E-06	0.00044963063504464286	9.339139931133243E-06	9.56349314699596E-05	3.854093151319375E-05	2.9964506202011793E-06	2.3247706407479457E-05	3.840193797890087E-06	transcript=CNBG_3231_t1 gene=CNBG_3231 organism=Cryptococcus_gattii_VGII_R265 gene_product=hypothetical protein transcript_product=hypothetical protein location=CP025759:864595-865564(-) protein_length=233 sequence_SO=chromosome SO=protein_coding_gene is_pseudo=false
97	KGB75907.3	15	0.004391780181688482	6.342140238025396E-05	4.362366958331207E-05	0.0004796086641832462	0.0003115643714316237	0.0002786592255318425	0.0009116249870535448	0.00023278710375990822	8.269157462634974E-05	0.0009755251125237783	0.0002116293627006839	0.00026281960675892627	0.0002884452076122597	7.31072343590671E-05	0.00010753598530561171	6.873667387807366E-05	transcript=CNBG_1745_t1 gene=CNBG_1745 organism=Cryptococcus_gattii_VGII_R265 gene_product=chitin deacetylase transcript_product=chitin deactylase location=CP025763:836114-837331(-) protein_length=354 sequence_SO=chromosome SO=protein_coding_gene is_pseudo=false
98	KGB75955.1	15	0.005291411055052101	5.2311585281219595E-06	7.152810144758832E-06	0.001130746176927483	0.0001735160150672106	0.00021023515691047983	0.0012753769474166145	6.270236769925696E-05	1.1976899149264047E-05	0.0011388898386375705	3.235576600900989E-05	0.0004795343890389496	0.00028952812455257815	8.34641655741566E-06	0.00037309817166702704	9.272081674636048E-05	transcript=CNBG_1793_t1 gene=CNBG_1793 organism=Cryptococcus_gattii_VGII_R265 gene_product=ATP synthase subunit alpha mitochondrial transcript_product=ATP synthase subunit alpha location=CP025763:699915-702136(-) protein_length=540 sequence_SO=chromosome SO=protein_coding_gene is_pseudo=false
99	KGB76294.1	15	0.011416981669810335	8.661285050480228E-05	5.446012926786651E-05	0.0033755322824031903	0.0002979427848912549	0.00026765340872372985	0.0027581096768244055	0.0001501086119325445	0.00015378043238978365	0.00310010084199413	0.00011491501640642825	0.0004693519469953598	0.0003359772090446363	5.3758182753806774E-05	0.00011557803735662792	8.310025832176677E-05	transcript=CNBG_2132_t1 gene=CNBG_2132 organism=Cryptococcus_gattii_VGII_R265 gene_product=peroxiredoxin (alkyl hydroperoxide reductase subunit C) transcript_product=thiol peroxidase location=CP025765:957069-958079(+) protein_length=197 sequence_SO=chromosome SO=protein_coding_gene is_pseudo=false
100	KGB77428.1	15	0.003178699671922415	2.7051416727512025E-05	1.3967397560567366E-05	0.0006987547733696634	8.378815528838154E-05	0.0001741901973199504	0.0008152808511097695	6.956275838368202E-05	3.871586157548785E-05	0.0006974800861821987	4.556296654845593E-05	0.0002078123923633044	0.00020127733579988896	1.223106662124407E-05	7.078517556061599E-05	2.2239237511693054E-05	transcript=CNBG_3266_t1 gene=CNBG_3266 organism=Cryptococcus_gattii_VGII_R265 gene_product=hsp72-like protein transcript_product=conserved hypothetical protein location=CP025759:979497-981741(+) protein_length=640 sequence_SO=chromosome SO=protein_coding_gene is_pseudo=false
101	KGB75978.1	14	0.0008748766270272204	2.0908178092529533E-06	8.41770221317405E-07	0.0003527594169274021	6.891163157739917E-06	2.6840457568804048E-05	0.00022459206988352065	7.532246240550662E-06	2.0071498448416617E-06	0.0002092118721985251	9.964648476602086E-06	1.0321265792691132E-05	1.9697648528253287E-05		1.371604586384131E-06	7.544957913354925E-07	transcript=CNBG_1816_t1 gene=CNBG_1816 organism=Cryptococcus_gattii_VGII_R265 gene_product=ketol-acid reductoisomerase mitochondrial transcript_product=ketol-acid reductoisomerase location=CP025763:643405-644974(-) protein_length=401 sequence_SO=chromosome SO=protein_coding_gene is_pseudo=false
102	KGB79649.2	15	0.0024757189461163355	3.0260518537095018E-06	2.77454826803158E-06	0.0006449246475288206	7.138226601953855E-06	2.1544809185928643E-05	0.0009474718003813704	1.0869009159833565E-05	8.666253426718424E-06	0.0005492694903456537	8.867258509347471E-06	0.0001701459851179583	2.4004198298072562E-05	6.008525930259082E-06	6.771302211723733E-05	3.2951193914403662E-06	transcript=CNBG_5487_t1 gene=CNBG_5487 organism=Cryptococcus_gattii_VGII_R265 gene_product=oxidoreductase transcript_product=oxidoreductase location=CP025761:1687204-1688681(-) protein_length=319 sequence_SO=chromosome SO=protein_coding_gene is_pseudo=false
104	KNX49861.1	10	0.00014564889628183002	2.5286202021076735E-05		1.5903502868351103E-05		6.109787758798645E-06	1.9130237345960646E-05		7.822751913810679E-06	2.964818265302428E-05		8.37148376638935E-06	1.2753515889539974E-05		1.0493991839129657E-05	1.0129240225748936E-05	transcript=CNBG_9481_t1 gene=CNBG_9481 organism=Cryptococcus_gattii_VGII_R265 gene_product=unspecified product transcript_product=unspecified product location=CP025760:589658-590039(+) protein_length=82 sequence_SO=chromosome SO=protein_coding_gene is_pseudo=false
106	KGB79693.2	15	0.0002237196884676297	1.6541475204991573E-06	1.4297545142609533E-06	9.166902728969702E-05	1.5522087847658992E-05	5.339939669529912E-06	5.3543187215291744E-05	1.1442160244086792E-05	4.573060431904139E-06	1.6374978959069458E-05	6.126359494077339E-06	1.8893780510107126E-06	7.890545532230118E-06	5.889012433574963E-07	4.1398812072553805E-06	1.5362792477004668E-06	transcript=CNBG_5531_t1 gene=CNBG_5531 organism=Cryptococcus_gattii_VGII_R265 gene_product=NAD(P)H:quinone oxidoreductase type IV transcript_product=cytoplasm protein location=CP025761:1588758-1589816(-) protein_length=211 sequence_SO=chromosome SO=protein_coding_gene is_pseudo=false
108	KGB79886.2	14	0.00025592874387135237	7.147693619014135E-07	5.284994321317577E-07	8.248122110645469E-05	5.455997746950165E-06	8.293625421384073E-06	6.477880703976006E-05	1.6051310445031766E-06	1.1066179443939353E-06	6.513823147096436E-05	1.2565886051053008E-06	9.081382803423491E-06	1.0105444374205885E-05		4.933950051346434E-06	4.484774688275863E-07	transcript=CNBG_5724_t1 gene=CNBG_5724 organism=Cryptococcus_gattii_VGII_R265 gene_product=deoxyuridine 5'-triphosphate nucleotidohydrolase transcript_product=coronin, putative cortical actin cytoskeletal component location=CP025767:886492-889670(-) protein_length=698 sequence_SO=chromosome SO=protein_coding_gene is_pseudo=false
109	KGB76200.1	15	0.000899742534475451	6.582189007672622E-07	1.5941326274131801E-06	0.0003137398831881152	2.1797866665455162E-05	1.1972678091935866E-05	0.00031914004105994124	1.0929297590485196E-05	3.1828895326385262E-06	0.00016681441403753426	4.509310526177399E-06	1.5044476253738117E-05	2.4045689529973952E-05	8.121762581532731E-07	4.764417820275422E-06	7.370423928470595E-07	transcript=CNBG_2038_t1 gene=CNBG_2038 organism=Cryptococcus_gattii_VGII_R265 gene_product=RAB GDP-dissociation inhibitor transcript_product=RAB GDP-dissociation inhibitor location=CP025765:1216429-1218190(+) protein_length=452 sequence_SO=chromosome SO=protein_coding_gene is_pseudo=false
110	KNX50011.2	15	0.01807718125470007	3.9082280986198555E-06	2.6703260366228775E-05	0.004830495280820999	0.0001812047589633598	0.0004521192121670047	0.006874521359041931	0.00011151997252168857	0.0001252847614387057	0.003974977803623643	8.40548514256977E-05	0.0007432912701860107	0.0004195477868388488	1.860141072598574E-05	0.00018683516671771675	4.4116131763635805E-05	transcript=CNBG_9323_t1 gene=CNBG_9323 organism=Cryptococcus_gattii_VGII_R265 gene_product=5-methyltetrahydropteroyltriglutamate-homocysteine S-methyltransferase transcript_product=5-methyltetrahydropteroyltriglutamate-homocysteine S-methyltransferase location=CP025759:348083-350695(-) protein_length=746 sequence_SO=chromosome SO=protein_coding_gene is_pseudo=false
111	KGB77151.3	14	0.0009445750425589283	1.731128409605492E-06		0.00015113476393560906	3.1613277498788044E-05	3.0308007175747733E-05	0.00028698086344790193	2.2472429854376714E-05	4.326614030919177E-06	0.00025329632508084426	1.956510072412164E-05	5.736959773078892E-05	4.078477733442093E-05	3.5709841497698553E-06	3.090523873758523E-05	1.0515934448449207E-05	transcript=CNBG_2989_t1 gene=CNBG_2989 organism=Cryptococcus_gattii_VGII_R265 gene_product=het-c2 protein transcript_product=conserved hypothetical protein location=CP025759:169290-170156(-) protein_length=203 sequence_SO=chromosome SO=protein_coding_gene is_pseudo=false
112	KGB78172.1	15	0.0017256972808678578	1.8094505245567313E-06	4.599399378534163E-06	0.0005764240822647375	5.49053666503824E-05	5.801645519922137E-05	0.0006408421588699824	8.702452143510745E-06	6.9269154391283716E-06	0.0002742326933120339	7.678459734735244E-06	5.252895522290425E-05	1.9593019014629064E-05	3.498360633745375E-06	1.0887671094292873E-05	5.051841385463732E-06	transcript=CNBG_3734_t1 gene=CNBG_3734 organism=Cryptococcus_gattii_VGII_R265 gene_product=phosphoketolase transcript_product=xylulose 5-phosphate/fructose 6-phosphate phosphoketolase location=CP025769:686349-689087(+) protein_length=842 sequence_SO=chromosome SO=protein_coding_gene is_pseudo=false
114	KGB75121.1	12	0.0008099481596561415	1.8513296172649849E-06		0.00021925595700236672	2.227329810457949E-05	1.2973828958661298E-05	0.00027268782314941704	4.879715909857484E-06	3.562005823142395E-06	0.00021120329049615226		2.419787696472477E-05	2.6480774125650173E-05	3.0097310762097455E-06	7.572528428115108E-06		transcript=CNBG_0959_t1 gene=CNBG_0959 organism=Cryptococcus_gattii_VGII_R265 gene_product=cytoplasmic protein transcript_product=cytoplasm protein location=CP025760:1820394-1821077(-) protein_length=152 sequence_SO=chromosome SO=protein_coding_gene is_pseudo=false
115	KGB79915.2	15	0.0011668102761012086	1.231433644680057E-05	2.368267989594396E-05	9.427191788337081E-05	9.145077486218523E-05	1.994211988116948E-05	0.00018235280884783866	6.530475687629582E-05	3.241941237518819E-05	5.646673863892028E-05	5.5272704415347736E-05	0.00020161374728769818	7.333509105338119E-05	3.4977698019564953E-05	0.0001973659346100015	2.60395550075021E-05	transcript=CNBG_5853_t1 gene=CNBG_5853 organism=Cryptococcus_gattii_VGII_R265 gene_product=heat shock protein, 12Kda transcript_product=heat shock protein, 12Kda location=CP025767:266544-266946(-) protein_length=70 sequence_SO=chromosome SO=protein_coding_gene is_pseudo=false
116	KGB79967.1	14	0.002463620167273228	2.666203696717133E-06	7.997953082832848E-06	0.0007376984338391055	6.891289300661591E-05	7.727768242739464E-05	0.0009060716551417612	1.7482586699937598E-05	2.4525599634036872E-05	0.0003317302343594842	3.896273317057262E-05	9.970506100077397E-05	8.780366070356549E-05		3.087992874729798E-05	3.1905541763131766E-05	transcript=CNBG_5905_t1 gene=CNBG_5905 organism=Cryptococcus_gattii_VGII_R265 gene_product=elongation factor 2 transcript_product=translation elongation factor 2 location=CP025767:70161-73531(-) protein_length=838 sequence_SO=chromosome SO=protein_coding_gene is_pseudo=false
117	KGB75387.1	14	0.0006895770531011556	3.3352126225468746E-06	7.5767333423131776E-06	0.0002628413170976093	2.3818643399561505E-05	2.760203017174408E-05	0.00016400985137543525	7.086096736742384E-06	8.586446417114193E-06	0.00011449787101988371	1.10810314035771E-05	2.625404112853481E-05	1.3446234120749668E-05		1.3465980116136643E-05	5.975564149206966E-06	transcript=CNBG_1225_t1 gene=CNBG_1225 organism=Cryptococcus_gattii_VGII_R265 gene_product=50S small subunit ribosomal protein L31e transcript_product=conserved hypothetical protein location=CP025761:430108-431040(+) protein_length=126 sequence_SO=chromosome SO=protein_coding_gene is_pseudo=false
118	KGB79150.1	14	0.0004061235621418884	4.692374420245673E-07	4.6773329119441327E-07	0.00011623605988311915	2.4492632836959446E-05	3.174555271202675E-06	6.83871759627156E-05	2.990593383058947E-06	3.575985501583437E-06	0.00015349120593239734	2.357303954574196E-06	1.5204543494694821E-05	6.597830389263866E-06		7.037984476914993E-06	1.6407203221849292E-06	transcript=CNBG_4988_t1 gene=CNBG_4988 organism=Cryptococcus_gattii_VGII_R265 gene_product=CUE domain-containing protein [Source:UniProtKB/TrEMBL;Acc:A0A095CFJ7] transcript_product=conserved hypothetical protein location=CP025771:120982-124003(-) protein_length=915 sequence_SO=chromosome SO=protein_coding_gene is_pseudo=false
119	KGB77662.1	15	0.0013782704244613337	2.7765011832500247E-05	2.0877125529478874E-05	0.00016671416793867866	3.675645312665524E-05	0.00010658579887513615	0.00021562592424221357	5.5692318851296096E-05	3.3958999336513385E-05	0.00021994602567847527	7.550472184238597E-05	0.00019635594600089323	3.9132743910880824E-05	7.804495987927765E-05	5.303610021101008E-05	5.2274127205938526E-05	transcript=CNBG_3500_t1 gene=CNBG_3500 organism=Cryptococcus_gattii_VGII_R265 gene_product=glucan endo-1 transcript_product=conserved hypothetical protein location=CP025759:1605521-1608218(+) protein_length=848 sequence_SO=chromosome SO=protein_coding_gene is_pseudo=false
120	KGB74655.1	15	0.0015471191293152536	1.2709072898934074E-06	3.546195921377958E-06	0.0004900610872436517	1.8826227053100177E-05	4.0961585866141716E-05	0.000623817335111675	1.1107370964048368E-05	6.4821139492682645E-06	0.00024476634637193444	8.223868539683388E-06	4.583568261135403E-05	3.5920463250920556E-05	1.8096848864197019E-06	1.196690772259934E-05	2.5233525331854464E-06	transcript=CNBG_0493_t1 gene=CNBG_0493 organism=Cryptococcus_gattii_VGII_R265 gene_product=citrate synthase mitochondrial transcript_product=citrate synthase location=CP025762:138078-139755(+) protein_length=464 sequence_SO=chromosome SO=protein_coding_gene is_pseudo=false
121	KGB79074.3	15	0.004012674812622714	1.6972933873319458E-05	4.825745658308531E-06	0.001084935932904174	0.0001881207151630992	0.00013443954607158834	0.0013051696346659872	5.647854858031831E-05	0.00012817259041624532	0.0006646109833273574	3.8231554955323754E-05	0.00012381704179998123	0.00022829469896787317	3.1095996810984454E-06	1.961661212260124E-05	1.5878674435438062E-05	transcript=CNBG_4912_t1 gene=CNBG_4912 organism=Cryptococcus_gattii_VGII_R265 gene_product=heat shock 70kDa protein 4 transcript_product=conserved hypothetical protein location=CP025770:120417-122974(-) protein_length=773 sequence_SO=chromosome SO=protein_coding_gene is_pseudo=false
122	KGB74841.2	14	9.967820741142899E-05	1.6143979659691407E-06		5.598744372735273E-06	1.5325115880908706E-05	5.68406111292285E-06	6.6877443021701295E-06	1.2264987251925659E-05	4.152604090120733E-06	1.6487906953896445E-05	8.945951534784456E-06	2.8781967255853825E-06	1.1604385682799372E-05	1.793455575163227E-06	3.718951624330806E-06	2.9217043381168234E-06	transcript=CNBG_0679_t1 gene=CNBG_0679 organism=Cryptococcus_gattii_VGII_R265 gene_product=conserved hypothetical protein transcript_product=conserved hypothetical protein location=CP025760:1038079-1038837(+) protein_length=216 sequence_SO=chromosome SO=protein_coding_gene is_pseudo=false
124	KGB79243.1	15	0.0006787236901982965	1.076889391243315E-06	5.556863471257239E-06	0.00017463583966239893	2.245437688497677E-05	3.442982080571132E-05	0.0001681250434147437	1.5580066744105366E-05	8.293005149387339E-06	0.00011493114858609883	1.3276175700353912E-05	5.1318422011434464E-05	3.343579979235303E-05	4.943787645297531E-07	2.7859536659478584E-05	7.256323160223917E-06	transcript=CNBG_5081_t1 gene=CNBG_5081 organism=Cryptococcus_gattii_VGII_R265 gene_product=solute carrier family 25 (mitochondrial phosphate transporter) member 3 transcript_product=inorganic phosphate transporter location=CP025771:370058-371452(-) protein_length=370 sequence_SO=chromosome SO=protein_coding_gene is_pseudo=false
125	KGB79625.2	15	0.005030505850009206	5.1950740785028155E-06	3.3707353955933643E-06	0.0014316309006620024	6.794840094038047E-05	0.00013508876263486165	0.002075250514177188	3.159141165682928E-05	2.327733211560616E-05	0.0009444876335422929	2.0573982945617507E-05	0.00014850774307401574	0.00010539922862984452	2.9458162298202753E-06	2.8009375416333226E-05	7.228938510317305E-06	transcript=CNBG_5463_t1 gene=CNBG_5463 organism=Cryptococcus_gattii_VGII_R265 gene_product=aminopeptidase 2 transcript_product=leucyl aminopeptidase location=CP025761:1743518-1747113(-) protein_length=1018 sequence_SO=chromosome SO=protein_coding_gene is_pseudo=false
126	KGB78722.2	15	0.00045980244993876755	2.3201838519052937E-07	6.773348688468547E-07	6.913059001899933E-05	4.584773373844705E-06	7.767771260070285E-06	0.00011024602615393991	7.648278557872817E-06	2.018830033691639E-06	0.00013064030487462303	5.070576008036361E-06	7.036213381735335E-05	1.4402217377604539E-05	1.5549059144790035E-06	3.373476439357664E-05	1.7319249006385993E-06	transcript=CNBG_4560_t1 gene=CNBG_4560 organism=Cryptococcus_gattii_VGII_R265 gene_product=conserved hypothetical protein transcript_product=conserved hypothetical protein location=CP025760:490492-491383(+) protein_length=215 sequence_SO=chromosome SO=protein_coding_gene is_pseudo=false
127	KGB80196.2	14	0.007815705627642161	2.5602413805784462E-06	9.633157122655531E-06	0.002096362913253457	4.4360512800794275E-05	0.00016187441970533635	0.0036018085409243936	2.2582821646217123E-05	3.4842475420126725E-05	0.0014392570374274628	1.805294196747993E-05	0.00020282448223000148	0.00010927967397880604		5.5922685104781734E-05	1.6343724680069736E-05	transcript=CNBG_6034_t1 gene=CNBG_6034 organism=Cryptococcus_gattii_VGII_R265 gene_product=argininosuccinate synthase transcript_product=argininosuccinate synthase location=CP025772:174688-176210(+) protein_length=439 sequence_SO=chromosome SO=protein_coding_gene is_pseudo=false
128	KGB76783.2	15	0.0013262547861021077	1.4781458433004193E-06	2.295543234151883E-06	0.00038297094359218724	4.531769926068648E-05	4.7826358982191974E-05	0.0003753790790815079	1.5532188414325215E-05	9.536891962482312E-06	0.00029381460435370065	9.101437367250266E-06	6.0878940246179515E-05	5.928118519605015E-05	9.725123067135642E-07	1.3696899298471812E-05	8.172356962908233E-06	transcript=CNBG_2621_t1 gene=CNBG_2621 organism=Cryptococcus_gattii_VGII_R265 gene_product=polyadenylate-binding protein cytoplasmic and nuclear transcript_product=poly(a)-binding protein fabm location=CP025766:864908-867098(-) protein_length=675 sequence_SO=chromosome SO=protein_coding_gene is_pseudo=false
129	KGB79009.1	15	0.00021347239031552654	2.9835815267512494E-06	2.461299493968365E-06	1.7302047119702242E-05	3.443866117312984E-05	7.585033883608904E-06	2.7390374830071963E-05	2.2072632809552438E-05	3.4020567789603945E-06	5.0923233220383605E-05	9.522861533246529E-06	8.910368577032016E-06	1.395953752552526E-05	3.3739783436843134E-06	5.957302106961152E-06	3.1894213929482902E-06	transcript=CNBG_4847_t1 gene=CNBG_4847 organism=Cryptococcus_gattii_VGII_R265 gene_product=long-chain fatty acid transporter transcript_product=long-chain fatty acid transporter location=CP025770:344012-344517(+) protein_length=110 sequence_SO=chromosome SO=protein_coding_gene is_pseudo=false
130	KGB79735.1	15	0.002153156854127381	5.8733812577920305E-06	9.438288064934716E-06	0.0006023581466141695	6.928251642046202E-05	6.515088419144568E-05	0.0006892499911028304	3.4534858939127904E-05	1.9762909990977318E-05	0.0004301914710217566	3.0397766202263176E-05	8.733626018360008E-05	8.30216298407719E-05	5.408476316881616E-06	1.4774014871598249E-05	6.3762591087698205E-06	transcript=CNBG_5573_t1 gene=CNBG_5573 organism=Cryptococcus_gattii_VGII_R265 gene_product=hsp60-like protein transcript_product=conserved hypothetical protein location=CP025761:1482316-1484321(-) protein_length=581 sequence_SO=chromosome SO=protein_coding_gene is_pseudo=false
131	KGB79440.1	15	0.0015599913467715543	9.76455662781238E-06	7.248038758351534E-06	0.00022306327288773445	0.00013123198322166735	6.114661561072413E-05	0.00035235984874210834	8.09378936901348E-05	2.3264530100708446E-05	0.0004358874161173986	5.492210489468089E-05	5.1235444767569176E-05	8.652008626854097E-05	7.657286057808208E-06	2.8812651351968084E-05	5.939617674347259E-06	transcript=CNBG_5278_t1 gene=CNBG_5278 organism=Cryptococcus_gattii_VGII_R265 gene_product=conserved hypothetical protein transcript_product=conserved hypothetical protein location=CP025764:285485-288548(+) protein_length=908 sequence_SO=chromosome SO=protein_coding_gene is_pseudo=false
132	KGB76332.1	14	0.00020041460919396775	1.9264492133620634E-06		2.6711566529887332E-05	2.5395068338176948E-05	3.673445916359967E-06	4.115329292913662E-05	4.7223197390025235E-06	1.6718355315591977E-06	4.424406040485687E-05	1.5207291106369638E-05	1.1428899811247552E-05	2.0922254866284155E-05	1.4110590583031504E-06	1.1950100975948618E-06	7.520556518268852E-07	transcript=CNBG_2170_t1 gene=CNBG_2170 organism=Cryptococcus_gattii_VGII_R265 gene_product=hexose transporter transcript_product=hexose transporter location=CP025765:842506-844512(-) protein_length=520 sequence_SO=chromosome SO=protein_coding_gene is_pseudo=false
135	KGB74737.1	14	0.00034024981115677715	7.696282361536237E-07		3.9989850752748136E-05	4.005896521167352E-06	8.589940999448073E-06	8.041703475882382E-05	4.111914731843895E-06	2.300768777327205E-06	0.00011047524730821731	3.932880194497969E-06	4.852864102830758E-05	1.5477977606958498E-05	1.4362197944471753E-06	1.9372548105024817E-05	8.41262341811664E-07	transcript=CNBG_0575_t1 gene=CNBG_0575 organism=Cryptococcus_gattii_VGII_R265 gene_product=conserved hypothetical protein transcript_product=conserved hypothetical protein location=CP025760:769066-771378(-) protein_length=649 sequence_SO=chromosome SO=protein_coding_gene is_pseudo=false
137	KGB75650.1	15	0.0038311078699765793	3.6168481524120777E-06	6.254038808742436E-05	0.0008473059279024942	5.7474515838126634E-05	0.00010475726509241369	0.0014024646601837197	0.00010000794345693594	4.795282496848309E-05	0.0007985459526141244	2.938030993702757E-05	9.800342025055715E-05	0.00010404145018048752	5.264067268877924E-06	0.00011108653180666896	5.866576423682619E-05	transcript=CNBG_1488_t1 gene=CNBG_1488 organism=Cryptococcus_gattii_VGII_R265 gene_product=S-adenosylmethionine synthase transcript_product=methionine adenosyltransferase location=CP025761:1153605-1155141(+) protein_length=397 sequence_SO=chromosome SO=protein_coding_gene is_pseudo=false
138	KGB76447.1	15	0.00441437208745734	2.8322813975418163E-05	0.00030187813944796587	0.0003677429724811646	0.0003162514808187331	0.0003366052096309632	0.00036505979438513795	0.00032957129321764024	0.0003137328826590153	0.00044698711659848996	0.0002985419581250312	0.00012800620899038978	0.00035826792477287666	0.00030902404463959256	0.00026124150184511435	0.00025313874586980654	transcript=CNBG_2285_t1 gene=CNBG_2285 organism=Cryptococcus_gattii_VGII_R265 gene_product=GTP-binding protein rhoA transcript_product=GTP-binding protein location=CP025765:536043-537023(-) protein_length=197 sequence_SO=chromosome SO=protein_coding_gene is_pseudo=false
140	KGB75591.1	14	0.003514278656846882	5.559917617468555E-06	9.715537710796805E-06	0.0009312348611742988	0.00010141055154415118	0.00011235423404328931	0.0010951526101949417	2.9581135933628008E-05	2.380189492984684E-05	0.000605123319178504	2.9850318813488796E-05	0.00038553443245416534	0.0001469676552841102		2.82702842263932E-05	9.721903741800175E-06	transcript=CNBG_1429_t1 gene=CNBG_1429 organism=Cryptococcus_gattii_VGII_R265 gene_product=actin transcript_product=actin location=CP025761:1007986-1009365(-) protein_length=377 sequence_SO=chromosome SO=protein_coding_gene is_pseudo=false
141	KGB76921.1	15	0.0003840058463688331	9.666981078997752E-06	3.215784157866604E-06	4.7987550721004966E-05	2.4119208699903263E-05	1.726049635257786E-05	9.305771179960091E-05	1.925776494313503E-05	5.749901641204891E-06	8.392585605052567E-05	1.8086629334599363E-05	2.3510164202420968E-05	2.2715299505979674E-05	1.1668461105079255E-05	3.08355768176815E-06	7.004790941688016E-07	transcript=CNBG_2759_t1 gene=CNBG_2759 organism=Cryptococcus_gattii_VGII_R265 gene_product=glycosyl-hydrolase transcript_product=glycosyl-hydrolase location=CP025766:482897-484365(+) protein_length=343 sequence_SO=chromosome SO=protein_coding_gene is_pseudo=false
142	KGB74428.2	14	0.0012700800243551917	7.528328039406927E-07	4.1485913134656205E-06	0.000343079188895272	2.6060634551163396E-05	1.3732204606932844E-05	0.0003944554954321503	1.5732285347181438E-05	1.1685787827944035E-05	0.0003215187433800983	8.792052292445849E-06	6.178670017828514E-05	3.614016458922318E-05		2.9362251941508943E-05	2.8330911955800845E-06	transcript=CNBG_0266_t1 gene=CNBG_0266 organism=Cryptococcus_gattii_VGII_R265 gene_product=chaperone activator transcript_product=chaperone activator location=CP025762:737877-739384(+) protein_length=394 sequence_SO=chromosome SO=protein_coding_gene is_pseudo=false
143	KGB76213.1	14	0.000313316096722839	1.5808235247168901E-06		9.943921856234945E-05	1.4389184708763166E-05	1.329490539944929E-05	0.00010288976604818076	9.633507324537891E-06	3.222361565883821E-06	3.791038036235396E-05	5.847912926753363E-06	9.636714852430921E-06	9.130404636831028E-06	2.171375772186551E-06	2.6516423646151747E-06	1.5178986737866645E-06	transcript=CNBG_2051_t1 gene=CNBG_2051 organism=Cryptococcus_gattii_VGII_R265 gene_product=50S small subunit ribosomal protein LP0 transcript_product=L10e protein location=CP025765:1180616-1181855(-) protein_length=312 sequence_SO=chromosome SO=protein_coding_gene is_pseudo=false
145	KNX49742.2	15	0.00021886052019243747	7.175744399541858E-06	3.807066316150495E-06	2.389176984876612E-05	1.6119750545218948E-05	1.2295297771100547E-05	2.775045569321151E-05	1.116259992837592E-05	8.19243674369601E-06	4.6513283537145104E-05	8.48078544795568E-06	1.830469354061091E-05	1.4867003421056253E-05	4.782682560746328E-06	9.763074321800046E-06	5.7538761170617095E-06	transcript=CNBG_9657_t1 gene=CNBG_9657 organism=Cryptococcus_gattii_VGII_R265 gene_product=glucosidase transcript_product=glucosidase location=CP025772:135564-137671(-) protein_length=620 sequence_SO=chromosome SO=protein_coding_gene is_pseudo=false
146	KGB75362.3	15	0.0008403075227813711	6.628891039031329E-06	8.442693780159078E-06	7.164467134214261E-05	0.00012057207634439815	4.2754065871755056E-05	0.00013403831473817439	6.773627686851493E-05	3.0060080217260304E-05	0.0001360157823556767	6.597688376626951E-05	4.0892247951406424E-05	8.241278287031232E-05	8.022721353296324E-06	1.6557023315513238E-05	8.553010967460809E-06	transcript=CNBG_1200_t1 gene=CNBG_1200 organism=Cryptococcus_gattii_VGII_R265 gene_product=ATP-binding cassette transporter transcript_product=ATP-binding cassette transporter location=CP025761:365009-371067(-) protein_length=1542 sequence_SO=chromosome SO=protein_coding_gene is_pseudo=false
147	KGB80336.2	15	0.002606665250029744	1.9641896663203247E-06	7.090621826912367E-06	0.0006946761611281423	3.922117898503671E-05	7.697894324006791E-05	0.000999119779039725	2.0947900690752566E-05	1.9457164169677087E-05	0.0005660456620733373	7.369877179355632E-06	9.031690323696238E-05	6.597413370790948E-05	2.5857323640896074E-06	9.96318589100466E-06	4.953816830450235E-06	transcript=CNBG_6174_t1 gene=CNBG_6174 organism=Cryptococcus_gattii_VGII_R265 gene_product=transketolase transcript_product=transketolase location=CP025762:1734190-1736935(-) protein_length=646 sequence_SO=chromosome SO=protein_coding_gene is_pseudo=false
148	KGB79899.2	14	0.00037902885789112083	1.2325668436592215E-05	1.6884277998147573E-06	6.461920071656228E-05	1.3083782151699907E-05	7.988064222799319E-06	9.627928645112893E-05	7.769101070202083E-06	4.698440990180731E-06	9.182075578457835E-05	5.456108184585276E-06	3.0407753095715003E-05	1.5874343134697086E-05		2.307763202329068E-05	3.940293829274182E-06	transcript=CNBG_5737_t1 gene=CNBG_5737 organism=Cryptococcus_gattii_VGII_R265 gene_product=ADP-ribosylation factor GTPase-activating protein 2/3 transcript_product=ADP-ribosylation factor GTPase-activating protein location=CP025767:929854-931656(-) protein_length=478 sequence_SO=chromosome SO=protein_coding_gene is_pseudo=false
149	KGB75157.2	15	0.0069021466333168725	3.621085331203736E-06	4.270792855062249E-06	0.002142584047817534	6.290513297181349E-05	9.433488215399614E-05	0.002568674695380133	3.963929829719868E-05	1.681027398560301E-05	0.001544205967718679	2.0800141221452847E-05	0.00022924159597721672	8.88674284925922E-05	4.558325591866786E-06	7.113425558824936E-05	1.0498709934270803E-05	transcript=CNBG_0995_t1 gene=CNBG_0995 organism=Cryptococcus_gattii_VGII_R265 gene_product=pyruvate decarboxylase transcript_product=pyruvate decarboxylase location=CP025760:1910181-1912519(-) protein_length=623 sequence_SO=chromosome SO=protein_coding_gene is_pseudo=false
151	KGB79198.1	14	0.00014524409729450144	1.0827907849608963E-06		6.434391303108338E-06	1.2045482095170022E-05	7.386574118853453E-06	2.9362675107211763E-05	1.531683277350749E-05	2.6715906616681606E-06	1.696479492461792E-05	1.8664627807683586E-05	4.835076383662096E-06	1.873405363119072E-05	4.5664508548880014E-06	2.1822899479617783E-06	4.996466900017212E-06	transcript=CNBG_5036_t1 gene=CNBG_5036 organism=Cryptococcus_gattii_VGII_R265 gene_product=claudin family protein transcript_product=conserved hypothetical protein location=CP025771:261183-262415(+) protein_length=253 sequence_SO=chromosome SO=protein_coding_gene is_pseudo=false
152	KGB77506.1	14	0.0012701461418449433	1.042105109535048E-06	1.5054997445011633E-06	0.0003959446060520648	1.629320322585636E-05	3.090381457193514E-05	0.0005484582119736245	5.766327151410369E-06	8.594608843742076E-06	0.0001952366393613514	2.6106879325051007E-06	3.968910467557237E-05	1.8020446565564885E-05		4.771028283728875E-06	1.3098583535512338E-06	transcript=CNBG_3344_t1 gene=CNBG_3344 organism=Cryptococcus_gattii_VGII_R265 gene_product=pyruvate kinase transcript_product=pyruvate kinase location=CP025759:1206085-1208345(+) protein_length=572 sequence_SO=chromosome SO=protein_coding_gene is_pseudo=false
153	KGB75351.2	14	0.0011913624135288883	7.789456499823095E-07	1.63467567688431E-06	0.000413049057515723	3.8476911093817235E-05	2.8046489729100692E-05	0.00034615493086192454	4.872724303732706E-06	1.1454173896241835E-05	0.00025270166278613335	2.097834665556574E-05	3.760449646423738E-05	2.500721618390316E-05		7.052841374633401E-06	3.549941337008541E-06	transcript=CNBG_1189_t1 gene=CNBG_1189 organism=Cryptococcus_gattii_VGII_R265 gene_product=imidazoleglycerol phosphate synthase cyclase subunit transcript_product=imidazoleglycerol phosphate synthase location=CP025761:323623-325598(+) protein_length=619 sequence_SO=chromosome SO=protein_coding_gene is_pseudo=false
154	KGB74247.3	15	0.0035307738549501043	1.64291571206654E-05	7.1199459699920505E-06	0.0008525340254454552	0.00014347010240468318	0.00014650538466544057	0.001060741591517866	8.382691037394038E-05	4.9755939528307435E-05	0.0007295978899736625	5.804743838751658E-05	0.00011913868145526607	0.00014298337654770004	2.183003596369131E-05	6.809419380485911E-05	3.069918179105929E-05	transcript=CNBG_0085_t1 gene=CNBG_0085 organism=Cryptococcus_gattii_VGII_R265 gene_product=FK506-binding protein 1 transcript_product=fk506-binding protein location=CP025762:1237149-1237819(+) protein_length=108 sequence_SO=chromosome SO=protein_coding_gene is_pseudo=false
157	KGB78316.3	15	0.0027287457566548576	1.2606975502985197E-06	6.530323751939547E-06	0.0007501258075864804	2.583145710493152E-05	6.540973394654805E-05	0.000973072683124523	0.00013092884119016626	1.617049811341886E-05	0.0005638635646597061	1.0531222578334332E-05	0.00011372577385922648	4.709528620815242E-05	2.72858212532552E-06	1.558513300452429E-05	5.8861518512826706E-06	transcript=CNBG_3878_t1 gene=CNBG_3878 organism=Cryptococcus_gattii_VGII_R265 gene_product=zinc-binding dehydrogenase transcript_product=zinc-binding dehydrogenase location=CP025769:262595-264013(+) protein_length=349 sequence_SO=chromosome SO=protein_coding_gene is_pseudo=false
158	KGB75179.1	13	0.0003761388847700219	2.2341291593788375E-06		4.538143197526132E-05	1.7057695073443334E-05	1.3496720930876204E-05	9.444359888427207E-05	1.550411333648768E-05	8.567608876556927E-06	8.634760411334156E-05	2.047402315542317E-05	2.9886208902842648E-05	2.5937592821597773E-05	4.020429997644427E-06	1.2787727542895915E-05		transcript=CNBG_1017_t1 gene=CNBG_1017 organism=Cryptococcus_gattii_VGII_R265 gene_product=endopeptidase transcript_product=endopeptidase location=CP025760:1975651-1977615(+) protein_length=580 sequence_SO=chromosome SO=protein_coding_gene is_pseudo=false
161	KGB75733.1	15	0.0005072805272073552	1.980142042287887E-06	1.918353738496601E-06	7.83864388640764E-05	2.7708570610587422E-05	3.291504430190082E-05	0.0001424485634276271	1.963479202747186E-05	3.8027161904896017E-06	0.00012706298601967772	1.7650971979264306E-05	2.1650247087014323E-05	2.2306663525598574E-05	2.2404405078668826E-06	5.127893439904191E-06	2.446703445091545E-06	transcript=CNBG_1571_t1 gene=CNBG_1571 organism=Cryptococcus_gattii_VGII_R265 gene_product=small COPII coat GTPase transcript_product=small copII coat GTPase location=CP025761:1387539-1388554(-) protein_length=189 sequence_SO=chromosome SO=protein_coding_gene is_pseudo=false
162	KGB76823.1	15	0.0026574723268341896	4.894549161789269E-06	4.757987514486722E-06	0.0006265620647326469	7.223564959245147E-05	7.8712531612058E-05	0.0008439658138546791	4.873344572573371E-05	2.689004853701508E-05	0.0006195743349708864	4.057830624067981E-05	0.0001696670678852934	7.123766505153394E-05	1.0669753841406301E-05	2.032596716417692E-05	1.8667140949352788E-05	transcript=CNBG_2661_t1 gene=CNBG_2661 organism=Cryptococcus_gattii_VGII_R265 gene_product=Fe-Mn family superoxide dismutase transcript_product=mitochondrial manganese superoxide dismutase location=CP025766:744256-745216(+) protein_length=225 sequence_SO=chromosome SO=protein_coding_gene is_pseudo=false
166	KGB80003.2	14	0.0003463687574671638	1.1246178709527145E-06		3.8405600035856616E-05	3.458589913584271E-05	1.3876954842770673E-05	8.778656082254166E-05	3.1800385095029054E-05	3.963172848267864E-06	6.952028361122992E-05	2.2339807023206868E-05	7.803928475653513E-06	2.7647280102095667E-05	3.5903691604373116E-06	2.689288716196137E-06	1.2346097270830993E-06	transcript=CNBG_5759_t1 gene=CNBG_5759 organism=Cryptococcus_gattii_VGII_R265 gene_product=stomatin family protein transcript_product=stomatin family protein location=CP025772:249905-251596(-) protein_length=377 sequence_SO=chromosome SO=protein_coding_gene is_pseudo=false
167	KGB76440.2	15	0.006410500616905176	3.447788003259623E-06	2.2243683433285967E-05	0.0019607098637081442	0.00010134804711012794	0.0002191497165488691	0.002171376887634506	8.082334472708506E-05	4.7841363175015985E-05	0.0013132491477627051	2.6113982083178597E-05	0.00013680020769517688	0.00025159361793285483	5.522134532641829E-06	4.627085679816384E-05	2.4009975760159345E-05	transcript=CNBG_2278_t1 gene=CNBG_2278 organism=Cryptococcus_gattii_VGII_R265 gene_product=UDP-glucuronate decarboxylase transcript_product=UDP-glucuronic acid decarboxylase location=CP025765:550620-552653(-) protein_length=446 sequence_SO=chromosome SO=protein_coding_gene is_pseudo=false
169	KGB74419.2	13	0.0001458449121179717	1.5286142558072675E-06	9.605109856676914E-07	2.0840435130054767E-05	1.901727400053272E-05	4.8153594566747346E-06	2.6814425807091902E-05	8.735605583905129E-06		4.231998903190308E-05	5.35300749940075E-06	4.867904989099049E-06	7.480679557969301E-06	8.659451331592019E-07	2.2451606867061337E-06		transcript=CNBG_0257_t1 gene=CNBG_0257 organism=Cryptococcus_gattii_VGII_R265 gene_product=HHE domain-containing protein transcript_product=HHE domain-containing protein location=CP025762:763845-764527(+) protein_length=185 sequence_SO=chromosome SO=protein_coding_gene is_pseudo=false
170	KGB78503.1	13	0.0001454845152440872	3.2269893828410624E-07		1.7883120340377984E-05		4.97058092740407E-06	3.110330604500143E-05	3.946676624389521E-06	1.6028457676912964E-06	4.506406061073212E-05	2.2615089634637644E-06	1.3474615141272923E-05	7.865869833095261E-06	1.305902668014874E-06	1.3386397745323631E-05	2.2969316390362133E-06	transcript=CNBG_4341_t1 gene=CNBG_4341 organism=Cryptococcus_gattii_VGII_R265 gene_product=Altered inheritance of mitochondria protein 41 [Source:UniProtKB/TrEMBL;Acc:A0A095EN93] transcript_product=conserved hypothetical protein location=CP025768:462866-463527(-) protein_length=181 sequence_SO=chromosome SO=protein_coding_gene is_pseudo=false
172	KGB74936.2	13	0.00035475306851040343	4.123087004582407E-06		7.168431562272513E-05	1.9404224603326768E-05	6.42420790520127E-06	5.242022018752206E-05	1.2469576764122868E-05	6.156297086371853E-06	0.00013124410568041356	1.1581868095184312E-05	1.1296078583682091E-05	1.1989862394856226E-05	6.2135562291325476E-06	9.74566835328232E-06		transcript=CNBG_0774_t1 gene=CNBG_0774 organism=Cryptococcus_gattii_VGII_R265 gene_product=ATP synthase F1 delta subunit transcript_product=conserved hypothetical protein location=CP025760:1285445-1286326(-) protein_length=208 sequence_SO=chromosome SO=protein_coding_gene is_pseudo=false
174	KGB75353.2	15	0.0004712590652615711	1.286689959733655E-06	2.0598933636376686E-06	0.00012856574694177137	1.1607408683533156E-05	1.3850754314715404E-05	0.00018799415321605817	8.140468732824393E-06	5.685698673549736E-06	6.30119324222568E-05	6.419989359944191E-06	1.4630944512865247E-05	1.778676457765001E-05	1.861809615514027E-06	5.806469402723938E-06	2.5503414847933655E-06	transcript=CNBG_1191_t1 gene=CNBG_1191 organism=Cryptococcus_gattii_VGII_R265 gene_product=ATP-dependent RNA helicase SUB2 transcript_product=ATP-dependent RNA helicase SUB2 location=CP025761:328405-330484(-) protein_length=430 sequence_SO=chromosome SO=protein_coding_gene is_pseudo=false
175	KGB79104.1	15	0.002512810597421668	2.577562354346932E-06	4.0018032831367184E-06	0.0006793329648717712	3.813895489486837E-05	4.581240873356671E-05	0.0006854174592515372	2.3826099281297517E-05	6.8078394417173485E-06	0.000674824107237679	1.8533199109239537E-05	0.0001888254863133197	0.0001075192831492323	3.5477804776302878E-06	2.6219656638653622E-05	7.425992383671375E-06	transcript=CNBG_4942_t1 gene=CNBG_4942 organism=Cryptococcus_gattii_VGII_R265 gene_product=acidic laccase transcript_product=ferroxidase/laccase location=CP025770:42116-44744(+) protein_length=640 sequence_SO=chromosome SO=protein_coding_gene is_pseudo=false
176	KGB77260.1	14	0.0008212030177357242	1.7905967212512117E-06	2.7560643712375095E-06	0.0003048794244905798	1.4297071613711057E-05	2.0524766595719425E-05	0.00016516518076152578	1.0835232143757781E-05	4.826917991394518E-06	0.00020200957126758904	5.99102889084372E-06	3.7775424234557345E-05	3.614125557694525E-05		1.035057807229344E-05	3.859905004318123E-06	transcript=CNBG_3098_t1 gene=CNBG_3098 organism=Cryptococcus_gattii_VGII_R265 gene_product=nitroreductase transcript_product=conserved hypothetical protein location=CP025759:480000-480870(-) protein_length=210 sequence_SO=chromosome SO=protein_coding_gene is_pseudo=false
177	KGB76551.1	14	0.00028393665257493424	8.292334075794357E-07	1.4969050407036342E-06	6.562527887115968E-05	8.929916285407368E-06	1.1824603161340198E-05	6.596591460560379E-05	4.903988120850125E-06	4.735334346357018E-06	8.714170039473559E-05	3.204091088801111E-06	1.0391657502718852E-05	1.1964723341862572E-05		5.122871389971207E-06	1.8004350178436959E-06	transcript=CNBG_2389_t1 gene=CNBG_2389 organism=Cryptococcus_gattii_VGII_R265 gene_product=orotate phosphoribosyltransferase transcript_product=orotidine monophosphate pyrophosphorylase location=CP025765:276195-276973(+) protein_length=225 sequence_SO=chromosome SO=protein_coding_gene is_pseudo=false
178	KGB74341.1	14	0.0007651307346171345	4.4121950784406525E-07	7.252838055041753E-07	0.0002865372164802962	4.923074719549944E-06	1.39451162639586E-05	0.00029051965840494053	3.305820338122571E-06	6.3160735419311256E-06	0.00011680131356430941	3.93505714374227E-06	1.7797748072955434E-05	1.0802732959386445E-05		8.259702749153447E-06	8.207170654403054E-07	transcript=CNBG_0179_t1 gene=CNBG_0179 organism=Cryptococcus_gattii_VGII_R265 gene_product=40S ribosomal protein S16 transcript_product=40S ribosomal protein S16 location=CP025762:967804-968524(-) protein_length=140 sequence_SO=chromosome SO=protein_coding_gene is_pseudo=false
179	KGB78273.1	10	0.0001414514485641462	6.682890433864559E-07		7.053761401763541E-05	1.443420170713014E-06	4.768661822931741E-06	2.9800151123110922E-05	9.547510569203128E-07	6.74770753510421E-07	2.2913018012884718E-05		4.4298444256536494E-06	5.260928137399583E-06				transcript=CNBG_3835_t1 gene=CNBG_3835 organism=Cryptococcus_gattii_VGII_R265 gene_product=thioredoxin transcript_product=thioredoxin location=CP025769:386633-387155(-) protein_length=138 sequence_SO=chromosome SO=protein_coding_gene is_pseudo=false
180	KGB74581.1	15	0.0018356958860970098	1.1492334710001213E-06	1.4440159105725292E-06	0.000471858806759773	3.759914536790051E-05	4.2747703034331694E-05	0.0005677363514224789	1.6061023108675375E-05	5.656429673589297E-06	0.0005408325427943871	8.929034056335103E-06	8.309124237099968E-05	2.9432927929281667E-05	2.0502181295908282E-06	2.3169075182487085E-05	3.938136885606796E-06	transcript=CNBG_0419_t1 gene=CNBG_0419 organism=Cryptococcus_gattii_VGII_R265 gene_product=GST N-terminal domain-containing protein [Source:UniProtKB/TrEMBL;Acc:A0A095CZ83] transcript_product=conserved hypothetical protein location=CP025762:335755-337207(-) protein_length=286 sequence_SO=chromosome SO=protein_coding_gene is_pseudo=false
182	KGB80009.1	15	0.004902134435893492	1.6540112081581854E-05	1.536253109329145E-05	0.0012318315834505135	0.00018762445576078375	0.00023166774815413564	0.0014098089588079332	8.841842094159486E-05	3.9146693539178846E-05	0.0010192103039553973	8.301140091058736E-05	0.00022712862194051672	0.0002304706929349412	1.6029478580160624E-05	6.866711648992209E-05	3.7216317252954014E-05	transcript=CNBG_5765_t1 gene=CNBG_5765 organism=Cryptococcus_gattii_VGII_R265 gene_product=protein BMH2 transcript_product=conserved hypothetical protein location=CP025772:266844-267886(-) protein_length=256 sequence_SO=chromosome SO=protein_coding_gene is_pseudo=false
184	KGB76492.2	15	0.002238937470565086	1.1169509860719422E-06	2.19697712799846E-06	0.0006211042362154828	3.473786232200593E-05	4.603567079026432E-05	0.0007991963393231992	9.100175326788553E-06	1.6154163107891165E-05	0.0005193760532704147	4.780239239119573E-06	6.666772590547392E-05	5.942686786156381E-05	1.4467953652463293E-06	2.655439338731173E-05	3.104302033625306E-05	transcript=CNBG_2330_t1 gene=CNBG_2330 organism=Cryptococcus_gattii_VGII_R265 gene_product=malate dehydrogenase NAD-dependent transcript_product=L-malate dehydrogenase location=CP025765:435995-437630(-) protein_length=336 sequence_SO=chromosome SO=protein_coding_gene is_pseudo=false
185	KGB75174.1	15	0.001151732623167724	1.3834930719494426E-05	2.015783864332523E-06	0.0003588377670344218	2.2631494695455675E-05	3.821065816042775E-05	0.00044194482313590844	1.8294368859722593E-05	6.514712894420178E-06	0.0001436224697795869	9.562512449884775E-06	3.29419122940939E-05	5.3264055136477846E-05	1.1249564548981576E-06	3.6470450002903635E-06	5.285132688308901E-06	transcript=CNBG_1012_t1 gene=CNBG_1012 organism=Cryptococcus_gattii_VGII_R265 gene_product=ATP-citrate synthase subunit 1 transcript_product=ATP-citrate lyase location=CP025760:1957777-1961622(+) protein_length=1150 sequence_SO=chromosome SO=protein_coding_gene is_pseudo=false
186	KGB79444.1	15	0.002567576179129011	1.139083949708474E-06	4.156384666806618E-06	0.0006801099728876434	3.07667763165528E-05	5.4842127788718613E-05	0.0008965306182376962	2.289579994958116E-05	1.3114897766178869E-05	0.0006446779659027033	1.7041804389669523E-05	0.00010262801726966391	5.559433330160193E-05	2.4931192159979194E-06	3.527506895843873E-05	6.3102085280487575E-06	transcript=CNBG_5282_t1 gene=CNBG_5282 organism=Cryptococcus_gattii_VGII_R265 gene_product=6-phosphogluconolactonase transcript_product=6-phosphogluconolactonase location=CP025764:296080-297148(-) protein_length=309 sequence_SO=chromosome SO=protein_coding_gene is_pseudo=false
187	KGB80061.1	12	0.001069232070439762	7.544174759624257E-05		6.537113792097897E-05	0.00019248311130359055		3.214805553270751E-05	0.0002152019861009624	2.0274422059658113E-05	8.120783922915585E-05	0.00016081114843287422	6.483151422148263E-05	8.105595640251975E-05	4.2131652673169905E-05		3.82734989664192E-05	transcript=CNBG_5817_t1 gene=CNBG_5817 organism=Cryptococcus_gattii_VGII_R265 gene_product=Ricin B-type lectin domain-containing protein [Source:UniProtKB/TrEMBL;Acc:A0A095DHF4] transcript_product=conserved hypothetical protein location=CP025772:404031-404780(-) protein_length=210 sequence_SO=chromosome SO=protein_coding_gene is_pseudo=false
188	KGB79878.1	15	0.00016087926204643688	9.876075451022816E-07	7.146813225408301E-07	6.0074389513619395E-06	3.0124195233984834E-05	6.69400187876921E-06	3.275747288314137E-05	9.789911443172445E-06	1.8275104692606768E-06	4.392125815808748E-05	7.444668300003045E-06	7.112131693210078E-06	1.01696736436508E-05	7.226498614182094E-07	2.2117279111106103E-06	3.943327516230828E-07	transcript=CNBG_5716_t1 gene=CNBG_5716 organism=Cryptococcus_gattii_VGII_R265 gene_product=glycogenin glucosyltransferase transcript_product=glycogenin glucosyltransferase location=CP025767:864061-867141(+) protein_length=968 sequence_SO=chromosome SO=protein_coding_gene is_pseudo=false
190	KGB77962.2	15	0.002564477244762608	9.653563346157499E-06	6.931963242568025E-06	0.0007709741785903735	4.2233858190280464E-05	4.113939316564132E-05	0.0007979758031313577	3.644266039201926E-05	1.58987420985243E-05	0.0006032541477305614	2.9007212199382542E-05	0.00010772298883817978	5.2158480192464186E-05	6.4896454535662255E-06	3.716851494358831E-05	7.426093247943591E-06	transcript=CNBG_4049_t1 gene=CNBG_4049 organism=Cryptococcus_gattii_VGII_R265 gene_product=cellular nucleic acid-binding protein transcript_product=DNA-binding protein hexbp location=CP025764:784638-785867(+) protein_length=200 sequence_SO=chromosome SO=protein_coding_gene is_pseudo=false
192	KGB74651.2	15	0.0013566614252432615	4.698571431088254E-06	3.882807143366219E-06	0.000369738631295814	3.95333231372768E-05	4.277267104314652E-05	0.0003781516728023359	1.5106045296961829E-05	1.5514894849303273E-05	0.0003216880107711831	7.6094061667571315E-06	7.053703033305095E-05	6.471870591365298E-05	2.7055746899560465E-06	1.4292392673858586E-05	5.711687695509873E-06	transcript=CNBG_0489_t1 gene=CNBG_0489 organism=Cryptococcus_gattii_VGII_R265 gene_product=ran-binding protein 1 transcript_product=ran-specific GTPase-activating protein location=CP025762:146627-147946(+) protein_length=240 sequence_SO=chromosome SO=protein_coding_gene is_pseudo=false
195	KGB74477.2	13	0.0012261975025270426	6.048983304432899E-07		0.0002973844682704921	1.4597488994014371E-05	7.620229385415023E-05	0.00041748755784931033	7.3450129181523936E-06	7.292498751155909E-06	0.00023490638804264755	4.115411854015853E-06	8.575022766880778E-05	7.36489416834836E-05		4.483473123503654E-06	2.3788411868656813E-06	transcript=CNBG_0315_t1 gene=CNBG_0315 organism=Cryptococcus_gattii_VGII_R265 gene_product=aspartate-semialdehyde dehydrogenase transcript_product=aspartate-semialdehyde dehydrogenase location=CP025762:620857-621824(+) protein_length=299 sequence_SO=chromosome SO=protein_coding_gene is_pseudo=false
196	KNX49881.2	15	0.0072182084273676155	5.5525271893435685E-06	3.7368856282562467E-05	0.0019106913491832764	6.974077269956683E-05	0.0002557706665595631	0.002594817514341701	5.20414958193231E-05	6.379208998193343E-05	0.0015125462043336434	3.727443984890846E-05	0.0002761734715869981	0.00024847330037694237	5.671682862543405E-06	7.219034132728143E-05	7.610371497402994E-05	transcript=CNBG_9511_t1 gene=CNBG_9511 organism=Cryptococcus_gattii_VGII_R265 gene_product=UDPglucose 6-dehydrogenase transcript_product=UDPglucose 6-dehydrogenase location=CP025760:93279-95649(-) protein_length=468 sequence_SO=chromosome SO=protein_coding_gene is_pseudo=false
197	KGB77368.1	15	0.0005786093893975166	1.3670540226038721E-06	1.0180144854605847E-06	0.00012945814092578547	2.6525185649682047E-05	1.3623004092716454E-05	0.0001645118876305153	1.0556210370680845E-05	5.241597690452469E-06	0.00016559519172869224	5.193730454479824E-06	2.2560967110330022E-05	1.8522730573116716E-05	2.1092376641209105E-06	1.0586357609772083E-05	1.7400793891077453E-06	transcript=CNBG_3206_t1 gene=CNBG_3206 organism=Cryptococcus_gattii_VGII_R265 gene_product=RAB small monomeric GTPase transcript_product=RAB small monomeric GTPase location=CP025759:790077-791196(+) protein_length=206 sequence_SO=chromosome SO=protein_coding_gene is_pseudo=false
198	KGB78402.1	14	0.0010928564959245973	8.959005436580122E-07	2.841165147906505E-05	0.0003019401043094518	1.4375986954221842E-05	4.134412945694895E-05	0.0002503195293760292	4.413668672942745E-06	7.287402310649444E-06	0.00023586320031751702	2.655317236885504E-05	0.00010207369387482402	4.1363354660977626E-05		3.5973076830374164E-05	2.0416247690823854E-06	transcript=CNBG_3964_t1 gene=CNBG_3964 organism=Cryptococcus_gattii_VGII_R265 gene_product=nitric oxide dioxygenase transcript_product=flavohemoglobin location=CP025769:22133-24020(-) protein_length=503 sequence_SO=chromosome SO=protein_coding_gene is_pseudo=false
199	KGB79974.1	14	0.0020639867378361	5.081110939619932E-07	1.3716389940644454E-06	0.0005816760049735184	1.0329511035840885E-05	2.306792331989509E-05	0.0007582726852875172	7.251986764227311E-06	1.9452270774609128E-05	0.0004888558986136636	2.2168635164512523E-05	4.846112707037421E-05	6.587521187136407E-05		3.459766290497837E-05	2.098069967572428E-06	transcript=CNBG_5912_t1 gene=CNBG_5912 organism=Cryptococcus_gattii_VGII_R265 gene_product=saccharopine dehydrogenase (NAD+ L-lysine forming) transcript_product=saccharopine dehydrogenase location=CP025767:48832-50309(+) protein_length=395 sequence_SO=chromosome SO=protein_coding_gene is_pseudo=false
200	KNX50202.2	13	0.0015433406308473984	3.00434862978246E-06		0.00046310880700480174	1.3105099072795915E-05	3.727206196069842E-05	0.0003739356333930129	6.17060260340106E-06	3.0222704385094602E-06	0.000585569623740655	2.7900279630461704E-06	2.101004399448008E-05	2.2235012169797288E-05		6.22417460131654E-06	5.8929252751014765E-06	transcript=CNBG_9061_t1 gene=CNBG_9061 organism=Cryptococcus_gattii_VGII_R265 gene_product=cytoplasmic protein transcript_product=cytoplasmic protein location=CP025760:1230753-1231958(+) protein_length=365 sequence_SO=chromosome SO=protein_coding_gene is_pseudo=false
201	KGB78420.1	15	0.0013813634942637227	2.2115141755968205E-05	1.9216929922671165E-05	0.00010307564999562071	0.00018453619763367414	8.782626221678124E-05	9.463101811503136E-05	0.00013474608806819994	4.580518290860413E-05	0.0002526912946583853	0.0001309408035312101	1.8095576888420713E-05	0.00019288679775555413	4.340875096555278E-05	4.140851375992434E-05	9.9792860881246E-06	transcript=CNBG_4258_t1 gene=CNBG_4258 organism=Cryptococcus_gattii_VGII_R265 gene_product=syntaxin 1B/2/3 transcript_product=syntaxin location=CP025768:675167-676563(+) protein_length=351 sequence_SO=chromosome SO=protein_coding_gene is_pseudo=false
202	KGB78973.1	15	0.0006757505977226907	1.204333218465294E-06	2.233178795325961E-06	0.0002309427827231438	1.8334988714311948E-05	2.9532231255846386E-05	0.0001912951648095143	1.6287017328542428E-05	4.2209390324494575E-06	0.0001057575655600975	9.304096582916726E-06	3.337317576353674E-05	1.8960010246587102E-05	1.1119836132859558E-06	1.2402575310014742E-05	7.905547686526709E-07	transcript=CNBG_4811_t1 gene=CNBG_4811 organism=Cryptococcus_gattii_VGII_R265 gene_product=ADP,ATP carrier protein transcript_product=ADP/ATP translocase location=CP025770:439572-440718(+) protein_length=313 sequence_SO=chromosome SO=protein_coding_gene is_pseudo=false
208	KNX50205.2	15	0.002319416312804764	5.984494976053392E-06	3.188740781470895E-05	0.00019815632523831895	0.00018446398800157291	0.00010637401961674026	0.0004143092237550621	0.00019646185038614512	5.61606728609616E-05	0.00045124301990550974	0.00017327543736961906	0.00010001393972556865	0.00021377475601167169	3.119666097034651E-05	0.00010863385488054452	4.748066129194104E-05	transcript=CNBG_9064_t1 gene=CNBG_9064 organism=Cryptococcus_gattii_VGII_R265 gene_product=chitin deacetylase 2 transcript_product=chitin deacetylase 2 location=CP025760:1345705-1347292(-) protein_length=460 sequence_SO=chromosome SO=protein_coding_gene is_pseudo=false
209	KGB75777.2	15	0.0009012436684601048	2.007897205690612E-06	3.841559609977258E-06	0.00021825511582273047	2.7097747138495757E-05	2.7017933434558322E-05	0.0002684952529722587	1.0442010987937349E-05	6.273738568002916E-06	0.0002505956343780768	1.1341342876772709E-05	4.1945447580561364E-05	1.902167843288521E-05	4.930846625864264E-07	8.935881824505181E-06	5.4793429650655E-06	transcript=CNBG_1615_t1 gene=CNBG_1615 organism=Cryptococcus_gattii_VGII_R265 gene_product=UMP-CMP kinase transcript_product=UMP-CMP kinase location=CP025763:1181239-1182313(+) protein_length=279 sequence_SO=chromosome SO=protein_coding_gene is_pseudo=false
213	KGB77777.1	14	0.00200198833939263	5.278572230337147E-07	1.3436357583306934E-06	0.0007895997212739043	3.0493978894539267E-05	5.729056696286182E-05	0.000623696829849277	1.161022333834023E-05	4.894816386030458E-06	0.00038622386123373666	2.718686753489302E-06	5.106858043260991E-05	2.6690563903682342E-05		1.3404783394036616E-05	2.4242339887579146E-06	transcript=CNBG_3615_t1 gene=CNBG_3615 organism=Cryptococcus_gattii_VGII_R265 gene_product=voltage-dependent anion channel protein 2 transcript_product=voltage-dependent ion-selective channel location=CP025759:1916824-1917943(-) protein_length=292 sequence_SO=chromosome SO=protein_coding_gene is_pseudo=false
214	KGB77796.2	14	0.0003263773657213442	2.289921417331277E-06		2.264289606104512E-05	3.886268655408363E-05	1.3472885320691255E-05	3.517822946459764E-05	2.2781553326255736E-05	4.243944080632029E-06	8.019684512540945E-05	1.9676337295888678E-05	2.8803017250787253E-05	2.6917253460637183E-05	8.225301344391851E-06	1.7937164435637617E-05	5.149330583955469E-06	transcript=CNBG_3634_t1 gene=CNBG_3634 organism=Cryptococcus_gattii_VGII_R265 gene_product=conserved hypothetical protein transcript_product=conserved hypothetical protein location=CP025759:1965278-1966761(+) protein_length=410 sequence_SO=chromosome SO=protein_coding_gene is_pseudo=false
215	KGB75186.1	15	0.0006489524120203092	7.04712905260229E-07	5.625964537547412E-07	0.00021074517091830393	7.305778916613271E-06	7.607523044203451E-06	0.00021753188338628662	4.786543310128437E-06	2.8982401323989237E-06	0.00015518484058373507	2.458333770668274E-06	2.3516792501236303E-05	6.979642393528413E-06	6.694272671506522E-07	6.093839089514135E-06	1.9070873475267375E-06	transcript=CNBG_1024_t1 gene=CNBG_1024 organism=Cryptococcus_gattii_VGII_R265 gene_product=eukaryotic translation initiation factor 6 transcript_product=eukaryotic translation initiation factor 6 location=CP025760:1998337-1999240(-) protein_length=245 sequence_SO=chromosome SO=protein_coding_gene is_pseudo=false
216	KGB76779.1	14	0.00026466838989256373	3.759018091971992E-07	1.2857491954074799E-06	9.356318645339634E-05	7.90898861561494E-06	1.418173924351481E-05	8.666486991300229E-05	5.562049427053859E-06	2.5964435448776073E-06	3.337908226934318E-05	3.642543425581182E-06	7.757266898775857E-06	6.0959254894146844E-06	9.435116943114713E-07		7.111319130728329E-07	transcript=CNBG_2617_t1 gene=CNBG_2617 organism=Cryptococcus_gattii_VGII_R265 gene_product=30S small subunit ribosomal protein S7e transcript_product=40S ribosomal protein S7 location=CP025766:874723-875602(+) protein_length=199 sequence_SO=chromosome SO=protein_coding_gene is_pseudo=false
218	KGB78874.2	15	0.0005144073132502337	1.5371926268234547E-06	1.6985283379866484E-06	0.00015402150383546877	9.432737584983886E-06	1.5748578464820826E-05	0.0001813854828710751	8.013542737310526E-06	2.456372649125207E-06	9.021070555589258E-05	7.312188024381664E-06	1.4761052666567787E-05	1.89621585235688E-05	1.5723550759279584E-06	5.295466310584682E-06	1.999447985715805E-06	transcript=CNBG_4712_t1 gene=CNBG_4712 organism=Cryptococcus_gattii_VGII_R265 gene_product=orotidine 5'-phosphate decarboxylase transcript_product=orotidine-5'-phosphate decarboxylase location=CP025760:73028-73938(+) protein_length=249 sequence_SO=chromosome SO=protein_coding_gene is_pseudo=false
219	KGB80237.1	15	0.005166490214886361	1.9446515641143438E-06	1.3382552624082649E-06	0.0014730133101341389	6.087173372775978E-05	0.00012667504426731833	0.001941512523939155	4.841376398379463E-05	2.954340571830553E-05	0.0010599649876894338	2.637058536316993E-05	0.00019074584857357526	0.00013783466007797772	3.742797397532438E-06	4.53322375679809E-05	1.9186409619695584E-05	transcript=CNBG_6075_t1 gene=CNBG_6075 organism=Cryptococcus_gattii_VGII_R265 gene_product=adenosylhomocysteinase transcript_product=adenosylhomocysteinase location=CP025772:58200-59909(+) protein_length=431 sequence_SO=chromosome SO=protein_coding_gene is_pseudo=false
221	KGB78317.2	14	0.0007411918843097677	1.2754455602012692E-06		4.001592743767475E-05	2.155589413589773E-05	1.6916785748931735E-05	7.484698853404128E-05	2.5495392484170106E-05	1.3209892574583248E-05	0.0001747235445351627	2.811636029168095E-05	0.0001473705410790048	9.655499133620668E-05	3.0789761375707048E-06	7.285997651938715E-05	2.5171167935254536E-05	transcript=CNBG_3879_t1 gene=CNBG_3879 organism=Cryptococcus_gattii_VGII_R265 gene_product=calmodulin transcript_product=calmodulin location=CP025769:260224-261453(+) protein_length=149 sequence_SO=chromosome SO=protein_coding_gene is_pseudo=false
224	KGB75864.2	13	0.001461444985725896	3.1871193917045646E-06		0.0002851363680769242	2.5242957231975285E-05	2.4741052652841318E-05	0.0004145541420374612	8.604588553996627E-05	7.58391971676964E-06	0.00028461534365268503	9.345240923634007E-05	0.00011805294964149078	8.074903923106807E-05	8.369052734030901E-06	2.9714746582638414E-05		transcript=CNBG_1702_t1 gene=CNBG_1702 organism=Cryptococcus_gattii_VGII_R265 gene_product=cytochrome c oxidase subunit 6b transcript_product=conserved hypothetical protein location=CP025763:954530-955363(-) protein_length=82 sequence_SO=chromosome SO=protein_coding_gene is_pseudo=false
284	KGB74947.1	15	0.0008670753427531263	1.234009893180515E-07	4.219154183885292E-07	0.00026453633085834696	1.8335839254533013E-05	1.7466399566863837E-05	0.0002799115172575925	4.976766961362506E-06	2.6308089853445113E-06	0.00022201625420710324	2.863481551318907E-06	2.8297059852520398E-05	2.0795455976670382E-05	2.156005659761301E-07	3.917332108141852E-06	5.671791996453406E-07	transcript=CNBG_0785_t1 gene=CNBG_0785 organism=Cryptococcus_gattii_VGII_R265 gene_product=6-phosphogluconolactonase transcript_product=6-phosphogluconolactonase location=CP025760:1320480-1321603(+) protein_length=294 sequence_SO=chromosome SO=protein_coding_gene is_pseudo=false
1	KGB79765.1	14	0.0012760830679385076		5.070522998583135E-07	0.0005162733925698584	8.891613213229843E-06	2.1785499133734834E-05	0.0004124723451445236	4.495862561432613E-06	6.61887520437304E-07	0.0002650534802811801	4.901133717067895E-07	2.5407208025105072E-05	1.4616387955756242E-05	2.9680546291988373E-07	4.580290256586678E-06	5.511301421777595E-07	transcript=CNBG_5603_t1 gene=CNBG_5603 organism=Cryptococcus_gattii_VGII_R265 gene_product=50S small subunit ribosomal protein L4e transcript_product=Ras2 protein location=CP025767:531042-532313(-) protein_length=363 sequence_SO=chromosome SO=protein_coding_gene is_pseudo=false
69	KGB78558.1	14	0.0009683527523293318		2.124309611874271E-06	0.0003242431145550114	1.9556015216111805E-05	2.1222182601894266E-05	0.0003706460217890809	1.1205541617344993E-05	5.674191073322487E-06	0.00015801381145530687	6.853755721232294E-06	2.2976227972632984E-05	1.6602592182260915E-05	1.544860713328754E-06	4.926431243634268E-06	2.7636965762955562E-06	transcript=CNBG_4396_t1 gene=CNBG_4396 organism=Cryptococcus_gattii_VGII_R265 gene_product=guanine nucleotide-binding protein subunit beta-like protein transcript_product=G-protein beta-like rack1 protein homolog location=CP025768:301587-302974(-) protein_length=314 sequence_SO=chromosome SO=protein_coding_gene is_pseudo=false
76	KGB77443.1	14	0.0005858362151297165		7.559728861746551E-07	0.00011101933104962162	7.851234058381807E-06	7.710868228919019E-05	0.0001434721633825294	4.012076486005347E-06	3.4912343355516157E-06	0.00013319612378100704	1.8865017830493696E-06	2.7557773985086336E-05	6.50032641552638E-05	5.080941236504211E-07	8.254880439842798E-06	1.7188823743620687E-06	transcript=CNBG_3281_t1 gene=CNBG_3281 organism=Cryptococcus_gattii_VGII_R265 gene_product=phosphatase transcript_product=phosphatase location=CP025759:1022101-1023495(-) protein_length=411 sequence_SO=chromosome SO=protein_coding_gene is_pseudo=false
181	KGB79797.1	13	0.0026959957828957717		1.4066166205847165E-06	0.0007512581637984046	3.6514538121557205E-05	7.698437392008253E-05	0.0008976258055895009	1.925322984727031E-05	1.043608883917187E-05	0.0005952024931846418	9.064512249347998E-06	0.00014584291169899164	8.519379903235094E-05		6.501359418659315E-05	2.199655807274164E-06	transcript=CNBG_5635_t1 gene=CNBG_5635 organism=Cryptococcus_gattii_VGII_R265 gene_product=50S small subunit ribosomal protein L14e transcript_product=conserved hypothetical protein location=CP025767:623924-624660(+) protein_length=139 sequence_SO=chromosome SO=protein_coding_gene is_pseudo=false
203	KGB75374.1	14	0.007410144006852473		1.2990824341573146E-05	0.0020738179670457056	7.182711499071422E-05	0.00019745698433947808	0.0024615243392173	3.520349268756627E-05	4.279669925536913E-05	0.0017682630511396127	4.4962340717336676E-05	0.0002956307810050824	0.00022743113374430933	9.398256252515857E-06	0.00012405611367474227	4.478490844116813E-05	transcript=CNBG_1212_t1 gene=CNBG_1212 organism=Cryptococcus_gattii_VGII_R265 gene_product=cytochrome c transcript_product=electron carrier location=CP025761:404108-404959(-) protein_length=111 sequence_SO=chromosome SO=protein_coding_gene is_pseudo=false
228	KGB79747.1	13	0.000233087940939599		7.877098866729072E-07	3.553939282062964E-05	5.634504362234476E-06	9.4089966425937E-06	6.637572437826965E-05	5.786753979034381E-06		7.836051919791356E-05	1.6545183231132846E-06	1.22578323909201E-05	1.2425549815975473E-05	9.277809305249665E-07	2.9837539508083135E-06	9.449042609085697E-07	transcript=CNBG_5585_t1 gene=CNBG_5585 organism=Cryptococcus_gattii_VGII_R265 gene_product=Ras family other transcript_product=RHEB small monomeric GTPase location=CP025761:1438569-1439359(-) protein_length=189 sequence_SO=chromosome SO=protein_coding_gene is_pseudo=false
229	KGB77803.1	14	0.0007627080641702359		1.2898043809594903E-06	0.00031845077462771	1.942905873422582E-05	2.318665600672455E-05	0.0001947005175011178	7.865641923422322E-06	2.905316265930809E-06	0.00013660727715784977	5.024564894347498E-06	2.661175518286213E-05	1.8906176952810476E-05	7.261396937080004E-07	6.312374353264559E-06	6.920064953026673E-07	transcript=CNBG_3641_t1 gene=CNBG_3641 organism=Cryptococcus_gattii_VGII_R265 gene_product=30S small subunit ribosomal protein S19e transcript_product=ribosomal protein S19 location=CP025759:1982340-1983187(-) protein_length=161 sequence_SO=chromosome SO=protein_coding_gene is_pseudo=false
235	KGB75630.1	13	0.002291024072816789		4.29429619977086E-06	0.0006764195517806242	2.655624063997573E-05	7.996278946274705E-05	0.0008253054630918494	1.1557965806615709E-05	2.5692689586153436E-05	0.00045581087204283905	7.716888423513871E-06	8.837683722631538E-05	6.204652736073801E-05		2.1529822917903745E-05	5.754128277742249E-06	transcript=CNBG_1468_t1 gene=CNBG_1468 organism=Cryptococcus_gattii_VGII_R265 gene_product=inosine-5'-monophosphate dehydrogenase transcript_product=inosine-5'-monophosphate dehydrogenase location=CP025761:1106650-1108554(+) protein_length=544 sequence_SO=chromosome SO=protein_coding_gene is_pseudo=false
236	KNX49969.2	13	0.0019283947155456264		9.529606792783461E-06	0.0007171825449541029	3.242004571514079E-06	4.3295462894750855E-05	0.0006024118725430619	2.62025084106439E-06	1.5814275196106383E-05	0.00040381440316244294	4.366997081511848E-07	6.517496302401171E-05	4.46132933527347E-05		1.3218368324649232E-05	7.040970180252836E-06	transcript=CNBG_9366_t1 gene=CNBG_9366 organism=Cryptococcus_gattii_VGII_R265 gene_product=4-aminobutyrate transaminase transcript_product=4-aminobutyrate transaminase location=CP025759:1611005-1612616(+) protein_length=479 sequence_SO=chromosome SO=protein_coding_gene is_pseudo=false
239	KGB75622.1	13	0.0012543150978179096		4.884222226512928E-06	0.0003824802820218738	3.1084492123574347E-06	3.2117241847674446E-05	0.00038327858271791323	3.5475503958285654E-06	9.756323167874235E-06	0.0003346775304233129	1.4201918754312146E-06	4.559130011590161E-05	3.881431871449974E-05		1.010558193181279E-05	4.533523166916817E-06	transcript=CNBG_1460_t1 gene=CNBG_1460 organism=Cryptococcus_gattii_VGII_R265 gene_product=3-isopropylmalate dehydrogenase transcript_product=3-isopropylmalate dehydrogenase location=CP025761:1084170-1085602(-) protein_length=373 sequence_SO=chromosome SO=protein_coding_gene is_pseudo=false
241	KGB79315.1	13	0.0012587484592712147		2.1716157069565714E-06	0.00037460765540201917	1.4944131386331967E-05	2.5937721809832407E-05	0.00042145153271414443	1.1333799797269123E-05	6.1938198834075034E-06	0.00030718376733245836	4.463898995966839E-06	4.8589012067952356E-05	2.184566013455777E-05		1.4794378903618168E-05	5.231465136699881E-06	transcript=CNBG_5153_t1 gene=CNBG_5153 organism=Cryptococcus_gattii_VGII_R265 gene_product=glutathione peroxidase transcript_product=glutathione peroxidase location=CP025771:577158-578031(+) protein_length=151 sequence_SO=chromosome SO=protein_coding_gene is_pseudo=false
242	KGB74545.1	13	0.001478953304106722		1.3141883305653895E-06	0.0004464494896406892	4.392415690515936E-05	4.9105627642901903E-05	0.0005434065051232689	1.0890135148070057E-05	7.144732433284184E-06	0.0002901168519237843	3.861146949589903E-06	5.249684296777405E-05	1.296573616917692E-05		1.448873770561346E-05	2.7891531668448117E-06	transcript=CNBG_0383_t1 gene=CNBG_0383 organism=Cryptococcus_gattii_VGII_R265 gene_product=glutamate carboxypeptidase transcript_product=glutamate carboxypeptidase location=CP025762:434635-436815(-) protein_length=476 sequence_SO=chromosome SO=protein_coding_gene is_pseudo=false
244	KGB79299.2	14	0.0010140125874107519		1.7601794868457669E-06	0.00037905944085319537	5.319508640364347E-06	2.414175829745826E-05	0.00033114564226640025	5.129042253136886E-06	6.621189922371992E-06	0.00018498365619710655	2.5720563077799694E-06	3.0491911905890846E-05	3.495462740610454E-05	4.295410749511894E-07	4.861686747623251E-06	2.5423460515227143E-06	transcript=CNBG_5137_t1 gene=CNBG_5137 organism=Cryptococcus_gattii_VGII_R265 gene_product=phosphoribosylamine-glycine ligase transcript_product=aminoimidazole ribonucleotide synthetase location=CP025771:529465-532010(-) protein_length=805 sequence_SO=chromosome SO=protein_coding_gene is_pseudo=false
248	KGB76842.1	13	0.0006951840760080496		2.3303535457416694E-06	0.0001898219208218339	2.57539059158864E-05	1.9067024315584382E-05	0.00023082468520093887	1.4358066267123621E-05		0.00012675247993959246	6.584939387005985E-06	3.457242439919732E-05	2.845751750881977E-05	2.9943715711774737E-06	9.688238168632032E-06	3.97814896651582E-06	transcript=CNBG_2680_t1 gene=CNBG_2680 organism=Cryptococcus_gattii_VGII_R265 gene_product=alginate lyase transcript_product=conserved hypothetical protein location=CP025766:696483-698154(-) protein_length=504 sequence_SO=chromosome SO=protein_coding_gene is_pseudo=false
251	KGB75856.1	13	0.0013957633404297794		1.3000581443835093E-05	0.0004189036738767054	1.6965528562821788E-05	5.172918466979876E-05	0.0004427471555329468	1.789511035753225E-05	1.673444666659347E-05	0.00029321737789836383	4.215002669762003E-06	5.271352246774299E-05	4.154306013665043E-05		1.5121753783624516E-05	1.0976942363402076E-05	transcript=CNBG_1694_t1 gene=CNBG_1694 organism=Cryptococcus_gattii_VGII_R265 gene_product=thioredoxin reductase transcript_product=thioredoxin reductase location=CP025763:971700-973151(+) protein_length=370 sequence_SO=chromosome SO=protein_coding_gene is_pseudo=false
252	KGB76661.1	13	0.0037895532710678463		2.4295008511273027E-06	0.0014152201539313195	2.8962973625506567E-05	5.861224533323454E-05	0.0013521444712007373	2.8545301141893047E-05	1.5816234584587953E-05	0.000630441332956714	9.734634417783195E-06	0.00012143282213132565	7.889701385745547E-05		4.291860993352287E-05	4.39797710263901E-06	transcript=CNBG_2499_t1 gene=CNBG_2499 organism=Cryptococcus_gattii_VGII_R265 gene_product=phosphomannomutase transcript_product=putative phosphomannomutase location=CP025766:1179338-1180338(+) protein_length=270 sequence_SO=chromosome SO=protein_coding_gene is_pseudo=false
254	KGB77724.2	12	0.00041132272857612536		1.121688100018277E-06	0.0001531405925988988	4.406669429776162E-06	1.649178411437385E-05	9.844352625338164E-05	1.8789846979176094E-06	2.1690176684175305E-06	0.0001130352698641184		1.1697564111925347E-05	4.620261393764049E-06		3.363551232719278E-06	9.538191108144198E-07	transcript=CNBG_3562_t1 gene=CNBG_3562 organism=Cryptococcus_gattii_VGII_R265 gene_product=acetyl-CoA C-acetyltransferase transcript_product=acetyl-CoA C-acetyltransferase location=CP025759:1771853-1773390(+) protein_length=389 sequence_SO=chromosome SO=protein_coding_gene is_pseudo=false
255	KGB76001.2	13	0.0012603272745968842		5.847489505509131E-06	0.000244359649409047	4.691151713048916E-05	4.709397326345002E-05	0.0004666725460844217	2.1442859163804895E-05	1.0461205559914888E-05	0.00021095077313814934	1.506507912967734E-05	3.3414184760120325E-05	0.00013814761348651718		1.1767442932552763E-05	8.192941033230444E-06	transcript=CNBG_1839_t1 gene=CNBG_1839 organism=Cryptococcus_gattii_VGII_R265 gene_product=actin lateral binding protein transcript_product=tropomyosin location=CP025763:587991-589186(+) protein_length=239 sequence_SO=chromosome SO=protein_coding_gene is_pseudo=false
256	KGB75520.2	13	0.0002413663752598728		1.93339006711779E-06	7.379104158250262E-05	5.092250045742306E-06	7.75008098391332E-06	6.618461858373388E-05	2.915532822439628E-06	3.427315631510367E-06	4.6877538621040014E-05	2.163859875751195E-06	1.1464272695360207E-05	8.991575396119757E-06		6.97614097565693E-06	3.7987579789847853E-06	transcript=CNBG_1358_t1 gene=CNBG_1358 organism=Cryptococcus_gattii_VGII_R265 gene_product=hypothetical protein transcript_product=hypothetical protein location=CP025761:815594-816668(+) protein_length=127 sequence_SO=chromosome SO=protein_coding_gene is_pseudo=false
257	KGB79038.1	14	0.0003687191006582052		4.123027353297357E-06	0.00010772977391321896	7.414393313731986E-06	6.042817427632995E-06	0.00010064371288827325	7.987673794648848E-06	5.515637966530205E-06	8.525965895899703E-05	6.1048206106644495E-06	1.453073780903587E-05	1.0627745268457761E-05	2.377254662498263E-06	7.696710026457966E-06	2.6651366647602973E-06	transcript=CNBG_4876_t1 gene=CNBG_4876 organism=Cryptococcus_gattii_VGII_R265 gene_product=S-formylglutathione hydrolase transcript_product=carboxylesterase location=CP025770:248474-249540(-) protein_length=280 sequence_SO=chromosome SO=protein_coding_gene is_pseudo=false
260	KGB74595.2	14	0.00037656451033425686		3.257560054193937E-06	4.329475915578735E-05	2.8223463828857098E-05	2.601954796814548E-05	6.56684429386619E-05	1.3493459688631015E-05	9.713226773551633E-06	7.029254190059294E-05	1.5755222774107257E-05	3.503381986803733E-05	3.1358314855665296E-05	6.5973317070797755E-06	1.946839506937079E-05	8.388423751574998E-06	transcript=CNBG_0433_t1 gene=CNBG_0433 organism=Cryptococcus_gattii_VGII_R265 gene_product=conserved hypothetical protein transcript_product=conserved hypothetical protein location=CP025762:295063-297133(-) protein_length=561 sequence_SO=chromosome SO=protein_coding_gene is_pseudo=false
261	KGB74596.1	13	0.000982664470207213		2.0271965038013728E-06	0.00028115421442279477	9.368614248317673E-06	2.4735625425261547E-05	0.00035243840658036665	2.767901279868394E-06	3.2294072425999307E-06	0.00023815702889908464	1.5457815532327096E-06	2.7178857608461517E-05	2.523634887938621E-05		1.3590361455101839E-05	1.234726108935656E-06	transcript=CNBG_0434_t1 gene=CNBG_0434 organism=Cryptococcus_gattii_VGII_R265 gene_product=glycerol-3-phosphate dehydrogenase (NAD(+)) transcript_product=Gpd1 protein location=CP025762:292353-294039(-) protein_length=344 sequence_SO=chromosome SO=protein_coding_gene is_pseudo=false
266	KGB74290.1	13	0.0008734206607587385		1.6062849749957517E-06	0.00019407328013580335	7.678368949008216E-06	2.2236987848440308E-05	0.00034723351733346205	3.0104533236998694E-06	3.358158355155699E-06	0.00023078727057279972	2.4960245105505296E-06	3.273872405823544E-05	1.9098258188820972E-05		7.388329528489815E-06	1.7150029792768423E-06	transcript=CNBG_0128_t1 gene=CNBG_0128 organism=Cryptococcus_gattii_VGII_R265 gene_product=dTDP-4-dehydrorhamnose reductase transcript_product=methionine adenosyltransferase II location=CP025762:1128166-1129405(+) protein_length=303 sequence_SO=chromosome SO=protein_coding_gene is_pseudo=false
267	KGB80254.1	13	0.0010442388236158123		1.8846794072243156E-06	0.00024229541575531945	1.8522497907491665E-05	2.50827332247973E-05	0.0003551657945218402	6.600293488466956E-06	6.166104181051626E-06	0.00028239584949744516	5.445610861534369E-06	4.6172993032806305E-05	4.1082140991765765E-05		1.0223666685445341E-05	3.2010440606236285E-06	transcript=CNBG_6092_t1 gene=CNBG_6092 organism=Cryptococcus_gattii_VGII_R265 gene_product=ADF-H domain-containing protein [Source:UniProtKB/TrEMBL;Acc:A0A095CLU6] transcript_product=conserved hypothetical protein location=CP025762:1504279-1505034(-) protein_length=147 sequence_SO=chromosome SO=protein_coding_gene is_pseudo=false
268	KGB75308.1	13	0.0013903588140890947		3.8862238903676955E-06	0.000508851406037183	2.8462091721989673E-05	3.2881686876407334E-05	0.00048387501684366235	1.807647639965554E-05	8.519979492819709E-06	0.000222431753155782	1.0901469988367119E-05	2.5398373037988476E-05	3.7208561704530064E-05		5.951100636210574E-06	3.914674304131347E-06	transcript=CNBG_1146_t1 gene=CNBG_1146 organism=Cryptococcus_gattii_VGII_R265 gene_product=ATP-dependent RNA helicase eIF4A transcript_product=translation initiation factor location=CP025761:204261-205979(-) protein_length=401 sequence_SO=chromosome SO=protein_coding_gene is_pseudo=false
270	KGB74349.1	12	0.0001523766171826827		7.199297277286654E-07	3.8903337809076823E-05	5.229828008166682E-06	3.339049981931543E-06	4.645814477074942E-05	1.997407388685127E-06	1.1418767847902596E-06	4.4365015337295256E-05		5.96773325948536E-06	2.555379682035601E-06	7.321222633476421E-07	9.667921693903146E-07		transcript=CNBG_0187_t1 gene=CNBG_0187 organism=Cryptococcus_gattii_VGII_R265 gene_product=tubulin alpha-1A chain transcript_product=tubulin A location=CP025762:942312-944088(-) protein_length=448 sequence_SO=chromosome SO=protein_coding_gene is_pseudo=false
272	KGB76508.1	13	0.0016205696686711912		2.0108260587607925E-06	0.0005006330104116576	1.570208188110767E-05	5.403555960241524E-05	0.000585527495521365	1.1952953760200109E-05	1.5064052757647653E-05	0.000329760880303355	6.222043792853315E-06	4.7203812890308975E-05	3.8865936334369754E-05		1.2233599499248807E-05	1.357415857901023E-06	transcript=CNBG_2346_t1 gene=CNBG_2346 organism=Cryptococcus_gattii_VGII_R265 gene_product=glucose-6-phosphate dehydrogenase transcript_product=glucose-6-phosphate dehydrogenase location=CP025765:391880-393676(-) protein_length=503 sequence_SO=chromosome SO=protein_coding_gene is_pseudo=false
273	KGB78017.2	13	0.000675131489282297		1.2168110410233047E-06	0.00019260610841245987	3.1655710005372176E-06	1.4031530708183584E-05	0.00023250249709197743	1.888772946492298E-06	2.376078330468562E-06	0.00018250249961482856	1.2143133577043274E-06	2.6044982113725614E-05	1.217391497218611E-05		4.1566879539061035E-06	1.2517217388040326E-06	transcript=CNBG_4104_t1 gene=CNBG_4104 organism=Cryptococcus_gattii_VGII_R265 gene_product=glutathione-disulfide reductase transcript_product=glutathione oxidoreductase location=CP025764:913796-915882(-) protein_length=479 sequence_SO=chromosome SO=protein_coding_gene is_pseudo=false
277	KGB78191.1	13	0.00246015892741135		2.816861333346259E-06	0.0005511662105081121	3.296704579953309E-05	6.140164352045068E-05	0.0011574300184885443	2.1434525925153472E-05	1.0151226241221837E-05	0.0004858199947332202	1.6089813415903418E-05	4.146291566071642E-05	4.989624343535057E-05		2.1329316623183566E-05	8.193111726614195E-06	transcript=CNBG_3753_t1 gene=CNBG_3753 organism=Cryptococcus_gattii_VGII_R265 gene_product=2,3-bisphosphoglycerate-independent phosphoglycerate mutase transcript_product=phosphoglycerate mutase location=CP025769:620503-622456(+) protein_length=531 sequence_SO=chromosome SO=protein_coding_gene is_pseudo=false
280	KGB74615.1	13	0.0014410724625209656		8.397888602985075E-07	0.00045549959057612554	2.3794376295476495E-05	5.694407369672887E-05	0.0004401358744997041	1.2729173209912585E-05	3.615701189354937E-06	0.00030982570203234237	1.5590498743894977E-05	4.408951286735667E-05	6.385498904700807E-05		1.1477438571839392E-05	2.675742930923306E-06	transcript=CNBG_0453_t1 gene=CNBG_0453 organism=Cryptococcus_gattii_VGII_R265 gene_product=stress-induced-phosphoprotein 1 transcript_product=chaperone location=CP025762:247061-249121(+) protein_length=584 sequence_SO=chromosome SO=protein_coding_gene is_pseudo=false
282	KGB78582.1	13	0.00037023007804553383		9.106071061383921E-07	0.00012241292418523438	6.821940688637283E-06	4.503583875365051E-06	0.00015393292421754892	4.1309337901265676E-06	1.0674504793063974E-06	5.655543826691287E-05	2.5747498212517313E-06	6.6822968074249525E-06	4.699444355924692E-06		5.3817352365168E-06	5.560492151458263E-07	transcript=CNBG_4420_t1 gene=CNBG_4420 organism=Cryptococcus_gattii_VGII_R265 gene_product=nascent polypeptide-associated complex subunit beta transcript_product=nascent polypeptide-associated complex subunit beta location=CP025768:237688-238505(+) protein_length=175 sequence_SO=chromosome SO=protein_coding_gene is_pseudo=false
287	KGB79151.1	10	0.00021693449095771533		4.625465283493882E-07	6.344858037602742E-05	2.921831648298351E-06	3.039786024508051E-06	7.555312430306005E-05	1.4788475209034764E-06	1.2789019989650907E-06	4.9871933921735544E-05		6.615486848930986E-06	1.2263451786936966E-05				transcript=CNBG_4989_t1 gene=CNBG_4989 organism=Cryptococcus_gattii_VGII_R265 gene_product=RNA-binding protein Musashi transcript_product=conserved hypothetical protein location=CP025771:124509-126693(-) protein_length=480 sequence_SO=chromosome SO=protein_coding_gene is_pseudo=false

## Sheet: Total_40K
Protein Index	Locus	Replicate Count	Total Signal	1__20K1	1__20K2	1__20K3	2__40K1	2__40K2	2__40K3	3__60K1	3__60K2	3__60K3	4__80K1	4__80K2	4__80K3	5__100K1	5__100K2	5__100K3	Description
0	KGB75317.2	15	0.008257256426555093	0.00022296987893216007	0.00019222423136020444	0.0004711476542157461	0.0010581513858849722	0.0005653409774911288	0.0004919703138822362	0.0007875520307027323	0.0003255203962516502	0.0011557357050380197	0.0006526340156555567	0.0005205526652408747	0.000929213147730556	0.0002954246720574436	0.0003580769825310189	0.0002307423695807913	transcript=CNBG_1155_t1 gene=CNBG_1155 organism=Cryptococcus_gattii_VGII_R265 gene_product=immunoreactive mannoprotein MP88 transcript_product=immunoreactive mannoprotein location=CP025761:230396-231778(-) protein_length=378 sequence_SO=chromosome SO=protein_coding_gene is_pseudo=false
2	KGB77594.2	15	0.12381890661482936	0.0022685705306964964	0.001696046881446581	0.011202563239701566	0.012173967486791162	0.006824970443513617	0.016854828867058563	0.010264030026400537	0.0029927851342433824	0.02412689301722279	0.008141907258501063	0.00674982259748924	0.010944053123045685	0.0032202820351882283	0.003940640364492274	0.0024175456090381677	transcript=CNBG_3432_t1 gene=CNBG_3432 organism=Cryptococcus_gattii_VGII_R265 gene_product=conserved hypothetical protein transcript_product=conserved hypothetical protein location=CP025759:1436997-1437822(+) protein_length=218 sequence_SO=chromosome SO=protein_coding_gene is_pseudo=false
4	KGB77810.2	15	0.014409360415221176	0.0003199774623966011	0.00019604531690631976	0.001610154186897561	0.0012603002252696584	0.0006680728716804428	0.001980128820095145	0.0005139023479488735	0.00035839677761460083	0.0039044950416639353	0.0006291668579399025	0.0009002722517056208	0.0010669363712054929	0.00021242060215371153	0.0005293705834785258	0.00025972069826478525	transcript=CNBG_3648_t1 gene=CNBG_3648 organism=Cryptococcus_gattii_VGII_R265 gene_product=conserved hypothetical protein transcript_product=conserved hypothetical protein location=CP025759:1994979-1995922(+) protein_length=194 sequence_SO=chromosome SO=protein_coding_gene is_pseudo=false
5	KGB78985.1	15	0.004226095713952594	1.4701485789105042E-05	2.158802905701034E-06	0.001475716437188822	4.4048294688534956E-05	3.598602652768801E-05	0.0014232512989926325	3.1012440532883E-05	1.1901345941596484E-05	0.0008513680812160483	2.098957270315182E-05	0.00014294336444070044	5.273926476831189E-05	7.75926023020306E-06	0.00010011463199422923	1.1405406032984978E-05	transcript=CNBG_4823_t1 gene=CNBG_4823 organism=Cryptococcus_gattii_VGII_R265 gene_product=HABP4_PAI-RBP1 domain-containing protein [Source:UniProtKB/TrEMBL;Acc:A0A095CEY6] transcript_product=conserved hypothetical protein location=CP025770:403718-404956(-) protein_length=345 sequence_SO=chromosome SO=protein_coding_gene is_pseudo=false
6	KGB78996.2	15	0.01625268921616672	0.00016571858623611193	0.00021829797370350907	0.004309528111280808	0.0004866386008371611	0.000631906690197559	0.004717469391975123	0.0003388781319181725	0.00039548143812691023	0.0026410231637343864	0.0002882011079132387	0.0007466457122399561	0.0006351113751824087	0.00014017826809959528	0.00038767894224224573	0.00014993172247953495	transcript=CNBG_4834_t1 gene=CNBG_4834 organism=Cryptococcus_gattii_VGII_R265 gene_product=elongation factor 1-alpha transcript_product=elongation factor 1-alpha location=CP025770:373379-375033(+) protein_length=459 sequence_SO=chromosome SO=protein_coding_gene is_pseudo=false
7	KGB78904.2	12	0.00024324923596509814	5.045034701587592E-06	1.63274715215925E-06		2.310575099205234E-05	4.867558890590198E-05		1.6555717034468936E-05	3.6779863928434164E-05	1.1091043979745738E-05		5.847608723563686E-06	4.847340167960281E-05	7.271399708658342E-06	3.884936081490828E-06	3.4886143077432495E-05	transcript=CNBG_4742_t1 gene=CNBG_4742 organism=Cryptococcus_gattii_VGII_R265 gene_product=glycoprotein transcript_product=glycoprotein location=CP025770:649774-651510(-) protein_length=395 sequence_SO=chromosome SO=protein_coding_gene is_pseudo=false
8	KGB79897.2	15	0.0005555069667928876	1.5046725533170353E-05	6.304479416956633E-06	5.6731755007314524E-05	6.49908466027975E-05	2.9179205982982562E-05	7.838395722410141E-05	4.4378520716413674E-05	1.0007053827611645E-05	9.956463235992772E-05	3.6836554810342475E-05	3.5054141161796655E-05	3.882175765008734E-05	1.4239693162967815E-05	1.7249657213562055E-05	8.717986122855141E-06	transcript=CNBG_5735_t1 gene=CNBG_5735 organism=Cryptococcus_gattii_VGII_R265 gene_product=conserved hypothetical protein transcript_product=conserved hypothetical protein location=CP025767:920626-922441(-) protein_length=421 sequence_SO=chromosome SO=protein_coding_gene is_pseudo=false
9	KGB74570.2	15	0.0250712582098201	0.00020588480215503295	0.0002874908694723717	0.0034773070163551666	0.0013166991364393372	0.0015491461279622165	0.004829120291017183	0.0012552784529981994	0.0006638682591467321	0.004669857942416461	0.0009621275689477413	0.0017705438390205946	0.0020654013167457027	0.0003395488704645824	0.0011273430538665942	0.0005516406628121851	transcript=CNBG_0408_t1 gene=CNBG_0408 organism=Cryptococcus_gattii_VGII_R265 gene_product=peptidase transcript_product=peptidase location=CP025762:371469-374652(+) protein_length=950 sequence_SO=chromosome SO=protein_coding_gene is_pseudo=false
10	KGB77573.1	15	0.0036830273546259317	2.416030587977796E-05	2.2499983488641583E-05	0.0008493798694048377	8.820162082214629E-05	9.846355922443592E-05	0.0010605697409295167	7.048097357454217E-05	4.9444467825641375E-05	0.0008593842309905399	5.2293779983552466E-05	0.00024899976017326897	7.487939049244311E-05	2.901653409895303E-05	0.00011802770390623002	3.7225433831404296E-05	transcript=CNBG_3411_t1 gene=CNBG_3411 organism=Cryptococcus_gattii_VGII_R265 gene_product=30S small subunit ribosomal protein S12e transcript_product=40S ribosomal protein S12 location=CP025759:1391096-1391658(+) protein_length=148 sequence_SO=chromosome SO=protein_coding_gene is_pseudo=false
11	KGB78298.1	15	0.014882283179984903	1.5429817955213606E-05	7.479347246722119E-05	0.003892951373628718	7.717995083751838E-05	0.0005114619754517289	0.0062092898328826585	8.095798038556896E-05	0.0001347724351868945	0.002689386840013714	5.267163749157911E-05	0.000545754326014456	0.0003293441637621039	1.1825365662011134E-05	0.00018316773390676097	7.329627433875337E-05	transcript=CNBG_3860_t1 gene=CNBG_3860 organism=Cryptococcus_gattii_VGII_R265 gene_product=glutamate dehydrogenase (NADP+) transcript_product=glutamate dehydrogenase location=CP025769:325114-326867(-) protein_length=451 sequence_SO=chromosome SO=protein_coding_gene is_pseudo=false
12	KGB77865.2	15	0.02194345773752059	5.581499583630434E-05	5.326990368869232E-05	0.005840873070810868	0.00040698932218450966	0.0006570198738977085	0.007668423778603024	0.00021432233812118513	0.00016901397225108704	0.0048304221788597005	0.00013746390280070002	0.0008618064469214103	0.0005848613105281727	3.748973552093929E-05	0.0003719491970271512	5.373771046913694E-05	transcript=CNBG_3703_t1 gene=CNBG_3703 organism=Cryptococcus_gattii_VGII_R265 gene_product=enolase transcript_product=phosphopyruvate hydratase location=CP025759:2153262-2155181(+) protein_length=444 sequence_SO=chromosome SO=protein_coding_gene is_pseudo=false
14	KGB75944.1	15	0.0017785482079428487	1.5133365985555605E-05	2.94640271676178E-05	0.0003734116543006452	0.00017799273285297074	6.109738734223815E-05	0.00020944935887328917	8.767345586088342E-05	3.8857658357467546E-05	0.0003853515810060983	3.879163049458731E-05	0.00012327520924899584	0.00014319388241805942	1.2055386978740975E-05	6.551172827577915E-05	1.7289148779919723E-05	transcript=CNBG_1782_t1 gene=CNBG_1782 organism=Cryptococcus_gattii_VGII_R265 gene_product=60S acidic ribosomal protein P2 transcript_product=minor allergen Alt a 5 location=CP025763:732845-733406(-) protein_length=111 sequence_SO=chromosome SO=protein_coding_gene is_pseudo=false
15	KNX49796.2	15	0.008505134355951748	1.6157260532751566E-05	1.537308954600993E-05	0.0022829875599817548	0.00012804739216951998	0.0001507252439926293	0.002984250242449141	8.881041384228527E-05	5.811673139733954E-05	0.0021038741196534954	6.129378627499625E-05	0.0002689605568161486	0.00021386922965117264	1.275470587930388E-05	9.060066276285502E-05	2.9313361002344238E-05	transcript=CNBG_9572_t1 gene=CNBG_9572 organism=Cryptococcus_gattii_VGII_R265 gene_product=unspecified product transcript_product=unspecified product location=CP025764:53408-54392(+) protein_length=251 sequence_SO=chromosome SO=protein_coding_gene is_pseudo=false
16	KGB75794.1	15	0.0029090237045370105	8.281505729993452E-06	9.42047783088707E-06	0.0009641751091103139	0.0001299801318274114	8.992400996401732E-05	0.0008118509770974158	4.087270265065692E-05	1.6896832256037526E-05	0.0005950472007968658	3.5336147889875505E-05	0.00010161374757442065	6.351179548072037E-05	8.441411065230927E-06	2.6774098560421538E-05	6.8975567027421894E-06	transcript=CNBG_1632_t1 gene=CNBG_1632 organism=Cryptococcus_gattii_VGII_R265 gene_product=ATP synthase subunit beta mitochondrial transcript_product=ATP synthase beta subunit location=CP025763:1139560-1141577(+) protein_length=547 sequence_SO=chromosome SO=protein_coding_gene is_pseudo=false
17	KGB78967.1	14	0.002583687889852982	8.86926374157798E-06		0.0007011933557014628	4.557718387923989E-05	3.1325688300521473E-05	0.001106170300219673	1.561053691944646E-05	1.0581702875395445E-05	0.0003791089253868357	9.592736069371855E-06	0.0001365847509310764	3.5098380834642476E-05	2.4738402792602446E-05	7.107709172442884E-05	8.159570476707327E-06	transcript=CNBG_4805_t1 gene=CNBG_4805 organism=Cryptococcus_gattii_VGII_R265 gene_product=50S small subunit ribosomal protein L13e transcript_product=ribosomal protein L13 location=CP025770:454126-454969(-) protein_length=205 sequence_SO=chromosome SO=protein_coding_gene is_pseudo=false
18	KGB76028.2	15	0.04672986349854382	0.0002453794471330409	0.0004498378233987591	0.013076613223664026	0.0007428496996330989	0.0013348574258684415	0.013014671724414374	0.0005642756087543591	0.000682006627964914	0.010097542150242883	0.0005655040389350603	0.002616637845962868	0.0012512598252012277	0.00038906182604505664	0.0012236556611605178	0.0004757105701651944	transcript=CNBG_1866_t1 gene=CNBG_1866 organism=Cryptococcus_gattii_VGII_R265 gene_product=glyceraldehyde-3-phosphate dehydrogenase transcript_product=glyceraldehyde-3-phosphate dehydrogenase location=CP025763:492722-494399(+) protein_length=339 sequence_SO=chromosome SO=protein_coding_gene is_pseudo=false
20	KGB79220.3	15	0.026935372722097613	0.00034856149789708586	0.00017494486116883973	0.001408809850958602	0.0025015208775492587	0.0010753872854862053	0.0023350817127230756	0.0018772224635938593	0.0005394472073182013	0.0059573966844087105	0.006590954888127106	0.0010174846424842994	0.002069712723306424	0.0004441250310532611	0.00029641270567993915	0.0002983102903427487	transcript=CNBG_5058_t1 gene=CNBG_5058 organism=Cryptococcus_gattii_VGII_R265 gene_product=plasma membrane H(+)-ATPase transcript_product=plasma membrane H(+)-ATPase location=CP025771:310988-314347(+) protein_length=995 sequence_SO=chromosome SO=protein_coding_gene is_pseudo=false
21	KGB77328.1	15	0.01631049997783584	4.803983023471849E-05	5.6878133822059716E-05	0.004790956868421296	0.0002784041749330002	0.0005183906186124519	0.005516692566646796	0.00014881055411866483	0.00019818574390329758	0.0030682187048938457	0.00013812649789039222	0.0006557094665254267	0.0005452712279340434	3.288947890463012E-05	0.00022709234224040095	8.683376875481313E-05	transcript=CNBG_3166_t1 gene=CNBG_3166 organism=Cryptococcus_gattii_VGII_R265 gene_product=6-phosphogluconate dehydrogenase decarboxylating 1 transcript_product=phosphogluconate dehydrogenase location=CP025759:680219-682302(+) protein_length=491 sequence_SO=chromosome SO=protein_coding_gene is_pseudo=false
22	KGB79660.2	15	0.001269698369389622	1.8199175605381928E-06	2.043470082303251E-06	0.00019010082263408665	2.9148473571497395E-05	2.9007409372551905E-05	0.00032896173890012745	1.1903757418184274E-05	1.2812887980947123E-05	0.0003800939827763231	9.451898522499051E-06	0.00014696610781041885	5.209468900303123E-05	3.117714336726683E-06	6.44531600461552E-05	7.722339374231811E-06	transcript=CNBG_5498_t1 gene=CNBG_5498 organism=Cryptococcus_gattii_VGII_R265 gene_product=F-type H+-transporting ATPase subunit D transcript_product=structural molecule location=CP025761:1663302-1664119(+) protein_length=173 sequence_SO=chromosome SO=protein_coding_gene is_pseudo=false
23	KGB76241.2	15	0.008266037489039585	1.9128404242688023E-05	2.3273713772570043E-05	0.002551561183319939	0.00013726452808068934	0.0001708735260206983	0.002506233498729579	6.836058005487565E-05	6.036179465861301E-05	0.0019639045229349165	6.387673194117833E-05	0.00038854020540564496	0.0001494186539786822	1.8680944958535443E-05	0.000115653843678533	2.8905357262440814E-05	transcript=CNBG_2079_t1 gene=CNBG_2079 organism=Cryptococcus_gattii_VGII_R265 gene_product=alcohol dehydrogenase propanol-preferring transcript_product=mannitol-1-phosphate dehydrogenase location=CP025765:1097343-1098658(+) protein_length=361 sequence_SO=chromosome SO=protein_coding_gene is_pseudo=false
24	KGB75297.3	15	0.004614328088848255	5.3744638564175196E-05	2.181290032358175E-05	0.0008662163462340375	0.00018699380278576044	0.0002518068225384672	0.0011632232039112621	0.0002070509307537288	6.154276784258732E-05	0.0008649815444344862	0.0001650240986822682	0.00026519288355910287	0.00030064981767143723	6.128279154024505E-05	8.384579635091195E-05	6.095974365620254E-05	transcript=CNBG_1135_t1 gene=CNBG_1135 organism=Cryptococcus_gattii_VGII_R265 gene_product=conserved hypothetical protein transcript_product=conserved hypothetical protein location=CP025761:153841-156725(-) protein_length=909 sequence_SO=chromosome SO=protein_coding_gene is_pseudo=false
25	KGB78958.3	15	0.0009092799951477048	1.627828837348282E-05	1.30164235259373E-05	7.036454529960039E-05	9.831578493534996E-05	6.147299153900254E-05	9.045784493497387E-05	5.094062964251132E-05	2.45176250244396E-05	0.00015478558896996828	8.335690858386924E-05	5.0151158005274725E-05	0.0001104679491619994	2.435224065123515E-05	3.2696893097009846E-05	2.8105123403050507E-05	transcript=CNBG_4796_t1 gene=CNBG_4796 organism=Cryptococcus_gattii_VGII_R265 gene_product=glucose oxidase transcript_product=conserved hypothetical protein location=CP025770:490013-493052(-) protein_length=865 sequence_SO=chromosome SO=protein_coding_gene is_pseudo=false
27	KGB79537.1	13	0.0027189781075594405	1.3121042734576806E-05		0.0007195878983727484	4.8214413264678754E-05	9.507429703008696E-05	0.0009999279447149851	4.352543139179418E-05		0.0005047846611601884	1.2420058124768482E-05	0.00010201948180103498	7.807329706574818E-05	1.6777798332585805E-05	7.243351126778645E-05	1.3018272298457984E-05	transcript=CNBG_5375_t1 gene=CNBG_5375 organism=Cryptococcus_gattii_VGII_R265 gene_product=50S small subunit ribosomal protein L6e transcript_product=60S ribosomal protein L6 location=CP025764:562793-563682(-) protein_length=235 sequence_SO=chromosome SO=protein_coding_gene is_pseudo=false
29	KGB77536.1	15	0.0012147303702682631	2.2726825594308473E-05	1.8176530460721525E-05	8.604477934598956E-05	0.00013001746520155912	7.864761893206128E-05	0.00013689892091543822	0.00010773858124533535	4.2739338918991584E-05	0.0001689495040256765	0.0001029420446205274	5.0070498607516915E-05	0.00016149561004976108	3.974297384843424E-05	2.9804896183518743E-05	3.873478231842312E-05	transcript=CNBG_3374_t1 gene=CNBG_3374 organism=Cryptococcus_gattii_VGII_R265 gene_product=heparinase II/III family protein transcript_product=conserved hypothetical protein location=CP025759:1296472-1299478(-) protein_length=842 sequence_SO=chromosome SO=protein_coding_gene is_pseudo=false
30	KGB77793.1	15	0.002231882305789969	7.525267854724063E-06	9.557345847048025E-06	0.0006768149711686737	3.698429929254111E-05	7.581252776964268E-05	0.000509659399716698	2.2367347903944587E-05	2.041945741638195E-05	0.0005998689835316222	1.4899160544689057E-05	0.00011614120828665092	7.982549916894463E-05	5.108064340349181E-06	4.323167958038678E-05	1.366709336767191E-05	transcript=CNBG_3631_t1 gene=CNBG_3631 organism=Cryptococcus_gattii_VGII_R265 gene_product=cofilin transcript_product=cofilin location=CP025759:1957485-1958405(-) protein_length=138 sequence_SO=chromosome SO=protein_coding_gene is_pseudo=false
32	KGB80362.3	15	0.002953586565135253	1.0044412980536383E-05	7.818529835010459E-06	0.0008511638620310515	4.010424517899774E-05	0.00012986883995792434	0.0010029953529410176	4.0992618143813245E-05	2.106883733780737E-05	0.0005923370731960404	2.0888999492937373E-05	0.00010748156643393743	7.656519819998172E-05	3.6765754431702333E-06	3.777951199585153E-05	1.0800941967175529E-05	transcript=CNBG_6200_t1 gene=CNBG_6200 organism=Cryptococcus_gattii_VGII_R265 gene_product=fructose-bisphosphate aldolase 1 transcript_product=fructose-bisphosphate aldolase location=CP025762:1666360-1668164(-) protein_length=359 sequence_SO=chromosome SO=protein_coding_gene is_pseudo=false
33	KGB75209.1	15	0.007158315573564085	4.74408551955576E-06	2.321272748040838E-05	0.001940806235969521	0.00020632989788471308	0.00028208894335773074	0.002082801577984533	0.00015279035583909957	5.054025329589109E-05	0.0015680233737096476	0.00014031694237513523	0.00034570680456726404	0.00025041543122685986	1.2169617993722006E-05	7.157614842506086E-05	2.6793177934943417E-05	transcript=CNBG_1047_t1 gene=CNBG_1047 organism=Cryptococcus_gattii_VGII_R265 gene_product=glycine hydroxymethyltransferase transcript_product=glycine hydroxymethyltransferase location=CP025760:2057402-2059409(-) protein_length=499 sequence_SO=chromosome SO=protein_coding_gene is_pseudo=false
34	KNX50159.1	15	0.0017496523938396263	5.4516171888467704E-05	4.690653822225405E-05	0.00014555785637415794	7.640766853457327E-05	0.0001633441557441305	0.0002286316278132273	9.167381668257157E-05	5.3583285130487646E-05	0.00014708237171912105	0.00013323293737387335	0.0001465846183364278	0.0001222450310402803	0.0001560570474477162	8.215019820791385E-05	0.00010167906932442404	transcript=CNBG_9112_t1 gene=CNBG_9112 organism=Cryptococcus_gattii_VGII_R265 gene_product=transmembrane receptor transcript_product=transmembrane receptor location=CP025761:444966-449740(+) protein_length=1450 sequence_SO=chromosome SO=protein_coding_gene is_pseudo=false
35	KGB79019.1	15	0.008484527224669419	1.627130852469811E-05	0.0001137113391822598	0.0016772279761999357	0.0012837226977173628	0.00037456507947165673	0.0018486429488323408	0.0004445788867329284	0.00012170022772416123	0.0012203925891284785	0.0004230339922893386	0.0002627781819498083	0.00045995527618759017	9.833079809170134E-05	8.269734484123745E-05	5.6918577795922306E-05	transcript=CNBG_4857_t1 gene=CNBG_4857 organism=Cryptococcus_gattii_VGII_R265 gene_product=hsp90-like protein transcript_product=conserved hypothetical protein location=CP025770:316235-318627(+) protein_length=699 sequence_SO=chromosome SO=protein_coding_gene is_pseudo=false
36	KGB74644.2	15	0.0004508343262654173	1.2291322106180244E-06	2.149371627251082E-06	7.131721859060732E-05	2.7316907111012895E-05	8.86261775611341E-06	0.00010657400445365613	1.3665831123955939E-05	6.554560561726706E-06	0.00011983875528533273	8.46146041123191E-06	3.230018592791887E-05	3.0074007479082312E-05	1.372373896112063E-06	1.6523695165957985E-05	4.594204664839927E-06	transcript=CNBG_0482_t1 gene=CNBG_0482 organism=Cryptococcus_gattii_VGII_R265 gene_product=protein disulfide-isomerase domain transcript_product=disulfide-isomerase location=CP025762:168378-170230(+) protein_length=411 sequence_SO=chromosome SO=protein_coding_gene is_pseudo=false
37	KGB80326.2	15	0.001795398305050529	1.0032328261954231E-05	5.555331218735958E-06	0.000501495757444733	1.7494848093729873E-05	3.880991799146234E-05	0.000571615268753535	1.253143358209438E-05	8.150254053846679E-06	0.0004898452252322236	9.49113895506369E-06	7.628542453912967E-05	2.6083654594814088E-05	4.925977832487321E-06	1.778536156266335E-05	5.2963829340560574E-06	transcript=CNBG_6164_t1 gene=CNBG_6164 organism=Cryptococcus_gattii_VGII_R265 gene_product=conserved hypothetical protein transcript_product=conserved hypothetical protein location=CP025768:731419-732543(-) protein_length=241 sequence_SO=chromosome SO=protein_coding_gene is_pseudo=false
38	KGB74438.1	15	0.0010863497923042824	5.741943862186957E-06	5.173157499362027E-06	0.00014170853065112026	7.834279134863964E-05	4.9275794704084696E-05	0.000209747828748269	7.418284005528425E-05	1.6875482028178766E-05	0.0002519517015456909	5.758875702661468E-05	5.8000685883213134E-05	0.00010028809858268628	1.1261922161801048E-05	1.6699153035491588E-05	9.511105171659146E-06	transcript=CNBG_0276_t1 gene=CNBG_0276 organism=Cryptococcus_gattii_VGII_R265 gene_product=Ras-like protein transcript_product=G-protein signaling GTPase location=CP025762:709934-711314(-) protein_length=216 sequence_SO=chromosome SO=protein_coding_gene is_pseudo=false
39	KGB78779.1	15	0.0020542044675850007	3.4569904548730313E-06	4.498939971851571E-06	0.00036604868388502235	9.132116403738715E-05	8.543808529289562E-05	0.0005032395324817995	8.513966945691486E-05	2.3145078469236184E-05	0.0005422554092973849	6.680930395792017E-05	9.672582594629045E-05	0.0001099598184712111	1.21758657481861E-05	4.66039005072612E-05	1.738619960676683E-05	transcript=CNBG_4617_t1 gene=CNBG_4617 organism=Cryptococcus_gattii_VGII_R265 gene_product=GTP-binding protein ypt1 transcript_product=GTP-binding protein ypt1 location=CP025760:327914-329110(-) protein_length=205 sequence_SO=chromosome SO=protein_coding_gene is_pseudo=false
40	KGB74968.1	15	0.0006314902195790361	3.547484331226562E-05	7.204933148629296E-06	5.979077997959809E-05	5.383262176934446E-05	2.9422526686142308E-05	8.254356952109807E-05	2.8863390876221274E-05	1.8767967037760915E-05	0.00010410744622291041	5.09531851209563E-05	5.237909803229664E-05	5.5942606911105174E-05	2.8049373221996913E-05	2.1368375426308178E-05	2.789502312402482E-06	transcript=CNBG_0806_t1 gene=CNBG_0806 organism=Cryptococcus_gattii_VGII_R265 gene_product=chitin deacetylase transcript_product=chitin deacetylase location=CP025760:1383493-1385014(+) protein_length=410 sequence_SO=chromosome SO=protein_coding_gene is_pseudo=false
41	KGB77655.1	15	0.0013751808366440385	1.177541547914419E-06	1.2889977468735747E-05	0.0002549458594892026	6.86229245334728E-05	8.792131465299389E-05	0.000196184798972983	4.562861989152391E-05	3.2200163910690925E-05	0.0002749283054957325	7.263095051614325E-05	0.00014012843709163315	9.532690141961922E-05	1.0449539059484704E-05	7.001606953858766E-05	1.2129433055321104E-05	transcript=CNBG_3493_t1 gene=CNBG_3493 organism=Cryptococcus_gattii_VGII_R265 gene_product=RRM domain-containing protein [Source:UniProtKB/TrEMBL;Acc:A0A095CAS4] transcript_product=conserved hypothetical protein location=CP025759:1588548-1589884(-) protein_length=287 sequence_SO=chromosome SO=protein_coding_gene is_pseudo=false
42	KGB75487.1	15	0.0005148043172537764	1.2695167945276694E-06	5.325546176837681E-07	0.00012168168926039613	2.970301757785043E-05	1.917156749519192E-05	0.00017557706343250586	2.1533409911237154E-05	6.1948198821921396E-06	8.257508115305243E-05	1.2330674064695292E-05	1.0984326223748822E-05	2.2217421572394223E-05	6.73900404769512E-06	4.2126248396179867E-07	3.872908736643801E-06	transcript=CNBG_1325_t1 gene=CNBG_1325 organism=Cryptococcus_gattii_VGII_R265 gene_product=glycosyl hydrolase transcript_product=putative glycosyl hydrolase location=CP025761:725856-727333(+) protein_length=378 sequence_SO=chromosome SO=protein_coding_gene is_pseudo=false
43	KGB77551.1	15	0.0004654025619563443	1.9102942849199648E-06	3.123294225504466E-06	0.00011158632204170278	2.4098886130176806E-05	1.4076136166409186E-05	0.00011834330259367981	1.0004704921065275E-05	5.994865810488769E-06	0.00011294741949137145	7.797301792315527E-06	1.9518495614974725E-05	2.1411447021171058E-05	1.7548870942948989E-06	9.009500511022776E-06	3.825704257246767E-06	transcript=CNBG_3389_t1 gene=CNBG_3389 organism=Cryptococcus_gattii_VGII_R265 gene_product=cytoplasmic protein transcript_product=cytoplasm protein location=CP025759:1336496-1337873(+) protein_length=307 sequence_SO=chromosome SO=protein_coding_gene is_pseudo=false
44	KGB79636.1	15	0.00012915684974268044	1.0476643538023985E-06	8.860734536999541E-07	2.951402943793779E-05	2.8933488231176394E-06	4.297369941942828E-06	4.6131016116134966E-05	2.900146564906925E-06	1.0790596022528982E-06	2.6776860504414583E-05	1.5482675185773664E-06	4.36705673296253E-06	4.4548777646358885E-06	8.181853462753602E-07	1.4907736462522137E-06	9.521199357670907E-07	transcript=CNBG_5474_t1 gene=CNBG_5474 organism=Cryptococcus_gattii_VGII_R265 gene_product=guanosine-diphosphatase transcript_product=guanosine-diphosphatase location=CP025761:1714692-1716827(-) protein_length=658 sequence_SO=chromosome SO=protein_coding_gene is_pseudo=false
45	KGB77465.1	15	0.0029921287044145117	3.890924642903221E-05	2.4070040378162912E-05	0.00016927709553023402	0.0004061387162212075	0.0001356123243794369	0.0006405278537856735	0.00016183241107794682	5.425218787082528E-05	0.0006168290173805	0.00017916320876113778	0.0001070564701642619	0.0003396692631392265	3.5369397220066816E-05	4.463950855535002E-05	3.8781963521449645E-05	transcript=CNBG_3303_t1 gene=CNBG_3303 organism=Cryptococcus_gattii_VGII_R265 gene_product=conserved hypothetical protein transcript_product=conserved hypothetical protein location=CP025759:1088749-1089456(+) protein_length=197 sequence_SO=chromosome SO=protein_coding_gene is_pseudo=false
46	KGB74955.1	15	0.0008442458144896873	8.068103012091081E-07	2.542244696127059E-06	0.00021059321969505923	9.519279025254538E-06	2.7477197032539652E-05	0.00031519690945953563	8.117339743914317E-06	4.5239132835141E-06	0.00020746653134653617	2.616084183809829E-06	2.2765283392073835E-05	1.9781140681300745E-05	1.005612676501688E-06	1.0622434570748985E-05	1.2118144015623096E-06	transcript=CNBG_0793_t1 gene=CNBG_0793 organism=Cryptococcus_gattii_VGII_R265 gene_product=60S ribosomal protein L18-A transcript_product=60S ribosomal protein L18-A location=CP025760:1335679-1336368(-) protein_length=190 sequence_SO=chromosome SO=protein_coding_gene is_pseudo=false
47	KNX50095.2	15	0.004746301493155926	6.9012310526326604E-06	1.5232404107619232E-05	0.0012306027744992992	7.22301272443495E-05	9.293728819376872E-05	0.001604947156503867	6.811770677508709E-05	4.3026303037230134E-05	0.001173525307149942	8.10555042581953E-05	0.0001557638611788827	9.190606097550649E-05	1.5564980841650144E-05	7.676607559538724E-05	1.7724711742508594E-05	transcript=CNBG_9225_t1 gene=CNBG_9225 organism=Cryptococcus_gattii_VGII_R265 gene_product=malate dehydrogenase NAD-dependent transcript_product=malate dehydrogenase NAD-dependent location=CP025765:347117-348593(-) protein_length=338 sequence_SO=chromosome SO=protein_coding_gene is_pseudo=false
48	KGB79344.2	15	0.005423630111121584	3.226186289651481E-05	1.6263086094527303E-05	0.0011752524580462263	0.00021382934522055135	0.0002379104477496811	0.0011315791300049814	0.00017589689602464447	6.91897128634688E-05	0.0014810777758601683	0.00014888913201826796	0.00027775513189474575	0.00024063782234467644	7.139881825340921E-05	9.983939892811041E-05	5.184909292161096E-05	transcript=CNBG_5182_t1 gene=CNBG_5182 organism=Cryptococcus_gattii_VGII_R265 gene_product=glyoxal oxidase transcript_product=glyoxal oxidase location=CP025764:39688-41972(+) protein_length=669 sequence_SO=chromosome SO=protein_coding_gene is_pseudo=false
49	KGB74481.2	15	0.0017144093658978535	4.594919308037526E-06	5.94283259773848E-06	0.00032231536974396217	4.972654229324979E-05	0.00027765344840242185	0.0002909230478849988	2.7859391512645012E-05	7.716528692656996E-06	0.00023852796653970015	0.00037509021811395893	3.064455215860975E-05	6.092921271486556E-05	4.202786994027229E-06	9.254610789001904E-06	9.027938151979467E-06	transcript=CNBG_0319_t1 gene=CNBG_0319 organism=Cryptococcus_gattii_VGII_R265 gene_product=conserved hypothetical protein transcript_product=conserved hypothetical protein location=CP025762:610855-612443(+) protein_length=438 sequence_SO=chromosome SO=protein_coding_gene is_pseudo=false
50	KGB79713.1	15	0.004054763789934638	1.5552581177956426E-06	6.019031339500794E-06	0.001135692752708685	4.232663692550558E-05	0.00012954366892940758	0.0015861193308203086	3.162631299875486E-05	3.195143832465875E-05	0.0007967062165497348	1.8665204330258874E-05	0.00012137489244646191	9.015421270616586E-05	4.568540511304686E-06	4.7701551318655275E-05	1.0758741907438437E-05	transcript=CNBG_5551_t1 gene=CNBG_5551 organism=Cryptococcus_gattii_VGII_R265 gene_product=glucose-6-phosphate isomerase transcript_product=glucose-6-phosphate isomerase location=CP025761:1543794-1545783(-) protein_length=556 sequence_SO=chromosome SO=protein_coding_gene is_pseudo=false
51	KGB79200.1	14	0.00017051330394768783	9.722781548536998E-06	9.71956207517741E-06	2.0348235509026867E-05	1.4599617399012007E-05	1.7994677337440348E-05		1.2053368341138131E-05	1.062934748754055E-05	1.3409969857260093E-05	1.012649450611851E-05	9.103758458119985E-06	1.958341495282854E-05	6.4151179105021785E-06	7.40761876573241E-06	9.399339799253777E-06	transcript=CNBG_5038_t1 gene=CNBG_5038 organism=Cryptococcus_gattii_VGII_R265 gene_product=GPI-anchored domain-containing protein [Source:UniProtKB/TrEMBL;Acc:A0A095CFP6] transcript_product=predicted protein location=CP025771:265442-266516(-) protein_length=225 sequence_SO=chromosome SO=protein_coding_gene is_pseudo=false
52	KGB77911.1	15	0.004711089958606211	1.8311466317752087E-05	4.318237205113423E-05	0.0012334375277002004	0.0001038575516512589	0.0002955609379502315	0.0014249425810205466	0.00010571660875404965	4.5702929225773215E-05	0.0009711337054598995	3.079021664971559E-05	0.0001559480537807449	0.00020628398797650402	1.0864813190880364E-05	3.4065144894376215E-05	3.129206198314425E-05	transcript=CNBG_3998_t1 gene=CNBG_3998 organism=Cryptococcus_gattii_VGII_R265 gene_product=nucleoside diphosphate kinase transcript_product=nucleoside-diphosphate kinase location=CP025764:657778-658725(+) protein_length=152 sequence_SO=chromosome SO=protein_coding_gene is_pseudo=false
53	KGB77209.2	15	0.023587561704689414	3.1484313216289445E-05	6.397215038085113E-05	0.006359903852045882	0.0004383212270079442	0.0005876790871562432	0.007213153019951567	0.0002909035069358286	0.0002606709420725681	0.005613089517613505	0.0002662305428446933	0.0012264859787429322	0.0006853535754579686	3.9099587731044794E-05	0.00043015935454047033	8.105504899162562E-05	transcript=CNBG_3047_t1 gene=CNBG_3047 organism=Cryptococcus_gattii_VGII_R265 gene_product=alcohol dehydrogenase (NADP+) transcript_product=aldehyde reductase location=CP025759:336727-338239(+) protein_length=333 sequence_SO=chromosome SO=protein_coding_gene is_pseudo=false
54	KGB79682.2	15	0.0012950021727013118	7.652399641647431E-06	6.302181038174711E-07	0.0001758591016892686	7.87171687481658E-05	7.457056957232626E-05	0.00038404534261032695	4.839589759571091E-05	8.032579069961336E-06	0.0002894290732180079	4.7885734494679866E-05	8.355567203625391E-05	6.331985746317531E-05	3.6428015039280005E-06	2.638058100004783E-05	2.885175953994333E-06	transcript=CNBG_5520_t1 gene=CNBG_5520 organism=Cryptococcus_gattii_VGII_R265 gene_product=NAD(P)H:quinone oxidoreductase type IV transcript_product=cytoplasm protein location=CP025761:1618528-1620186(+) protein_length=324 sequence_SO=chromosome SO=protein_coding_gene is_pseudo=false
56	KGB74709.1	15	0.0067178425308897245	7.838528942573001E-06	1.7481332521533184E-05	0.0018450006417516866	0.000105967142041782	0.00017402213969645923	0.0025471509820246623	4.920807185232588E-05	2.868260473403719E-05	0.0013616004360639707	3.7702067397814854E-05	0.000271640266869383	0.0001634936340119729	8.097848214063632E-06	7.09732456237313E-05	2.8983589143729485E-05	transcript=CNBG_0547_t1 gene=CNBG_0547 organism=Cryptococcus_gattii_VGII_R265 gene_product=transketolase transcript_product=transketolase location=CP025760:709713-712460(+) protein_length=687 sequence_SO=chromosome SO=protein_coding_gene is_pseudo=false
57	QPK66862.1	15	0.006431636616781037	1.4893573964855832E-05	4.1034761633677724E-05	0.001619451451997998	0.00015556139040509193	0.00029712717644787406	0.0020633438263126702	9.645950493816719E-05	8.55927284607912E-05	0.001426978662476787	5.2475721283953254E-05	0.0001891594290649391	0.0002565691074563119	1.4008377744294647E-05	8.767687855603809E-05	3.130402603758709E-05	transcript=CNBG_10059_t1 gene=CNBG_10059 organism=Cryptococcus_gattii_VGII_R265 gene_product=unspecified product transcript_product=unspecified product location=CP025764:1278269-1279813(-) protein_length=287 sequence_SO=chromosome SO=protein_coding_gene is_pseudo=false
58	KGB77618.1	15	0.002083105556013701	4.736058419733784E-05	1.9199124091648006E-05	0.0006676803827097713	7.616277047536658E-05	0.00017118805664501603	0.00040701354807124183	3.597726507513507E-05	3.2107686865724E-05	0.0002856811294751759	2.7448451969934872E-05	9.02341030221959E-05	0.00015016248856513284	1.1456599645127901E-05	3.6964608302559346E-05	2.4468756902333294E-05	transcript=CNBG_3456_t1 gene=CNBG_3456 organism=Cryptococcus_gattii_VGII_R265 gene_product=thioredoxin transcript_product=thioredoxin location=CP025759:1490098-1490588(+) protein_length=104 sequence_SO=chromosome SO=protein_coding_gene is_pseudo=false
59	KGB75651.1	15	0.0039047211749550373	6.673430685864577E-06	1.166263439314088E-05	0.0011542518141735019	5.9530197592416205E-05	0.00012495185462908795	0.0015043803907090637	3.25212385827264E-05	2.1467476447223457E-05	0.0007754489773896897	1.6698270729685443E-05	9.809117316313411E-05	6.188819934718699E-05	3.579814804424114E-06	2.7894448466825204E-05	5.681253841066273E-06	transcript=CNBG_1489_t1 gene=CNBG_1489 organism=Cryptococcus_gattii_VGII_R265 gene_product=elongation factor 1-gamma transcript_product=elongation factor 1-gamma location=CP025761:1155892-1157623(+) protein_length=415 sequence_SO=chromosome SO=protein_coding_gene is_pseudo=false
65	KGB77130.1	15	0.0330237923457942	5.647345013589336E-05	0.0001123349185036031	0.007911449072570794	0.0004250536911884852	0.0008507931378747215	0.010540726194820275	0.00034543060848961577	0.0003028824339173512	0.007786808064226912	0.0003042859678471752	0.0019779926177319303	0.0011357166938268971	0.0001033361457421472	0.0008601567955278929	0.00031035255339050477	transcript=CNBG_2968_t1 gene=CNBG_2968 organism=Cryptococcus_gattii_VGII_R265 gene_product=transaldolase transcript_product=transaldolase location=CP025759:100951-102379(+) protein_length=323 sequence_SO=chromosome SO=protein_coding_gene is_pseudo=false
66	KGB76962.3	15	0.0002881609119315795	1.3493383452296004E-05	6.490146153500791E-06	1.8994224551175653E-05	1.0895937951949055E-05	2.6219378349535266E-05	2.8464344589434024E-05	1.3741283781405228E-05	7.4508132795579485E-06	1.6230723610509107E-05	2.9228135650234235E-05	3.1013884262164945E-05	2.428664196116414E-05	3.560530563989949E-05	8.737196974031528E-06	1.730951172472208E-05	transcript=CNBG_2800_t1 gene=CNBG_2800 organism=Cryptococcus_gattii_VGII_R265 gene_product=endochitinase transcript_product=endochitinase location=CP025766:385493-388154(+) protein_length=834 sequence_SO=chromosome SO=protein_coding_gene is_pseudo=false
67	KGB79973.1	15	0.0015187533931612788	1.823360952605316E-06	4.655846152450311E-06	0.0003372126774956844	1.819050781676011E-05	3.936691311509771E-05	0.0005932900830149304	1.7687487999975507E-05	1.2631030333950477E-05	0.0003621850652208537	8.494299137120512E-06	4.179467642576928E-05	3.764748417804528E-05	3.0324415045758322E-06	3.452581334968716E-05	6.215706463772645E-06	transcript=CNBG_5911_t1 gene=CNBG_5911 organism=Cryptococcus_gattii_VGII_R265 gene_product=40S ribosomal protein S28 transcript_product=ribosomal protein S28e location=CP025767:51037-52154(-) protein_length=70 sequence_SO=chromosome SO=protein_coding_gene is_pseudo=false
68	KGB76408.1	15	0.008730271951425722	2.853011822151962E-06	1.004717351511539E-05	0.0026829643501969304	0.0001462555517775346	0.0002208731858343221	0.0030809243371941837	7.430723867966518E-05	5.925078078047545E-05	0.001841484644871653	5.119269565963539E-05	0.0002558015557393361	0.00017765082144442982	7.606169031046803E-06	9.729355251312511E-05	2.17668823661159E-05	transcript=CNBG_2246_t1 gene=CNBG_2246 organism=Cryptococcus_gattii_VGII_R265 gene_product=phosphoglycerate kinase transcript_product=phosphoglycerate kinase location=CP025765:644872-646448(-) protein_length=417 sequence_SO=chromosome SO=protein_coding_gene is_pseudo=false
70	KGB77359.2	15	0.0023270147860992942	9.268494121450596E-05	1.015075026313438E-05	0.0006481545160164897	9.350277094218355E-05	0.00020410120210775088	0.00027292575397555065	5.874778300145332E-05	7.61755520888512E-05	0.00040161544852403223	4.658215699359801E-05	0.0001362511210680967	0.00017458585361310462	1.2969038861819127E-05	5.4436624386070806E-05	4.4131273042653443E-05	transcript=CNBG_3197_t1 gene=CNBG_3197 organism=Cryptococcus_gattii_VGII_R265 gene_product=conserved hypothetical protein transcript_product=conserved hypothetical protein location=CP025759:763320-765274(+) protein_length=463 sequence_SO=chromosome SO=protein_coding_gene is_pseudo=false
71	KGB74401.1	15	0.00785374073667663	4.462072530417062E-05	6.53757289145402E-05	0.0018589834292270825	0.0002583369151929004	0.00034834926748731856	0.0016731701385876152	0.00018821820349834012	0.00017444922960464923	0.0018082237500775	0.00014401337451887408	0.0004367874854416309	0.00046864812313863547	4.54300745566713E-05	0.00021384045553703236	0.00012529383558967103	transcript=CNBG_0239_t1 gene=CNBG_0239 organism=Cryptococcus_gattii_VGII_R265 gene_product=hsp75-like protein transcript_product=conserved hypothetical protein location=CP025762:808359-810576(+) protein_length=614 sequence_SO=chromosome SO=protein_coding_gene is_pseudo=false
72	KGB77124.1	15	0.0003518160245218489	1.7981513811123084E-06	1.8097223183671785E-06	9.485903804107595E-05	1.2955519042807653E-05	1.561301515811135E-05	0.00012494870607599327	3.728415687783456E-06	3.6941579467931158E-06	6.126522751551038E-05	5.06606529540728E-06	6.6951746451233205E-06	1.1667671395295463E-05	1.925146358986191E-06	3.7038379172408244E-06	2.0861757422411244E-06	transcript=CNBG_2962_t1 gene=CNBG_2962 organism=Cryptococcus_gattii_VGII_R265 gene_product=40S ribosomal protein S5 transcript_product=40S ribosomal protein location=CP025759:78785-79795(+) protein_length=205 sequence_SO=chromosome SO=protein_coding_gene is_pseudo=false
73	KGB79132.2	15	0.0010725025425777851	2.4240828699993083E-05	1.7497064528023233E-05	9.840788245704607E-05	8.503337082535721E-05	6.089322415511515E-05	0.00015107902475054	7.161382162531663E-05	3.0623749582956965E-05	0.0001926585693117358	6.56010371689855E-05	7.704538575852063E-05	9.059753282903183E-05	3.0301312143852046E-05	4.897796998703878E-05	2.793176875427208E-05	transcript=CNBG_4970_t1 gene=CNBG_4970 organism=Cryptococcus_gattii_VGII_R265 gene_product=1,3-beta-glucanosyltransferase transcript_product=1,3-beta-glucanosyltransferase location=CP025771:57889-60131(+) protein_length=563 sequence_SO=chromosome SO=protein_coding_gene is_pseudo=false
74	KGB77540.1	15	0.004041509901741254	2.421489650886119E-05	2.5871511428642505E-05	0.0010540449679502077	0.00014173064493036084	0.00014943139224712486	0.0009980919792379357	8.772399383542592E-05	7.030929525911125E-05	0.0009455416412765892	5.594559389214434E-05	0.00016354117765233602	0.00020031649996444013	9.99843315460906E-06	7.109402687576536E-05	4.36538475276999E-05	transcript=CNBG_3378_t1 gene=CNBG_3378 organism=Cryptococcus_gattii_VGII_R265 gene_product=elongation factor 1-beta transcript_product=elongation factor 1-beta location=CP025759:1305486-1306483(+) protein_length=216 sequence_SO=chromosome SO=protein_coding_gene is_pseudo=false
75	KGB76623.2	15	0.0006690376749892351	4.554181625895242E-06	2.1186297102867646E-06	4.2596811625118706E-05	7.246420248740993E-05	4.209352186974813E-05	9.132400025843787E-05	5.0109993766480386E-05	7.058762994621335E-06	0.00020799593542542109	4.0527475398261515E-05	1.7586589410695422E-05	5.8826420232871886E-05	5.978432756380246E-06	6.019583135296709E-06	1.9783134292310006E-05	transcript=CNBG_2461_t1 gene=CNBG_2461 organism=Cryptococcus_gattii_VGII_R265 gene_product=alpha-1,3-glucan synthase transcript_product=alpha-1,3-glucan synthase location=CP025765:68109-76080(-) protein_length=2440 sequence_SO=chromosome SO=protein_coding_gene is_pseudo=false
77	KGB75661.1	15	0.0030220979354580344	4.6611473979415664E-05	4.2545844413227695E-05	0.0003966017718463944	0.00017237551048189466	0.00014353387054003556	0.000728189003380176	0.0001307983060141934	7.893895989781115E-05	0.0005761195704239501	0.00013021791801668423	0.00013694849220867428	0.0002007286658587637	6.564061619004002E-05	0.00011863457298563168	5.421335922114145E-05	transcript=CNBG_1499_t1 gene=CNBG_1499 organism=Cryptococcus_gattii_VGII_R265 gene_product=glyoxal oxidase transcript_product=glyoxal oxidase location=CP025761:1178945-1181318(+) protein_length=664 sequence_SO=chromosome SO=protein_coding_gene is_pseudo=false
78	KGB76298.1	15	0.003913612708268388	1.8408461581099122E-06	5.038002259726296E-06	0.0012350397467091837	2.4927920421205585E-05	0.00010352124508303442	0.0013373559170292385	2.0308839546598734E-05	4.807057101827191E-05	0.0007409283058894814	1.5326479077495097E-05	0.00016841946560392716	0.00014668238937478776	1.4937967235322379E-06	5.4743806440304943E-05	9.91537693349058E-06	transcript=CNBG_2136_t1 gene=CNBG_2136 organism=Cryptococcus_gattii_VGII_R265 gene_product=spermidine synthase transcript_product=spermidine synthase location=CP025765:936603-939421(-) protein_length=750 sequence_SO=chromosome SO=protein_coding_gene is_pseudo=false
80	KGB78661.1	15	0.0014171085941679133	1.827537913093734E-06	3.0962068188638936E-06	0.00047772808431140596	4.0274936685584166E-05	5.172020143432639E-05	0.00039656786811788635	1.6026995717515393E-05	9.938861017089873E-06	0.000276747200377337	9.600576776395819E-06	6.053407932781585E-05	4.300666860735672E-05	2.438109276013555E-06	2.241971494769525E-05	5.181552839533359E-06	transcript=CNBG_4499_t1 gene=CNBG_4499 organism=Cryptococcus_gattii_VGII_R265 gene_product=chaperone DnaK transcript_product=conserved hypothetical protein location=CP025760:674849-677279(+) protein_length=670 sequence_SO=chromosome SO=protein_coding_gene is_pseudo=false
81	KGB78963.1	15	0.002110712446970825	1.8498460572487841E-06	3.4048852535101853E-06	0.0005936807276478559	5.485777337801251E-05	5.298332305725605E-05	0.000790927909906409	2.9386476391751263E-05	1.2927415760535644E-05	0.0004140703505226031	1.9895452771944257E-05	6.413093185539203E-05	5.1110811843876755E-05	5.142167108773734E-06	1.2880944589047812E-05	3.4634308266079947E-06	transcript=CNBG_4801_t1 gene=CNBG_4801 organism=Cryptococcus_gattii_VGII_R265 gene_product=aspartate aminotransferase mitochondrial transcript_product=aspartate aminotransferase location=CP025770:476414-478384(+) protein_length=432 sequence_SO=chromosome SO=protein_coding_gene is_pseudo=false
82	KGB76252.2	15	0.004241973899254553	0.00013243377859927498	0.00010924598988421528	0.0003677682596723785	0.00019405999232899123	0.0002936577418115038	0.0006145231108166266	0.0002289655249205121	0.0001170325125849622	0.00043037259847548043	0.00024010316237686494	0.0004185369463374281	0.00035534711896394676	0.00019585608136803964	0.00032378201702773035	0.00022028906408659799	transcript=CNBG_2090_t1 gene=CNBG_2090 organism=Cryptococcus_gattii_VGII_R265 gene_product=transmembrane receptor transcript_product=transmembrane receptor location=CP025765:1059057-1064806(-) protein_length=1740 sequence_SO=chromosome SO=protein_coding_gene is_pseudo=false
83	KGB79180.2	15	0.0005980117635702063	3.055602617427038E-06	2.352580013349214E-06	0.00016343969598029082	2.819669441078838E-05	1.9466540076100367E-05	0.000163370181515488	1.6097644007782993E-05	5.984155163607652E-06	0.0001396652124900133	9.82790193392355E-06	1.6188034828482507E-05	1.9980395477506986E-05	2.361120817778591E-06	4.806463221276848E-06	3.2195410163899875E-06	transcript=CNBG_5018_t1 gene=CNBG_5018 organism=Cryptococcus_gattii_VGII_R265 gene_product=glucose-regulated protein transcript_product=putative ATPase and ER protein chaperone similar to Kar2 location=CP025771:202088-204666(+) protein_length=679 sequence_SO=chromosome SO=protein_coding_gene is_pseudo=false
84	KGB79494.1	15	0.012193328401202819	0.0001284343252456368	0.0001406980662649255	0.0007689209218233039	0.0007925348654044834	0.0009121818830985831	0.0020302827280368986	0.0008063887497872936	0.000363332502580354	0.0025315564119488456	0.0006589230283107559	0.0009184979985020807	0.0010696448093040127	0.0002270609100309793	0.0005769581589934937	0.00026791304187117254	transcript=CNBG_5332_t1 gene=CNBG_5332 organism=Cryptococcus_gattii_VGII_R265 gene_product=alpha-amylase transcript_product=alpha-amylase location=CP025764:450300-452067(+) protein_length=532 sequence_SO=chromosome SO=protein_coding_gene is_pseudo=false
85	KGB79576.1	15	0.0007143288628616332	6.303350891712506E-06	7.08753970977186E-06	8.653742342273722E-05	1.1744859270368869E-05	3.644868732155897E-05	0.0001244254125270144	1.2172376815121508E-05	1.72520907075171E-05	0.00016690415965943945	8.174850284241806E-06	6.228398315071104E-05	3.016504387541255E-05	5.39051906130901E-05	8.271354285456297E-05	8.21035175837294E-06	transcript=CNBG_5414_t1 gene=CNBG_5414 organism=Cryptococcus_gattii_VGII_R265 gene_product=endoribonuclease L-PSP transcript_product=YjgF family translation initiation inhibitor location=CP025761:1870561-1871156(-) protein_length=130 sequence_SO=chromosome SO=protein_coding_gene is_pseudo=false
87	KGB78032.2	15	0.0005192246328152294	1.5698802167007072E-06	1.1754842531935885E-06	7.832513906335859E-05	4.740598916567341E-05	2.6322088286238952E-05	0.00011593629973092806	3.115581569902287E-05	9.079044803198282E-06	0.00010804311472276446	2.5754324239808764E-05	1.6490919265652894E-05	4.462777526697601E-05	1.7721983596351388E-06	8.476497416052098E-06	3.0900623260254743E-06	transcript=CNBG_4119_t1 gene=CNBG_4119 organism=Cryptococcus_gattii_VGII_R265 gene_product=annexin XIV transcript_product=conserved hypothetical protein location=CP025764:957861-959595(+) protein_length=467 sequence_SO=chromosome SO=protein_coding_gene is_pseudo=false
88	KGB76502.1	15	0.0015759266027252008	2.0985134346875455E-05	2.7635319007665097E-06	0.00012743893473014104	9.274256466682155E-05	8.040765640741564E-05	0.00040142548872868384	4.4904846935863654E-05	3.577659611223908E-05	0.00028016380669423197	8.417994298799415E-05	0.000142880910221428	0.00016884830284731497	2.586554437045409E-05	2.9582622916693205E-05	3.796071885827774E-05	transcript=CNBG_2340_t1 gene=CNBG_2340 organism=Cryptococcus_gattii_VGII_R265 gene_product=ADP-ribosylation factor transcript_product=ADP-ribosylation factor location=CP025765:408388-409282(+) protein_length=182 sequence_SO=chromosome SO=protein_coding_gene is_pseudo=false
89	KGB76306.2	12	0.00012705032767642083	6.933809154685839E-07		2.787244978129844E-05	8.024316938923109E-06	1.5547108176878633E-06	3.5575221338594545E-05	5.5923022957180995E-06		3.6524382685541836E-05	4.961184308510255E-06	2.0836983641063E-06	2.085210309206225E-06	1.0889708742199936E-06	9.944990471455802E-07		transcript=CNBG_2144_t1 gene=CNBG_2144 organism=Cryptococcus_gattii_VGII_R265 gene_product=laccase transcript_product=laccase location=CP025765:911985-915227(+) protein_length=671 sequence_SO=chromosome SO=protein_coding_gene is_pseudo=false
91	KGB74722.2	15	0.0006322475546163189	2.1014873977089517E-05	7.939128675694023E-06	3.1105315421025034E-05	7.990750595087812E-05	3.931418753011154E-05	0.00010426331732329218	7.286827638208028E-05	2.0002188887983067E-05	5.083348104052285E-05	6.506540618691429E-05	2.604771577236747E-05	7.525513677346523E-05	1.370626858488572E-05	1.1124316174468297E-05	1.3800435935541309E-05	transcript=CNBG_0560_t1 gene=CNBG_0560 organism=Cryptococcus_gattii_VGII_R265 gene_product=solute carrier family 31 (copper transporter) member 1 transcript_product=copper uptake transporter location=CP025760:739532-740300(-) protein_length=189 sequence_SO=chromosome SO=protein_coding_gene is_pseudo=false
92	KGB79300.1	15	0.00858050510447868	5.737879126718215E-06	1.679231642872381E-05	0.0023449904106988668	0.0001039575743594779	0.00034535141128402955	0.0027871785838433616	6.705538891312545E-05	0.0003620089001281022	0.0017661343387632574	3.3488563686748606E-05	0.0003575132868614618	0.00020527559939821917	1.0176743430570723E-05	0.0001325915440858413	4.225256347017513E-05	transcript=CNBG_5138_t1 gene=CNBG_5138 organism=Cryptococcus_gattii_VGII_R265 gene_product=phosphoglucomutase transcript_product=phosphoglucomutase location=CP025771:532340-534432(+) protein_length=561 sequence_SO=chromosome SO=protein_coding_gene is_pseudo=false
93	KGB79239.2	15	0.0006393859792705822	3.760326471469674E-06	2.0998023775827517E-06	3.8598008425802894E-05	7.116025447739138E-05	3.551181388681838E-05	0.00010527781997312144	5.58923071308139E-05	8.666080838095696E-06	0.0001570704725001454	4.609302601635952E-05	3.111006458323568E-05	6.344691751587314E-05	7.074993220276061E-06	8.435664725971991E-06	5.18842712762438E-06	transcript=CNBG_5077_t1 gene=CNBG_5077 organism=Cryptococcus_gattii_VGII_R265 gene_product=conserved hypothetical protein transcript_product=conserved hypothetical protein location=CP025771:360386-363214(+) protein_length=864 sequence_SO=chromosome SO=protein_coding_gene is_pseudo=false
94	KGB77989.1	14	0.0032048187778091443	4.4764343220203906E-05		0.0004389039882786816	0.00028701513452661907	0.00016102784470402385	0.0005750118927964431	0.00016947919683343082	8.096589144449912E-05	0.000703577325694766	0.00014689226075340476	0.0001783464505410004	0.0002605975648770045	5.403113218991894E-05	0.00010298946072565778	1.2162912234906607E-06	transcript=CNBG_4076_t1 gene=CNBG_4076 organism=Cryptococcus_gattii_VGII_R265 gene_product=GTP-binding protein ypt3 transcript_product=rab11 protein location=CP025764:847334-848407(+) protein_length=213 sequence_SO=chromosome SO=protein_coding_gene is_pseudo=false
95	KGB77633.2	13	0.000559228569116703	4.517374556637211E-06		9.268668468541455E-05	1.1856111574839867E-05	2.0388222797513347E-05	0.00015267463761263638	3.256163872838795E-05	2.806859532799927E-06	0.0001333512456619384	2.032654406848301E-05	3.872238170270075E-05	4.061818898525989E-05		6.569269327961425E-06	2.149409882130313E-06	transcript=CNBG_3471_t1 gene=CNBG_3471 organism=Cryptococcus_gattii_VGII_R265 gene_product=GTP-binding protein ypt2 transcript_product=rab family GTPase location=CP025759:1524655-1525911(+) protein_length=211 sequence_SO=chromosome SO=protein_coding_gene is_pseudo=false
96	KGB77393.2	15	0.001489154209904344	2.023756517007711E-06	2.729082637184611E-06	0.00036298878754560394	2.695038180019422E-05	1.866518851885109E-05	0.00043158303235919576	1.4166071094067395E-05	6.817920647739102E-06	0.00044963063504464286	9.339139931133243E-06	9.56349314699596E-05	3.854093151319375E-05	2.9964506202011793E-06	2.3247706407479457E-05	3.840193797890087E-06	transcript=CNBG_3231_t1 gene=CNBG_3231 organism=Cryptococcus_gattii_VGII_R265 gene_product=hypothetical protein transcript_product=hypothetical protein location=CP025759:864595-865564(-) protein_length=233 sequence_SO=chromosome SO=protein_coding_gene is_pseudo=false
97	KGB75907.3	15	0.004391780181688482	6.342140238025396E-05	4.362366958331207E-05	0.0004796086641832462	0.0003115643714316237	0.0002786592255318425	0.0009116249870535448	0.00023278710375990822	8.269157462634974E-05	0.0009755251125237783	0.0002116293627006839	0.00026281960675892627	0.0002884452076122597	7.31072343590671E-05	0.00010753598530561171	6.873667387807366E-05	transcript=CNBG_1745_t1 gene=CNBG_1745 organism=Cryptococcus_gattii_VGII_R265 gene_product=chitin deacetylase transcript_product=chitin deactylase location=CP025763:836114-837331(-) protein_length=354 sequence_SO=chromosome SO=protein_coding_gene is_pseudo=false
98	KGB75955.1	15	0.005291411055052101	5.2311585281219595E-06	7.152810144758832E-06	0.001130746176927483	0.0001735160150672106	0.00021023515691047983	0.0012753769474166145	6.270236769925696E-05	1.1976899149264047E-05	0.0011388898386375705	3.235576600900989E-05	0.0004795343890389496	0.00028952812455257815	8.34641655741566E-06	0.00037309817166702704	9.272081674636048E-05	transcript=CNBG_1793_t1 gene=CNBG_1793 organism=Cryptococcus_gattii_VGII_R265 gene_product=ATP synthase subunit alpha mitochondrial transcript_product=ATP synthase subunit alpha location=CP025763:699915-702136(-) protein_length=540 sequence_SO=chromosome SO=protein_coding_gene is_pseudo=false
99	KGB76294.1	15	0.011416981669810335	8.661285050480228E-05	5.446012926786651E-05	0.0033755322824031903	0.0002979427848912549	0.00026765340872372985	0.0027581096768244055	0.0001501086119325445	0.00015378043238978365	0.00310010084199413	0.00011491501640642825	0.0004693519469953598	0.0003359772090446363	5.3758182753806774E-05	0.00011557803735662792	8.310025832176677E-05	transcript=CNBG_2132_t1 gene=CNBG_2132 organism=Cryptococcus_gattii_VGII_R265 gene_product=peroxiredoxin (alkyl hydroperoxide reductase subunit C) transcript_product=thiol peroxidase location=CP025765:957069-958079(+) protein_length=197 sequence_SO=chromosome SO=protein_coding_gene is_pseudo=false
100	KGB77428.1	15	0.003178699671922415	2.7051416727512025E-05	1.3967397560567366E-05	0.0006987547733696634	8.378815528838154E-05	0.0001741901973199504	0.0008152808511097695	6.956275838368202E-05	3.871586157548785E-05	0.0006974800861821987	4.556296654845593E-05	0.0002078123923633044	0.00020127733579988896	1.223106662124407E-05	7.078517556061599E-05	2.2239237511693054E-05	transcript=CNBG_3266_t1 gene=CNBG_3266 organism=Cryptococcus_gattii_VGII_R265 gene_product=hsp72-like protein transcript_product=conserved hypothetical protein location=CP025759:979497-981741(+) protein_length=640 sequence_SO=chromosome SO=protein_coding_gene is_pseudo=false
101	KGB75978.1	14	0.0008748766270272204	2.0908178092529533E-06	8.41770221317405E-07	0.0003527594169274021	6.891163157739917E-06	2.6840457568804048E-05	0.00022459206988352065	7.532246240550662E-06	2.0071498448416617E-06	0.0002092118721985251	9.964648476602086E-06	1.0321265792691132E-05	1.9697648528253287E-05		1.371604586384131E-06	7.544957913354925E-07	transcript=CNBG_1816_t1 gene=CNBG_1816 organism=Cryptococcus_gattii_VGII_R265 gene_product=ketol-acid reductoisomerase mitochondrial transcript_product=ketol-acid reductoisomerase location=CP025763:643405-644974(-) protein_length=401 sequence_SO=chromosome SO=protein_coding_gene is_pseudo=false
102	KGB79649.2	15	0.0024757189461163355	3.0260518537095018E-06	2.77454826803158E-06	0.0006449246475288206	7.138226601953855E-06	2.1544809185928643E-05	0.0009474718003813704	1.0869009159833565E-05	8.666253426718424E-06	0.0005492694903456537	8.867258509347471E-06	0.0001701459851179583	2.4004198298072562E-05	6.008525930259082E-06	6.771302211723733E-05	3.2951193914403662E-06	transcript=CNBG_5487_t1 gene=CNBG_5487 organism=Cryptococcus_gattii_VGII_R265 gene_product=oxidoreductase transcript_product=oxidoreductase location=CP025761:1687204-1688681(-) protein_length=319 sequence_SO=chromosome SO=protein_coding_gene is_pseudo=false
104	KNX49861.1	10	0.00014564889628183002	2.5286202021076735E-05		1.5903502868351103E-05		6.109787758798645E-06	1.9130237345960646E-05		7.822751913810679E-06	2.964818265302428E-05		8.37148376638935E-06	1.2753515889539974E-05		1.0493991839129657E-05	1.0129240225748936E-05	transcript=CNBG_9481_t1 gene=CNBG_9481 organism=Cryptococcus_gattii_VGII_R265 gene_product=unspecified product transcript_product=unspecified product location=CP025760:589658-590039(+) protein_length=82 sequence_SO=chromosome SO=protein_coding_gene is_pseudo=false
106	KGB79693.2	15	0.0002237196884676297	1.6541475204991573E-06	1.4297545142609533E-06	9.166902728969702E-05	1.5522087847658992E-05	5.339939669529912E-06	5.3543187215291744E-05	1.1442160244086792E-05	4.573060431904139E-06	1.6374978959069458E-05	6.126359494077339E-06	1.8893780510107126E-06	7.890545532230118E-06	5.889012433574963E-07	4.1398812072553805E-06	1.5362792477004668E-06	transcript=CNBG_5531_t1 gene=CNBG_5531 organism=Cryptococcus_gattii_VGII_R265 gene_product=NAD(P)H:quinone oxidoreductase type IV transcript_product=cytoplasm protein location=CP025761:1588758-1589816(-) protein_length=211 sequence_SO=chromosome SO=protein_coding_gene is_pseudo=false
108	KGB79886.2	14	0.00025592874387135237	7.147693619014135E-07	5.284994321317577E-07	8.248122110645469E-05	5.455997746950165E-06	8.293625421384073E-06	6.477880703976006E-05	1.6051310445031766E-06	1.1066179443939353E-06	6.513823147096436E-05	1.2565886051053008E-06	9.081382803423491E-06	1.0105444374205885E-05		4.933950051346434E-06	4.484774688275863E-07	transcript=CNBG_5724_t1 gene=CNBG_5724 organism=Cryptococcus_gattii_VGII_R265 gene_product=deoxyuridine 5'-triphosphate nucleotidohydrolase transcript_product=coronin, putative cortical actin cytoskeletal component location=CP025767:886492-889670(-) protein_length=698 sequence_SO=chromosome SO=protein_coding_gene is_pseudo=false
109	KGB76200.1	15	0.000899742534475451	6.582189007672622E-07	1.5941326274131801E-06	0.0003137398831881152	2.1797866665455162E-05	1.1972678091935866E-05	0.00031914004105994124	1.0929297590485196E-05	3.1828895326385262E-06	0.00016681441403753426	4.509310526177399E-06	1.5044476253738117E-05	2.4045689529973952E-05	8.121762581532731E-07	4.764417820275422E-06	7.370423928470595E-07	transcript=CNBG_2038_t1 gene=CNBG_2038 organism=Cryptococcus_gattii_VGII_R265 gene_product=RAB GDP-dissociation inhibitor transcript_product=RAB GDP-dissociation inhibitor location=CP025765:1216429-1218190(+) protein_length=452 sequence_SO=chromosome SO=protein_coding_gene is_pseudo=false
110	KNX50011.2	15	0.01807718125470007	3.9082280986198555E-06	2.6703260366228775E-05	0.004830495280820999	0.0001812047589633598	0.0004521192121670047	0.006874521359041931	0.00011151997252168857	0.0001252847614387057	0.003974977803623643	8.40548514256977E-05	0.0007432912701860107	0.0004195477868388488	1.860141072598574E-05	0.00018683516671771675	4.4116131763635805E-05	transcript=CNBG_9323_t1 gene=CNBG_9323 organism=Cryptococcus_gattii_VGII_R265 gene_product=5-methyltetrahydropteroyltriglutamate-homocysteine S-methyltransferase transcript_product=5-methyltetrahydropteroyltriglutamate-homocysteine S-methyltransferase location=CP025759:348083-350695(-) protein_length=746 sequence_SO=chromosome SO=protein_coding_gene is_pseudo=false
111	KGB77151.3	14	0.0009445750425589283	1.731128409605492E-06		0.00015113476393560906	3.1613277498788044E-05	3.0308007175747733E-05	0.00028698086344790193	2.2472429854376714E-05	4.326614030919177E-06	0.00025329632508084426	1.956510072412164E-05	5.736959773078892E-05	4.078477733442093E-05	3.5709841497698553E-06	3.090523873758523E-05	1.0515934448449207E-05	transcript=CNBG_2989_t1 gene=CNBG_2989 organism=Cryptococcus_gattii_VGII_R265 gene_product=het-c2 protein transcript_product=conserved hypothetical protein location=CP025759:169290-170156(-) protein_length=203 sequence_SO=chromosome SO=protein_coding_gene is_pseudo=false
112	KGB78172.1	15	0.0017256972808678578	1.8094505245567313E-06	4.599399378534163E-06	0.0005764240822647375	5.49053666503824E-05	5.801645519922137E-05	0.0006408421588699824	8.702452143510745E-06	6.9269154391283716E-06	0.0002742326933120339	7.678459734735244E-06	5.252895522290425E-05	1.9593019014629064E-05	3.498360633745375E-06	1.0887671094292873E-05	5.051841385463732E-06	transcript=CNBG_3734_t1 gene=CNBG_3734 organism=Cryptococcus_gattii_VGII_R265 gene_product=phosphoketolase transcript_product=xylulose 5-phosphate/fructose 6-phosphate phosphoketolase location=CP025769:686349-689087(+) protein_length=842 sequence_SO=chromosome SO=protein_coding_gene is_pseudo=false
114	KGB75121.1	12	0.0008099481596561415	1.8513296172649849E-06		0.00021925595700236672	2.227329810457949E-05	1.2973828958661298E-05	0.00027268782314941704	4.879715909857484E-06	3.562005823142395E-06	0.00021120329049615226		2.419787696472477E-05	2.6480774125650173E-05	3.0097310762097455E-06	7.572528428115108E-06		transcript=CNBG_0959_t1 gene=CNBG_0959 organism=Cryptococcus_gattii_VGII_R265 gene_product=cytoplasmic protein transcript_product=cytoplasm protein location=CP025760:1820394-1821077(-) protein_length=152 sequence_SO=chromosome SO=protein_coding_gene is_pseudo=false
115	KGB79915.2	15	0.0011668102761012086	1.231433644680057E-05	2.368267989594396E-05	9.427191788337081E-05	9.145077486218523E-05	1.994211988116948E-05	0.00018235280884783866	6.530475687629582E-05	3.241941237518819E-05	5.646673863892028E-05	5.5272704415347736E-05	0.00020161374728769818	7.333509105338119E-05	3.4977698019564953E-05	0.0001973659346100015	2.60395550075021E-05	transcript=CNBG_5853_t1 gene=CNBG_5853 organism=Cryptococcus_gattii_VGII_R265 gene_product=heat shock protein, 12Kda transcript_product=heat shock protein, 12Kda location=CP025767:266544-266946(-) protein_length=70 sequence_SO=chromosome SO=protein_coding_gene is_pseudo=false
116	KGB79967.1	14	0.002463620167273228	2.666203696717133E-06	7.997953082832848E-06	0.0007376984338391055	6.891289300661591E-05	7.727768242739464E-05	0.0009060716551417612	1.7482586699937598E-05	2.4525599634036872E-05	0.0003317302343594842	3.896273317057262E-05	9.970506100077397E-05	8.780366070356549E-05		3.087992874729798E-05	3.1905541763131766E-05	transcript=CNBG_5905_t1 gene=CNBG_5905 organism=Cryptococcus_gattii_VGII_R265 gene_product=elongation factor 2 transcript_product=translation elongation factor 2 location=CP025767:70161-73531(-) protein_length=838 sequence_SO=chromosome SO=protein_coding_gene is_pseudo=false
117	KGB75387.1	14	0.0006895770531011556	3.3352126225468746E-06	7.5767333423131776E-06	0.0002628413170976093	2.3818643399561505E-05	2.760203017174408E-05	0.00016400985137543525	7.086096736742384E-06	8.586446417114193E-06	0.00011449787101988371	1.10810314035771E-05	2.625404112853481E-05	1.3446234120749668E-05		1.3465980116136643E-05	5.975564149206966E-06	transcript=CNBG_1225_t1 gene=CNBG_1225 organism=Cryptococcus_gattii_VGII_R265 gene_product=50S small subunit ribosomal protein L31e transcript_product=conserved hypothetical protein location=CP025761:430108-431040(+) protein_length=126 sequence_SO=chromosome SO=protein_coding_gene is_pseudo=false
118	KGB79150.1	14	0.0004061235621418884	4.692374420245673E-07	4.6773329119441327E-07	0.00011623605988311915	2.4492632836959446E-05	3.174555271202675E-06	6.83871759627156E-05	2.990593383058947E-06	3.575985501583437E-06	0.00015349120593239734	2.357303954574196E-06	1.5204543494694821E-05	6.597830389263866E-06		7.037984476914993E-06	1.6407203221849292E-06	transcript=CNBG_4988_t1 gene=CNBG_4988 organism=Cryptococcus_gattii_VGII_R265 gene_product=CUE domain-containing protein [Source:UniProtKB/TrEMBL;Acc:A0A095CFJ7] transcript_product=conserved hypothetical protein location=CP025771:120982-124003(-) protein_length=915 sequence_SO=chromosome SO=protein_coding_gene is_pseudo=false
119	KGB77662.1	15	0.0013782704244613337	2.7765011832500247E-05	2.0877125529478874E-05	0.00016671416793867866	3.675645312665524E-05	0.00010658579887513615	0.00021562592424221357	5.5692318851296096E-05	3.3958999336513385E-05	0.00021994602567847527	7.550472184238597E-05	0.00019635594600089323	3.9132743910880824E-05	7.804495987927765E-05	5.303610021101008E-05	5.2274127205938526E-05	transcript=CNBG_3500_t1 gene=CNBG_3500 organism=Cryptococcus_gattii_VGII_R265 gene_product=glucan endo-1 transcript_product=conserved hypothetical protein location=CP025759:1605521-1608218(+) protein_length=848 sequence_SO=chromosome SO=protein_coding_gene is_pseudo=false
120	KGB74655.1	15	0.0015471191293152536	1.2709072898934074E-06	3.546195921377958E-06	0.0004900610872436517	1.8826227053100177E-05	4.0961585866141716E-05	0.000623817335111675	1.1107370964048368E-05	6.4821139492682645E-06	0.00024476634637193444	8.223868539683388E-06	4.583568261135403E-05	3.5920463250920556E-05	1.8096848864197019E-06	1.196690772259934E-05	2.5233525331854464E-06	transcript=CNBG_0493_t1 gene=CNBG_0493 organism=Cryptococcus_gattii_VGII_R265 gene_product=citrate synthase mitochondrial transcript_product=citrate synthase location=CP025762:138078-139755(+) protein_length=464 sequence_SO=chromosome SO=protein_coding_gene is_pseudo=false
121	KGB79074.3	15	0.004012674812622714	1.6972933873319458E-05	4.825745658308531E-06	0.001084935932904174	0.0001881207151630992	0.00013443954607158834	0.0013051696346659872	5.647854858031831E-05	0.00012817259041624532	0.0006646109833273574	3.8231554955323754E-05	0.00012381704179998123	0.00022829469896787317	3.1095996810984454E-06	1.961661212260124E-05	1.5878674435438062E-05	transcript=CNBG_4912_t1 gene=CNBG_4912 organism=Cryptococcus_gattii_VGII_R265 gene_product=heat shock 70kDa protein 4 transcript_product=conserved hypothetical protein location=CP025770:120417-122974(-) protein_length=773 sequence_SO=chromosome SO=protein_coding_gene is_pseudo=false
122	KGB74841.2	14	9.967820741142899E-05	1.6143979659691407E-06		5.598744372735273E-06	1.5325115880908706E-05	5.68406111292285E-06	6.6877443021701295E-06	1.2264987251925659E-05	4.152604090120733E-06	1.6487906953896445E-05	8.945951534784456E-06	2.8781967255853825E-06	1.1604385682799372E-05	1.793455575163227E-06	3.718951624330806E-06	2.9217043381168234E-06	transcript=CNBG_0679_t1 gene=CNBG_0679 organism=Cryptococcus_gattii_VGII_R265 gene_product=conserved hypothetical protein transcript_product=conserved hypothetical protein location=CP025760:1038079-1038837(+) protein_length=216 sequence_SO=chromosome SO=protein_coding_gene is_pseudo=false
124	KGB79243.1	15	0.0006787236901982965	1.076889391243315E-06	5.556863471257239E-06	0.00017463583966239893	2.245437688497677E-05	3.442982080571132E-05	0.0001681250434147437	1.5580066744105366E-05	8.293005149387339E-06	0.00011493114858609883	1.3276175700353912E-05	5.1318422011434464E-05	3.343579979235303E-05	4.943787645297531E-07	2.7859536659478584E-05	7.256323160223917E-06	transcript=CNBG_5081_t1 gene=CNBG_5081 organism=Cryptococcus_gattii_VGII_R265 gene_product=solute carrier family 25 (mitochondrial phosphate transporter) member 3 transcript_product=inorganic phosphate transporter location=CP025771:370058-371452(-) protein_length=370 sequence_SO=chromosome SO=protein_coding_gene is_pseudo=false
125	KGB79625.2	15	0.005030505850009206	5.1950740785028155E-06	3.3707353955933643E-06	0.0014316309006620024	6.794840094038047E-05	0.00013508876263486165	0.002075250514177188	3.159141165682928E-05	2.327733211560616E-05	0.0009444876335422929	2.0573982945617507E-05	0.00014850774307401574	0.00010539922862984452	2.9458162298202753E-06	2.8009375416333226E-05	7.228938510317305E-06	transcript=CNBG_5463_t1 gene=CNBG_5463 organism=Cryptococcus_gattii_VGII_R265 gene_product=aminopeptidase 2 transcript_product=leucyl aminopeptidase location=CP025761:1743518-1747113(-) protein_length=1018 sequence_SO=chromosome SO=protein_coding_gene is_pseudo=false
126	KGB78722.2	15	0.00045980244993876755	2.3201838519052937E-07	6.773348688468547E-07	6.913059001899933E-05	4.584773373844705E-06	7.767771260070285E-06	0.00011024602615393991	7.648278557872817E-06	2.018830033691639E-06	0.00013064030487462303	5.070576008036361E-06	7.036213381735335E-05	1.4402217377604539E-05	1.5549059144790035E-06	3.373476439357664E-05	1.7319249006385993E-06	transcript=CNBG_4560_t1 gene=CNBG_4560 organism=Cryptococcus_gattii_VGII_R265 gene_product=conserved hypothetical protein transcript_product=conserved hypothetical protein location=CP025760:490492-491383(+) protein_length=215 sequence_SO=chromosome SO=protein_coding_gene is_pseudo=false
127	KGB80196.2	14	0.007815705627642161	2.5602413805784462E-06	9.633157122655531E-06	0.002096362913253457	4.4360512800794275E-05	0.00016187441970533635	0.0036018085409243936	2.2582821646217123E-05	3.4842475420126725E-05	0.0014392570374274628	1.805294196747993E-05	0.00020282448223000148	0.00010927967397880604		5.5922685104781734E-05	1.6343724680069736E-05	transcript=CNBG_6034_t1 gene=CNBG_6034 organism=Cryptococcus_gattii_VGII_R265 gene_product=argininosuccinate synthase transcript_product=argininosuccinate synthase location=CP025772:174688-176210(+) protein_length=439 sequence_SO=chromosome SO=protein_coding_gene is_pseudo=false
128	KGB76783.2	15	0.0013262547861021077	1.4781458433004193E-06	2.295543234151883E-06	0.00038297094359218724	4.531769926068648E-05	4.7826358982191974E-05	0.0003753790790815079	1.5532188414325215E-05	9.536891962482312E-06	0.00029381460435370065	9.101437367250266E-06	6.0878940246179515E-05	5.928118519605015E-05	9.725123067135642E-07	1.3696899298471812E-05	8.172356962908233E-06	transcript=CNBG_2621_t1 gene=CNBG_2621 organism=Cryptococcus_gattii_VGII_R265 gene_product=polyadenylate-binding protein cytoplasmic and nuclear transcript_product=poly(a)-binding protein fabm location=CP025766:864908-867098(-) protein_length=675 sequence_SO=chromosome SO=protein_coding_gene is_pseudo=false
129	KGB79009.1	15	0.00021347239031552654	2.9835815267512494E-06	2.461299493968365E-06	1.7302047119702242E-05	3.443866117312984E-05	7.585033883608904E-06	2.7390374830071963E-05	2.2072632809552438E-05	3.4020567789603945E-06	5.0923233220383605E-05	9.522861533246529E-06	8.910368577032016E-06	1.395953752552526E-05	3.3739783436843134E-06	5.957302106961152E-06	3.1894213929482902E-06	transcript=CNBG_4847_t1 gene=CNBG_4847 organism=Cryptococcus_gattii_VGII_R265 gene_product=long-chain fatty acid transporter transcript_product=long-chain fatty acid transporter location=CP025770:344012-344517(+) protein_length=110 sequence_SO=chromosome SO=protein_coding_gene is_pseudo=false
130	KGB79735.1	15	0.002153156854127381	5.8733812577920305E-06	9.438288064934716E-06	0.0006023581466141695	6.928251642046202E-05	6.515088419144568E-05	0.0006892499911028304	3.4534858939127904E-05	1.9762909990977318E-05	0.0004301914710217566	3.0397766202263176E-05	8.733626018360008E-05	8.30216298407719E-05	5.408476316881616E-06	1.4774014871598249E-05	6.3762591087698205E-06	transcript=CNBG_5573_t1 gene=CNBG_5573 organism=Cryptococcus_gattii_VGII_R265 gene_product=hsp60-like protein transcript_product=conserved hypothetical protein location=CP025761:1482316-1484321(-) protein_length=581 sequence_SO=chromosome SO=protein_coding_gene is_pseudo=false
131	KGB79440.1	15	0.0015599913467715543	9.76455662781238E-06	7.248038758351534E-06	0.00022306327288773445	0.00013123198322166735	6.114661561072413E-05	0.00035235984874210834	8.09378936901348E-05	2.3264530100708446E-05	0.0004358874161173986	5.492210489468089E-05	5.1235444767569176E-05	8.652008626854097E-05	7.657286057808208E-06	2.8812651351968084E-05	5.939617674347259E-06	transcript=CNBG_5278_t1 gene=CNBG_5278 organism=Cryptococcus_gattii_VGII_R265 gene_product=conserved hypothetical protein transcript_product=conserved hypothetical protein location=CP025764:285485-288548(+) protein_length=908 sequence_SO=chromosome SO=protein_coding_gene is_pseudo=false
132	KGB76332.1	14	0.00020041460919396775	1.9264492133620634E-06		2.6711566529887332E-05	2.5395068338176948E-05	3.673445916359967E-06	4.115329292913662E-05	4.7223197390025235E-06	1.6718355315591977E-06	4.424406040485687E-05	1.5207291106369638E-05	1.1428899811247552E-05	2.0922254866284155E-05	1.4110590583031504E-06	1.1950100975948618E-06	7.520556518268852E-07	transcript=CNBG_2170_t1 gene=CNBG_2170 organism=Cryptococcus_gattii_VGII_R265 gene_product=hexose transporter transcript_product=hexose transporter location=CP025765:842506-844512(-) protein_length=520 sequence_SO=chromosome SO=protein_coding_gene is_pseudo=false
135	KGB74737.1	14	0.00034024981115677715	7.696282361536237E-07		3.9989850752748136E-05	4.005896521167352E-06	8.589940999448073E-06	8.041703475882382E-05	4.111914731843895E-06	2.300768777327205E-06	0.00011047524730821731	3.932880194497969E-06	4.852864102830758E-05	1.5477977606958498E-05	1.4362197944471753E-06	1.9372548105024817E-05	8.41262341811664E-07	transcript=CNBG_0575_t1 gene=CNBG_0575 organism=Cryptococcus_gattii_VGII_R265 gene_product=conserved hypothetical protein transcript_product=conserved hypothetical protein location=CP025760:769066-771378(-) protein_length=649 sequence_SO=chromosome SO=protein_coding_gene is_pseudo=false
137	KGB75650.1	15	0.0038311078699765793	3.6168481524120777E-06	6.254038808742436E-05	0.0008473059279024942	5.7474515838126634E-05	0.00010475726509241369	0.0014024646601837197	0.00010000794345693594	4.795282496848309E-05	0.0007985459526141244	2.938030993702757E-05	9.800342025055715E-05	0.00010404145018048752	5.264067268877924E-06	0.00011108653180666896	5.866576423682619E-05	transcript=CNBG_1488_t1 gene=CNBG_1488 organism=Cryptococcus_gattii_VGII_R265 gene_product=S-adenosylmethionine synthase transcript_product=methionine adenosyltransferase location=CP025761:1153605-1155141(+) protein_length=397 sequence_SO=chromosome SO=protein_coding_gene is_pseudo=false
138	KGB76447.1	15	0.00441437208745734	2.8322813975418163E-05	0.00030187813944796587	0.0003677429724811646	0.0003162514808187331	0.0003366052096309632	0.00036505979438513795	0.00032957129321764024	0.0003137328826590153	0.00044698711659848996	0.0002985419581250312	0.00012800620899038978	0.00035826792477287666	0.00030902404463959256	0.00026124150184511435	0.00025313874586980654	transcript=CNBG_2285_t1 gene=CNBG_2285 organism=Cryptococcus_gattii_VGII_R265 gene_product=GTP-binding protein rhoA transcript_product=GTP-binding protein location=CP025765:536043-537023(-) protein_length=197 sequence_SO=chromosome SO=protein_coding_gene is_pseudo=false
140	KGB75591.1	14	0.003514278656846882	5.559917617468555E-06	9.715537710796805E-06	0.0009312348611742988	0.00010141055154415118	0.00011235423404328931	0.0010951526101949417	2.9581135933628008E-05	2.380189492984684E-05	0.000605123319178504	2.9850318813488796E-05	0.00038553443245416534	0.0001469676552841102		2.82702842263932E-05	9.721903741800175E-06	transcript=CNBG_1429_t1 gene=CNBG_1429 organism=Cryptococcus_gattii_VGII_R265 gene_product=actin transcript_product=actin location=CP025761:1007986-1009365(-) protein_length=377 sequence_SO=chromosome SO=protein_coding_gene is_pseudo=false
141	KGB76921.1	15	0.0003840058463688331	9.666981078997752E-06	3.215784157866604E-06	4.7987550721004966E-05	2.4119208699903263E-05	1.726049635257786E-05	9.305771179960091E-05	1.925776494313503E-05	5.749901641204891E-06	8.392585605052567E-05	1.8086629334599363E-05	2.3510164202420968E-05	2.2715299505979674E-05	1.1668461105079255E-05	3.08355768176815E-06	7.004790941688016E-07	transcript=CNBG_2759_t1 gene=CNBG_2759 organism=Cryptococcus_gattii_VGII_R265 gene_product=glycosyl-hydrolase transcript_product=glycosyl-hydrolase location=CP025766:482897-484365(+) protein_length=343 sequence_SO=chromosome SO=protein_coding_gene is_pseudo=false
142	KGB74428.2	14	0.0012700800243551917	7.528328039406927E-07	4.1485913134656205E-06	0.000343079188895272	2.6060634551163396E-05	1.3732204606932844E-05	0.0003944554954321503	1.5732285347181438E-05	1.1685787827944035E-05	0.0003215187433800983	8.792052292445849E-06	6.178670017828514E-05	3.614016458922318E-05		2.9362251941508943E-05	2.8330911955800845E-06	transcript=CNBG_0266_t1 gene=CNBG_0266 organism=Cryptococcus_gattii_VGII_R265 gene_product=chaperone activator transcript_product=chaperone activator location=CP025762:737877-739384(+) protein_length=394 sequence_SO=chromosome SO=protein_coding_gene is_pseudo=false
143	KGB76213.1	14	0.000313316096722839	1.5808235247168901E-06		9.943921856234945E-05	1.4389184708763166E-05	1.329490539944929E-05	0.00010288976604818076	9.633507324537891E-06	3.222361565883821E-06	3.791038036235396E-05	5.847912926753363E-06	9.636714852430921E-06	9.130404636831028E-06	2.171375772186551E-06	2.6516423646151747E-06	1.5178986737866645E-06	transcript=CNBG_2051_t1 gene=CNBG_2051 organism=Cryptococcus_gattii_VGII_R265 gene_product=50S small subunit ribosomal protein LP0 transcript_product=L10e protein location=CP025765:1180616-1181855(-) protein_length=312 sequence_SO=chromosome SO=protein_coding_gene is_pseudo=false
145	KNX49742.2	15	0.00021886052019243747	7.175744399541858E-06	3.807066316150495E-06	2.389176984876612E-05	1.6119750545218948E-05	1.2295297771100547E-05	2.775045569321151E-05	1.116259992837592E-05	8.19243674369601E-06	4.6513283537145104E-05	8.48078544795568E-06	1.830469354061091E-05	1.4867003421056253E-05	4.782682560746328E-06	9.763074321800046E-06	5.7538761170617095E-06	transcript=CNBG_9657_t1 gene=CNBG_9657 organism=Cryptococcus_gattii_VGII_R265 gene_product=glucosidase transcript_product=glucosidase location=CP025772:135564-137671(-) protein_length=620 sequence_SO=chromosome SO=protein_coding_gene is_pseudo=false
146	KGB75362.3	15	0.0008403075227813711	6.628891039031329E-06	8.442693780159078E-06	7.164467134214261E-05	0.00012057207634439815	4.2754065871755056E-05	0.00013403831473817439	6.773627686851493E-05	3.0060080217260304E-05	0.0001360157823556767	6.597688376626951E-05	4.0892247951406424E-05	8.241278287031232E-05	8.022721353296324E-06	1.6557023315513238E-05	8.553010967460809E-06	transcript=CNBG_1200_t1 gene=CNBG_1200 organism=Cryptococcus_gattii_VGII_R265 gene_product=ATP-binding cassette transporter transcript_product=ATP-binding cassette transporter location=CP025761:365009-371067(-) protein_length=1542 sequence_SO=chromosome SO=protein_coding_gene is_pseudo=false
147	KGB80336.2	15	0.002606665250029744	1.9641896663203247E-06	7.090621826912367E-06	0.0006946761611281423	3.922117898503671E-05	7.697894324006791E-05	0.000999119779039725	2.0947900690752566E-05	1.9457164169677087E-05	0.0005660456620733373	7.369877179355632E-06	9.031690323696238E-05	6.597413370790948E-05	2.5857323640896074E-06	9.96318589100466E-06	4.953816830450235E-06	transcript=CNBG_6174_t1 gene=CNBG_6174 organism=Cryptococcus_gattii_VGII_R265 gene_product=transketolase transcript_product=transketolase location=CP025762:1734190-1736935(-) protein_length=646 sequence_SO=chromosome SO=protein_coding_gene is_pseudo=false
148	KGB79899.2	14	0.00037902885789112083	1.2325668436592215E-05	1.6884277998147573E-06	6.461920071656228E-05	1.3083782151699907E-05	7.988064222799319E-06	9.627928645112893E-05	7.769101070202083E-06	4.698440990180731E-06	9.182075578457835E-05	5.456108184585276E-06	3.0407753095715003E-05	1.5874343134697086E-05		2.307763202329068E-05	3.940293829274182E-06	transcript=CNBG_5737_t1 gene=CNBG_5737 organism=Cryptococcus_gattii_VGII_R265 gene_product=ADP-ribosylation factor GTPase-activating protein 2/3 transcript_product=ADP-ribosylation factor GTPase-activating protein location=CP025767:929854-931656(-) protein_length=478 sequence_SO=chromosome SO=protein_coding_gene is_pseudo=false
149	KGB75157.2	15	0.0069021466333168725	3.621085331203736E-06	4.270792855062249E-06	0.002142584047817534	6.290513297181349E-05	9.433488215399614E-05	0.002568674695380133	3.963929829719868E-05	1.681027398560301E-05	0.001544205967718679	2.0800141221452847E-05	0.00022924159597721672	8.88674284925922E-05	4.558325591866786E-06	7.113425558824936E-05	1.0498709934270803E-05	transcript=CNBG_0995_t1 gene=CNBG_0995 organism=Cryptococcus_gattii_VGII_R265 gene_product=pyruvate decarboxylase transcript_product=pyruvate decarboxylase location=CP025760:1910181-1912519(-) protein_length=623 sequence_SO=chromosome SO=protein_coding_gene is_pseudo=false
151	KGB79198.1	14	0.00014524409729450144	1.0827907849608963E-06		6.434391303108338E-06	1.2045482095170022E-05	7.386574118853453E-06	2.9362675107211763E-05	1.531683277350749E-05	2.6715906616681606E-06	1.696479492461792E-05	1.8664627807683586E-05	4.835076383662096E-06	1.873405363119072E-05	4.5664508548880014E-06	2.1822899479617783E-06	4.996466900017212E-06	transcript=CNBG_5036_t1 gene=CNBG_5036 organism=Cryptococcus_gattii_VGII_R265 gene_product=claudin family protein transcript_product=conserved hypothetical protein location=CP025771:261183-262415(+) protein_length=253 sequence_SO=chromosome SO=protein_coding_gene is_pseudo=false
152	KGB77506.1	14	0.0012701461418449433	1.042105109535048E-06	1.5054997445011633E-06	0.0003959446060520648	1.629320322585636E-05	3.090381457193514E-05	0.0005484582119736245	5.766327151410369E-06	8.594608843742076E-06	0.0001952366393613514	2.6106879325051007E-06	3.968910467557237E-05	1.8020446565564885E-05		4.771028283728875E-06	1.3098583535512338E-06	transcript=CNBG_3344_t1 gene=CNBG_3344 organism=Cryptococcus_gattii_VGII_R265 gene_product=pyruvate kinase transcript_product=pyruvate kinase location=CP025759:1206085-1208345(+) protein_length=572 sequence_SO=chromosome SO=protein_coding_gene is_pseudo=false
153	KGB75351.2	14	0.0011913624135288883	7.789456499823095E-07	1.63467567688431E-06	0.000413049057515723	3.8476911093817235E-05	2.8046489729100692E-05	0.00034615493086192454	4.872724303732706E-06	1.1454173896241835E-05	0.00025270166278613335	2.097834665556574E-05	3.760449646423738E-05	2.500721618390316E-05		7.052841374633401E-06	3.549941337008541E-06	transcript=CNBG_1189_t1 gene=CNBG_1189 organism=Cryptococcus_gattii_VGII_R265 gene_product=imidazoleglycerol phosphate synthase cyclase subunit transcript_product=imidazoleglycerol phosphate synthase location=CP025761:323623-325598(+) protein_length=619 sequence_SO=chromosome SO=protein_coding_gene is_pseudo=false
154	KGB74247.3	15	0.0035307738549501043	1.64291571206654E-05	7.1199459699920505E-06	0.0008525340254454552	0.00014347010240468318	0.00014650538466544057	0.001060741591517866	8.382691037394038E-05	4.9755939528307435E-05	0.0007295978899736625	5.804743838751658E-05	0.00011913868145526607	0.00014298337654770004	2.183003596369131E-05	6.809419380485911E-05	3.069918179105929E-05	transcript=CNBG_0085_t1 gene=CNBG_0085 organism=Cryptococcus_gattii_VGII_R265 gene_product=FK506-binding protein 1 transcript_product=fk506-binding protein location=CP025762:1237149-1237819(+) protein_length=108 sequence_SO=chromosome SO=protein_coding_gene is_pseudo=false
157	KGB78316.3	15	0.0027287457566548576	1.2606975502985197E-06	6.530323751939547E-06	0.0007501258075864804	2.583145710493152E-05	6.540973394654805E-05	0.000973072683124523	0.00013092884119016626	1.617049811341886E-05	0.0005638635646597061	1.0531222578334332E-05	0.00011372577385922648	4.709528620815242E-05	2.72858212532552E-06	1.558513300452429E-05	5.8861518512826706E-06	transcript=CNBG_3878_t1 gene=CNBG_3878 organism=Cryptococcus_gattii_VGII_R265 gene_product=zinc-binding dehydrogenase transcript_product=zinc-binding dehydrogenase location=CP025769:262595-264013(+) protein_length=349 sequence_SO=chromosome SO=protein_coding_gene is_pseudo=false
158	KGB75179.1	13	0.0003761388847700219	2.2341291593788375E-06		4.538143197526132E-05	1.7057695073443334E-05	1.3496720930876204E-05	9.444359888427207E-05	1.550411333648768E-05	8.567608876556927E-06	8.634760411334156E-05	2.047402315542317E-05	2.9886208902842648E-05	2.5937592821597773E-05	4.020429997644427E-06	1.2787727542895915E-05		transcript=CNBG_1017_t1 gene=CNBG_1017 organism=Cryptococcus_gattii_VGII_R265 gene_product=endopeptidase transcript_product=endopeptidase location=CP025760:1975651-1977615(+) protein_length=580 sequence_SO=chromosome SO=protein_coding_gene is_pseudo=false
161	KGB75733.1	15	0.0005072805272073552	1.980142042287887E-06	1.918353738496601E-06	7.83864388640764E-05	2.7708570610587422E-05	3.291504430190082E-05	0.0001424485634276271	1.963479202747186E-05	3.8027161904896017E-06	0.00012706298601967772	1.7650971979264306E-05	2.1650247087014323E-05	2.2306663525598574E-05	2.2404405078668826E-06	5.127893439904191E-06	2.446703445091545E-06	transcript=CNBG_1571_t1 gene=CNBG_1571 organism=Cryptococcus_gattii_VGII_R265 gene_product=small COPII coat GTPase transcript_product=small copII coat GTPase location=CP025761:1387539-1388554(-) protein_length=189 sequence_SO=chromosome SO=protein_coding_gene is_pseudo=false
162	KGB76823.1	15	0.0026574723268341896	4.894549161789269E-06	4.757987514486722E-06	0.0006265620647326469	7.223564959245147E-05	7.8712531612058E-05	0.0008439658138546791	4.873344572573371E-05	2.689004853701508E-05	0.0006195743349708864	4.057830624067981E-05	0.0001696670678852934	7.123766505153394E-05	1.0669753841406301E-05	2.032596716417692E-05	1.8667140949352788E-05	transcript=CNBG_2661_t1 gene=CNBG_2661 organism=Cryptococcus_gattii_VGII_R265 gene_product=Fe-Mn family superoxide dismutase transcript_product=mitochondrial manganese superoxide dismutase location=CP025766:744256-745216(+) protein_length=225 sequence_SO=chromosome SO=protein_coding_gene is_pseudo=false
166	KGB80003.2	14	0.0003463687574671638	1.1246178709527145E-06		3.8405600035856616E-05	3.458589913584271E-05	1.3876954842770673E-05	8.778656082254166E-05	3.1800385095029054E-05	3.963172848267864E-06	6.952028361122992E-05	2.2339807023206868E-05	7.803928475653513E-06	2.7647280102095667E-05	3.5903691604373116E-06	2.689288716196137E-06	1.2346097270830993E-06	transcript=CNBG_5759_t1 gene=CNBG_5759 organism=Cryptococcus_gattii_VGII_R265 gene_product=stomatin family protein transcript_product=stomatin family protein location=CP025772:249905-251596(-) protein_length=377 sequence_SO=chromosome SO=protein_coding_gene is_pseudo=false
167	KGB76440.2	15	0.006410500616905176	3.447788003259623E-06	2.2243683433285967E-05	0.0019607098637081442	0.00010134804711012794	0.0002191497165488691	0.002171376887634506	8.082334472708506E-05	4.7841363175015985E-05	0.0013132491477627051	2.6113982083178597E-05	0.00013680020769517688	0.00025159361793285483	5.522134532641829E-06	4.627085679816384E-05	2.4009975760159345E-05	transcript=CNBG_2278_t1 gene=CNBG_2278 organism=Cryptococcus_gattii_VGII_R265 gene_product=UDP-glucuronate decarboxylase transcript_product=UDP-glucuronic acid decarboxylase location=CP025765:550620-552653(-) protein_length=446 sequence_SO=chromosome SO=protein_coding_gene is_pseudo=false
169	KGB74419.2	13	0.0001458449121179717	1.5286142558072675E-06	9.605109856676914E-07	2.0840435130054767E-05	1.901727400053272E-05	4.8153594566747346E-06	2.6814425807091902E-05	8.735605583905129E-06		4.231998903190308E-05	5.35300749940075E-06	4.867904989099049E-06	7.480679557969301E-06	8.659451331592019E-07	2.2451606867061337E-06		transcript=CNBG_0257_t1 gene=CNBG_0257 organism=Cryptococcus_gattii_VGII_R265 gene_product=HHE domain-containing protein transcript_product=HHE domain-containing protein location=CP025762:763845-764527(+) protein_length=185 sequence_SO=chromosome SO=protein_coding_gene is_pseudo=false
170	KGB78503.1	13	0.0001454845152440872	3.2269893828410624E-07		1.7883120340377984E-05		4.97058092740407E-06	3.110330604500143E-05	3.946676624389521E-06	1.6028457676912964E-06	4.506406061073212E-05	2.2615089634637644E-06	1.3474615141272923E-05	7.865869833095261E-06	1.305902668014874E-06	1.3386397745323631E-05	2.2969316390362133E-06	transcript=CNBG_4341_t1 gene=CNBG_4341 organism=Cryptococcus_gattii_VGII_R265 gene_product=Altered inheritance of mitochondria protein 41 [Source:UniProtKB/TrEMBL;Acc:A0A095EN93] transcript_product=conserved hypothetical protein location=CP025768:462866-463527(-) protein_length=181 sequence_SO=chromosome SO=protein_coding_gene is_pseudo=false
172	KGB74936.2	13	0.00035475306851040343	4.123087004582407E-06		7.168431562272513E-05	1.9404224603326768E-05	6.42420790520127E-06	5.242022018752206E-05	1.2469576764122868E-05	6.156297086371853E-06	0.00013124410568041356	1.1581868095184312E-05	1.1296078583682091E-05	1.1989862394856226E-05	6.2135562291325476E-06	9.74566835328232E-06		transcript=CNBG_0774_t1 gene=CNBG_0774 organism=Cryptococcus_gattii_VGII_R265 gene_product=ATP synthase F1 delta subunit transcript_product=conserved hypothetical protein location=CP025760:1285445-1286326(-) protein_length=208 sequence_SO=chromosome SO=protein_coding_gene is_pseudo=false
174	KGB75353.2	15	0.0004712590652615711	1.286689959733655E-06	2.0598933636376686E-06	0.00012856574694177137	1.1607408683533156E-05	1.3850754314715404E-05	0.00018799415321605817	8.140468732824393E-06	5.685698673549736E-06	6.30119324222568E-05	6.419989359944191E-06	1.4630944512865247E-05	1.778676457765001E-05	1.861809615514027E-06	5.806469402723938E-06	2.5503414847933655E-06	transcript=CNBG_1191_t1 gene=CNBG_1191 organism=Cryptococcus_gattii_VGII_R265 gene_product=ATP-dependent RNA helicase SUB2 transcript_product=ATP-dependent RNA helicase SUB2 location=CP025761:328405-330484(-) protein_length=430 sequence_SO=chromosome SO=protein_coding_gene is_pseudo=false
175	KGB79104.1	15	0.002512810597421668	2.577562354346932E-06	4.0018032831367184E-06	0.0006793329648717712	3.813895489486837E-05	4.581240873356671E-05	0.0006854174592515372	2.3826099281297517E-05	6.8078394417173485E-06	0.000674824107237679	1.8533199109239537E-05	0.0001888254863133197	0.0001075192831492323	3.5477804776302878E-06	2.6219656638653622E-05	7.425992383671375E-06	transcript=CNBG_4942_t1 gene=CNBG_4942 organism=Cryptococcus_gattii_VGII_R265 gene_product=acidic laccase transcript_product=ferroxidase/laccase location=CP025770:42116-44744(+) protein_length=640 sequence_SO=chromosome SO=protein_coding_gene is_pseudo=false
176	KGB77260.1	14	0.0008212030177357242	1.7905967212512117E-06	2.7560643712375095E-06	0.0003048794244905798	1.4297071613711057E-05	2.0524766595719425E-05	0.00016516518076152578	1.0835232143757781E-05	4.826917991394518E-06	0.00020200957126758904	5.99102889084372E-06	3.7775424234557345E-05	3.614125557694525E-05		1.035057807229344E-05	3.859905004318123E-06	transcript=CNBG_3098_t1 gene=CNBG_3098 organism=Cryptococcus_gattii_VGII_R265 gene_product=nitroreductase transcript_product=conserved hypothetical protein location=CP025759:480000-480870(-) protein_length=210 sequence_SO=chromosome SO=protein_coding_gene is_pseudo=false
177	KGB76551.1	14	0.00028393665257493424	8.292334075794357E-07	1.4969050407036342E-06	6.562527887115968E-05	8.929916285407368E-06	1.1824603161340198E-05	6.596591460560379E-05	4.903988120850125E-06	4.735334346357018E-06	8.714170039473559E-05	3.204091088801111E-06	1.0391657502718852E-05	1.1964723341862572E-05		5.122871389971207E-06	1.8004350178436959E-06	transcript=CNBG_2389_t1 gene=CNBG_2389 organism=Cryptococcus_gattii_VGII_R265 gene_product=orotate phosphoribosyltransferase transcript_product=orotidine monophosphate pyrophosphorylase location=CP025765:276195-276973(+) protein_length=225 sequence_SO=chromosome SO=protein_coding_gene is_pseudo=false
178	KGB74341.1	14	0.0007651307346171345	4.4121950784406525E-07	7.252838055041753E-07	0.0002865372164802962	4.923074719549944E-06	1.39451162639586E-05	0.00029051965840494053	3.305820338122571E-06	6.3160735419311256E-06	0.00011680131356430941	3.93505714374227E-06	1.7797748072955434E-05	1.0802732959386445E-05		8.259702749153447E-06	8.207170654403054E-07	transcript=CNBG_0179_t1 gene=CNBG_0179 organism=Cryptococcus_gattii_VGII_R265 gene_product=40S ribosomal protein S16 transcript_product=40S ribosomal protein S16 location=CP025762:967804-968524(-) protein_length=140 sequence_SO=chromosome SO=protein_coding_gene is_pseudo=false
179	KGB78273.1	10	0.0001414514485641462	6.682890433864559E-07		7.053761401763541E-05	1.443420170713014E-06	4.768661822931741E-06	2.9800151123110922E-05	9.547510569203128E-07	6.74770753510421E-07	2.2913018012884718E-05		4.4298444256536494E-06	5.260928137399583E-06				transcript=CNBG_3835_t1 gene=CNBG_3835 organism=Cryptococcus_gattii_VGII_R265 gene_product=thioredoxin transcript_product=thioredoxin location=CP025769:386633-387155(-) protein_length=138 sequence_SO=chromosome SO=protein_coding_gene is_pseudo=false
180	KGB74581.1	15	0.0018356958860970098	1.1492334710001213E-06	1.4440159105725292E-06	0.000471858806759773	3.759914536790051E-05	4.2747703034331694E-05	0.0005677363514224789	1.6061023108675375E-05	5.656429673589297E-06	0.0005408325427943871	8.929034056335103E-06	8.309124237099968E-05	2.9432927929281667E-05	2.0502181295908282E-06	2.3169075182487085E-05	3.938136885606796E-06	transcript=CNBG_0419_t1 gene=CNBG_0419 organism=Cryptococcus_gattii_VGII_R265 gene_product=GST N-terminal domain-containing protein [Source:UniProtKB/TrEMBL;Acc:A0A095CZ83] transcript_product=conserved hypothetical protein location=CP025762:335755-337207(-) protein_length=286 sequence_SO=chromosome SO=protein_coding_gene is_pseudo=false
182	KGB80009.1	15	0.004902134435893492	1.6540112081581854E-05	1.536253109329145E-05	0.0012318315834505135	0.00018762445576078375	0.00023166774815413564	0.0014098089588079332	8.841842094159486E-05	3.9146693539178846E-05	0.0010192103039553973	8.301140091058736E-05	0.00022712862194051672	0.0002304706929349412	1.6029478580160624E-05	6.866711648992209E-05	3.7216317252954014E-05	transcript=CNBG_5765_t1 gene=CNBG_5765 organism=Cryptococcus_gattii_VGII_R265 gene_product=protein BMH2 transcript_product=conserved hypothetical protein location=CP025772:266844-267886(-) protein_length=256 sequence_SO=chromosome SO=protein_coding_gene is_pseudo=false
184	KGB76492.2	15	0.002238937470565086	1.1169509860719422E-06	2.19697712799846E-06	0.0006211042362154828	3.473786232200593E-05	4.603567079026432E-05	0.0007991963393231992	9.100175326788553E-06	1.6154163107891165E-05	0.0005193760532704147	4.780239239119573E-06	6.666772590547392E-05	5.942686786156381E-05	1.4467953652463293E-06	2.655439338731173E-05	3.104302033625306E-05	transcript=CNBG_2330_t1 gene=CNBG_2330 organism=Cryptococcus_gattii_VGII_R265 gene_product=malate dehydrogenase NAD-dependent transcript_product=L-malate dehydrogenase location=CP025765:435995-437630(-) protein_length=336 sequence_SO=chromosome SO=protein_coding_gene is_pseudo=false
185	KGB75174.1	15	0.001151732623167724	1.3834930719494426E-05	2.015783864332523E-06	0.0003588377670344218	2.2631494695455675E-05	3.821065816042775E-05	0.00044194482313590844	1.8294368859722593E-05	6.514712894420178E-06	0.0001436224697795869	9.562512449884775E-06	3.29419122940939E-05	5.3264055136477846E-05	1.1249564548981576E-06	3.6470450002903635E-06	5.285132688308901E-06	transcript=CNBG_1012_t1 gene=CNBG_1012 organism=Cryptococcus_gattii_VGII_R265 gene_product=ATP-citrate synthase subunit 1 transcript_product=ATP-citrate lyase location=CP025760:1957777-1961622(+) protein_length=1150 sequence_SO=chromosome SO=protein_coding_gene is_pseudo=false
186	KGB79444.1	15	0.002567576179129011	1.139083949708474E-06	4.156384666806618E-06	0.0006801099728876434	3.07667763165528E-05	5.4842127788718613E-05	0.0008965306182376962	2.289579994958116E-05	1.3114897766178869E-05	0.0006446779659027033	1.7041804389669523E-05	0.00010262801726966391	5.559433330160193E-05	2.4931192159979194E-06	3.527506895843873E-05	6.3102085280487575E-06	transcript=CNBG_5282_t1 gene=CNBG_5282 organism=Cryptococcus_gattii_VGII_R265 gene_product=6-phosphogluconolactonase transcript_product=6-phosphogluconolactonase location=CP025764:296080-297148(-) protein_length=309 sequence_SO=chromosome SO=protein_coding_gene is_pseudo=false
187	KGB80061.1	12	0.001069232070439762	7.544174759624257E-05		6.537113792097897E-05	0.00019248311130359055		3.214805553270751E-05	0.0002152019861009624	2.0274422059658113E-05	8.120783922915585E-05	0.00016081114843287422	6.483151422148263E-05	8.105595640251975E-05	4.2131652673169905E-05		3.82734989664192E-05	transcript=CNBG_5817_t1 gene=CNBG_5817 organism=Cryptococcus_gattii_VGII_R265 gene_product=Ricin B-type lectin domain-containing protein [Source:UniProtKB/TrEMBL;Acc:A0A095DHF4] transcript_product=conserved hypothetical protein location=CP025772:404031-404780(-) protein_length=210 sequence_SO=chromosome SO=protein_coding_gene is_pseudo=false
188	KGB79878.1	15	0.00016087926204643688	9.876075451022816E-07	7.146813225408301E-07	6.0074389513619395E-06	3.0124195233984834E-05	6.69400187876921E-06	3.275747288314137E-05	9.789911443172445E-06	1.8275104692606768E-06	4.392125815808748E-05	7.444668300003045E-06	7.112131693210078E-06	1.01696736436508E-05	7.226498614182094E-07	2.2117279111106103E-06	3.943327516230828E-07	transcript=CNBG_5716_t1 gene=CNBG_5716 organism=Cryptococcus_gattii_VGII_R265 gene_product=glycogenin glucosyltransferase transcript_product=glycogenin glucosyltransferase location=CP025767:864061-867141(+) protein_length=968 sequence_SO=chromosome SO=protein_coding_gene is_pseudo=false
190	KGB77962.2	15	0.002564477244762608	9.653563346157499E-06	6.931963242568025E-06	0.0007709741785903735	4.2233858190280464E-05	4.113939316564132E-05	0.0007979758031313577	3.644266039201926E-05	1.58987420985243E-05	0.0006032541477305614	2.9007212199382542E-05	0.00010772298883817978	5.2158480192464186E-05	6.4896454535662255E-06	3.716851494358831E-05	7.426093247943591E-06	transcript=CNBG_4049_t1 gene=CNBG_4049 organism=Cryptococcus_gattii_VGII_R265 gene_product=cellular nucleic acid-binding protein transcript_product=DNA-binding protein hexbp location=CP025764:784638-785867(+) protein_length=200 sequence_SO=chromosome SO=protein_coding_gene is_pseudo=false
192	KGB74651.2	15	0.0013566614252432615	4.698571431088254E-06	3.882807143366219E-06	0.000369738631295814	3.95333231372768E-05	4.277267104314652E-05	0.0003781516728023359	1.5106045296961829E-05	1.5514894849303273E-05	0.0003216880107711831	7.6094061667571315E-06	7.053703033305095E-05	6.471870591365298E-05	2.7055746899560465E-06	1.4292392673858586E-05	5.711687695509873E-06	transcript=CNBG_0489_t1 gene=CNBG_0489 organism=Cryptococcus_gattii_VGII_R265 gene_product=ran-binding protein 1 transcript_product=ran-specific GTPase-activating protein location=CP025762:146627-147946(+) protein_length=240 sequence_SO=chromosome SO=protein_coding_gene is_pseudo=false
195	KGB74477.2	13	0.0012261975025270426	6.048983304432899E-07		0.0002973844682704921	1.4597488994014371E-05	7.620229385415023E-05	0.00041748755784931033	7.3450129181523936E-06	7.292498751155909E-06	0.00023490638804264755	4.115411854015853E-06	8.575022766880778E-05	7.36489416834836E-05		4.483473123503654E-06	2.3788411868656813E-06	transcript=CNBG_0315_t1 gene=CNBG_0315 organism=Cryptococcus_gattii_VGII_R265 gene_product=aspartate-semialdehyde dehydrogenase transcript_product=aspartate-semialdehyde dehydrogenase location=CP025762:620857-621824(+) protein_length=299 sequence_SO=chromosome SO=protein_coding_gene is_pseudo=false
196	KNX49881.2	15	0.0072182084273676155	5.5525271893435685E-06	3.7368856282562467E-05	0.0019106913491832764	6.974077269956683E-05	0.0002557706665595631	0.002594817514341701	5.20414958193231E-05	6.379208998193343E-05	0.0015125462043336434	3.727443984890846E-05	0.0002761734715869981	0.00024847330037694237	5.671682862543405E-06	7.219034132728143E-05	7.610371497402994E-05	transcript=CNBG_9511_t1 gene=CNBG_9511 organism=Cryptococcus_gattii_VGII_R265 gene_product=UDPglucose 6-dehydrogenase transcript_product=UDPglucose 6-dehydrogenase location=CP025760:93279-95649(-) protein_length=468 sequence_SO=chromosome SO=protein_coding_gene is_pseudo=false
197	KGB77368.1	15	0.0005786093893975166	1.3670540226038721E-06	1.0180144854605847E-06	0.00012945814092578547	2.6525185649682047E-05	1.3623004092716454E-05	0.0001645118876305153	1.0556210370680845E-05	5.241597690452469E-06	0.00016559519172869224	5.193730454479824E-06	2.2560967110330022E-05	1.8522730573116716E-05	2.1092376641209105E-06	1.0586357609772083E-05	1.7400793891077453E-06	transcript=CNBG_3206_t1 gene=CNBG_3206 organism=Cryptococcus_gattii_VGII_R265 gene_product=RAB small monomeric GTPase transcript_product=RAB small monomeric GTPase location=CP025759:790077-791196(+) protein_length=206 sequence_SO=chromosome SO=protein_coding_gene is_pseudo=false
198	KGB78402.1	14	0.0010928564959245973	8.959005436580122E-07	2.841165147906505E-05	0.0003019401043094518	1.4375986954221842E-05	4.134412945694895E-05	0.0002503195293760292	4.413668672942745E-06	7.287402310649444E-06	0.00023586320031751702	2.655317236885504E-05	0.00010207369387482402	4.1363354660977626E-05		3.5973076830374164E-05	2.0416247690823854E-06	transcript=CNBG_3964_t1 gene=CNBG_3964 organism=Cryptococcus_gattii_VGII_R265 gene_product=nitric oxide dioxygenase transcript_product=flavohemoglobin location=CP025769:22133-24020(-) protein_length=503 sequence_SO=chromosome SO=protein_coding_gene is_pseudo=false
199	KGB79974.1	14	0.0020639867378361	5.081110939619932E-07	1.3716389940644454E-06	0.0005816760049735184	1.0329511035840885E-05	2.306792331989509E-05	0.0007582726852875172	7.251986764227311E-06	1.9452270774609128E-05	0.0004888558986136636	2.2168635164512523E-05	4.846112707037421E-05	6.587521187136407E-05		3.459766290497837E-05	2.098069967572428E-06	transcript=CNBG_5912_t1 gene=CNBG_5912 organism=Cryptococcus_gattii_VGII_R265 gene_product=saccharopine dehydrogenase (NAD+ L-lysine forming) transcript_product=saccharopine dehydrogenase location=CP025767:48832-50309(+) protein_length=395 sequence_SO=chromosome SO=protein_coding_gene is_pseudo=false
200	KNX50202.2	13	0.0015433406308473984	3.00434862978246E-06		0.00046310880700480174	1.3105099072795915E-05	3.727206196069842E-05	0.0003739356333930129	6.17060260340106E-06	3.0222704385094602E-06	0.000585569623740655	2.7900279630461704E-06	2.101004399448008E-05	2.2235012169797288E-05		6.22417460131654E-06	5.8929252751014765E-06	transcript=CNBG_9061_t1 gene=CNBG_9061 organism=Cryptococcus_gattii_VGII_R265 gene_product=cytoplasmic protein transcript_product=cytoplasmic protein location=CP025760:1230753-1231958(+) protein_length=365 sequence_SO=chromosome SO=protein_coding_gene is_pseudo=false
201	KGB78420.1	15	0.0013813634942637227	2.2115141755968205E-05	1.9216929922671165E-05	0.00010307564999562071	0.00018453619763367414	8.782626221678124E-05	9.463101811503136E-05	0.00013474608806819994	4.580518290860413E-05	0.0002526912946583853	0.0001309408035312101	1.8095576888420713E-05	0.00019288679775555413	4.340875096555278E-05	4.140851375992434E-05	9.9792860881246E-06	transcript=CNBG_4258_t1 gene=CNBG_4258 organism=Cryptococcus_gattii_VGII_R265 gene_product=syntaxin 1B/2/3 transcript_product=syntaxin location=CP025768:675167-676563(+) protein_length=351 sequence_SO=chromosome SO=protein_coding_gene is_pseudo=false
202	KGB78973.1	15	0.0006757505977226907	1.204333218465294E-06	2.233178795325961E-06	0.0002309427827231438	1.8334988714311948E-05	2.9532231255846386E-05	0.0001912951648095143	1.6287017328542428E-05	4.2209390324494575E-06	0.0001057575655600975	9.304096582916726E-06	3.337317576353674E-05	1.8960010246587102E-05	1.1119836132859558E-06	1.2402575310014742E-05	7.905547686526709E-07	transcript=CNBG_4811_t1 gene=CNBG_4811 organism=Cryptococcus_gattii_VGII_R265 gene_product=ADP,ATP carrier protein transcript_product=ADP/ATP translocase location=CP025770:439572-440718(+) protein_length=313 sequence_SO=chromosome SO=protein_coding_gene is_pseudo=false
208	KNX50205.2	15	0.002319416312804764	5.984494976053392E-06	3.188740781470895E-05	0.00019815632523831895	0.00018446398800157291	0.00010637401961674026	0.0004143092237550621	0.00019646185038614512	5.61606728609616E-05	0.00045124301990550974	0.00017327543736961906	0.00010001393972556865	0.00021377475601167169	3.119666097034651E-05	0.00010863385488054452	4.748066129194104E-05	transcript=CNBG_9064_t1 gene=CNBG_9064 organism=Cryptococcus_gattii_VGII_R265 gene_product=chitin deacetylase 2 transcript_product=chitin deacetylase 2 location=CP025760:1345705-1347292(-) protein_length=460 sequence_SO=chromosome SO=protein_coding_gene is_pseudo=false
209	KGB75777.2	15	0.0009012436684601048	2.007897205690612E-06	3.841559609977258E-06	0.00021825511582273047	2.7097747138495757E-05	2.7017933434558322E-05	0.0002684952529722587	1.0442010987937349E-05	6.273738568002916E-06	0.0002505956343780768	1.1341342876772709E-05	4.1945447580561364E-05	1.902167843288521E-05	4.930846625864264E-07	8.935881824505181E-06	5.4793429650655E-06	transcript=CNBG_1615_t1 gene=CNBG_1615 organism=Cryptococcus_gattii_VGII_R265 gene_product=UMP-CMP kinase transcript_product=UMP-CMP kinase location=CP025763:1181239-1182313(+) protein_length=279 sequence_SO=chromosome SO=protein_coding_gene is_pseudo=false
213	KGB77777.1	14	0.00200198833939263	5.278572230337147E-07	1.3436357583306934E-06	0.0007895997212739043	3.0493978894539267E-05	5.729056696286182E-05	0.000623696829849277	1.161022333834023E-05	4.894816386030458E-06	0.00038622386123373666	2.718686753489302E-06	5.106858043260991E-05	2.6690563903682342E-05		1.3404783394036616E-05	2.4242339887579146E-06	transcript=CNBG_3615_t1 gene=CNBG_3615 organism=Cryptococcus_gattii_VGII_R265 gene_product=voltage-dependent anion channel protein 2 transcript_product=voltage-dependent ion-selective channel location=CP025759:1916824-1917943(-) protein_length=292 sequence_SO=chromosome SO=protein_coding_gene is_pseudo=false
214	KGB77796.2	14	0.0003263773657213442	2.289921417331277E-06		2.264289606104512E-05	3.886268655408363E-05	1.3472885320691255E-05	3.517822946459764E-05	2.2781553326255736E-05	4.243944080632029E-06	8.019684512540945E-05	1.9676337295888678E-05	2.8803017250787253E-05	2.6917253460637183E-05	8.225301344391851E-06	1.7937164435637617E-05	5.149330583955469E-06	transcript=CNBG_3634_t1 gene=CNBG_3634 organism=Cryptococcus_gattii_VGII_R265 gene_product=conserved hypothetical protein transcript_product=conserved hypothetical protein location=CP025759:1965278-1966761(+) protein_length=410 sequence_SO=chromosome SO=protein_coding_gene is_pseudo=false
215	KGB75186.1	15	0.0006489524120203092	7.04712905260229E-07	5.625964537547412E-07	0.00021074517091830393	7.305778916613271E-06	7.607523044203451E-06	0.00021753188338628662	4.786543310128437E-06	2.8982401323989237E-06	0.00015518484058373507	2.458333770668274E-06	2.3516792501236303E-05	6.979642393528413E-06	6.694272671506522E-07	6.093839089514135E-06	1.9070873475267375E-06	transcript=CNBG_1024_t1 gene=CNBG_1024 organism=Cryptococcus_gattii_VGII_R265 gene_product=eukaryotic translation initiation factor 6 transcript_product=eukaryotic translation initiation factor 6 location=CP025760:1998337-1999240(-) protein_length=245 sequence_SO=chromosome SO=protein_coding_gene is_pseudo=false
216	KGB76779.1	14	0.00026466838989256373	3.759018091971992E-07	1.2857491954074799E-06	9.356318645339634E-05	7.90898861561494E-06	1.418173924351481E-05	8.666486991300229E-05	5.562049427053859E-06	2.5964435448776073E-06	3.337908226934318E-05	3.642543425581182E-06	7.757266898775857E-06	6.0959254894146844E-06	9.435116943114713E-07		7.111319130728329E-07	transcript=CNBG_2617_t1 gene=CNBG_2617 organism=Cryptococcus_gattii_VGII_R265 gene_product=30S small subunit ribosomal protein S7e transcript_product=40S ribosomal protein S7 location=CP025766:874723-875602(+) protein_length=199 sequence_SO=chromosome SO=protein_coding_gene is_pseudo=false
218	KGB78874.2	15	0.0005144073132502337	1.5371926268234547E-06	1.6985283379866484E-06	0.00015402150383546877	9.432737584983886E-06	1.5748578464820826E-05	0.0001813854828710751	8.013542737310526E-06	2.456372649125207E-06	9.021070555589258E-05	7.312188024381664E-06	1.4761052666567787E-05	1.89621585235688E-05	1.5723550759279584E-06	5.295466310584682E-06	1.999447985715805E-06	transcript=CNBG_4712_t1 gene=CNBG_4712 organism=Cryptococcus_gattii_VGII_R265 gene_product=orotidine 5'-phosphate decarboxylase transcript_product=orotidine-5'-phosphate decarboxylase location=CP025760:73028-73938(+) protein_length=249 sequence_SO=chromosome SO=protein_coding_gene is_pseudo=false
219	KGB80237.1	15	0.005166490214886361	1.9446515641143438E-06	1.3382552624082649E-06	0.0014730133101341389	6.087173372775978E-05	0.00012667504426731833	0.001941512523939155	4.841376398379463E-05	2.954340571830553E-05	0.0010599649876894338	2.637058536316993E-05	0.00019074584857357526	0.00013783466007797772	3.742797397532438E-06	4.53322375679809E-05	1.9186409619695584E-05	transcript=CNBG_6075_t1 gene=CNBG_6075 organism=Cryptococcus_gattii_VGII_R265 gene_product=adenosylhomocysteinase transcript_product=adenosylhomocysteinase location=CP025772:58200-59909(+) protein_length=431 sequence_SO=chromosome SO=protein_coding_gene is_pseudo=false
221	KGB78317.2	14	0.0007411918843097677	1.2754455602012692E-06		4.001592743767475E-05	2.155589413589773E-05	1.6916785748931735E-05	7.484698853404128E-05	2.5495392484170106E-05	1.3209892574583248E-05	0.0001747235445351627	2.811636029168095E-05	0.0001473705410790048	9.655499133620668E-05	3.0789761375707048E-06	7.285997651938715E-05	2.5171167935254536E-05	transcript=CNBG_3879_t1 gene=CNBG_3879 organism=Cryptococcus_gattii_VGII_R265 gene_product=calmodulin transcript_product=calmodulin location=CP025769:260224-261453(+) protein_length=149 sequence_SO=chromosome SO=protein_coding_gene is_pseudo=false
224	KGB75864.2	13	0.001461444985725896	3.1871193917045646E-06		0.0002851363680769242	2.5242957231975285E-05	2.4741052652841318E-05	0.0004145541420374612	8.604588553996627E-05	7.58391971676964E-06	0.00028461534365268503	9.345240923634007E-05	0.00011805294964149078	8.074903923106807E-05	8.369052734030901E-06	2.9714746582638414E-05		transcript=CNBG_1702_t1 gene=CNBG_1702 organism=Cryptococcus_gattii_VGII_R265 gene_product=cytochrome c oxidase subunit 6b transcript_product=conserved hypothetical protein location=CP025763:954530-955363(-) protein_length=82 sequence_SO=chromosome SO=protein_coding_gene is_pseudo=false
284	KGB74947.1	15	0.0008670753427531263	1.234009893180515E-07	4.219154183885292E-07	0.00026453633085834696	1.8335839254533013E-05	1.7466399566863837E-05	0.0002799115172575925	4.976766961362506E-06	2.6308089853445113E-06	0.00022201625420710324	2.863481551318907E-06	2.8297059852520398E-05	2.0795455976670382E-05	2.156005659761301E-07	3.917332108141852E-06	5.671791996453406E-07	transcript=CNBG_0785_t1 gene=CNBG_0785 organism=Cryptococcus_gattii_VGII_R265 gene_product=6-phosphogluconolactonase transcript_product=6-phosphogluconolactonase location=CP025760:1320480-1321603(+) protein_length=294 sequence_SO=chromosome SO=protein_coding_gene is_pseudo=false
1	KGB79765.1	14	0.0012760830679385076		5.070522998583135E-07	0.0005162733925698584	8.891613213229843E-06	2.1785499133734834E-05	0.0004124723451445236	4.495862561432613E-06	6.61887520437304E-07	0.0002650534802811801	4.901133717067895E-07	2.5407208025105072E-05	1.4616387955756242E-05	2.9680546291988373E-07	4.580290256586678E-06	5.511301421777595E-07	transcript=CNBG_5603_t1 gene=CNBG_5603 organism=Cryptococcus_gattii_VGII_R265 gene_product=50S small subunit ribosomal protein L4e transcript_product=Ras2 protein location=CP025767:531042-532313(-) protein_length=363 sequence_SO=chromosome SO=protein_coding_gene is_pseudo=false
69	KGB78558.1	14	0.0009683527523293318		2.124309611874271E-06	0.0003242431145550114	1.9556015216111805E-05	2.1222182601894266E-05	0.0003706460217890809	1.1205541617344993E-05	5.674191073322487E-06	0.00015801381145530687	6.853755721232294E-06	2.2976227972632984E-05	1.6602592182260915E-05	1.544860713328754E-06	4.926431243634268E-06	2.7636965762955562E-06	transcript=CNBG_4396_t1 gene=CNBG_4396 organism=Cryptococcus_gattii_VGII_R265 gene_product=guanine nucleotide-binding protein subunit beta-like protein transcript_product=G-protein beta-like rack1 protein homolog location=CP025768:301587-302974(-) protein_length=314 sequence_SO=chromosome SO=protein_coding_gene is_pseudo=false
76	KGB77443.1	14	0.0005858362151297165		7.559728861746551E-07	0.00011101933104962162	7.851234058381807E-06	7.710868228919019E-05	0.0001434721633825294	4.012076486005347E-06	3.4912343355516157E-06	0.00013319612378100704	1.8865017830493696E-06	2.7557773985086336E-05	6.50032641552638E-05	5.080941236504211E-07	8.254880439842798E-06	1.7188823743620687E-06	transcript=CNBG_3281_t1 gene=CNBG_3281 organism=Cryptococcus_gattii_VGII_R265 gene_product=phosphatase transcript_product=phosphatase location=CP025759:1022101-1023495(-) protein_length=411 sequence_SO=chromosome SO=protein_coding_gene is_pseudo=false
181	KGB79797.1	13	0.0026959957828957717		1.4066166205847165E-06	0.0007512581637984046	3.6514538121557205E-05	7.698437392008253E-05	0.0008976258055895009	1.925322984727031E-05	1.043608883917187E-05	0.0005952024931846418	9.064512249347998E-06	0.00014584291169899164	8.519379903235094E-05		6.501359418659315E-05	2.199655807274164E-06	transcript=CNBG_5635_t1 gene=CNBG_5635 organism=Cryptococcus_gattii_VGII_R265 gene_product=50S small subunit ribosomal protein L14e transcript_product=conserved hypothetical protein location=CP025767:623924-624660(+) protein_length=139 sequence_SO=chromosome SO=protein_coding_gene is_pseudo=false
203	KGB75374.1	14	0.007410144006852473		1.2990824341573146E-05	0.0020738179670457056	7.182711499071422E-05	0.00019745698433947808	0.0024615243392173	3.520349268756627E-05	4.279669925536913E-05	0.0017682630511396127	4.4962340717336676E-05	0.0002956307810050824	0.00022743113374430933	9.398256252515857E-06	0.00012405611367474227	4.478490844116813E-05	transcript=CNBG_1212_t1 gene=CNBG_1212 organism=Cryptococcus_gattii_VGII_R265 gene_product=cytochrome c transcript_product=electron carrier location=CP025761:404108-404959(-) protein_length=111 sequence_SO=chromosome SO=protein_coding_gene is_pseudo=false
228	KGB79747.1	13	0.000233087940939599		7.877098866729072E-07	3.553939282062964E-05	5.634504362234476E-06	9.4089966425937E-06	6.637572437826965E-05	5.786753979034381E-06		7.836051919791356E-05	1.6545183231132846E-06	1.22578323909201E-05	1.2425549815975473E-05	9.277809305249665E-07	2.9837539508083135E-06	9.449042609085697E-07	transcript=CNBG_5585_t1 gene=CNBG_5585 organism=Cryptococcus_gattii_VGII_R265 gene_product=Ras family other transcript_product=RHEB small monomeric GTPase location=CP025761:1438569-1439359(-) protein_length=189 sequence_SO=chromosome SO=protein_coding_gene is_pseudo=false
229	KGB77803.1	14	0.0007627080641702359		1.2898043809594903E-06	0.00031845077462771	1.942905873422582E-05	2.318665600672455E-05	0.0001947005175011178	7.865641923422322E-06	2.905316265930809E-06	0.00013660727715784977	5.024564894347498E-06	2.661175518286213E-05	1.8906176952810476E-05	7.261396937080004E-07	6.312374353264559E-06	6.920064953026673E-07	transcript=CNBG_3641_t1 gene=CNBG_3641 organism=Cryptococcus_gattii_VGII_R265 gene_product=30S small subunit ribosomal protein S19e transcript_product=ribosomal protein S19 location=CP025759:1982340-1983187(-) protein_length=161 sequence_SO=chromosome SO=protein_coding_gene is_pseudo=false
235	KGB75630.1	13	0.002291024072816789		4.29429619977086E-06	0.0006764195517806242	2.655624063997573E-05	7.996278946274705E-05	0.0008253054630918494	1.1557965806615709E-05	2.5692689586153436E-05	0.00045581087204283905	7.716888423513871E-06	8.837683722631538E-05	6.204652736073801E-05		2.1529822917903745E-05	5.754128277742249E-06	transcript=CNBG_1468_t1 gene=CNBG_1468 organism=Cryptococcus_gattii_VGII_R265 gene_product=inosine-5'-monophosphate dehydrogenase transcript_product=inosine-5'-monophosphate dehydrogenase location=CP025761:1106650-1108554(+) protein_length=544 sequence_SO=chromosome SO=protein_coding_gene is_pseudo=false
236	KNX49969.2	13	0.0019283947155456264		9.529606792783461E-06	0.0007171825449541029	3.242004571514079E-06	4.3295462894750855E-05	0.0006024118725430619	2.62025084106439E-06	1.5814275196106383E-05	0.00040381440316244294	4.366997081511848E-07	6.517496302401171E-05	4.46132933527347E-05		1.3218368324649232E-05	7.040970180252836E-06	transcript=CNBG_9366_t1 gene=CNBG_9366 organism=Cryptococcus_gattii_VGII_R265 gene_product=4-aminobutyrate transaminase transcript_product=4-aminobutyrate transaminase location=CP025759:1611005-1612616(+) protein_length=479 sequence_SO=chromosome SO=protein_coding_gene is_pseudo=false
239	KGB75622.1	13	0.0012543150978179096		4.884222226512928E-06	0.0003824802820218738	3.1084492123574347E-06	3.2117241847674446E-05	0.00038327858271791323	3.5475503958285654E-06	9.756323167874235E-06	0.0003346775304233129	1.4201918754312146E-06	4.559130011590161E-05	3.881431871449974E-05		1.010558193181279E-05	4.533523166916817E-06	transcript=CNBG_1460_t1 gene=CNBG_1460 organism=Cryptococcus_gattii_VGII_R265 gene_product=3-isopropylmalate dehydrogenase transcript_product=3-isopropylmalate dehydrogenase location=CP025761:1084170-1085602(-) protein_length=373 sequence_SO=chromosome SO=protein_coding_gene is_pseudo=false
241	KGB79315.1	13	0.0012587484592712147		2.1716157069565714E-06	0.00037460765540201917	1.4944131386331967E-05	2.5937721809832407E-05	0.00042145153271414443	1.1333799797269123E-05	6.1938198834075034E-06	0.00030718376733245836	4.463898995966839E-06	4.8589012067952356E-05	2.184566013455777E-05		1.4794378903618168E-05	5.231465136699881E-06	transcript=CNBG_5153_t1 gene=CNBG_5153 organism=Cryptococcus_gattii_VGII_R265 gene_product=glutathione peroxidase transcript_product=glutathione peroxidase location=CP025771:577158-578031(+) protein_length=151 sequence_SO=chromosome SO=protein_coding_gene is_pseudo=false
242	KGB74545.1	13	0.001478953304106722		1.3141883305653895E-06	0.0004464494896406892	4.392415690515936E-05	4.9105627642901903E-05	0.0005434065051232689	1.0890135148070057E-05	7.144732433284184E-06	0.0002901168519237843	3.861146949589903E-06	5.249684296777405E-05	1.296573616917692E-05		1.448873770561346E-05	2.7891531668448117E-06	transcript=CNBG_0383_t1 gene=CNBG_0383 organism=Cryptococcus_gattii_VGII_R265 gene_product=glutamate carboxypeptidase transcript_product=glutamate carboxypeptidase location=CP025762:434635-436815(-) protein_length=476 sequence_SO=chromosome SO=protein_coding_gene is_pseudo=false
244	KGB79299.2	14	0.0010140125874107519		1.7601794868457669E-06	0.00037905944085319537	5.319508640364347E-06	2.414175829745826E-05	0.00033114564226640025	5.129042253136886E-06	6.621189922371992E-06	0.00018498365619710655	2.5720563077799694E-06	3.0491911905890846E-05	3.495462740610454E-05	4.295410749511894E-07	4.861686747623251E-06	2.5423460515227143E-06	transcript=CNBG_5137_t1 gene=CNBG_5137 organism=Cryptococcus_gattii_VGII_R265 gene_product=phosphoribosylamine-glycine ligase transcript_product=aminoimidazole ribonucleotide synthetase location=CP025771:529465-532010(-) protein_length=805 sequence_SO=chromosome SO=protein_coding_gene is_pseudo=false
248	KGB76842.1	13	0.0006951840760080496		2.3303535457416694E-06	0.0001898219208218339	2.57539059158864E-05	1.9067024315584382E-05	0.00023082468520093887	1.4358066267123621E-05		0.00012675247993959246	6.584939387005985E-06	3.457242439919732E-05	2.845751750881977E-05	2.9943715711774737E-06	9.688238168632032E-06	3.97814896651582E-06	transcript=CNBG_2680_t1 gene=CNBG_2680 organism=Cryptococcus_gattii_VGII_R265 gene_product=alginate lyase transcript_product=conserved hypothetical protein location=CP025766:696483-698154(-) protein_length=504 sequence_SO=chromosome SO=protein_coding_gene is_pseudo=false
251	KGB75856.1	13	0.0013957633404297794		1.3000581443835093E-05	0.0004189036738767054	1.6965528562821788E-05	5.172918466979876E-05	0.0004427471555329468	1.789511035753225E-05	1.673444666659347E-05	0.00029321737789836383	4.215002669762003E-06	5.271352246774299E-05	4.154306013665043E-05		1.5121753783624516E-05	1.0976942363402076E-05	transcript=CNBG_1694_t1 gene=CNBG_1694 organism=Cryptococcus_gattii_VGII_R265 gene_product=thioredoxin reductase transcript_product=thioredoxin reductase location=CP025763:971700-973151(+) protein_length=370 sequence_SO=chromosome SO=protein_coding_gene is_pseudo=false
252	KGB76661.1	13	0.0037895532710678463		2.4295008511273027E-06	0.0014152201539313195	2.8962973625506567E-05	5.861224533323454E-05	0.0013521444712007373	2.8545301141893047E-05	1.5816234584587953E-05	0.000630441332956714	9.734634417783195E-06	0.00012143282213132565	7.889701385745547E-05		4.291860993352287E-05	4.39797710263901E-06	transcript=CNBG_2499_t1 gene=CNBG_2499 organism=Cryptococcus_gattii_VGII_R265 gene_product=phosphomannomutase transcript_product=putative phosphomannomutase location=CP025766:1179338-1180338(+) protein_length=270 sequence_SO=chromosome SO=protein_coding_gene is_pseudo=false
254	KGB77724.2	12	0.00041132272857612536		1.121688100018277E-06	0.0001531405925988988	4.406669429776162E-06	1.649178411437385E-05	9.844352625338164E-05	1.8789846979176094E-06	2.1690176684175305E-06	0.0001130352698641184		1.1697564111925347E-05	4.620261393764049E-06		3.363551232719278E-06	9.538191108144198E-07	transcript=CNBG_3562_t1 gene=CNBG_3562 organism=Cryptococcus_gattii_VGII_R265 gene_product=acetyl-CoA C-acetyltransferase transcript_product=acetyl-CoA C-acetyltransferase location=CP025759:1771853-1773390(+) protein_length=389 sequence_SO=chromosome SO=protein_coding_gene is_pseudo=false
255	KGB76001.2	13	0.0012603272745968842		5.847489505509131E-06	0.000244359649409047	4.691151713048916E-05	4.709397326345002E-05	0.0004666725460844217	2.1442859163804895E-05	1.0461205559914888E-05	0.00021095077313814934	1.506507912967734E-05	3.3414184760120325E-05	0.00013814761348651718		1.1767442932552763E-05	8.192941033230444E-06	transcript=CNBG_1839_t1 gene=CNBG_1839 organism=Cryptococcus_gattii_VGII_R265 gene_product=actin lateral binding protein transcript_product=tropomyosin location=CP025763:587991-589186(+) protein_length=239 sequence_SO=chromosome SO=protein_coding_gene is_pseudo=false
256	KGB75520.2	13	0.0002413663752598728		1.93339006711779E-06	7.379104158250262E-05	5.092250045742306E-06	7.75008098391332E-06	6.618461858373388E-05	2.915532822439628E-06	3.427315631510367E-06	4.6877538621040014E-05	2.163859875751195E-06	1.1464272695360207E-05	8.991575396119757E-06		6.97614097565693E-06	3.7987579789847853E-06	transcript=CNBG_1358_t1 gene=CNBG_1358 organism=Cryptococcus_gattii_VGII_R265 gene_product=hypothetical protein transcript_product=hypothetical protein location=CP025761:815594-816668(+) protein_length=127 sequence_SO=chromosome SO=protein_coding_gene is_pseudo=false
257	KGB79038.1	14	0.0003687191006582052		4.123027353297357E-06	0.00010772977391321896	7.414393313731986E-06	6.042817427632995E-06	0.00010064371288827325	7.987673794648848E-06	5.515637966530205E-06	8.525965895899703E-05	6.1048206106644495E-06	1.453073780903587E-05	1.0627745268457761E-05	2.377254662498263E-06	7.696710026457966E-06	2.6651366647602973E-06	transcript=CNBG_4876_t1 gene=CNBG_4876 organism=Cryptococcus_gattii_VGII_R265 gene_product=S-formylglutathione hydrolase transcript_product=carboxylesterase location=CP025770:248474-249540(-) protein_length=280 sequence_SO=chromosome SO=protein_coding_gene is_pseudo=false
260	KGB74595.2	14	0.00037656451033425686		3.257560054193937E-06	4.329475915578735E-05	2.8223463828857098E-05	2.601954796814548E-05	6.56684429386619E-05	1.3493459688631015E-05	9.713226773551633E-06	7.029254190059294E-05	1.5755222774107257E-05	3.503381986803733E-05	3.1358314855665296E-05	6.5973317070797755E-06	1.946839506937079E-05	8.388423751574998E-06	transcript=CNBG_0433_t1 gene=CNBG_0433 organism=Cryptococcus_gattii_VGII_R265 gene_product=conserved hypothetical protein transcript_product=conserved hypothetical protein location=CP025762:295063-297133(-) protein_length=561 sequence_SO=chromosome SO=protein_coding_gene is_pseudo=false
261	KGB74596.1	13	0.000982664470207213		2.0271965038013728E-06	0.00028115421442279477	9.368614248317673E-06	2.4735625425261547E-05	0.00035243840658036665	2.767901279868394E-06	3.2294072425999307E-06	0.00023815702889908464	1.5457815532327096E-06	2.7178857608461517E-05	2.523634887938621E-05		1.3590361455101839E-05	1.234726108935656E-06	transcript=CNBG_0434_t1 gene=CNBG_0434 organism=Cryptococcus_gattii_VGII_R265 gene_product=glycerol-3-phosphate dehydrogenase (NAD(+)) transcript_product=Gpd1 protein location=CP025762:292353-294039(-) protein_length=344 sequence_SO=chromosome SO=protein_coding_gene is_pseudo=false
266	KGB74290.1	13	0.0008734206607587385		1.6062849749957517E-06	0.00019407328013580335	7.678368949008216E-06	2.2236987848440308E-05	0.00034723351733346205	3.0104533236998694E-06	3.358158355155699E-06	0.00023078727057279972	2.4960245105505296E-06	3.273872405823544E-05	1.9098258188820972E-05		7.388329528489815E-06	1.7150029792768423E-06	transcript=CNBG_0128_t1 gene=CNBG_0128 organism=Cryptococcus_gattii_VGII_R265 gene_product=dTDP-4-dehydrorhamnose reductase transcript_product=methionine adenosyltransferase II location=CP025762:1128166-1129405(+) protein_length=303 sequence_SO=chromosome SO=protein_coding_gene is_pseudo=false
267	KGB80254.1	13	0.0010442388236158123		1.8846794072243156E-06	0.00024229541575531945	1.8522497907491665E-05	2.50827332247973E-05	0.0003551657945218402	6.600293488466956E-06	6.166104181051626E-06	0.00028239584949744516	5.445610861534369E-06	4.6172993032806305E-05	4.1082140991765765E-05		1.0223666685445341E-05	3.2010440606236285E-06	transcript=CNBG_6092_t1 gene=CNBG_6092 organism=Cryptococcus_gattii_VGII_R265 gene_product=ADF-H domain-containing protein [Source:UniProtKB/TrEMBL;Acc:A0A095CLU6] transcript_product=conserved hypothetical protein location=CP025762:1504279-1505034(-) protein_length=147 sequence_SO=chromosome SO=protein_coding_gene is_pseudo=false
268	KGB75308.1	13	0.0013903588140890947		3.8862238903676955E-06	0.000508851406037183	2.8462091721989673E-05	3.2881686876407334E-05	0.00048387501684366235	1.807647639965554E-05	8.519979492819709E-06	0.000222431753155782	1.0901469988367119E-05	2.5398373037988476E-05	3.7208561704530064E-05		5.951100636210574E-06	3.914674304131347E-06	transcript=CNBG_1146_t1 gene=CNBG_1146 organism=Cryptococcus_gattii_VGII_R265 gene_product=ATP-dependent RNA helicase eIF4A transcript_product=translation initiation factor location=CP025761:204261-205979(-) protein_length=401 sequence_SO=chromosome SO=protein_coding_gene is_pseudo=false
270	KGB74349.1	12	0.0001523766171826827		7.199297277286654E-07	3.8903337809076823E-05	5.229828008166682E-06	3.339049981931543E-06	4.645814477074942E-05	1.997407388685127E-06	1.1418767847902596E-06	4.4365015337295256E-05		5.96773325948536E-06	2.555379682035601E-06	7.321222633476421E-07	9.667921693903146E-07		transcript=CNBG_0187_t1 gene=CNBG_0187 organism=Cryptococcus_gattii_VGII_R265 gene_product=tubulin alpha-1A chain transcript_product=tubulin A location=CP025762:942312-944088(-) protein_length=448 sequence_SO=chromosome SO=protein_coding_gene is_pseudo=false
272	KGB76508.1	13	0.0016205696686711912		2.0108260587607925E-06	0.0005006330104116576	1.570208188110767E-05	5.403555960241524E-05	0.000585527495521365	1.1952953760200109E-05	1.5064052757647653E-05	0.000329760880303355	6.222043792853315E-06	4.7203812890308975E-05	3.8865936334369754E-05		1.2233599499248807E-05	1.357415857901023E-06	transcript=CNBG_2346_t1 gene=CNBG_2346 organism=Cryptococcus_gattii_VGII_R265 gene_product=glucose-6-phosphate dehydrogenase transcript_product=glucose-6-phosphate dehydrogenase location=CP025765:391880-393676(-) protein_length=503 sequence_SO=chromosome SO=protein_coding_gene is_pseudo=false
273	KGB78017.2	13	0.000675131489282297		1.2168110410233047E-06	0.00019260610841245987	3.1655710005372176E-06	1.4031530708183584E-05	0.00023250249709197743	1.888772946492298E-06	2.376078330468562E-06	0.00018250249961482856	1.2143133577043274E-06	2.6044982113725614E-05	1.217391497218611E-05		4.1566879539061035E-06	1.2517217388040326E-06	transcript=CNBG_4104_t1 gene=CNBG_4104 organism=Cryptococcus_gattii_VGII_R265 gene_product=glutathione-disulfide reductase transcript_product=glutathione oxidoreductase location=CP025764:913796-915882(-) protein_length=479 sequence_SO=chromosome SO=protein_coding_gene is_pseudo=false
277	KGB78191.1	13	0.00246015892741135		2.816861333346259E-06	0.0005511662105081121	3.296704579953309E-05	6.140164352045068E-05	0.0011574300184885443	2.1434525925153472E-05	1.0151226241221837E-05	0.0004858199947332202	1.6089813415903418E-05	4.146291566071642E-05	4.989624343535057E-05		2.1329316623183566E-05	8.193111726614195E-06	transcript=CNBG_3753_t1 gene=CNBG_3753 organism=Cryptococcus_gattii_VGII_R265 gene_product=2,3-bisphosphoglycerate-independent phosphoglycerate mutase transcript_product=phosphoglycerate mutase location=CP025769:620503-622456(+) protein_length=531 sequence_SO=chromosome SO=protein_coding_gene is_pseudo=false
280	KGB74615.1	13	0.0014410724625209656		8.397888602985075E-07	0.00045549959057612554	2.3794376295476495E-05	5.694407369672887E-05	0.0004401358744997041	1.2729173209912585E-05	3.615701189354937E-06	0.00030982570203234237	1.5590498743894977E-05	4.408951286735667E-05	6.385498904700807E-05		1.1477438571839392E-05	2.675742930923306E-06	transcript=CNBG_0453_t1 gene=CNBG_0453 organism=Cryptococcus_gattii_VGII_R265 gene_product=stress-induced-phosphoprotein 1 transcript_product=chaperone location=CP025762:247061-249121(+) protein_length=584 sequence_SO=chromosome SO=protein_coding_gene is_pseudo=false
282	KGB78582.1	13	0.00037023007804553383		9.106071061383921E-07	0.00012241292418523438	6.821940688637283E-06	4.503583875365051E-06	0.00015393292421754892	4.1309337901265676E-06	1.0674504793063974E-06	5.655543826691287E-05	2.5747498212517313E-06	6.6822968074249525E-06	4.699444355924692E-06		5.3817352365168E-06	5.560492151458263E-07	transcript=CNBG_4420_t1 gene=CNBG_4420 organism=Cryptococcus_gattii_VGII_R265 gene_product=nascent polypeptide-associated complex subunit beta transcript_product=nascent polypeptide-associated complex subunit beta location=CP025768:237688-238505(+) protein_length=175 sequence_SO=chromosome SO=protein_coding_gene is_pseudo=false
287	KGB79151.1	10	0.00021693449095771533		4.625465283493882E-07	6.344858037602742E-05	2.921831648298351E-06	3.039786024508051E-06	7.555312430306005E-05	1.4788475209034764E-06	1.2789019989650907E-06	4.9871933921735544E-05		6.615486848930986E-06	1.2263451786936966E-05				transcript=CNBG_4989_t1 gene=CNBG_4989 organism=Cryptococcus_gattii_VGII_R265 gene_product=RNA-binding protein Musashi transcript_product=conserved hypothetical protein location=CP025771:124509-126693(-) protein_length=480 sequence_SO=chromosome SO=protein_coding_gene is_pseudo=false
882	KGB79619.2	2	4.5908606107057025E-06				1.6430218270356652E-06		2.9478387836700375E-06										transcript=CNBG_5457_t1 gene=CNBG_5457 organism=Cryptococcus_gattii_VGII_R265 gene_product=methionine-R-sulfoxide reductase transcript_product=protein-methionine-R-oxide reductase location=CP025761:1758970-1759902(+) protein_length=199 sequence_SO=chromosome SO=protein_coding_gene is_pseudo=false
1188	KGB78197.2	9	0.00018827978820107073				8.791454911642274E-06	1.830335263225726E-05	3.6046471950322776E-05	6.120914959333214E-06	2.703225140987178E-06	6.477747177738553E-05	5.272358909388377E-06	2.2933592778513957E-05	2.333094514124016E-05				transcript=CNBG_3759_t1 gene=CNBG_3759 organism=Cryptococcus_gattii_VGII_R265 gene_product=conserved hypothetical protein transcript_product=conserved hypothetical protein location=CP025769:601431-602666(+) protein_length=368 sequence_SO=chromosome SO=protein_coding_gene is_pseudo=false
1363	KGB76708.2	8	0.00041381654120016727				1.929920959381023E-06	0.0002094859440242927	1.9123000337685603E-06	2.0936836946465922E-06	7.879308190251751E-05	4.332440550621792E-05	1.8100226043015036E-06		7.446718247504147E-05				transcript=CNBG_2546_t1 gene=CNBG_2546 organism=Cryptococcus_gattii_VGII_R265 gene_product=predicted protein transcript_product=predicted protein location=CP025766:1052037-1055231(-) protein_length=933 sequence_SO=chromosome SO=protein_coding_gene is_pseudo=false
1364	KGB79105.2	6	3.874799174250057E-05				2.356021065683703E-06		9.097293729745922E-06	7.752514901888506E-06		4.109726477478943E-06	9.650166942232091E-06		5.782268625471404E-06				transcript=CNBG_4943_t1 gene=CNBG_4943 organism=Cryptococcus_gattii_VGII_R265 gene_product=high-affinity iron permease CaFTR1 transcript_product=major iron permease location=CP025770:39563-41359(-) protein_length=441 sequence_SO=chromosome SO=protein_coding_gene is_pseudo=false
1371	KGB77411.1	7	0.0001816562103247304				1.4430626972867703E-05	2.2553631362884515E-05	1.2361694909083392E-05	7.150025526637091E-05		1.209170274552191E-05	3.9680337738308816E-05		9.037961329693169E-06				transcript=CNBG_3249_t1 gene=CNBG_3249 organism=Cryptococcus_gattii_VGII_R265 gene_product=serine/threonine protein kinase transcript_product=conserved hypothetical protein location=CP025759:914673-918060(-) protein_length=894 sequence_SO=chromosome SO=protein_coding_gene is_pseudo=false
1374	KGB76831.2	11	3.39222965649168E-05				4.280370370283271E-06	1.5161298582705964E-06	4.267509511279144E-06	4.495498808951798E-06		8.737124851337257E-06	1.0009446586792533E-06	3.613015695991718E-06	2.649583733836889E-06	1.4667903010100254E-06	1.3938471313998155E-06	5.014816438770333E-07	transcript=CNBG_2669_t1 gene=CNBG_2669 organism=Cryptococcus_gattii_VGII_R265 gene_product=peptidase transcript_product=peptidase location=CP025766:724801-727250(+) protein_length=736 sequence_SO=chromosome SO=protein_coding_gene is_pseudo=false
1375	KGB75443.2	2	1.1200299648527052E-05				1.925795633864371E-06		9.27450401466268E-06										transcript=CNBG_1281_t1 gene=CNBG_1281 organism=Cryptococcus_gattii_VGII_R265 gene_product=conserved hypothetical protein transcript_product=conserved hypothetical protein location=CP025761:586846-588200(+) protein_length=340 sequence_SO=chromosome SO=protein_coding_gene is_pseudo=false
1383	KGB79866.1	9	3.0915161687931054E-05				5.284188622295479E-06	2.1099486519860237E-06		4.775777181507918E-06		8.313690776425007E-06	2.471718318776241E-06	2.18944649042353E-06	4.600143411676633E-06	9.575293641320147E-07		2.1271887070821366E-07	transcript=CNBG_5704_t1 gene=CNBG_5704 organism=Cryptococcus_gattii_VGII_R265 gene_product=vesicle-associated membrane protein 4 transcript_product=conserved hypothetical protein location=CP025767:828977-830007(+) protein_length=120 sequence_SO=chromosome SO=protein_coding_gene is_pseudo=false

## Sheet: Total_60K
Protein Index	Locus	Replicate Count	Total Signal	1__20K1	1__20K2	1__20K3	2__40K1	2__40K2	2__40K3	3__60K1	3__60K2	3__60K3	4__80K1	4__80K2	4__80K3	5__100K1	5__100K2	5__100K3	Description
0	KGB75317.2	15	0.008257256426555093	0.00022296987893216007	0.00019222423136020444	0.0004711476542157461	0.0010581513858849722	0.0005653409774911288	0.0004919703138822362	0.0007875520307027323	0.0003255203962516502	0.0011557357050380197	0.0006526340156555567	0.0005205526652408747	0.000929213147730556	0.0002954246720574436	0.0003580769825310189	0.0002307423695807913	transcript=CNBG_1155_t1 gene=CNBG_1155 organism=Cryptococcus_gattii_VGII_R265 gene_product=immunoreactive mannoprotein MP88 transcript_product=immunoreactive mannoprotein location=CP025761:230396-231778(-) protein_length=378 sequence_SO=chromosome SO=protein_coding_gene is_pseudo=false
2	KGB77594.2	15	0.12381890661482936	0.0022685705306964964	0.001696046881446581	0.011202563239701566	0.012173967486791162	0.006824970443513617	0.016854828867058563	0.010264030026400537	0.0029927851342433824	0.02412689301722279	0.008141907258501063	0.00674982259748924	0.010944053123045685	0.0032202820351882283	0.003940640364492274	0.0024175456090381677	transcript=CNBG_3432_t1 gene=CNBG_3432 organism=Cryptococcus_gattii_VGII_R265 gene_product=conserved hypothetical protein transcript_product=conserved hypothetical protein location=CP025759:1436997-1437822(+) protein_length=218 sequence_SO=chromosome SO=protein_coding_gene is_pseudo=false
4	KGB77810.2	15	0.014409360415221176	0.0003199774623966011	0.00019604531690631976	0.001610154186897561	0.0012603002252696584	0.0006680728716804428	0.001980128820095145	0.0005139023479488735	0.00035839677761460083	0.0039044950416639353	0.0006291668579399025	0.0009002722517056208	0.0010669363712054929	0.00021242060215371153	0.0005293705834785258	0.00025972069826478525	transcript=CNBG_3648_t1 gene=CNBG_3648 organism=Cryptococcus_gattii_VGII_R265 gene_product=conserved hypothetical protein transcript_product=conserved hypothetical protein location=CP025759:1994979-1995922(+) protein_length=194 sequence_SO=chromosome SO=protein_coding_gene is_pseudo=false
5	KGB78985.1	15	0.004226095713952594	1.4701485789105042E-05	2.158802905701034E-06	0.001475716437188822	4.4048294688534956E-05	3.598602652768801E-05	0.0014232512989926325	3.1012440532883E-05	1.1901345941596484E-05	0.0008513680812160483	2.098957270315182E-05	0.00014294336444070044	5.273926476831189E-05	7.75926023020306E-06	0.00010011463199422923	1.1405406032984978E-05	transcript=CNBG_4823_t1 gene=CNBG_4823 organism=Cryptococcus_gattii_VGII_R265 gene_product=HABP4_PAI-RBP1 domain-containing protein [Source:UniProtKB/TrEMBL;Acc:A0A095CEY6] transcript_product=conserved hypothetical protein location=CP025770:403718-404956(-) protein_length=345 sequence_SO=chromosome SO=protein_coding_gene is_pseudo=false
6	KGB78996.2	15	0.01625268921616672	0.00016571858623611193	0.00021829797370350907	0.004309528111280808	0.0004866386008371611	0.000631906690197559	0.004717469391975123	0.0003388781319181725	0.00039548143812691023	0.0026410231637343864	0.0002882011079132387	0.0007466457122399561	0.0006351113751824087	0.00014017826809959528	0.00038767894224224573	0.00014993172247953495	transcript=CNBG_4834_t1 gene=CNBG_4834 organism=Cryptococcus_gattii_VGII_R265 gene_product=elongation factor 1-alpha transcript_product=elongation factor 1-alpha location=CP025770:373379-375033(+) protein_length=459 sequence_SO=chromosome SO=protein_coding_gene is_pseudo=false
7	KGB78904.2	12	0.00024324923596509814	5.045034701587592E-06	1.63274715215925E-06		2.310575099205234E-05	4.867558890590198E-05		1.6555717034468936E-05	3.6779863928434164E-05	1.1091043979745738E-05		5.847608723563686E-06	4.847340167960281E-05	7.271399708658342E-06	3.884936081490828E-06	3.4886143077432495E-05	transcript=CNBG_4742_t1 gene=CNBG_4742 organism=Cryptococcus_gattii_VGII_R265 gene_product=glycoprotein transcript_product=glycoprotein location=CP025770:649774-651510(-) protein_length=395 sequence_SO=chromosome SO=protein_coding_gene is_pseudo=false
8	KGB79897.2	15	0.0005555069667928876	1.5046725533170353E-05	6.304479416956633E-06	5.6731755007314524E-05	6.49908466027975E-05	2.9179205982982562E-05	7.838395722410141E-05	4.4378520716413674E-05	1.0007053827611645E-05	9.956463235992772E-05	3.6836554810342475E-05	3.5054141161796655E-05	3.882175765008734E-05	1.4239693162967815E-05	1.7249657213562055E-05	8.717986122855141E-06	transcript=CNBG_5735_t1 gene=CNBG_5735 organism=Cryptococcus_gattii_VGII_R265 gene_product=conserved hypothetical protein transcript_product=conserved hypothetical protein location=CP025767:920626-922441(-) protein_length=421 sequence_SO=chromosome SO=protein_coding_gene is_pseudo=false
9	KGB74570.2	15	0.0250712582098201	0.00020588480215503295	0.0002874908694723717	0.0034773070163551666	0.0013166991364393372	0.0015491461279622165	0.004829120291017183	0.0012552784529981994	0.0006638682591467321	0.004669857942416461	0.0009621275689477413	0.0017705438390205946	0.0020654013167457027	0.0003395488704645824	0.0011273430538665942	0.0005516406628121851	transcript=CNBG_0408_t1 gene=CNBG_0408 organism=Cryptococcus_gattii_VGII_R265 gene_product=peptidase transcript_product=peptidase location=CP025762:371469-374652(+) protein_length=950 sequence_SO=chromosome SO=protein_coding_gene is_pseudo=false
10	KGB77573.1	15	0.0036830273546259317	2.416030587977796E-05	2.2499983488641583E-05	0.0008493798694048377	8.820162082214629E-05	9.846355922443592E-05	0.0010605697409295167	7.048097357454217E-05	4.9444467825641375E-05	0.0008593842309905399	5.2293779983552466E-05	0.00024899976017326897	7.487939049244311E-05	2.901653409895303E-05	0.00011802770390623002	3.7225433831404296E-05	transcript=CNBG_3411_t1 gene=CNBG_3411 organism=Cryptococcus_gattii_VGII_R265 gene_product=30S small subunit ribosomal protein S12e transcript_product=40S ribosomal protein S12 location=CP025759:1391096-1391658(+) protein_length=148 sequence_SO=chromosome SO=protein_coding_gene is_pseudo=false
11	KGB78298.1	15	0.014882283179984903	1.5429817955213606E-05	7.479347246722119E-05	0.003892951373628718	7.717995083751838E-05	0.0005114619754517289	0.0062092898328826585	8.095798038556896E-05	0.0001347724351868945	0.002689386840013714	5.267163749157911E-05	0.000545754326014456	0.0003293441637621039	1.1825365662011134E-05	0.00018316773390676097	7.329627433875337E-05	transcript=CNBG_3860_t1 gene=CNBG_3860 organism=Cryptococcus_gattii_VGII_R265 gene_product=glutamate dehydrogenase (NADP+) transcript_product=glutamate dehydrogenase location=CP025769:325114-326867(-) protein_length=451 sequence_SO=chromosome SO=protein_coding_gene is_pseudo=false
12	KGB77865.2	15	0.02194345773752059	5.581499583630434E-05	5.326990368869232E-05	0.005840873070810868	0.00040698932218450966	0.0006570198738977085	0.007668423778603024	0.00021432233812118513	0.00016901397225108704	0.0048304221788597005	0.00013746390280070002	0.0008618064469214103	0.0005848613105281727	3.748973552093929E-05	0.0003719491970271512	5.373771046913694E-05	transcript=CNBG_3703_t1 gene=CNBG_3703 organism=Cryptococcus_gattii_VGII_R265 gene_product=enolase transcript_product=phosphopyruvate hydratase location=CP025759:2153262-2155181(+) protein_length=444 sequence_SO=chromosome SO=protein_coding_gene is_pseudo=false
14	KGB75944.1	15	0.0017785482079428487	1.5133365985555605E-05	2.94640271676178E-05	0.0003734116543006452	0.00017799273285297074	6.109738734223815E-05	0.00020944935887328917	8.767345586088342E-05	3.8857658357467546E-05	0.0003853515810060983	3.879163049458731E-05	0.00012327520924899584	0.00014319388241805942	1.2055386978740975E-05	6.551172827577915E-05	1.7289148779919723E-05	transcript=CNBG_1782_t1 gene=CNBG_1782 organism=Cryptococcus_gattii_VGII_R265 gene_product=60S acidic ribosomal protein P2 transcript_product=minor allergen Alt a 5 location=CP025763:732845-733406(-) protein_length=111 sequence_SO=chromosome SO=protein_coding_gene is_pseudo=false
15	KNX49796.2	15	0.008505134355951748	1.6157260532751566E-05	1.537308954600993E-05	0.0022829875599817548	0.00012804739216951998	0.0001507252439926293	0.002984250242449141	8.881041384228527E-05	5.811673139733954E-05	0.0021038741196534954	6.129378627499625E-05	0.0002689605568161486	0.00021386922965117264	1.275470587930388E-05	9.060066276285502E-05	2.9313361002344238E-05	transcript=CNBG_9572_t1 gene=CNBG_9572 organism=Cryptococcus_gattii_VGII_R265 gene_product=unspecified product transcript_product=unspecified product location=CP025764:53408-54392(+) protein_length=251 sequence_SO=chromosome SO=protein_coding_gene is_pseudo=false
16	KGB75794.1	15	0.0029090237045370105	8.281505729993452E-06	9.42047783088707E-06	0.0009641751091103139	0.0001299801318274114	8.992400996401732E-05	0.0008118509770974158	4.087270265065692E-05	1.6896832256037526E-05	0.0005950472007968658	3.5336147889875505E-05	0.00010161374757442065	6.351179548072037E-05	8.441411065230927E-06	2.6774098560421538E-05	6.8975567027421894E-06	transcript=CNBG_1632_t1 gene=CNBG_1632 organism=Cryptococcus_gattii_VGII_R265 gene_product=ATP synthase subunit beta mitochondrial transcript_product=ATP synthase beta subunit location=CP025763:1139560-1141577(+) protein_length=547 sequence_SO=chromosome SO=protein_coding_gene is_pseudo=false
17	KGB78967.1	14	0.002583687889852982	8.86926374157798E-06		0.0007011933557014628	4.557718387923989E-05	3.1325688300521473E-05	0.001106170300219673	1.561053691944646E-05	1.0581702875395445E-05	0.0003791089253868357	9.592736069371855E-06	0.0001365847509310764	3.5098380834642476E-05	2.4738402792602446E-05	7.107709172442884E-05	8.159570476707327E-06	transcript=CNBG_4805_t1 gene=CNBG_4805 organism=Cryptococcus_gattii_VGII_R265 gene_product=50S small subunit ribosomal protein L13e transcript_product=ribosomal protein L13 location=CP025770:454126-454969(-) protein_length=205 sequence_SO=chromosome SO=protein_coding_gene is_pseudo=false
18	KGB76028.2	15	0.04672986349854382	0.0002453794471330409	0.0004498378233987591	0.013076613223664026	0.0007428496996330989	0.0013348574258684415	0.013014671724414374	0.0005642756087543591	0.000682006627964914	0.010097542150242883	0.0005655040389350603	0.002616637845962868	0.0012512598252012277	0.00038906182604505664	0.0012236556611605178	0.0004757105701651944	transcript=CNBG_1866_t1 gene=CNBG_1866 organism=Cryptococcus_gattii_VGII_R265 gene_product=glyceraldehyde-3-phosphate dehydrogenase transcript_product=glyceraldehyde-3-phosphate dehydrogenase location=CP025763:492722-494399(+) protein_length=339 sequence_SO=chromosome SO=protein_coding_gene is_pseudo=false
20	KGB79220.3	15	0.026935372722097613	0.00034856149789708586	0.00017494486116883973	0.001408809850958602	0.0025015208775492587	0.0010753872854862053	0.0023350817127230756	0.0018772224635938593	0.0005394472073182013	0.0059573966844087105	0.006590954888127106	0.0010174846424842994	0.002069712723306424	0.0004441250310532611	0.00029641270567993915	0.0002983102903427487	transcript=CNBG_5058_t1 gene=CNBG_5058 organism=Cryptococcus_gattii_VGII_R265 gene_product=plasma membrane H(+)-ATPase transcript_product=plasma membrane H(+)-ATPase location=CP025771:310988-314347(+) protein_length=995 sequence_SO=chromosome SO=protein_coding_gene is_pseudo=false
21	KGB77328.1	15	0.01631049997783584	4.803983023471849E-05	5.6878133822059716E-05	0.004790956868421296	0.0002784041749330002	0.0005183906186124519	0.005516692566646796	0.00014881055411866483	0.00019818574390329758	0.0030682187048938457	0.00013812649789039222	0.0006557094665254267	0.0005452712279340434	3.288947890463012E-05	0.00022709234224040095	8.683376875481313E-05	transcript=CNBG_3166_t1 gene=CNBG_3166 organism=Cryptococcus_gattii_VGII_R265 gene_product=6-phosphogluconate dehydrogenase decarboxylating 1 transcript_product=phosphogluconate dehydrogenase location=CP025759:680219-682302(+) protein_length=491 sequence_SO=chromosome SO=protein_coding_gene is_pseudo=false
22	KGB79660.2	15	0.001269698369389622	1.8199175605381928E-06	2.043470082303251E-06	0.00019010082263408665	2.9148473571497395E-05	2.9007409372551905E-05	0.00032896173890012745	1.1903757418184274E-05	1.2812887980947123E-05	0.0003800939827763231	9.451898522499051E-06	0.00014696610781041885	5.209468900303123E-05	3.117714336726683E-06	6.44531600461552E-05	7.722339374231811E-06	transcript=CNBG_5498_t1 gene=CNBG_5498 organism=Cryptococcus_gattii_VGII_R265 gene_product=F-type H+-transporting ATPase subunit D transcript_product=structural molecule location=CP025761:1663302-1664119(+) protein_length=173 sequence_SO=chromosome SO=protein_coding_gene is_pseudo=false
23	KGB76241.2	15	0.008266037489039585	1.9128404242688023E-05	2.3273713772570043E-05	0.002551561183319939	0.00013726452808068934	0.0001708735260206983	0.002506233498729579	6.836058005487565E-05	6.036179465861301E-05	0.0019639045229349165	6.387673194117833E-05	0.00038854020540564496	0.0001494186539786822	1.8680944958535443E-05	0.000115653843678533	2.8905357262440814E-05	transcript=CNBG_2079_t1 gene=CNBG_2079 organism=Cryptococcus_gattii_VGII_R265 gene_product=alcohol dehydrogenase propanol-preferring transcript_product=mannitol-1-phosphate dehydrogenase location=CP025765:1097343-1098658(+) protein_length=361 sequence_SO=chromosome SO=protein_coding_gene is_pseudo=false
24	KGB75297.3	15	0.004614328088848255	5.3744638564175196E-05	2.181290032358175E-05	0.0008662163462340375	0.00018699380278576044	0.0002518068225384672	0.0011632232039112621	0.0002070509307537288	6.154276784258732E-05	0.0008649815444344862	0.0001650240986822682	0.00026519288355910287	0.00030064981767143723	6.128279154024505E-05	8.384579635091195E-05	6.095974365620254E-05	transcript=CNBG_1135_t1 gene=CNBG_1135 organism=Cryptococcus_gattii_VGII_R265 gene_product=conserved hypothetical protein transcript_product=conserved hypothetical protein location=CP025761:153841-156725(-) protein_length=909 sequence_SO=chromosome SO=protein_coding_gene is_pseudo=false
25	KGB78958.3	15	0.0009092799951477048	1.627828837348282E-05	1.30164235259373E-05	7.036454529960039E-05	9.831578493534996E-05	6.147299153900254E-05	9.045784493497387E-05	5.094062964251132E-05	2.45176250244396E-05	0.00015478558896996828	8.335690858386924E-05	5.0151158005274725E-05	0.0001104679491619994	2.435224065123515E-05	3.2696893097009846E-05	2.8105123403050507E-05	transcript=CNBG_4796_t1 gene=CNBG_4796 organism=Cryptococcus_gattii_VGII_R265 gene_product=glucose oxidase transcript_product=conserved hypothetical protein location=CP025770:490013-493052(-) protein_length=865 sequence_SO=chromosome SO=protein_coding_gene is_pseudo=false
27	KGB79537.1	13	0.0027189781075594405	1.3121042734576806E-05		0.0007195878983727484	4.8214413264678754E-05	9.507429703008696E-05	0.0009999279447149851	4.352543139179418E-05		0.0005047846611601884	1.2420058124768482E-05	0.00010201948180103498	7.807329706574818E-05	1.6777798332585805E-05	7.243351126778645E-05	1.3018272298457984E-05	transcript=CNBG_5375_t1 gene=CNBG_5375 organism=Cryptococcus_gattii_VGII_R265 gene_product=50S small subunit ribosomal protein L6e transcript_product=60S ribosomal protein L6 location=CP025764:562793-563682(-) protein_length=235 sequence_SO=chromosome SO=protein_coding_gene is_pseudo=false
29	KGB77536.1	15	0.0012147303702682631	2.2726825594308473E-05	1.8176530460721525E-05	8.604477934598956E-05	0.00013001746520155912	7.864761893206128E-05	0.00013689892091543822	0.00010773858124533535	4.2739338918991584E-05	0.0001689495040256765	0.0001029420446205274	5.0070498607516915E-05	0.00016149561004976108	3.974297384843424E-05	2.9804896183518743E-05	3.873478231842312E-05	transcript=CNBG_3374_t1 gene=CNBG_3374 organism=Cryptococcus_gattii_VGII_R265 gene_product=heparinase II/III family protein transcript_product=conserved hypothetical protein location=CP025759:1296472-1299478(-) protein_length=842 sequence_SO=chromosome SO=protein_coding_gene is_pseudo=false
30	KGB77793.1	15	0.002231882305789969	7.525267854724063E-06	9.557345847048025E-06	0.0006768149711686737	3.698429929254111E-05	7.581252776964268E-05	0.000509659399716698	2.2367347903944587E-05	2.041945741638195E-05	0.0005998689835316222	1.4899160544689057E-05	0.00011614120828665092	7.982549916894463E-05	5.108064340349181E-06	4.323167958038678E-05	1.366709336767191E-05	transcript=CNBG_3631_t1 gene=CNBG_3631 organism=Cryptococcus_gattii_VGII_R265 gene_product=cofilin transcript_product=cofilin location=CP025759:1957485-1958405(-) protein_length=138 sequence_SO=chromosome SO=protein_coding_gene is_pseudo=false
32	KGB80362.3	15	0.002953586565135253	1.0044412980536383E-05	7.818529835010459E-06	0.0008511638620310515	4.010424517899774E-05	0.00012986883995792434	0.0010029953529410176	4.0992618143813245E-05	2.106883733780737E-05	0.0005923370731960404	2.0888999492937373E-05	0.00010748156643393743	7.656519819998172E-05	3.6765754431702333E-06	3.777951199585153E-05	1.0800941967175529E-05	transcript=CNBG_6200_t1 gene=CNBG_6200 organism=Cryptococcus_gattii_VGII_R265 gene_product=fructose-bisphosphate aldolase 1 transcript_product=fructose-bisphosphate aldolase location=CP025762:1666360-1668164(-) protein_length=359 sequence_SO=chromosome SO=protein_coding_gene is_pseudo=false
33	KGB75209.1	15	0.007158315573564085	4.74408551955576E-06	2.321272748040838E-05	0.001940806235969521	0.00020632989788471308	0.00028208894335773074	0.002082801577984533	0.00015279035583909957	5.054025329589109E-05	0.0015680233737096476	0.00014031694237513523	0.00034570680456726404	0.00025041543122685986	1.2169617993722006E-05	7.157614842506086E-05	2.6793177934943417E-05	transcript=CNBG_1047_t1 gene=CNBG_1047 organism=Cryptococcus_gattii_VGII_R265 gene_product=glycine hydroxymethyltransferase transcript_product=glycine hydroxymethyltransferase location=CP025760:2057402-2059409(-) protein_length=499 sequence_SO=chromosome SO=protein_coding_gene is_pseudo=false
34	KNX50159.1	15	0.0017496523938396263	5.4516171888467704E-05	4.690653822225405E-05	0.00014555785637415794	7.640766853457327E-05	0.0001633441557441305	0.0002286316278132273	9.167381668257157E-05	5.3583285130487646E-05	0.00014708237171912105	0.00013323293737387335	0.0001465846183364278	0.0001222450310402803	0.0001560570474477162	8.215019820791385E-05	0.00010167906932442404	transcript=CNBG_9112_t1 gene=CNBG_9112 organism=Cryptococcus_gattii_VGII_R265 gene_product=transmembrane receptor transcript_product=transmembrane receptor location=CP025761:444966-449740(+) protein_length=1450 sequence_SO=chromosome SO=protein_coding_gene is_pseudo=false
35	KGB79019.1	15	0.008484527224669419	1.627130852469811E-05	0.0001137113391822598	0.0016772279761999357	0.0012837226977173628	0.00037456507947165673	0.0018486429488323408	0.0004445788867329284	0.00012170022772416123	0.0012203925891284785	0.0004230339922893386	0.0002627781819498083	0.00045995527618759017	9.833079809170134E-05	8.269734484123745E-05	5.6918577795922306E-05	transcript=CNBG_4857_t1 gene=CNBG_4857 organism=Cryptococcus_gattii_VGII_R265 gene_product=hsp90-like protein transcript_product=conserved hypothetical protein location=CP025770:316235-318627(+) protein_length=699 sequence_SO=chromosome SO=protein_coding_gene is_pseudo=false
36	KGB74644.2	15	0.0004508343262654173	1.2291322106180244E-06	2.149371627251082E-06	7.131721859060732E-05	2.7316907111012895E-05	8.86261775611341E-06	0.00010657400445365613	1.3665831123955939E-05	6.554560561726706E-06	0.00011983875528533273	8.46146041123191E-06	3.230018592791887E-05	3.0074007479082312E-05	1.372373896112063E-06	1.6523695165957985E-05	4.594204664839927E-06	transcript=CNBG_0482_t1 gene=CNBG_0482 organism=Cryptococcus_gattii_VGII_R265 gene_product=protein disulfide-isomerase domain transcript_product=disulfide-isomerase location=CP025762:168378-170230(+) protein_length=411 sequence_SO=chromosome SO=protein_coding_gene is_pseudo=false
37	KGB80326.2	15	0.001795398305050529	1.0032328261954231E-05	5.555331218735958E-06	0.000501495757444733	1.7494848093729873E-05	3.880991799146234E-05	0.000571615268753535	1.253143358209438E-05	8.150254053846679E-06	0.0004898452252322236	9.49113895506369E-06	7.628542453912967E-05	2.6083654594814088E-05	4.925977832487321E-06	1.778536156266335E-05	5.2963829340560574E-06	transcript=CNBG_6164_t1 gene=CNBG_6164 organism=Cryptococcus_gattii_VGII_R265 gene_product=conserved hypothetical protein transcript_product=conserved hypothetical protein location=CP025768:731419-732543(-) protein_length=241 sequence_SO=chromosome SO=protein_coding_gene is_pseudo=false
38	KGB74438.1	15	0.0010863497923042824	5.741943862186957E-06	5.173157499362027E-06	0.00014170853065112026	7.834279134863964E-05	4.9275794704084696E-05	0.000209747828748269	7.418284005528425E-05	1.6875482028178766E-05	0.0002519517015456909	5.758875702661468E-05	5.8000685883213134E-05	0.00010028809858268628	1.1261922161801048E-05	1.6699153035491588E-05	9.511105171659146E-06	transcript=CNBG_0276_t1 gene=CNBG_0276 organism=Cryptococcus_gattii_VGII_R265 gene_product=Ras-like protein transcript_product=G-protein signaling GTPase location=CP025762:709934-711314(-) protein_length=216 sequence_SO=chromosome SO=protein_coding_gene is_pseudo=false
39	KGB78779.1	15	0.0020542044675850007	3.4569904548730313E-06	4.498939971851571E-06	0.00036604868388502235	9.132116403738715E-05	8.543808529289562E-05	0.0005032395324817995	8.513966945691486E-05	2.3145078469236184E-05	0.0005422554092973849	6.680930395792017E-05	9.672582594629045E-05	0.0001099598184712111	1.21758657481861E-05	4.66039005072612E-05	1.738619960676683E-05	transcript=CNBG_4617_t1 gene=CNBG_4617 organism=Cryptococcus_gattii_VGII_R265 gene_product=GTP-binding protein ypt1 transcript_product=GTP-binding protein ypt1 location=CP025760:327914-329110(-) protein_length=205 sequence_SO=chromosome SO=protein_coding_gene is_pseudo=false
40	KGB74968.1	15	0.0006314902195790361	3.547484331226562E-05	7.204933148629296E-06	5.979077997959809E-05	5.383262176934446E-05	2.9422526686142308E-05	8.254356952109807E-05	2.8863390876221274E-05	1.8767967037760915E-05	0.00010410744622291041	5.09531851209563E-05	5.237909803229664E-05	5.5942606911105174E-05	2.8049373221996913E-05	2.1368375426308178E-05	2.789502312402482E-06	transcript=CNBG_0806_t1 gene=CNBG_0806 organism=Cryptococcus_gattii_VGII_R265 gene_product=chitin deacetylase transcript_product=chitin deacetylase location=CP025760:1383493-1385014(+) protein_length=410 sequence_SO=chromosome SO=protein_coding_gene is_pseudo=false
41	KGB77655.1	15	0.0013751808366440385	1.177541547914419E-06	1.2889977468735747E-05	0.0002549458594892026	6.86229245334728E-05	8.792131465299389E-05	0.000196184798972983	4.562861989152391E-05	3.2200163910690925E-05	0.0002749283054957325	7.263095051614325E-05	0.00014012843709163315	9.532690141961922E-05	1.0449539059484704E-05	7.001606953858766E-05	1.2129433055321104E-05	transcript=CNBG_3493_t1 gene=CNBG_3493 organism=Cryptococcus_gattii_VGII_R265 gene_product=RRM domain-containing protein [Source:UniProtKB/TrEMBL;Acc:A0A095CAS4] transcript_product=conserved hypothetical protein location=CP025759:1588548-1589884(-) protein_length=287 sequence_SO=chromosome SO=protein_coding_gene is_pseudo=false
42	KGB75487.1	15	0.0005148043172537764	1.2695167945276694E-06	5.325546176837681E-07	0.00012168168926039613	2.970301757785043E-05	1.917156749519192E-05	0.00017557706343250586	2.1533409911237154E-05	6.1948198821921396E-06	8.257508115305243E-05	1.2330674064695292E-05	1.0984326223748822E-05	2.2217421572394223E-05	6.73900404769512E-06	4.2126248396179867E-07	3.872908736643801E-06	transcript=CNBG_1325_t1 gene=CNBG_1325 organism=Cryptococcus_gattii_VGII_R265 gene_product=glycosyl hydrolase transcript_product=putative glycosyl hydrolase location=CP025761:725856-727333(+) protein_length=378 sequence_SO=chromosome SO=protein_coding_gene is_pseudo=false
43	KGB77551.1	15	0.0004654025619563443	1.9102942849199648E-06	3.123294225504466E-06	0.00011158632204170278	2.4098886130176806E-05	1.4076136166409186E-05	0.00011834330259367981	1.0004704921065275E-05	5.994865810488769E-06	0.00011294741949137145	7.797301792315527E-06	1.9518495614974725E-05	2.1411447021171058E-05	1.7548870942948989E-06	9.009500511022776E-06	3.825704257246767E-06	transcript=CNBG_3389_t1 gene=CNBG_3389 organism=Cryptococcus_gattii_VGII_R265 gene_product=cytoplasmic protein transcript_product=cytoplasm protein location=CP025759:1336496-1337873(+) protein_length=307 sequence_SO=chromosome SO=protein_coding_gene is_pseudo=false
44	KGB79636.1	15	0.00012915684974268044	1.0476643538023985E-06	8.860734536999541E-07	2.951402943793779E-05	2.8933488231176394E-06	4.297369941942828E-06	4.6131016116134966E-05	2.900146564906925E-06	1.0790596022528982E-06	2.6776860504414583E-05	1.5482675185773664E-06	4.36705673296253E-06	4.4548777646358885E-06	8.181853462753602E-07	1.4907736462522137E-06	9.521199357670907E-07	transcript=CNBG_5474_t1 gene=CNBG_5474 organism=Cryptococcus_gattii_VGII_R265 gene_product=guanosine-diphosphatase transcript_product=guanosine-diphosphatase location=CP025761:1714692-1716827(-) protein_length=658 sequence_SO=chromosome SO=protein_coding_gene is_pseudo=false
45	KGB77465.1	15	0.0029921287044145117	3.890924642903221E-05	2.4070040378162912E-05	0.00016927709553023402	0.0004061387162212075	0.0001356123243794369	0.0006405278537856735	0.00016183241107794682	5.425218787082528E-05	0.0006168290173805	0.00017916320876113778	0.0001070564701642619	0.0003396692631392265	3.5369397220066816E-05	4.463950855535002E-05	3.8781963521449645E-05	transcript=CNBG_3303_t1 gene=CNBG_3303 organism=Cryptococcus_gattii_VGII_R265 gene_product=conserved hypothetical protein transcript_product=conserved hypothetical protein location=CP025759:1088749-1089456(+) protein_length=197 sequence_SO=chromosome SO=protein_coding_gene is_pseudo=false
46	KGB74955.1	15	0.0008442458144896873	8.068103012091081E-07	2.542244696127059E-06	0.00021059321969505923	9.519279025254538E-06	2.7477197032539652E-05	0.00031519690945953563	8.117339743914317E-06	4.5239132835141E-06	0.00020746653134653617	2.616084183809829E-06	2.2765283392073835E-05	1.9781140681300745E-05	1.005612676501688E-06	1.0622434570748985E-05	1.2118144015623096E-06	transcript=CNBG_0793_t1 gene=CNBG_0793 organism=Cryptococcus_gattii_VGII_R265 gene_product=60S ribosomal protein L18-A transcript_product=60S ribosomal protein L18-A location=CP025760:1335679-1336368(-) protein_length=190 sequence_SO=chromosome SO=protein_coding_gene is_pseudo=false
47	KNX50095.2	15	0.004746301493155926	6.9012310526326604E-06	1.5232404107619232E-05	0.0012306027744992992	7.22301272443495E-05	9.293728819376872E-05	0.001604947156503867	6.811770677508709E-05	4.3026303037230134E-05	0.001173525307149942	8.10555042581953E-05	0.0001557638611788827	9.190606097550649E-05	1.5564980841650144E-05	7.676607559538724E-05	1.7724711742508594E-05	transcript=CNBG_9225_t1 gene=CNBG_9225 organism=Cryptococcus_gattii_VGII_R265 gene_product=malate dehydrogenase NAD-dependent transcript_product=malate dehydrogenase NAD-dependent location=CP025765:347117-348593(-) protein_length=338 sequence_SO=chromosome SO=protein_coding_gene is_pseudo=false
48	KGB79344.2	15	0.005423630111121584	3.226186289651481E-05	1.6263086094527303E-05	0.0011752524580462263	0.00021382934522055135	0.0002379104477496811	0.0011315791300049814	0.00017589689602464447	6.91897128634688E-05	0.0014810777758601683	0.00014888913201826796	0.00027775513189474575	0.00024063782234467644	7.139881825340921E-05	9.983939892811041E-05	5.184909292161096E-05	transcript=CNBG_5182_t1 gene=CNBG_5182 organism=Cryptococcus_gattii_VGII_R265 gene_product=glyoxal oxidase transcript_product=glyoxal oxidase location=CP025764:39688-41972(+) protein_length=669 sequence_SO=chromosome SO=protein_coding_gene is_pseudo=false
49	KGB74481.2	15	0.0017144093658978535	4.594919308037526E-06	5.94283259773848E-06	0.00032231536974396217	4.972654229324979E-05	0.00027765344840242185	0.0002909230478849988	2.7859391512645012E-05	7.716528692656996E-06	0.00023852796653970015	0.00037509021811395893	3.064455215860975E-05	6.092921271486556E-05	4.202786994027229E-06	9.254610789001904E-06	9.027938151979467E-06	transcript=CNBG_0319_t1 gene=CNBG_0319 organism=Cryptococcus_gattii_VGII_R265 gene_product=conserved hypothetical protein transcript_product=conserved hypothetical protein location=CP025762:610855-612443(+) protein_length=438 sequence_SO=chromosome SO=protein_coding_gene is_pseudo=false
50	KGB79713.1	15	0.004054763789934638	1.5552581177956426E-06	6.019031339500794E-06	0.001135692752708685	4.232663692550558E-05	0.00012954366892940758	0.0015861193308203086	3.162631299875486E-05	3.195143832465875E-05	0.0007967062165497348	1.8665204330258874E-05	0.00012137489244646191	9.015421270616586E-05	4.568540511304686E-06	4.7701551318655275E-05	1.0758741907438437E-05	transcript=CNBG_5551_t1 gene=CNBG_5551 organism=Cryptococcus_gattii_VGII_R265 gene_product=glucose-6-phosphate isomerase transcript_product=glucose-6-phosphate isomerase location=CP025761:1543794-1545783(-) protein_length=556 sequence_SO=chromosome SO=protein_coding_gene is_pseudo=false
51	KGB79200.1	14	0.00017051330394768783	9.722781548536998E-06	9.71956207517741E-06	2.0348235509026867E-05	1.4599617399012007E-05	1.7994677337440348E-05		1.2053368341138131E-05	1.062934748754055E-05	1.3409969857260093E-05	1.012649450611851E-05	9.103758458119985E-06	1.958341495282854E-05	6.4151179105021785E-06	7.40761876573241E-06	9.399339799253777E-06	transcript=CNBG_5038_t1 gene=CNBG_5038 organism=Cryptococcus_gattii_VGII_R265 gene_product=GPI-anchored domain-containing protein [Source:UniProtKB/TrEMBL;Acc:A0A095CFP6] transcript_product=predicted protein location=CP025771:265442-266516(-) protein_length=225 sequence_SO=chromosome SO=protein_coding_gene is_pseudo=false
52	KGB77911.1	15	0.004711089958606211	1.8311466317752087E-05	4.318237205113423E-05	0.0012334375277002004	0.0001038575516512589	0.0002955609379502315	0.0014249425810205466	0.00010571660875404965	4.5702929225773215E-05	0.0009711337054598995	3.079021664971559E-05	0.0001559480537807449	0.00020628398797650402	1.0864813190880364E-05	3.4065144894376215E-05	3.129206198314425E-05	transcript=CNBG_3998_t1 gene=CNBG_3998 organism=Cryptococcus_gattii_VGII_R265 gene_product=nucleoside diphosphate kinase transcript_product=nucleoside-diphosphate kinase location=CP025764:657778-658725(+) protein_length=152 sequence_SO=chromosome SO=protein_coding_gene is_pseudo=false
53	KGB77209.2	15	0.023587561704689414	3.1484313216289445E-05	6.397215038085113E-05	0.006359903852045882	0.0004383212270079442	0.0005876790871562432	0.007213153019951567	0.0002909035069358286	0.0002606709420725681	0.005613089517613505	0.0002662305428446933	0.0012264859787429322	0.0006853535754579686	3.9099587731044794E-05	0.00043015935454047033	8.105504899162562E-05	transcript=CNBG_3047_t1 gene=CNBG_3047 organism=Cryptococcus_gattii_VGII_R265 gene_product=alcohol dehydrogenase (NADP+) transcript_product=aldehyde reductase location=CP025759:336727-338239(+) protein_length=333 sequence_SO=chromosome SO=protein_coding_gene is_pseudo=false
54	KGB79682.2	15	0.0012950021727013118	7.652399641647431E-06	6.302181038174711E-07	0.0001758591016892686	7.87171687481658E-05	7.457056957232626E-05	0.00038404534261032695	4.839589759571091E-05	8.032579069961336E-06	0.0002894290732180079	4.7885734494679866E-05	8.355567203625391E-05	6.331985746317531E-05	3.6428015039280005E-06	2.638058100004783E-05	2.885175953994333E-06	transcript=CNBG_5520_t1 gene=CNBG_5520 organism=Cryptococcus_gattii_VGII_R265 gene_product=NAD(P)H:quinone oxidoreductase type IV transcript_product=cytoplasm protein location=CP025761:1618528-1620186(+) protein_length=324 sequence_SO=chromosome SO=protein_coding_gene is_pseudo=false
56	KGB74709.1	15	0.0067178425308897245	7.838528942573001E-06	1.7481332521533184E-05	0.0018450006417516866	0.000105967142041782	0.00017402213969645923	0.0025471509820246623	4.920807185232588E-05	2.868260473403719E-05	0.0013616004360639707	3.7702067397814854E-05	0.000271640266869383	0.0001634936340119729	8.097848214063632E-06	7.09732456237313E-05	2.8983589143729485E-05	transcript=CNBG_0547_t1 gene=CNBG_0547 organism=Cryptococcus_gattii_VGII_R265 gene_product=transketolase transcript_product=transketolase location=CP025760:709713-712460(+) protein_length=687 sequence_SO=chromosome SO=protein_coding_gene is_pseudo=false
57	QPK66862.1	15	0.006431636616781037	1.4893573964855832E-05	4.1034761633677724E-05	0.001619451451997998	0.00015556139040509193	0.00029712717644787406	0.0020633438263126702	9.645950493816719E-05	8.55927284607912E-05	0.001426978662476787	5.2475721283953254E-05	0.0001891594290649391	0.0002565691074563119	1.4008377744294647E-05	8.767687855603809E-05	3.130402603758709E-05	transcript=CNBG_10059_t1 gene=CNBG_10059 organism=Cryptococcus_gattii_VGII_R265 gene_product=unspecified product transcript_product=unspecified product location=CP025764:1278269-1279813(-) protein_length=287 sequence_SO=chromosome SO=protein_coding_gene is_pseudo=false
58	KGB77618.1	15	0.002083105556013701	4.736058419733784E-05	1.9199124091648006E-05	0.0006676803827097713	7.616277047536658E-05	0.00017118805664501603	0.00040701354807124183	3.597726507513507E-05	3.2107686865724E-05	0.0002856811294751759	2.7448451969934872E-05	9.02341030221959E-05	0.00015016248856513284	1.1456599645127901E-05	3.6964608302559346E-05	2.4468756902333294E-05	transcript=CNBG_3456_t1 gene=CNBG_3456 organism=Cryptococcus_gattii_VGII_R265 gene_product=thioredoxin transcript_product=thioredoxin location=CP025759:1490098-1490588(+) protein_length=104 sequence_SO=chromosome SO=protein_coding_gene is_pseudo=false
59	KGB75651.1	15	0.0039047211749550373	6.673430685864577E-06	1.166263439314088E-05	0.0011542518141735019	5.9530197592416205E-05	0.00012495185462908795	0.0015043803907090637	3.25212385827264E-05	2.1467476447223457E-05	0.0007754489773896897	1.6698270729685443E-05	9.809117316313411E-05	6.188819934718699E-05	3.579814804424114E-06	2.7894448466825204E-05	5.681253841066273E-06	transcript=CNBG_1489_t1 gene=CNBG_1489 organism=Cryptococcus_gattii_VGII_R265 gene_product=elongation factor 1-gamma transcript_product=elongation factor 1-gamma location=CP025761:1155892-1157623(+) protein_length=415 sequence_SO=chromosome SO=protein_coding_gene is_pseudo=false
65	KGB77130.1	15	0.0330237923457942	5.647345013589336E-05	0.0001123349185036031	0.007911449072570794	0.0004250536911884852	0.0008507931378747215	0.010540726194820275	0.00034543060848961577	0.0003028824339173512	0.007786808064226912	0.0003042859678471752	0.0019779926177319303	0.0011357166938268971	0.0001033361457421472	0.0008601567955278929	0.00031035255339050477	transcript=CNBG_2968_t1 gene=CNBG_2968 organism=Cryptococcus_gattii_VGII_R265 gene_product=transaldolase transcript_product=transaldolase location=CP025759:100951-102379(+) protein_length=323 sequence_SO=chromosome SO=protein_coding_gene is_pseudo=false
66	KGB76962.3	15	0.0002881609119315795	1.3493383452296004E-05	6.490146153500791E-06	1.8994224551175653E-05	1.0895937951949055E-05	2.6219378349535266E-05	2.8464344589434024E-05	1.3741283781405228E-05	7.4508132795579485E-06	1.6230723610509107E-05	2.9228135650234235E-05	3.1013884262164945E-05	2.428664196116414E-05	3.560530563989949E-05	8.737196974031528E-06	1.730951172472208E-05	transcript=CNBG_2800_t1 gene=CNBG_2800 organism=Cryptococcus_gattii_VGII_R265 gene_product=endochitinase transcript_product=endochitinase location=CP025766:385493-388154(+) protein_length=834 sequence_SO=chromosome SO=protein_coding_gene is_pseudo=false
67	KGB79973.1	15	0.0015187533931612788	1.823360952605316E-06	4.655846152450311E-06	0.0003372126774956844	1.819050781676011E-05	3.936691311509771E-05	0.0005932900830149304	1.7687487999975507E-05	1.2631030333950477E-05	0.0003621850652208537	8.494299137120512E-06	4.179467642576928E-05	3.764748417804528E-05	3.0324415045758322E-06	3.452581334968716E-05	6.215706463772645E-06	transcript=CNBG_5911_t1 gene=CNBG_5911 organism=Cryptococcus_gattii_VGII_R265 gene_product=40S ribosomal protein S28 transcript_product=ribosomal protein S28e location=CP025767:51037-52154(-) protein_length=70 sequence_SO=chromosome SO=protein_coding_gene is_pseudo=false
68	KGB76408.1	15	0.008730271951425722	2.853011822151962E-06	1.004717351511539E-05	0.0026829643501969304	0.0001462555517775346	0.0002208731858343221	0.0030809243371941837	7.430723867966518E-05	5.925078078047545E-05	0.001841484644871653	5.119269565963539E-05	0.0002558015557393361	0.00017765082144442982	7.606169031046803E-06	9.729355251312511E-05	2.17668823661159E-05	transcript=CNBG_2246_t1 gene=CNBG_2246 organism=Cryptococcus_gattii_VGII_R265 gene_product=phosphoglycerate kinase transcript_product=phosphoglycerate kinase location=CP025765:644872-646448(-) protein_length=417 sequence_SO=chromosome SO=protein_coding_gene is_pseudo=false
70	KGB77359.2	15	0.0023270147860992942	9.268494121450596E-05	1.015075026313438E-05	0.0006481545160164897	9.350277094218355E-05	0.00020410120210775088	0.00027292575397555065	5.874778300145332E-05	7.61755520888512E-05	0.00040161544852403223	4.658215699359801E-05	0.0001362511210680967	0.00017458585361310462	1.2969038861819127E-05	5.4436624386070806E-05	4.4131273042653443E-05	transcript=CNBG_3197_t1 gene=CNBG_3197 organism=Cryptococcus_gattii_VGII_R265 gene_product=conserved hypothetical protein transcript_product=conserved hypothetical protein location=CP025759:763320-765274(+) protein_length=463 sequence_SO=chromosome SO=protein_coding_gene is_pseudo=false
71	KGB74401.1	15	0.00785374073667663	4.462072530417062E-05	6.53757289145402E-05	0.0018589834292270825	0.0002583369151929004	0.00034834926748731856	0.0016731701385876152	0.00018821820349834012	0.00017444922960464923	0.0018082237500775	0.00014401337451887408	0.0004367874854416309	0.00046864812313863547	4.54300745566713E-05	0.00021384045553703236	0.00012529383558967103	transcript=CNBG_0239_t1 gene=CNBG_0239 organism=Cryptococcus_gattii_VGII_R265 gene_product=hsp75-like protein transcript_product=conserved hypothetical protein location=CP025762:808359-810576(+) protein_length=614 sequence_SO=chromosome SO=protein_coding_gene is_pseudo=false
72	KGB77124.1	15	0.0003518160245218489	1.7981513811123084E-06	1.8097223183671785E-06	9.485903804107595E-05	1.2955519042807653E-05	1.561301515811135E-05	0.00012494870607599327	3.728415687783456E-06	3.6941579467931158E-06	6.126522751551038E-05	5.06606529540728E-06	6.6951746451233205E-06	1.1667671395295463E-05	1.925146358986191E-06	3.7038379172408244E-06	2.0861757422411244E-06	transcript=CNBG_2962_t1 gene=CNBG_2962 organism=Cryptococcus_gattii_VGII_R265 gene_product=40S ribosomal protein S5 transcript_product=40S ribosomal protein location=CP025759:78785-79795(+) protein_length=205 sequence_SO=chromosome SO=protein_coding_gene is_pseudo=false
73	KGB79132.2	15	0.0010725025425777851	2.4240828699993083E-05	1.7497064528023233E-05	9.840788245704607E-05	8.503337082535721E-05	6.089322415511515E-05	0.00015107902475054	7.161382162531663E-05	3.0623749582956965E-05	0.0001926585693117358	6.56010371689855E-05	7.704538575852063E-05	9.059753282903183E-05	3.0301312143852046E-05	4.897796998703878E-05	2.793176875427208E-05	transcript=CNBG_4970_t1 gene=CNBG_4970 organism=Cryptococcus_gattii_VGII_R265 gene_product=1,3-beta-glucanosyltransferase transcript_product=1,3-beta-glucanosyltransferase location=CP025771:57889-60131(+) protein_length=563 sequence_SO=chromosome SO=protein_coding_gene is_pseudo=false
74	KGB77540.1	15	0.004041509901741254	2.421489650886119E-05	2.5871511428642505E-05	0.0010540449679502077	0.00014173064493036084	0.00014943139224712486	0.0009980919792379357	8.772399383542592E-05	7.030929525911125E-05	0.0009455416412765892	5.594559389214434E-05	0.00016354117765233602	0.00020031649996444013	9.99843315460906E-06	7.109402687576536E-05	4.36538475276999E-05	transcript=CNBG_3378_t1 gene=CNBG_3378 organism=Cryptococcus_gattii_VGII_R265 gene_product=elongation factor 1-beta transcript_product=elongation factor 1-beta location=CP025759:1305486-1306483(+) protein_length=216 sequence_SO=chromosome SO=protein_coding_gene is_pseudo=false
75	KGB76623.2	15	0.0006690376749892351	4.554181625895242E-06	2.1186297102867646E-06	4.2596811625118706E-05	7.246420248740993E-05	4.209352186974813E-05	9.132400025843787E-05	5.0109993766480386E-05	7.058762994621335E-06	0.00020799593542542109	4.0527475398261515E-05	1.7586589410695422E-05	5.8826420232871886E-05	5.978432756380246E-06	6.019583135296709E-06	1.9783134292310006E-05	transcript=CNBG_2461_t1 gene=CNBG_2461 organism=Cryptococcus_gattii_VGII_R265 gene_product=alpha-1,3-glucan synthase transcript_product=alpha-1,3-glucan synthase location=CP025765:68109-76080(-) protein_length=2440 sequence_SO=chromosome SO=protein_coding_gene is_pseudo=false
77	KGB75661.1	15	0.0030220979354580344	4.6611473979415664E-05	4.2545844413227695E-05	0.0003966017718463944	0.00017237551048189466	0.00014353387054003556	0.000728189003380176	0.0001307983060141934	7.893895989781115E-05	0.0005761195704239501	0.00013021791801668423	0.00013694849220867428	0.0002007286658587637	6.564061619004002E-05	0.00011863457298563168	5.421335922114145E-05	transcript=CNBG_1499_t1 gene=CNBG_1499 organism=Cryptococcus_gattii_VGII_R265 gene_product=glyoxal oxidase transcript_product=glyoxal oxidase location=CP025761:1178945-1181318(+) protein_length=664 sequence_SO=chromosome SO=protein_coding_gene is_pseudo=false
78	KGB76298.1	15	0.003913612708268388	1.8408461581099122E-06	5.038002259726296E-06	0.0012350397467091837	2.4927920421205585E-05	0.00010352124508303442	0.0013373559170292385	2.0308839546598734E-05	4.807057101827191E-05	0.0007409283058894814	1.5326479077495097E-05	0.00016841946560392716	0.00014668238937478776	1.4937967235322379E-06	5.4743806440304943E-05	9.91537693349058E-06	transcript=CNBG_2136_t1 gene=CNBG_2136 organism=Cryptococcus_gattii_VGII_R265 gene_product=spermidine synthase transcript_product=spermidine synthase location=CP025765:936603-939421(-) protein_length=750 sequence_SO=chromosome SO=protein_coding_gene is_pseudo=false
80	KGB78661.1	15	0.0014171085941679133	1.827537913093734E-06	3.0962068188638936E-06	0.00047772808431140596	4.0274936685584166E-05	5.172020143432639E-05	0.00039656786811788635	1.6026995717515393E-05	9.938861017089873E-06	0.000276747200377337	9.600576776395819E-06	6.053407932781585E-05	4.300666860735672E-05	2.438109276013555E-06	2.241971494769525E-05	5.181552839533359E-06	transcript=CNBG_4499_t1 gene=CNBG_4499 organism=Cryptococcus_gattii_VGII_R265 gene_product=chaperone DnaK transcript_product=conserved hypothetical protein location=CP025760:674849-677279(+) protein_length=670 sequence_SO=chromosome SO=protein_coding_gene is_pseudo=false
81	KGB78963.1	15	0.002110712446970825	1.8498460572487841E-06	3.4048852535101853E-06	0.0005936807276478559	5.485777337801251E-05	5.298332305725605E-05	0.000790927909906409	2.9386476391751263E-05	1.2927415760535644E-05	0.0004140703505226031	1.9895452771944257E-05	6.413093185539203E-05	5.1110811843876755E-05	5.142167108773734E-06	1.2880944589047812E-05	3.4634308266079947E-06	transcript=CNBG_4801_t1 gene=CNBG_4801 organism=Cryptococcus_gattii_VGII_R265 gene_product=aspartate aminotransferase mitochondrial transcript_product=aspartate aminotransferase location=CP025770:476414-478384(+) protein_length=432 sequence_SO=chromosome SO=protein_coding_gene is_pseudo=false
82	KGB76252.2	15	0.004241973899254553	0.00013243377859927498	0.00010924598988421528	0.0003677682596723785	0.00019405999232899123	0.0002936577418115038	0.0006145231108166266	0.0002289655249205121	0.0001170325125849622	0.00043037259847548043	0.00024010316237686494	0.0004185369463374281	0.00035534711896394676	0.00019585608136803964	0.00032378201702773035	0.00022028906408659799	transcript=CNBG_2090_t1 gene=CNBG_2090 organism=Cryptococcus_gattii_VGII_R265 gene_product=transmembrane receptor transcript_product=transmembrane receptor location=CP025765:1059057-1064806(-) protein_length=1740 sequence_SO=chromosome SO=protein_coding_gene is_pseudo=false
83	KGB79180.2	15	0.0005980117635702063	3.055602617427038E-06	2.352580013349214E-06	0.00016343969598029082	2.819669441078838E-05	1.9466540076100367E-05	0.000163370181515488	1.6097644007782993E-05	5.984155163607652E-06	0.0001396652124900133	9.82790193392355E-06	1.6188034828482507E-05	1.9980395477506986E-05	2.361120817778591E-06	4.806463221276848E-06	3.2195410163899875E-06	transcript=CNBG_5018_t1 gene=CNBG_5018 organism=Cryptococcus_gattii_VGII_R265 gene_product=glucose-regulated protein transcript_product=putative ATPase and ER protein chaperone similar to Kar2 location=CP025771:202088-204666(+) protein_length=679 sequence_SO=chromosome SO=protein_coding_gene is_pseudo=false
84	KGB79494.1	15	0.012193328401202819	0.0001284343252456368	0.0001406980662649255	0.0007689209218233039	0.0007925348654044834	0.0009121818830985831	0.0020302827280368986	0.0008063887497872936	0.000363332502580354	0.0025315564119488456	0.0006589230283107559	0.0009184979985020807	0.0010696448093040127	0.0002270609100309793	0.0005769581589934937	0.00026791304187117254	transcript=CNBG_5332_t1 gene=CNBG_5332 organism=Cryptococcus_gattii_VGII_R265 gene_product=alpha-amylase transcript_product=alpha-amylase location=CP025764:450300-452067(+) protein_length=532 sequence_SO=chromosome SO=protein_coding_gene is_pseudo=false
85	KGB79576.1	15	0.0007143288628616332	6.303350891712506E-06	7.08753970977186E-06	8.653742342273722E-05	1.1744859270368869E-05	3.644868732155897E-05	0.0001244254125270144	1.2172376815121508E-05	1.72520907075171E-05	0.00016690415965943945	8.174850284241806E-06	6.228398315071104E-05	3.016504387541255E-05	5.39051906130901E-05	8.271354285456297E-05	8.21035175837294E-06	transcript=CNBG_5414_t1 gene=CNBG_5414 organism=Cryptococcus_gattii_VGII_R265 gene_product=endoribonuclease L-PSP transcript_product=YjgF family translation initiation inhibitor location=CP025761:1870561-1871156(-) protein_length=130 sequence_SO=chromosome SO=protein_coding_gene is_pseudo=false
87	KGB78032.2	15	0.0005192246328152294	1.5698802167007072E-06	1.1754842531935885E-06	7.832513906335859E-05	4.740598916567341E-05	2.6322088286238952E-05	0.00011593629973092806	3.115581569902287E-05	9.079044803198282E-06	0.00010804311472276446	2.5754324239808764E-05	1.6490919265652894E-05	4.462777526697601E-05	1.7721983596351388E-06	8.476497416052098E-06	3.0900623260254743E-06	transcript=CNBG_4119_t1 gene=CNBG_4119 organism=Cryptococcus_gattii_VGII_R265 gene_product=annexin XIV transcript_product=conserved hypothetical protein location=CP025764:957861-959595(+) protein_length=467 sequence_SO=chromosome SO=protein_coding_gene is_pseudo=false
88	KGB76502.1	15	0.0015759266027252008	2.0985134346875455E-05	2.7635319007665097E-06	0.00012743893473014104	9.274256466682155E-05	8.040765640741564E-05	0.00040142548872868384	4.4904846935863654E-05	3.577659611223908E-05	0.00028016380669423197	8.417994298799415E-05	0.000142880910221428	0.00016884830284731497	2.586554437045409E-05	2.9582622916693205E-05	3.796071885827774E-05	transcript=CNBG_2340_t1 gene=CNBG_2340 organism=Cryptococcus_gattii_VGII_R265 gene_product=ADP-ribosylation factor transcript_product=ADP-ribosylation factor location=CP025765:408388-409282(+) protein_length=182 sequence_SO=chromosome SO=protein_coding_gene is_pseudo=false
89	KGB76306.2	12	0.00012705032767642083	6.933809154685839E-07		2.787244978129844E-05	8.024316938923109E-06	1.5547108176878633E-06	3.5575221338594545E-05	5.5923022957180995E-06		3.6524382685541836E-05	4.961184308510255E-06	2.0836983641063E-06	2.085210309206225E-06	1.0889708742199936E-06	9.944990471455802E-07		transcript=CNBG_2144_t1 gene=CNBG_2144 organism=Cryptococcus_gattii_VGII_R265 gene_product=laccase transcript_product=laccase location=CP025765:911985-915227(+) protein_length=671 sequence_SO=chromosome SO=protein_coding_gene is_pseudo=false
91	KGB74722.2	15	0.0006322475546163189	2.1014873977089517E-05	7.939128675694023E-06	3.1105315421025034E-05	7.990750595087812E-05	3.931418753011154E-05	0.00010426331732329218	7.286827638208028E-05	2.0002188887983067E-05	5.083348104052285E-05	6.506540618691429E-05	2.604771577236747E-05	7.525513677346523E-05	1.370626858488572E-05	1.1124316174468297E-05	1.3800435935541309E-05	transcript=CNBG_0560_t1 gene=CNBG_0560 organism=Cryptococcus_gattii_VGII_R265 gene_product=solute carrier family 31 (copper transporter) member 1 transcript_product=copper uptake transporter location=CP025760:739532-740300(-) protein_length=189 sequence_SO=chromosome SO=protein_coding_gene is_pseudo=false
92	KGB79300.1	15	0.00858050510447868	5.737879126718215E-06	1.679231642872381E-05	0.0023449904106988668	0.0001039575743594779	0.00034535141128402955	0.0027871785838433616	6.705538891312545E-05	0.0003620089001281022	0.0017661343387632574	3.3488563686748606E-05	0.0003575132868614618	0.00020527559939821917	1.0176743430570723E-05	0.0001325915440858413	4.225256347017513E-05	transcript=CNBG_5138_t1 gene=CNBG_5138 organism=Cryptococcus_gattii_VGII_R265 gene_product=phosphoglucomutase transcript_product=phosphoglucomutase location=CP025771:532340-534432(+) protein_length=561 sequence_SO=chromosome SO=protein_coding_gene is_pseudo=false
93	KGB79239.2	15	0.0006393859792705822	3.760326471469674E-06	2.0998023775827517E-06	3.8598008425802894E-05	7.116025447739138E-05	3.551181388681838E-05	0.00010527781997312144	5.58923071308139E-05	8.666080838095696E-06	0.0001570704725001454	4.609302601635952E-05	3.111006458323568E-05	6.344691751587314E-05	7.074993220276061E-06	8.435664725971991E-06	5.18842712762438E-06	transcript=CNBG_5077_t1 gene=CNBG_5077 organism=Cryptococcus_gattii_VGII_R265 gene_product=conserved hypothetical protein transcript_product=conserved hypothetical protein location=CP025771:360386-363214(+) protein_length=864 sequence_SO=chromosome SO=protein_coding_gene is_pseudo=false
94	KGB77989.1	14	0.0032048187778091443	4.4764343220203906E-05		0.0004389039882786816	0.00028701513452661907	0.00016102784470402385	0.0005750118927964431	0.00016947919683343082	8.096589144449912E-05	0.000703577325694766	0.00014689226075340476	0.0001783464505410004	0.0002605975648770045	5.403113218991894E-05	0.00010298946072565778	1.2162912234906607E-06	transcript=CNBG_4076_t1 gene=CNBG_4076 organism=Cryptococcus_gattii_VGII_R265 gene_product=GTP-binding protein ypt3 transcript_product=rab11 protein location=CP025764:847334-848407(+) protein_length=213 sequence_SO=chromosome SO=protein_coding_gene is_pseudo=false
95	KGB77633.2	13	0.000559228569116703	4.517374556637211E-06		9.268668468541455E-05	1.1856111574839867E-05	2.0388222797513347E-05	0.00015267463761263638	3.256163872838795E-05	2.806859532799927E-06	0.0001333512456619384	2.032654406848301E-05	3.872238170270075E-05	4.061818898525989E-05		6.569269327961425E-06	2.149409882130313E-06	transcript=CNBG_3471_t1 gene=CNBG_3471 organism=Cryptococcus_gattii_VGII_R265 gene_product=GTP-binding protein ypt2 transcript_product=rab family GTPase location=CP025759:1524655-1525911(+) protein_length=211 sequence_SO=chromosome SO=protein_coding_gene is_pseudo=false
96	KGB77393.2	15	0.001489154209904344	2.023756517007711E-06	2.729082637184611E-06	0.00036298878754560394	2.695038180019422E-05	1.866518851885109E-05	0.00043158303235919576	1.4166071094067395E-05	6.817920647739102E-06	0.00044963063504464286	9.339139931133243E-06	9.56349314699596E-05	3.854093151319375E-05	2.9964506202011793E-06	2.3247706407479457E-05	3.840193797890087E-06	transcript=CNBG_3231_t1 gene=CNBG_3231 organism=Cryptococcus_gattii_VGII_R265 gene_product=hypothetical protein transcript_product=hypothetical protein location=CP025759:864595-865564(-) protein_length=233 sequence_SO=chromosome SO=protein_coding_gene is_pseudo=false
97	KGB75907.3	15	0.004391780181688482	6.342140238025396E-05	4.362366958331207E-05	0.0004796086641832462	0.0003115643714316237	0.0002786592255318425	0.0009116249870535448	0.00023278710375990822	8.269157462634974E-05	0.0009755251125237783	0.0002116293627006839	0.00026281960675892627	0.0002884452076122597	7.31072343590671E-05	0.00010753598530561171	6.873667387807366E-05	transcript=CNBG_1745_t1 gene=CNBG_1745 organism=Cryptococcus_gattii_VGII_R265 gene_product=chitin deacetylase transcript_product=chitin deactylase location=CP025763:836114-837331(-) protein_length=354 sequence_SO=chromosome SO=protein_coding_gene is_pseudo=false
98	KGB75955.1	15	0.005291411055052101	5.2311585281219595E-06	7.152810144758832E-06	0.001130746176927483	0.0001735160150672106	0.00021023515691047983	0.0012753769474166145	6.270236769925696E-05	1.1976899149264047E-05	0.0011388898386375705	3.235576600900989E-05	0.0004795343890389496	0.00028952812455257815	8.34641655741566E-06	0.00037309817166702704	9.272081674636048E-05	transcript=CNBG_1793_t1 gene=CNBG_1793 organism=Cryptococcus_gattii_VGII_R265 gene_product=ATP synthase subunit alpha mitochondrial transcript_product=ATP synthase subunit alpha location=CP025763:699915-702136(-) protein_length=540 sequence_SO=chromosome SO=protein_coding_gene is_pseudo=false
99	KGB76294.1	15	0.011416981669810335	8.661285050480228E-05	5.446012926786651E-05	0.0033755322824031903	0.0002979427848912549	0.00026765340872372985	0.0027581096768244055	0.0001501086119325445	0.00015378043238978365	0.00310010084199413	0.00011491501640642825	0.0004693519469953598	0.0003359772090446363	5.3758182753806774E-05	0.00011557803735662792	8.310025832176677E-05	transcript=CNBG_2132_t1 gene=CNBG_2132 organism=Cryptococcus_gattii_VGII_R265 gene_product=peroxiredoxin (alkyl hydroperoxide reductase subunit C) transcript_product=thiol peroxidase location=CP025765:957069-958079(+) protein_length=197 sequence_SO=chromosome SO=protein_coding_gene is_pseudo=false
100	KGB77428.1	15	0.003178699671922415	2.7051416727512025E-05	1.3967397560567366E-05	0.0006987547733696634	8.378815528838154E-05	0.0001741901973199504	0.0008152808511097695	6.956275838368202E-05	3.871586157548785E-05	0.0006974800861821987	4.556296654845593E-05	0.0002078123923633044	0.00020127733579988896	1.223106662124407E-05	7.078517556061599E-05	2.2239237511693054E-05	transcript=CNBG_3266_t1 gene=CNBG_3266 organism=Cryptococcus_gattii_VGII_R265 gene_product=hsp72-like protein transcript_product=conserved hypothetical protein location=CP025759:979497-981741(+) protein_length=640 sequence_SO=chromosome SO=protein_coding_gene is_pseudo=false
101	KGB75978.1	14	0.0008748766270272204	2.0908178092529533E-06	8.41770221317405E-07	0.0003527594169274021	6.891163157739917E-06	2.6840457568804048E-05	0.00022459206988352065	7.532246240550662E-06	2.0071498448416617E-06	0.0002092118721985251	9.964648476602086E-06	1.0321265792691132E-05	1.9697648528253287E-05		1.371604586384131E-06	7.544957913354925E-07	transcript=CNBG_1816_t1 gene=CNBG_1816 organism=Cryptococcus_gattii_VGII_R265 gene_product=ketol-acid reductoisomerase mitochondrial transcript_product=ketol-acid reductoisomerase location=CP025763:643405-644974(-) protein_length=401 sequence_SO=chromosome SO=protein_coding_gene is_pseudo=false
102	KGB79649.2	15	0.0024757189461163355	3.0260518537095018E-06	2.77454826803158E-06	0.0006449246475288206	7.138226601953855E-06	2.1544809185928643E-05	0.0009474718003813704	1.0869009159833565E-05	8.666253426718424E-06	0.0005492694903456537	8.867258509347471E-06	0.0001701459851179583	2.4004198298072562E-05	6.008525930259082E-06	6.771302211723733E-05	3.2951193914403662E-06	transcript=CNBG_5487_t1 gene=CNBG_5487 organism=Cryptococcus_gattii_VGII_R265 gene_product=oxidoreductase transcript_product=oxidoreductase location=CP025761:1687204-1688681(-) protein_length=319 sequence_SO=chromosome SO=protein_coding_gene is_pseudo=false
104	KNX49861.1	10	0.00014564889628183002	2.5286202021076735E-05		1.5903502868351103E-05		6.109787758798645E-06	1.9130237345960646E-05		7.822751913810679E-06	2.964818265302428E-05		8.37148376638935E-06	1.2753515889539974E-05		1.0493991839129657E-05	1.0129240225748936E-05	transcript=CNBG_9481_t1 gene=CNBG_9481 organism=Cryptococcus_gattii_VGII_R265 gene_product=unspecified product transcript_product=unspecified product location=CP025760:589658-590039(+) protein_length=82 sequence_SO=chromosome SO=protein_coding_gene is_pseudo=false
106	KGB79693.2	15	0.0002237196884676297	1.6541475204991573E-06	1.4297545142609533E-06	9.166902728969702E-05	1.5522087847658992E-05	5.339939669529912E-06	5.3543187215291744E-05	1.1442160244086792E-05	4.573060431904139E-06	1.6374978959069458E-05	6.126359494077339E-06	1.8893780510107126E-06	7.890545532230118E-06	5.889012433574963E-07	4.1398812072553805E-06	1.5362792477004668E-06	transcript=CNBG_5531_t1 gene=CNBG_5531 organism=Cryptococcus_gattii_VGII_R265 gene_product=NAD(P)H:quinone oxidoreductase type IV transcript_product=cytoplasm protein location=CP025761:1588758-1589816(-) protein_length=211 sequence_SO=chromosome SO=protein_coding_gene is_pseudo=false
108	KGB79886.2	14	0.00025592874387135237	7.147693619014135E-07	5.284994321317577E-07	8.248122110645469E-05	5.455997746950165E-06	8.293625421384073E-06	6.477880703976006E-05	1.6051310445031766E-06	1.1066179443939353E-06	6.513823147096436E-05	1.2565886051053008E-06	9.081382803423491E-06	1.0105444374205885E-05		4.933950051346434E-06	4.484774688275863E-07	transcript=CNBG_5724_t1 gene=CNBG_5724 organism=Cryptococcus_gattii_VGII_R265 gene_product=deoxyuridine 5'-triphosphate nucleotidohydrolase transcript_product=coronin, putative cortical actin cytoskeletal component location=CP025767:886492-889670(-) protein_length=698 sequence_SO=chromosome SO=protein_coding_gene is_pseudo=false
109	KGB76200.1	15	0.000899742534475451	6.582189007672622E-07	1.5941326274131801E-06	0.0003137398831881152	2.1797866665455162E-05	1.1972678091935866E-05	0.00031914004105994124	1.0929297590485196E-05	3.1828895326385262E-06	0.00016681441403753426	4.509310526177399E-06	1.5044476253738117E-05	2.4045689529973952E-05	8.121762581532731E-07	4.764417820275422E-06	7.370423928470595E-07	transcript=CNBG_2038_t1 gene=CNBG_2038 organism=Cryptococcus_gattii_VGII_R265 gene_product=RAB GDP-dissociation inhibitor transcript_product=RAB GDP-dissociation inhibitor location=CP025765:1216429-1218190(+) protein_length=452 sequence_SO=chromosome SO=protein_coding_gene is_pseudo=false
110	KNX50011.2	15	0.01807718125470007	3.9082280986198555E-06	2.6703260366228775E-05	0.004830495280820999	0.0001812047589633598	0.0004521192121670047	0.006874521359041931	0.00011151997252168857	0.0001252847614387057	0.003974977803623643	8.40548514256977E-05	0.0007432912701860107	0.0004195477868388488	1.860141072598574E-05	0.00018683516671771675	4.4116131763635805E-05	transcript=CNBG_9323_t1 gene=CNBG_9323 organism=Cryptococcus_gattii_VGII_R265 gene_product=5-methyltetrahydropteroyltriglutamate-homocysteine S-methyltransferase transcript_product=5-methyltetrahydropteroyltriglutamate-homocysteine S-methyltransferase location=CP025759:348083-350695(-) protein_length=746 sequence_SO=chromosome SO=protein_coding_gene is_pseudo=false
111	KGB77151.3	14	0.0009445750425589283	1.731128409605492E-06		0.00015113476393560906	3.1613277498788044E-05	3.0308007175747733E-05	0.00028698086344790193	2.2472429854376714E-05	4.326614030919177E-06	0.00025329632508084426	1.956510072412164E-05	5.736959773078892E-05	4.078477733442093E-05	3.5709841497698553E-06	3.090523873758523E-05	1.0515934448449207E-05	transcript=CNBG_2989_t1 gene=CNBG_2989 organism=Cryptococcus_gattii_VGII_R265 gene_product=het-c2 protein transcript_product=conserved hypothetical protein location=CP025759:169290-170156(-) protein_length=203 sequence_SO=chromosome SO=protein_coding_gene is_pseudo=false
112	KGB78172.1	15	0.0017256972808678578	1.8094505245567313E-06	4.599399378534163E-06	0.0005764240822647375	5.49053666503824E-05	5.801645519922137E-05	0.0006408421588699824	8.702452143510745E-06	6.9269154391283716E-06	0.0002742326933120339	7.678459734735244E-06	5.252895522290425E-05	1.9593019014629064E-05	3.498360633745375E-06	1.0887671094292873E-05	5.051841385463732E-06	transcript=CNBG_3734_t1 gene=CNBG_3734 organism=Cryptococcus_gattii_VGII_R265 gene_product=phosphoketolase transcript_product=xylulose 5-phosphate/fructose 6-phosphate phosphoketolase location=CP025769:686349-689087(+) protein_length=842 sequence_SO=chromosome SO=protein_coding_gene is_pseudo=false
114	KGB75121.1	12	0.0008099481596561415	1.8513296172649849E-06		0.00021925595700236672	2.227329810457949E-05	1.2973828958661298E-05	0.00027268782314941704	4.879715909857484E-06	3.562005823142395E-06	0.00021120329049615226		2.419787696472477E-05	2.6480774125650173E-05	3.0097310762097455E-06	7.572528428115108E-06		transcript=CNBG_0959_t1 gene=CNBG_0959 organism=Cryptococcus_gattii_VGII_R265 gene_product=cytoplasmic protein transcript_product=cytoplasm protein location=CP025760:1820394-1821077(-) protein_length=152 sequence_SO=chromosome SO=protein_coding_gene is_pseudo=false
115	KGB79915.2	15	0.0011668102761012086	1.231433644680057E-05	2.368267989594396E-05	9.427191788337081E-05	9.145077486218523E-05	1.994211988116948E-05	0.00018235280884783866	6.530475687629582E-05	3.241941237518819E-05	5.646673863892028E-05	5.5272704415347736E-05	0.00020161374728769818	7.333509105338119E-05	3.4977698019564953E-05	0.0001973659346100015	2.60395550075021E-05	transcript=CNBG_5853_t1 gene=CNBG_5853 organism=Cryptococcus_gattii_VGII_R265 gene_product=heat shock protein, 12Kda transcript_product=heat shock protein, 12Kda location=CP025767:266544-266946(-) protein_length=70 sequence_SO=chromosome SO=protein_coding_gene is_pseudo=false
116	KGB79967.1	14	0.002463620167273228	2.666203696717133E-06	7.997953082832848E-06	0.0007376984338391055	6.891289300661591E-05	7.727768242739464E-05	0.0009060716551417612	1.7482586699937598E-05	2.4525599634036872E-05	0.0003317302343594842	3.896273317057262E-05	9.970506100077397E-05	8.780366070356549E-05		3.087992874729798E-05	3.1905541763131766E-05	transcript=CNBG_5905_t1 gene=CNBG_5905 organism=Cryptococcus_gattii_VGII_R265 gene_product=elongation factor 2 transcript_product=translation elongation factor 2 location=CP025767:70161-73531(-) protein_length=838 sequence_SO=chromosome SO=protein_coding_gene is_pseudo=false
117	KGB75387.1	14	0.0006895770531011556	3.3352126225468746E-06	7.5767333423131776E-06	0.0002628413170976093	2.3818643399561505E-05	2.760203017174408E-05	0.00016400985137543525	7.086096736742384E-06	8.586446417114193E-06	0.00011449787101988371	1.10810314035771E-05	2.625404112853481E-05	1.3446234120749668E-05		1.3465980116136643E-05	5.975564149206966E-06	transcript=CNBG_1225_t1 gene=CNBG_1225 organism=Cryptococcus_gattii_VGII_R265 gene_product=50S small subunit ribosomal protein L31e transcript_product=conserved hypothetical protein location=CP025761:430108-431040(+) protein_length=126 sequence_SO=chromosome SO=protein_coding_gene is_pseudo=false
118	KGB79150.1	14	0.0004061235621418884	4.692374420245673E-07	4.6773329119441327E-07	0.00011623605988311915	2.4492632836959446E-05	3.174555271202675E-06	6.83871759627156E-05	2.990593383058947E-06	3.575985501583437E-06	0.00015349120593239734	2.357303954574196E-06	1.5204543494694821E-05	6.597830389263866E-06		7.037984476914993E-06	1.6407203221849292E-06	transcript=CNBG_4988_t1 gene=CNBG_4988 organism=Cryptococcus_gattii_VGII_R265 gene_product=CUE domain-containing protein [Source:UniProtKB/TrEMBL;Acc:A0A095CFJ7] transcript_product=conserved hypothetical protein location=CP025771:120982-124003(-) protein_length=915 sequence_SO=chromosome SO=protein_coding_gene is_pseudo=false
119	KGB77662.1	15	0.0013782704244613337	2.7765011832500247E-05	2.0877125529478874E-05	0.00016671416793867866	3.675645312665524E-05	0.00010658579887513615	0.00021562592424221357	5.5692318851296096E-05	3.3958999336513385E-05	0.00021994602567847527	7.550472184238597E-05	0.00019635594600089323	3.9132743910880824E-05	7.804495987927765E-05	5.303610021101008E-05	5.2274127205938526E-05	transcript=CNBG_3500_t1 gene=CNBG_3500 organism=Cryptococcus_gattii_VGII_R265 gene_product=glucan endo-1 transcript_product=conserved hypothetical protein location=CP025759:1605521-1608218(+) protein_length=848 sequence_SO=chromosome SO=protein_coding_gene is_pseudo=false
120	KGB74655.1	15	0.0015471191293152536	1.2709072898934074E-06	3.546195921377958E-06	0.0004900610872436517	1.8826227053100177E-05	4.0961585866141716E-05	0.000623817335111675	1.1107370964048368E-05	6.4821139492682645E-06	0.00024476634637193444	8.223868539683388E-06	4.583568261135403E-05	3.5920463250920556E-05	1.8096848864197019E-06	1.196690772259934E-05	2.5233525331854464E-06	transcript=CNBG_0493_t1 gene=CNBG_0493 organism=Cryptococcus_gattii_VGII_R265 gene_product=citrate synthase mitochondrial transcript_product=citrate synthase location=CP025762:138078-139755(+) protein_length=464 sequence_SO=chromosome SO=protein_coding_gene is_pseudo=false
121	KGB79074.3	15	0.004012674812622714	1.6972933873319458E-05	4.825745658308531E-06	0.001084935932904174	0.0001881207151630992	0.00013443954607158834	0.0013051696346659872	5.647854858031831E-05	0.00012817259041624532	0.0006646109833273574	3.8231554955323754E-05	0.00012381704179998123	0.00022829469896787317	3.1095996810984454E-06	1.961661212260124E-05	1.5878674435438062E-05	transcript=CNBG_4912_t1 gene=CNBG_4912 organism=Cryptococcus_gattii_VGII_R265 gene_product=heat shock 70kDa protein 4 transcript_product=conserved hypothetical protein location=CP025770:120417-122974(-) protein_length=773 sequence_SO=chromosome SO=protein_coding_gene is_pseudo=false
122	KGB74841.2	14	9.967820741142899E-05	1.6143979659691407E-06		5.598744372735273E-06	1.5325115880908706E-05	5.68406111292285E-06	6.6877443021701295E-06	1.2264987251925659E-05	4.152604090120733E-06	1.6487906953896445E-05	8.945951534784456E-06	2.8781967255853825E-06	1.1604385682799372E-05	1.793455575163227E-06	3.718951624330806E-06	2.9217043381168234E-06	transcript=CNBG_0679_t1 gene=CNBG_0679 organism=Cryptococcus_gattii_VGII_R265 gene_product=conserved hypothetical protein transcript_product=conserved hypothetical protein location=CP025760:1038079-1038837(+) protein_length=216 sequence_SO=chromosome SO=protein_coding_gene is_pseudo=false
124	KGB79243.1	15	0.0006787236901982965	1.076889391243315E-06	5.556863471257239E-06	0.00017463583966239893	2.245437688497677E-05	3.442982080571132E-05	0.0001681250434147437	1.5580066744105366E-05	8.293005149387339E-06	0.00011493114858609883	1.3276175700353912E-05	5.1318422011434464E-05	3.343579979235303E-05	4.943787645297531E-07	2.7859536659478584E-05	7.256323160223917E-06	transcript=CNBG_5081_t1 gene=CNBG_5081 organism=Cryptococcus_gattii_VGII_R265 gene_product=solute carrier family 25 (mitochondrial phosphate transporter) member 3 transcript_product=inorganic phosphate transporter location=CP025771:370058-371452(-) protein_length=370 sequence_SO=chromosome SO=protein_coding_gene is_pseudo=false
125	KGB79625.2	15	0.005030505850009206	5.1950740785028155E-06	3.3707353955933643E-06	0.0014316309006620024	6.794840094038047E-05	0.00013508876263486165	0.002075250514177188	3.159141165682928E-05	2.327733211560616E-05	0.0009444876335422929	2.0573982945617507E-05	0.00014850774307401574	0.00010539922862984452	2.9458162298202753E-06	2.8009375416333226E-05	7.228938510317305E-06	transcript=CNBG_5463_t1 gene=CNBG_5463 organism=Cryptococcus_gattii_VGII_R265 gene_product=aminopeptidase 2 transcript_product=leucyl aminopeptidase location=CP025761:1743518-1747113(-) protein_length=1018 sequence_SO=chromosome SO=protein_coding_gene is_pseudo=false
126	KGB78722.2	15	0.00045980244993876755	2.3201838519052937E-07	6.773348688468547E-07	6.913059001899933E-05	4.584773373844705E-06	7.767771260070285E-06	0.00011024602615393991	7.648278557872817E-06	2.018830033691639E-06	0.00013064030487462303	5.070576008036361E-06	7.036213381735335E-05	1.4402217377604539E-05	1.5549059144790035E-06	3.373476439357664E-05	1.7319249006385993E-06	transcript=CNBG_4560_t1 gene=CNBG_4560 organism=Cryptococcus_gattii_VGII_R265 gene_product=conserved hypothetical protein transcript_product=conserved hypothetical protein location=CP025760:490492-491383(+) protein_length=215 sequence_SO=chromosome SO=protein_coding_gene is_pseudo=false
127	KGB80196.2	14	0.007815705627642161	2.5602413805784462E-06	9.633157122655531E-06	0.002096362913253457	4.4360512800794275E-05	0.00016187441970533635	0.0036018085409243936	2.2582821646217123E-05	3.4842475420126725E-05	0.0014392570374274628	1.805294196747993E-05	0.00020282448223000148	0.00010927967397880604		5.5922685104781734E-05	1.6343724680069736E-05	transcript=CNBG_6034_t1 gene=CNBG_6034 organism=Cryptococcus_gattii_VGII_R265 gene_product=argininosuccinate synthase transcript_product=argininosuccinate synthase location=CP025772:174688-176210(+) protein_length=439 sequence_SO=chromosome SO=protein_coding_gene is_pseudo=false
128	KGB76783.2	15	0.0013262547861021077	1.4781458433004193E-06	2.295543234151883E-06	0.00038297094359218724	4.531769926068648E-05	4.7826358982191974E-05	0.0003753790790815079	1.5532188414325215E-05	9.536891962482312E-06	0.00029381460435370065	9.101437367250266E-06	6.0878940246179515E-05	5.928118519605015E-05	9.725123067135642E-07	1.3696899298471812E-05	8.172356962908233E-06	transcript=CNBG_2621_t1 gene=CNBG_2621 organism=Cryptococcus_gattii_VGII_R265 gene_product=polyadenylate-binding protein cytoplasmic and nuclear transcript_product=poly(a)-binding protein fabm location=CP025766:864908-867098(-) protein_length=675 sequence_SO=chromosome SO=protein_coding_gene is_pseudo=false
129	KGB79009.1	15	0.00021347239031552654	2.9835815267512494E-06	2.461299493968365E-06	1.7302047119702242E-05	3.443866117312984E-05	7.585033883608904E-06	2.7390374830071963E-05	2.2072632809552438E-05	3.4020567789603945E-06	5.0923233220383605E-05	9.522861533246529E-06	8.910368577032016E-06	1.395953752552526E-05	3.3739783436843134E-06	5.957302106961152E-06	3.1894213929482902E-06	transcript=CNBG_4847_t1 gene=CNBG_4847 organism=Cryptococcus_gattii_VGII_R265 gene_product=long-chain fatty acid transporter transcript_product=long-chain fatty acid transporter location=CP025770:344012-344517(+) protein_length=110 sequence_SO=chromosome SO=protein_coding_gene is_pseudo=false
130	KGB79735.1	15	0.002153156854127381	5.8733812577920305E-06	9.438288064934716E-06	0.0006023581466141695	6.928251642046202E-05	6.515088419144568E-05	0.0006892499911028304	3.4534858939127904E-05	1.9762909990977318E-05	0.0004301914710217566	3.0397766202263176E-05	8.733626018360008E-05	8.30216298407719E-05	5.408476316881616E-06	1.4774014871598249E-05	6.3762591087698205E-06	transcript=CNBG_5573_t1 gene=CNBG_5573 organism=Cryptococcus_gattii_VGII_R265 gene_product=hsp60-like protein transcript_product=conserved hypothetical protein location=CP025761:1482316-1484321(-) protein_length=581 sequence_SO=chromosome SO=protein_coding_gene is_pseudo=false
131	KGB79440.1	15	0.0015599913467715543	9.76455662781238E-06	7.248038758351534E-06	0.00022306327288773445	0.00013123198322166735	6.114661561072413E-05	0.00035235984874210834	8.09378936901348E-05	2.3264530100708446E-05	0.0004358874161173986	5.492210489468089E-05	5.1235444767569176E-05	8.652008626854097E-05	7.657286057808208E-06	2.8812651351968084E-05	5.939617674347259E-06	transcript=CNBG_5278_t1 gene=CNBG_5278 organism=Cryptococcus_gattii_VGII_R265 gene_product=conserved hypothetical protein transcript_product=conserved hypothetical protein location=CP025764:285485-288548(+) protein_length=908 sequence_SO=chromosome SO=protein_coding_gene is_pseudo=false
132	KGB76332.1	14	0.00020041460919396775	1.9264492133620634E-06		2.6711566529887332E-05	2.5395068338176948E-05	3.673445916359967E-06	4.115329292913662E-05	4.7223197390025235E-06	1.6718355315591977E-06	4.424406040485687E-05	1.5207291106369638E-05	1.1428899811247552E-05	2.0922254866284155E-05	1.4110590583031504E-06	1.1950100975948618E-06	7.520556518268852E-07	transcript=CNBG_2170_t1 gene=CNBG_2170 organism=Cryptococcus_gattii_VGII_R265 gene_product=hexose transporter transcript_product=hexose transporter location=CP025765:842506-844512(-) protein_length=520 sequence_SO=chromosome SO=protein_coding_gene is_pseudo=false
135	KGB74737.1	14	0.00034024981115677715	7.696282361536237E-07		3.9989850752748136E-05	4.005896521167352E-06	8.589940999448073E-06	8.041703475882382E-05	4.111914731843895E-06	2.300768777327205E-06	0.00011047524730821731	3.932880194497969E-06	4.852864102830758E-05	1.5477977606958498E-05	1.4362197944471753E-06	1.9372548105024817E-05	8.41262341811664E-07	transcript=CNBG_0575_t1 gene=CNBG_0575 organism=Cryptococcus_gattii_VGII_R265 gene_product=conserved hypothetical protein transcript_product=conserved hypothetical protein location=CP025760:769066-771378(-) protein_length=649 sequence_SO=chromosome SO=protein_coding_gene is_pseudo=false
137	KGB75650.1	15	0.0038311078699765793	3.6168481524120777E-06	6.254038808742436E-05	0.0008473059279024942	5.7474515838126634E-05	0.00010475726509241369	0.0014024646601837197	0.00010000794345693594	4.795282496848309E-05	0.0007985459526141244	2.938030993702757E-05	9.800342025055715E-05	0.00010404145018048752	5.264067268877924E-06	0.00011108653180666896	5.866576423682619E-05	transcript=CNBG_1488_t1 gene=CNBG_1488 organism=Cryptococcus_gattii_VGII_R265 gene_product=S-adenosylmethionine synthase transcript_product=methionine adenosyltransferase location=CP025761:1153605-1155141(+) protein_length=397 sequence_SO=chromosome SO=protein_coding_gene is_pseudo=false
138	KGB76447.1	15	0.00441437208745734	2.8322813975418163E-05	0.00030187813944796587	0.0003677429724811646	0.0003162514808187331	0.0003366052096309632	0.00036505979438513795	0.00032957129321764024	0.0003137328826590153	0.00044698711659848996	0.0002985419581250312	0.00012800620899038978	0.00035826792477287666	0.00030902404463959256	0.00026124150184511435	0.00025313874586980654	transcript=CNBG_2285_t1 gene=CNBG_2285 organism=Cryptococcus_gattii_VGII_R265 gene_product=GTP-binding protein rhoA transcript_product=GTP-binding protein location=CP025765:536043-537023(-) protein_length=197 sequence_SO=chromosome SO=protein_coding_gene is_pseudo=false
140	KGB75591.1	14	0.003514278656846882	5.559917617468555E-06	9.715537710796805E-06	0.0009312348611742988	0.00010141055154415118	0.00011235423404328931	0.0010951526101949417	2.9581135933628008E-05	2.380189492984684E-05	0.000605123319178504	2.9850318813488796E-05	0.00038553443245416534	0.0001469676552841102		2.82702842263932E-05	9.721903741800175E-06	transcript=CNBG_1429_t1 gene=CNBG_1429 organism=Cryptococcus_gattii_VGII_R265 gene_product=actin transcript_product=actin location=CP025761:1007986-1009365(-) protein_length=377 sequence_SO=chromosome SO=protein_coding_gene is_pseudo=false
141	KGB76921.1	15	0.0003840058463688331	9.666981078997752E-06	3.215784157866604E-06	4.7987550721004966E-05	2.4119208699903263E-05	1.726049635257786E-05	9.305771179960091E-05	1.925776494313503E-05	5.749901641204891E-06	8.392585605052567E-05	1.8086629334599363E-05	2.3510164202420968E-05	2.2715299505979674E-05	1.1668461105079255E-05	3.08355768176815E-06	7.004790941688016E-07	transcript=CNBG_2759_t1 gene=CNBG_2759 organism=Cryptococcus_gattii_VGII_R265 gene_product=glycosyl-hydrolase transcript_product=glycosyl-hydrolase location=CP025766:482897-484365(+) protein_length=343 sequence_SO=chromosome SO=protein_coding_gene is_pseudo=false
142	KGB74428.2	14	0.0012700800243551917	7.528328039406927E-07	4.1485913134656205E-06	0.000343079188895272	2.6060634551163396E-05	1.3732204606932844E-05	0.0003944554954321503	1.5732285347181438E-05	1.1685787827944035E-05	0.0003215187433800983	8.792052292445849E-06	6.178670017828514E-05	3.614016458922318E-05		2.9362251941508943E-05	2.8330911955800845E-06	transcript=CNBG_0266_t1 gene=CNBG_0266 organism=Cryptococcus_gattii_VGII_R265 gene_product=chaperone activator transcript_product=chaperone activator location=CP025762:737877-739384(+) protein_length=394 sequence_SO=chromosome SO=protein_coding_gene is_pseudo=false
143	KGB76213.1	14	0.000313316096722839	1.5808235247168901E-06		9.943921856234945E-05	1.4389184708763166E-05	1.329490539944929E-05	0.00010288976604818076	9.633507324537891E-06	3.222361565883821E-06	3.791038036235396E-05	5.847912926753363E-06	9.636714852430921E-06	9.130404636831028E-06	2.171375772186551E-06	2.6516423646151747E-06	1.5178986737866645E-06	transcript=CNBG_2051_t1 gene=CNBG_2051 organism=Cryptococcus_gattii_VGII_R265 gene_product=50S small subunit ribosomal protein LP0 transcript_product=L10e protein location=CP025765:1180616-1181855(-) protein_length=312 sequence_SO=chromosome SO=protein_coding_gene is_pseudo=false
145	KNX49742.2	15	0.00021886052019243747	7.175744399541858E-06	3.807066316150495E-06	2.389176984876612E-05	1.6119750545218948E-05	1.2295297771100547E-05	2.775045569321151E-05	1.116259992837592E-05	8.19243674369601E-06	4.6513283537145104E-05	8.48078544795568E-06	1.830469354061091E-05	1.4867003421056253E-05	4.782682560746328E-06	9.763074321800046E-06	5.7538761170617095E-06	transcript=CNBG_9657_t1 gene=CNBG_9657 organism=Cryptococcus_gattii_VGII_R265 gene_product=glucosidase transcript_product=glucosidase location=CP025772:135564-137671(-) protein_length=620 sequence_SO=chromosome SO=protein_coding_gene is_pseudo=false
146	KGB75362.3	15	0.0008403075227813711	6.628891039031329E-06	8.442693780159078E-06	7.164467134214261E-05	0.00012057207634439815	4.2754065871755056E-05	0.00013403831473817439	6.773627686851493E-05	3.0060080217260304E-05	0.0001360157823556767	6.597688376626951E-05	4.0892247951406424E-05	8.241278287031232E-05	8.022721353296324E-06	1.6557023315513238E-05	8.553010967460809E-06	transcript=CNBG_1200_t1 gene=CNBG_1200 organism=Cryptococcus_gattii_VGII_R265 gene_product=ATP-binding cassette transporter transcript_product=ATP-binding cassette transporter location=CP025761:365009-371067(-) protein_length=1542 sequence_SO=chromosome SO=protein_coding_gene is_pseudo=false
147	KGB80336.2	15	0.002606665250029744	1.9641896663203247E-06	7.090621826912367E-06	0.0006946761611281423	3.922117898503671E-05	7.697894324006791E-05	0.000999119779039725	2.0947900690752566E-05	1.9457164169677087E-05	0.0005660456620733373	7.369877179355632E-06	9.031690323696238E-05	6.597413370790948E-05	2.5857323640896074E-06	9.96318589100466E-06	4.953816830450235E-06	transcript=CNBG_6174_t1 gene=CNBG_6174 organism=Cryptococcus_gattii_VGII_R265 gene_product=transketolase transcript_product=transketolase location=CP025762:1734190-1736935(-) protein_length=646 sequence_SO=chromosome SO=protein_coding_gene is_pseudo=false
148	KGB79899.2	14	0.00037902885789112083	1.2325668436592215E-05	1.6884277998147573E-06	6.461920071656228E-05	1.3083782151699907E-05	7.988064222799319E-06	9.627928645112893E-05	7.769101070202083E-06	4.698440990180731E-06	9.182075578457835E-05	5.456108184585276E-06	3.0407753095715003E-05	1.5874343134697086E-05		2.307763202329068E-05	3.940293829274182E-06	transcript=CNBG_5737_t1 gene=CNBG_5737 organism=Cryptococcus_gattii_VGII_R265 gene_product=ADP-ribosylation factor GTPase-activating protein 2/3 transcript_product=ADP-ribosylation factor GTPase-activating protein location=CP025767:929854-931656(-) protein_length=478 sequence_SO=chromosome SO=protein_coding_gene is_pseudo=false
149	KGB75157.2	15	0.0069021466333168725	3.621085331203736E-06	4.270792855062249E-06	0.002142584047817534	6.290513297181349E-05	9.433488215399614E-05	0.002568674695380133	3.963929829719868E-05	1.681027398560301E-05	0.001544205967718679	2.0800141221452847E-05	0.00022924159597721672	8.88674284925922E-05	4.558325591866786E-06	7.113425558824936E-05	1.0498709934270803E-05	transcript=CNBG_0995_t1 gene=CNBG_0995 organism=Cryptococcus_gattii_VGII_R265 gene_product=pyruvate decarboxylase transcript_product=pyruvate decarboxylase location=CP025760:1910181-1912519(-) protein_length=623 sequence_SO=chromosome SO=protein_coding_gene is_pseudo=false
151	KGB79198.1	14	0.00014524409729450144	1.0827907849608963E-06		6.434391303108338E-06	1.2045482095170022E-05	7.386574118853453E-06	2.9362675107211763E-05	1.531683277350749E-05	2.6715906616681606E-06	1.696479492461792E-05	1.8664627807683586E-05	4.835076383662096E-06	1.873405363119072E-05	4.5664508548880014E-06	2.1822899479617783E-06	4.996466900017212E-06	transcript=CNBG_5036_t1 gene=CNBG_5036 organism=Cryptococcus_gattii_VGII_R265 gene_product=claudin family protein transcript_product=conserved hypothetical protein location=CP025771:261183-262415(+) protein_length=253 sequence_SO=chromosome SO=protein_coding_gene is_pseudo=false
152	KGB77506.1	14	0.0012701461418449433	1.042105109535048E-06	1.5054997445011633E-06	0.0003959446060520648	1.629320322585636E-05	3.090381457193514E-05	0.0005484582119736245	5.766327151410369E-06	8.594608843742076E-06	0.0001952366393613514	2.6106879325051007E-06	3.968910467557237E-05	1.8020446565564885E-05		4.771028283728875E-06	1.3098583535512338E-06	transcript=CNBG_3344_t1 gene=CNBG_3344 organism=Cryptococcus_gattii_VGII_R265 gene_product=pyruvate kinase transcript_product=pyruvate kinase location=CP025759:1206085-1208345(+) protein_length=572 sequence_SO=chromosome SO=protein_coding_gene is_pseudo=false
153	KGB75351.2	14	0.0011913624135288883	7.789456499823095E-07	1.63467567688431E-06	0.000413049057515723	3.8476911093817235E-05	2.8046489729100692E-05	0.00034615493086192454	4.872724303732706E-06	1.1454173896241835E-05	0.00025270166278613335	2.097834665556574E-05	3.760449646423738E-05	2.500721618390316E-05		7.052841374633401E-06	3.549941337008541E-06	transcript=CNBG_1189_t1 gene=CNBG_1189 organism=Cryptococcus_gattii_VGII_R265 gene_product=imidazoleglycerol phosphate synthase cyclase subunit transcript_product=imidazoleglycerol phosphate synthase location=CP025761:323623-325598(+) protein_length=619 sequence_SO=chromosome SO=protein_coding_gene is_pseudo=false
154	KGB74247.3	15	0.0035307738549501043	1.64291571206654E-05	7.1199459699920505E-06	0.0008525340254454552	0.00014347010240468318	0.00014650538466544057	0.001060741591517866	8.382691037394038E-05	4.9755939528307435E-05	0.0007295978899736625	5.804743838751658E-05	0.00011913868145526607	0.00014298337654770004	2.183003596369131E-05	6.809419380485911E-05	3.069918179105929E-05	transcript=CNBG_0085_t1 gene=CNBG_0085 organism=Cryptococcus_gattii_VGII_R265 gene_product=FK506-binding protein 1 transcript_product=fk506-binding protein location=CP025762:1237149-1237819(+) protein_length=108 sequence_SO=chromosome SO=protein_coding_gene is_pseudo=false
157	KGB78316.3	15	0.0027287457566548576	1.2606975502985197E-06	6.530323751939547E-06	0.0007501258075864804	2.583145710493152E-05	6.540973394654805E-05	0.000973072683124523	0.00013092884119016626	1.617049811341886E-05	0.0005638635646597061	1.0531222578334332E-05	0.00011372577385922648	4.709528620815242E-05	2.72858212532552E-06	1.558513300452429E-05	5.8861518512826706E-06	transcript=CNBG_3878_t1 gene=CNBG_3878 organism=Cryptococcus_gattii_VGII_R265 gene_product=zinc-binding dehydrogenase transcript_product=zinc-binding dehydrogenase location=CP025769:262595-264013(+) protein_length=349 sequence_SO=chromosome SO=protein_coding_gene is_pseudo=false
158	KGB75179.1	13	0.0003761388847700219	2.2341291593788375E-06		4.538143197526132E-05	1.7057695073443334E-05	1.3496720930876204E-05	9.444359888427207E-05	1.550411333648768E-05	8.567608876556927E-06	8.634760411334156E-05	2.047402315542317E-05	2.9886208902842648E-05	2.5937592821597773E-05	4.020429997644427E-06	1.2787727542895915E-05		transcript=CNBG_1017_t1 gene=CNBG_1017 organism=Cryptococcus_gattii_VGII_R265 gene_product=endopeptidase transcript_product=endopeptidase location=CP025760:1975651-1977615(+) protein_length=580 sequence_SO=chromosome SO=protein_coding_gene is_pseudo=false
161	KGB75733.1	15	0.0005072805272073552	1.980142042287887E-06	1.918353738496601E-06	7.83864388640764E-05	2.7708570610587422E-05	3.291504430190082E-05	0.0001424485634276271	1.963479202747186E-05	3.8027161904896017E-06	0.00012706298601967772	1.7650971979264306E-05	2.1650247087014323E-05	2.2306663525598574E-05	2.2404405078668826E-06	5.127893439904191E-06	2.446703445091545E-06	transcript=CNBG_1571_t1 gene=CNBG_1571 organism=Cryptococcus_gattii_VGII_R265 gene_product=small COPII coat GTPase transcript_product=small copII coat GTPase location=CP025761:1387539-1388554(-) protein_length=189 sequence_SO=chromosome SO=protein_coding_gene is_pseudo=false
162	KGB76823.1	15	0.0026574723268341896	4.894549161789269E-06	4.757987514486722E-06	0.0006265620647326469	7.223564959245147E-05	7.8712531612058E-05	0.0008439658138546791	4.873344572573371E-05	2.689004853701508E-05	0.0006195743349708864	4.057830624067981E-05	0.0001696670678852934	7.123766505153394E-05	1.0669753841406301E-05	2.032596716417692E-05	1.8667140949352788E-05	transcript=CNBG_2661_t1 gene=CNBG_2661 organism=Cryptococcus_gattii_VGII_R265 gene_product=Fe-Mn family superoxide dismutase transcript_product=mitochondrial manganese superoxide dismutase location=CP025766:744256-745216(+) protein_length=225 sequence_SO=chromosome SO=protein_coding_gene is_pseudo=false
166	KGB80003.2	14	0.0003463687574671638	1.1246178709527145E-06		3.8405600035856616E-05	3.458589913584271E-05	1.3876954842770673E-05	8.778656082254166E-05	3.1800385095029054E-05	3.963172848267864E-06	6.952028361122992E-05	2.2339807023206868E-05	7.803928475653513E-06	2.7647280102095667E-05	3.5903691604373116E-06	2.689288716196137E-06	1.2346097270830993E-06	transcript=CNBG_5759_t1 gene=CNBG_5759 organism=Cryptococcus_gattii_VGII_R265 gene_product=stomatin family protein transcript_product=stomatin family protein location=CP025772:249905-251596(-) protein_length=377 sequence_SO=chromosome SO=protein_coding_gene is_pseudo=false
167	KGB76440.2	15	0.006410500616905176	3.447788003259623E-06	2.2243683433285967E-05	0.0019607098637081442	0.00010134804711012794	0.0002191497165488691	0.002171376887634506	8.082334472708506E-05	4.7841363175015985E-05	0.0013132491477627051	2.6113982083178597E-05	0.00013680020769517688	0.00025159361793285483	5.522134532641829E-06	4.627085679816384E-05	2.4009975760159345E-05	transcript=CNBG_2278_t1 gene=CNBG_2278 organism=Cryptococcus_gattii_VGII_R265 gene_product=UDP-glucuronate decarboxylase transcript_product=UDP-glucuronic acid decarboxylase location=CP025765:550620-552653(-) protein_length=446 sequence_SO=chromosome SO=protein_coding_gene is_pseudo=false
169	KGB74419.2	13	0.0001458449121179717	1.5286142558072675E-06	9.605109856676914E-07	2.0840435130054767E-05	1.901727400053272E-05	4.8153594566747346E-06	2.6814425807091902E-05	8.735605583905129E-06		4.231998903190308E-05	5.35300749940075E-06	4.867904989099049E-06	7.480679557969301E-06	8.659451331592019E-07	2.2451606867061337E-06		transcript=CNBG_0257_t1 gene=CNBG_0257 organism=Cryptococcus_gattii_VGII_R265 gene_product=HHE domain-containing protein transcript_product=HHE domain-containing protein location=CP025762:763845-764527(+) protein_length=185 sequence_SO=chromosome SO=protein_coding_gene is_pseudo=false
170	KGB78503.1	13	0.0001454845152440872	3.2269893828410624E-07		1.7883120340377984E-05		4.97058092740407E-06	3.110330604500143E-05	3.946676624389521E-06	1.6028457676912964E-06	4.506406061073212E-05	2.2615089634637644E-06	1.3474615141272923E-05	7.865869833095261E-06	1.305902668014874E-06	1.3386397745323631E-05	2.2969316390362133E-06	transcript=CNBG_4341_t1 gene=CNBG_4341 organism=Cryptococcus_gattii_VGII_R265 gene_product=Altered inheritance of mitochondria protein 41 [Source:UniProtKB/TrEMBL;Acc:A0A095EN93] transcript_product=conserved hypothetical protein location=CP025768:462866-463527(-) protein_length=181 sequence_SO=chromosome SO=protein_coding_gene is_pseudo=false
172	KGB74936.2	13	0.00035475306851040343	4.123087004582407E-06		7.168431562272513E-05	1.9404224603326768E-05	6.42420790520127E-06	5.242022018752206E-05	1.2469576764122868E-05	6.156297086371853E-06	0.00013124410568041356	1.1581868095184312E-05	1.1296078583682091E-05	1.1989862394856226E-05	6.2135562291325476E-06	9.74566835328232E-06		transcript=CNBG_0774_t1 gene=CNBG_0774 organism=Cryptococcus_gattii_VGII_R265 gene_product=ATP synthase F1 delta subunit transcript_product=conserved hypothetical protein location=CP025760:1285445-1286326(-) protein_length=208 sequence_SO=chromosome SO=protein_coding_gene is_pseudo=false
174	KGB75353.2	15	0.0004712590652615711	1.286689959733655E-06	2.0598933636376686E-06	0.00012856574694177137	1.1607408683533156E-05	1.3850754314715404E-05	0.00018799415321605817	8.140468732824393E-06	5.685698673549736E-06	6.30119324222568E-05	6.419989359944191E-06	1.4630944512865247E-05	1.778676457765001E-05	1.861809615514027E-06	5.806469402723938E-06	2.5503414847933655E-06	transcript=CNBG_1191_t1 gene=CNBG_1191 organism=Cryptococcus_gattii_VGII_R265 gene_product=ATP-dependent RNA helicase SUB2 transcript_product=ATP-dependent RNA helicase SUB2 location=CP025761:328405-330484(-) protein_length=430 sequence_SO=chromosome SO=protein_coding_gene is_pseudo=false
175	KGB79104.1	15	0.002512810597421668	2.577562354346932E-06	4.0018032831367184E-06	0.0006793329648717712	3.813895489486837E-05	4.581240873356671E-05	0.0006854174592515372	2.3826099281297517E-05	6.8078394417173485E-06	0.000674824107237679	1.8533199109239537E-05	0.0001888254863133197	0.0001075192831492323	3.5477804776302878E-06	2.6219656638653622E-05	7.425992383671375E-06	transcript=CNBG_4942_t1 gene=CNBG_4942 organism=Cryptococcus_gattii_VGII_R265 gene_product=acidic laccase transcript_product=ferroxidase/laccase location=CP025770:42116-44744(+) protein_length=640 sequence_SO=chromosome SO=protein_coding_gene is_pseudo=false
176	KGB77260.1	14	0.0008212030177357242	1.7905967212512117E-06	2.7560643712375095E-06	0.0003048794244905798	1.4297071613711057E-05	2.0524766595719425E-05	0.00016516518076152578	1.0835232143757781E-05	4.826917991394518E-06	0.00020200957126758904	5.99102889084372E-06	3.7775424234557345E-05	3.614125557694525E-05		1.035057807229344E-05	3.859905004318123E-06	transcript=CNBG_3098_t1 gene=CNBG_3098 organism=Cryptococcus_gattii_VGII_R265 gene_product=nitroreductase transcript_product=conserved hypothetical protein location=CP025759:480000-480870(-) protein_length=210 sequence_SO=chromosome SO=protein_coding_gene is_pseudo=false
177	KGB76551.1	14	0.00028393665257493424	8.292334075794357E-07	1.4969050407036342E-06	6.562527887115968E-05	8.929916285407368E-06	1.1824603161340198E-05	6.596591460560379E-05	4.903988120850125E-06	4.735334346357018E-06	8.714170039473559E-05	3.204091088801111E-06	1.0391657502718852E-05	1.1964723341862572E-05		5.122871389971207E-06	1.8004350178436959E-06	transcript=CNBG_2389_t1 gene=CNBG_2389 organism=Cryptococcus_gattii_VGII_R265 gene_product=orotate phosphoribosyltransferase transcript_product=orotidine monophosphate pyrophosphorylase location=CP025765:276195-276973(+) protein_length=225 sequence_SO=chromosome SO=protein_coding_gene is_pseudo=false
178	KGB74341.1	14	0.0007651307346171345	4.4121950784406525E-07	7.252838055041753E-07	0.0002865372164802962	4.923074719549944E-06	1.39451162639586E-05	0.00029051965840494053	3.305820338122571E-06	6.3160735419311256E-06	0.00011680131356430941	3.93505714374227E-06	1.7797748072955434E-05	1.0802732959386445E-05		8.259702749153447E-06	8.207170654403054E-07	transcript=CNBG_0179_t1 gene=CNBG_0179 organism=Cryptococcus_gattii_VGII_R265 gene_product=40S ribosomal protein S16 transcript_product=40S ribosomal protein S16 location=CP025762:967804-968524(-) protein_length=140 sequence_SO=chromosome SO=protein_coding_gene is_pseudo=false
179	KGB78273.1	10	0.0001414514485641462	6.682890433864559E-07		7.053761401763541E-05	1.443420170713014E-06	4.768661822931741E-06	2.9800151123110922E-05	9.547510569203128E-07	6.74770753510421E-07	2.2913018012884718E-05		4.4298444256536494E-06	5.260928137399583E-06				transcript=CNBG_3835_t1 gene=CNBG_3835 organism=Cryptococcus_gattii_VGII_R265 gene_product=thioredoxin transcript_product=thioredoxin location=CP025769:386633-387155(-) protein_length=138 sequence_SO=chromosome SO=protein_coding_gene is_pseudo=false
180	KGB74581.1	15	0.0018356958860970098	1.1492334710001213E-06	1.4440159105725292E-06	0.000471858806759773	3.759914536790051E-05	4.2747703034331694E-05	0.0005677363514224789	1.6061023108675375E-05	5.656429673589297E-06	0.0005408325427943871	8.929034056335103E-06	8.309124237099968E-05	2.9432927929281667E-05	2.0502181295908282E-06	2.3169075182487085E-05	3.938136885606796E-06	transcript=CNBG_0419_t1 gene=CNBG_0419 organism=Cryptococcus_gattii_VGII_R265 gene_product=GST N-terminal domain-containing protein [Source:UniProtKB/TrEMBL;Acc:A0A095CZ83] transcript_product=conserved hypothetical protein location=CP025762:335755-337207(-) protein_length=286 sequence_SO=chromosome SO=protein_coding_gene is_pseudo=false
182	KGB80009.1	15	0.004902134435893492	1.6540112081581854E-05	1.536253109329145E-05	0.0012318315834505135	0.00018762445576078375	0.00023166774815413564	0.0014098089588079332	8.841842094159486E-05	3.9146693539178846E-05	0.0010192103039553973	8.301140091058736E-05	0.00022712862194051672	0.0002304706929349412	1.6029478580160624E-05	6.866711648992209E-05	3.7216317252954014E-05	transcript=CNBG_5765_t1 gene=CNBG_5765 organism=Cryptococcus_gattii_VGII_R265 gene_product=protein BMH2 transcript_product=conserved hypothetical protein location=CP025772:266844-267886(-) protein_length=256 sequence_SO=chromosome SO=protein_coding_gene is_pseudo=false
184	KGB76492.2	15	0.002238937470565086	1.1169509860719422E-06	2.19697712799846E-06	0.0006211042362154828	3.473786232200593E-05	4.603567079026432E-05	0.0007991963393231992	9.100175326788553E-06	1.6154163107891165E-05	0.0005193760532704147	4.780239239119573E-06	6.666772590547392E-05	5.942686786156381E-05	1.4467953652463293E-06	2.655439338731173E-05	3.104302033625306E-05	transcript=CNBG_2330_t1 gene=CNBG_2330 organism=Cryptococcus_gattii_VGII_R265 gene_product=malate dehydrogenase NAD-dependent transcript_product=L-malate dehydrogenase location=CP025765:435995-437630(-) protein_length=336 sequence_SO=chromosome SO=protein_coding_gene is_pseudo=false
185	KGB75174.1	15	0.001151732623167724	1.3834930719494426E-05	2.015783864332523E-06	0.0003588377670344218	2.2631494695455675E-05	3.821065816042775E-05	0.00044194482313590844	1.8294368859722593E-05	6.514712894420178E-06	0.0001436224697795869	9.562512449884775E-06	3.29419122940939E-05	5.3264055136477846E-05	1.1249564548981576E-06	3.6470450002903635E-06	5.285132688308901E-06	transcript=CNBG_1012_t1 gene=CNBG_1012 organism=Cryptococcus_gattii_VGII_R265 gene_product=ATP-citrate synthase subunit 1 transcript_product=ATP-citrate lyase location=CP025760:1957777-1961622(+) protein_length=1150 sequence_SO=chromosome SO=protein_coding_gene is_pseudo=false
186	KGB79444.1	15	0.002567576179129011	1.139083949708474E-06	4.156384666806618E-06	0.0006801099728876434	3.07667763165528E-05	5.4842127788718613E-05	0.0008965306182376962	2.289579994958116E-05	1.3114897766178869E-05	0.0006446779659027033	1.7041804389669523E-05	0.00010262801726966391	5.559433330160193E-05	2.4931192159979194E-06	3.527506895843873E-05	6.3102085280487575E-06	transcript=CNBG_5282_t1 gene=CNBG_5282 organism=Cryptococcus_gattii_VGII_R265 gene_product=6-phosphogluconolactonase transcript_product=6-phosphogluconolactonase location=CP025764:296080-297148(-) protein_length=309 sequence_SO=chromosome SO=protein_coding_gene is_pseudo=false
187	KGB80061.1	12	0.001069232070439762	7.544174759624257E-05		6.537113792097897E-05	0.00019248311130359055		3.214805553270751E-05	0.0002152019861009624	2.0274422059658113E-05	8.120783922915585E-05	0.00016081114843287422	6.483151422148263E-05	8.105595640251975E-05	4.2131652673169905E-05		3.82734989664192E-05	transcript=CNBG_5817_t1 gene=CNBG_5817 organism=Cryptococcus_gattii_VGII_R265 gene_product=Ricin B-type lectin domain-containing protein [Source:UniProtKB/TrEMBL;Acc:A0A095DHF4] transcript_product=conserved hypothetical protein location=CP025772:404031-404780(-) protein_length=210 sequence_SO=chromosome SO=protein_coding_gene is_pseudo=false
188	KGB79878.1	15	0.00016087926204643688	9.876075451022816E-07	7.146813225408301E-07	6.0074389513619395E-06	3.0124195233984834E-05	6.69400187876921E-06	3.275747288314137E-05	9.789911443172445E-06	1.8275104692606768E-06	4.392125815808748E-05	7.444668300003045E-06	7.112131693210078E-06	1.01696736436508E-05	7.226498614182094E-07	2.2117279111106103E-06	3.943327516230828E-07	transcript=CNBG_5716_t1 gene=CNBG_5716 organism=Cryptococcus_gattii_VGII_R265 gene_product=glycogenin glucosyltransferase transcript_product=glycogenin glucosyltransferase location=CP025767:864061-867141(+) protein_length=968 sequence_SO=chromosome SO=protein_coding_gene is_pseudo=false
190	KGB77962.2	15	0.002564477244762608	9.653563346157499E-06	6.931963242568025E-06	0.0007709741785903735	4.2233858190280464E-05	4.113939316564132E-05	0.0007979758031313577	3.644266039201926E-05	1.58987420985243E-05	0.0006032541477305614	2.9007212199382542E-05	0.00010772298883817978	5.2158480192464186E-05	6.4896454535662255E-06	3.716851494358831E-05	7.426093247943591E-06	transcript=CNBG_4049_t1 gene=CNBG_4049 organism=Cryptococcus_gattii_VGII_R265 gene_product=cellular nucleic acid-binding protein transcript_product=DNA-binding protein hexbp location=CP025764:784638-785867(+) protein_length=200 sequence_SO=chromosome SO=protein_coding_gene is_pseudo=false
192	KGB74651.2	15	0.0013566614252432615	4.698571431088254E-06	3.882807143366219E-06	0.000369738631295814	3.95333231372768E-05	4.277267104314652E-05	0.0003781516728023359	1.5106045296961829E-05	1.5514894849303273E-05	0.0003216880107711831	7.6094061667571315E-06	7.053703033305095E-05	6.471870591365298E-05	2.7055746899560465E-06	1.4292392673858586E-05	5.711687695509873E-06	transcript=CNBG_0489_t1 gene=CNBG_0489 organism=Cryptococcus_gattii_VGII_R265 gene_product=ran-binding protein 1 transcript_product=ran-specific GTPase-activating protein location=CP025762:146627-147946(+) protein_length=240 sequence_SO=chromosome SO=protein_coding_gene is_pseudo=false
195	KGB74477.2	13	0.0012261975025270426	6.048983304432899E-07		0.0002973844682704921	1.4597488994014371E-05	7.620229385415023E-05	0.00041748755784931033	7.3450129181523936E-06	7.292498751155909E-06	0.00023490638804264755	4.115411854015853E-06	8.575022766880778E-05	7.36489416834836E-05		4.483473123503654E-06	2.3788411868656813E-06	transcript=CNBG_0315_t1 gene=CNBG_0315 organism=Cryptococcus_gattii_VGII_R265 gene_product=aspartate-semialdehyde dehydrogenase transcript_product=aspartate-semialdehyde dehydrogenase location=CP025762:620857-621824(+) protein_length=299 sequence_SO=chromosome SO=protein_coding_gene is_pseudo=false
196	KNX49881.2	15	0.0072182084273676155	5.5525271893435685E-06	3.7368856282562467E-05	0.0019106913491832764	6.974077269956683E-05	0.0002557706665595631	0.002594817514341701	5.20414958193231E-05	6.379208998193343E-05	0.0015125462043336434	3.727443984890846E-05	0.0002761734715869981	0.00024847330037694237	5.671682862543405E-06	7.219034132728143E-05	7.610371497402994E-05	transcript=CNBG_9511_t1 gene=CNBG_9511 organism=Cryptococcus_gattii_VGII_R265 gene_product=UDPglucose 6-dehydrogenase transcript_product=UDPglucose 6-dehydrogenase location=CP025760:93279-95649(-) protein_length=468 sequence_SO=chromosome SO=protein_coding_gene is_pseudo=false
197	KGB77368.1	15	0.0005786093893975166	1.3670540226038721E-06	1.0180144854605847E-06	0.00012945814092578547	2.6525185649682047E-05	1.3623004092716454E-05	0.0001645118876305153	1.0556210370680845E-05	5.241597690452469E-06	0.00016559519172869224	5.193730454479824E-06	2.2560967110330022E-05	1.8522730573116716E-05	2.1092376641209105E-06	1.0586357609772083E-05	1.7400793891077453E-06	transcript=CNBG_3206_t1 gene=CNBG_3206 organism=Cryptococcus_gattii_VGII_R265 gene_product=RAB small monomeric GTPase transcript_product=RAB small monomeric GTPase location=CP025759:790077-791196(+) protein_length=206 sequence_SO=chromosome SO=protein_coding_gene is_pseudo=false
198	KGB78402.1	14	0.0010928564959245973	8.959005436580122E-07	2.841165147906505E-05	0.0003019401043094518	1.4375986954221842E-05	4.134412945694895E-05	0.0002503195293760292	4.413668672942745E-06	7.287402310649444E-06	0.00023586320031751702	2.655317236885504E-05	0.00010207369387482402	4.1363354660977626E-05		3.5973076830374164E-05	2.0416247690823854E-06	transcript=CNBG_3964_t1 gene=CNBG_3964 organism=Cryptococcus_gattii_VGII_R265 gene_product=nitric oxide dioxygenase transcript_product=flavohemoglobin location=CP025769:22133-24020(-) protein_length=503 sequence_SO=chromosome SO=protein_coding_gene is_pseudo=false
199	KGB79974.1	14	0.0020639867378361	5.081110939619932E-07	1.3716389940644454E-06	0.0005816760049735184	1.0329511035840885E-05	2.306792331989509E-05	0.0007582726852875172	7.251986764227311E-06	1.9452270774609128E-05	0.0004888558986136636	2.2168635164512523E-05	4.846112707037421E-05	6.587521187136407E-05		3.459766290497837E-05	2.098069967572428E-06	transcript=CNBG_5912_t1 gene=CNBG_5912 organism=Cryptococcus_gattii_VGII_R265 gene_product=saccharopine dehydrogenase (NAD+ L-lysine forming) transcript_product=saccharopine dehydrogenase location=CP025767:48832-50309(+) protein_length=395 sequence_SO=chromosome SO=protein_coding_gene is_pseudo=false
200	KNX50202.2	13	0.0015433406308473984	3.00434862978246E-06		0.00046310880700480174	1.3105099072795915E-05	3.727206196069842E-05	0.0003739356333930129	6.17060260340106E-06	3.0222704385094602E-06	0.000585569623740655	2.7900279630461704E-06	2.101004399448008E-05	2.2235012169797288E-05		6.22417460131654E-06	5.8929252751014765E-06	transcript=CNBG_9061_t1 gene=CNBG_9061 organism=Cryptococcus_gattii_VGII_R265 gene_product=cytoplasmic protein transcript_product=cytoplasmic protein location=CP025760:1230753-1231958(+) protein_length=365 sequence_SO=chromosome SO=protein_coding_gene is_pseudo=false
201	KGB78420.1	15	0.0013813634942637227	2.2115141755968205E-05	1.9216929922671165E-05	0.00010307564999562071	0.00018453619763367414	8.782626221678124E-05	9.463101811503136E-05	0.00013474608806819994	4.580518290860413E-05	0.0002526912946583853	0.0001309408035312101	1.8095576888420713E-05	0.00019288679775555413	4.340875096555278E-05	4.140851375992434E-05	9.9792860881246E-06	transcript=CNBG_4258_t1 gene=CNBG_4258 organism=Cryptococcus_gattii_VGII_R265 gene_product=syntaxin 1B/2/3 transcript_product=syntaxin location=CP025768:675167-676563(+) protein_length=351 sequence_SO=chromosome SO=protein_coding_gene is_pseudo=false
202	KGB78973.1	15	0.0006757505977226907	1.204333218465294E-06	2.233178795325961E-06	0.0002309427827231438	1.8334988714311948E-05	2.9532231255846386E-05	0.0001912951648095143	1.6287017328542428E-05	4.2209390324494575E-06	0.0001057575655600975	9.304096582916726E-06	3.337317576353674E-05	1.8960010246587102E-05	1.1119836132859558E-06	1.2402575310014742E-05	7.905547686526709E-07	transcript=CNBG_4811_t1 gene=CNBG_4811 organism=Cryptococcus_gattii_VGII_R265 gene_product=ADP,ATP carrier protein transcript_product=ADP/ATP translocase location=CP025770:439572-440718(+) protein_length=313 sequence_SO=chromosome SO=protein_coding_gene is_pseudo=false
208	KNX50205.2	15	0.002319416312804764	5.984494976053392E-06	3.188740781470895E-05	0.00019815632523831895	0.00018446398800157291	0.00010637401961674026	0.0004143092237550621	0.00019646185038614512	5.61606728609616E-05	0.00045124301990550974	0.00017327543736961906	0.00010001393972556865	0.00021377475601167169	3.119666097034651E-05	0.00010863385488054452	4.748066129194104E-05	transcript=CNBG_9064_t1 gene=CNBG_9064 organism=Cryptococcus_gattii_VGII_R265 gene_product=chitin deacetylase 2 transcript_product=chitin deacetylase 2 location=CP025760:1345705-1347292(-) protein_length=460 sequence_SO=chromosome SO=protein_coding_gene is_pseudo=false
209	KGB75777.2	15	0.0009012436684601048	2.007897205690612E-06	3.841559609977258E-06	0.00021825511582273047	2.7097747138495757E-05	2.7017933434558322E-05	0.0002684952529722587	1.0442010987937349E-05	6.273738568002916E-06	0.0002505956343780768	1.1341342876772709E-05	4.1945447580561364E-05	1.902167843288521E-05	4.930846625864264E-07	8.935881824505181E-06	5.4793429650655E-06	transcript=CNBG_1615_t1 gene=CNBG_1615 organism=Cryptococcus_gattii_VGII_R265 gene_product=UMP-CMP kinase transcript_product=UMP-CMP kinase location=CP025763:1181239-1182313(+) protein_length=279 sequence_SO=chromosome SO=protein_coding_gene is_pseudo=false
213	KGB77777.1	14	0.00200198833939263	5.278572230337147E-07	1.3436357583306934E-06	0.0007895997212739043	3.0493978894539267E-05	5.729056696286182E-05	0.000623696829849277	1.161022333834023E-05	4.894816386030458E-06	0.00038622386123373666	2.718686753489302E-06	5.106858043260991E-05	2.6690563903682342E-05		1.3404783394036616E-05	2.4242339887579146E-06	transcript=CNBG_3615_t1 gene=CNBG_3615 organism=Cryptococcus_gattii_VGII_R265 gene_product=voltage-dependent anion channel protein 2 transcript_product=voltage-dependent ion-selective channel location=CP025759:1916824-1917943(-) protein_length=292 sequence_SO=chromosome SO=protein_coding_gene is_pseudo=false
214	KGB77796.2	14	0.0003263773657213442	2.289921417331277E-06		2.264289606104512E-05	3.886268655408363E-05	1.3472885320691255E-05	3.517822946459764E-05	2.2781553326255736E-05	4.243944080632029E-06	8.019684512540945E-05	1.9676337295888678E-05	2.8803017250787253E-05	2.6917253460637183E-05	8.225301344391851E-06	1.7937164435637617E-05	5.149330583955469E-06	transcript=CNBG_3634_t1 gene=CNBG_3634 organism=Cryptococcus_gattii_VGII_R265 gene_product=conserved hypothetical protein transcript_product=conserved hypothetical protein location=CP025759:1965278-1966761(+) protein_length=410 sequence_SO=chromosome SO=protein_coding_gene is_pseudo=false
215	KGB75186.1	15	0.0006489524120203092	7.04712905260229E-07	5.625964537547412E-07	0.00021074517091830393	7.305778916613271E-06	7.607523044203451E-06	0.00021753188338628662	4.786543310128437E-06	2.8982401323989237E-06	0.00015518484058373507	2.458333770668274E-06	2.3516792501236303E-05	6.979642393528413E-06	6.694272671506522E-07	6.093839089514135E-06	1.9070873475267375E-06	transcript=CNBG_1024_t1 gene=CNBG_1024 organism=Cryptococcus_gattii_VGII_R265 gene_product=eukaryotic translation initiation factor 6 transcript_product=eukaryotic translation initiation factor 6 location=CP025760:1998337-1999240(-) protein_length=245 sequence_SO=chromosome SO=protein_coding_gene is_pseudo=false
216	KGB76779.1	14	0.00026466838989256373	3.759018091971992E-07	1.2857491954074799E-06	9.356318645339634E-05	7.90898861561494E-06	1.418173924351481E-05	8.666486991300229E-05	5.562049427053859E-06	2.5964435448776073E-06	3.337908226934318E-05	3.642543425581182E-06	7.757266898775857E-06	6.0959254894146844E-06	9.435116943114713E-07		7.111319130728329E-07	transcript=CNBG_2617_t1 gene=CNBG_2617 organism=Cryptococcus_gattii_VGII_R265 gene_product=30S small subunit ribosomal protein S7e transcript_product=40S ribosomal protein S7 location=CP025766:874723-875602(+) protein_length=199 sequence_SO=chromosome SO=protein_coding_gene is_pseudo=false
218	KGB78874.2	15	0.0005144073132502337	1.5371926268234547E-06	1.6985283379866484E-06	0.00015402150383546877	9.432737584983886E-06	1.5748578464820826E-05	0.0001813854828710751	8.013542737310526E-06	2.456372649125207E-06	9.021070555589258E-05	7.312188024381664E-06	1.4761052666567787E-05	1.89621585235688E-05	1.5723550759279584E-06	5.295466310584682E-06	1.999447985715805E-06	transcript=CNBG_4712_t1 gene=CNBG_4712 organism=Cryptococcus_gattii_VGII_R265 gene_product=orotidine 5'-phosphate decarboxylase transcript_product=orotidine-5'-phosphate decarboxylase location=CP025760:73028-73938(+) protein_length=249 sequence_SO=chromosome SO=protein_coding_gene is_pseudo=false
219	KGB80237.1	15	0.005166490214886361	1.9446515641143438E-06	1.3382552624082649E-06	0.0014730133101341389	6.087173372775978E-05	0.00012667504426731833	0.001941512523939155	4.841376398379463E-05	2.954340571830553E-05	0.0010599649876894338	2.637058536316993E-05	0.00019074584857357526	0.00013783466007797772	3.742797397532438E-06	4.53322375679809E-05	1.9186409619695584E-05	transcript=CNBG_6075_t1 gene=CNBG_6075 organism=Cryptococcus_gattii_VGII_R265 gene_product=adenosylhomocysteinase transcript_product=adenosylhomocysteinase location=CP025772:58200-59909(+) protein_length=431 sequence_SO=chromosome SO=protein_coding_gene is_pseudo=false
221	KGB78317.2	14	0.0007411918843097677	1.2754455602012692E-06		4.001592743767475E-05	2.155589413589773E-05	1.6916785748931735E-05	7.484698853404128E-05	2.5495392484170106E-05	1.3209892574583248E-05	0.0001747235445351627	2.811636029168095E-05	0.0001473705410790048	9.655499133620668E-05	3.0789761375707048E-06	7.285997651938715E-05	2.5171167935254536E-05	transcript=CNBG_3879_t1 gene=CNBG_3879 organism=Cryptococcus_gattii_VGII_R265 gene_product=calmodulin transcript_product=calmodulin location=CP025769:260224-261453(+) protein_length=149 sequence_SO=chromosome SO=protein_coding_gene is_pseudo=false
224	KGB75864.2	13	0.001461444985725896	3.1871193917045646E-06		0.0002851363680769242	2.5242957231975285E-05	2.4741052652841318E-05	0.0004145541420374612	8.604588553996627E-05	7.58391971676964E-06	0.00028461534365268503	9.345240923634007E-05	0.00011805294964149078	8.074903923106807E-05	8.369052734030901E-06	2.9714746582638414E-05		transcript=CNBG_1702_t1 gene=CNBG_1702 organism=Cryptococcus_gattii_VGII_R265 gene_product=cytochrome c oxidase subunit 6b transcript_product=conserved hypothetical protein location=CP025763:954530-955363(-) protein_length=82 sequence_SO=chromosome SO=protein_coding_gene is_pseudo=false
284	KGB74947.1	15	0.0008670753427531263	1.234009893180515E-07	4.219154183885292E-07	0.00026453633085834696	1.8335839254533013E-05	1.7466399566863837E-05	0.0002799115172575925	4.976766961362506E-06	2.6308089853445113E-06	0.00022201625420710324	2.863481551318907E-06	2.8297059852520398E-05	2.0795455976670382E-05	2.156005659761301E-07	3.917332108141852E-06	5.671791996453406E-07	transcript=CNBG_0785_t1 gene=CNBG_0785 organism=Cryptococcus_gattii_VGII_R265 gene_product=6-phosphogluconolactonase transcript_product=6-phosphogluconolactonase location=CP025760:1320480-1321603(+) protein_length=294 sequence_SO=chromosome SO=protein_coding_gene is_pseudo=false
1	KGB79765.1	14	0.0012760830679385076		5.070522998583135E-07	0.0005162733925698584	8.891613213229843E-06	2.1785499133734834E-05	0.0004124723451445236	4.495862561432613E-06	6.61887520437304E-07	0.0002650534802811801	4.901133717067895E-07	2.5407208025105072E-05	1.4616387955756242E-05	2.9680546291988373E-07	4.580290256586678E-06	5.511301421777595E-07	transcript=CNBG_5603_t1 gene=CNBG_5603 organism=Cryptococcus_gattii_VGII_R265 gene_product=50S small subunit ribosomal protein L4e transcript_product=Ras2 protein location=CP025767:531042-532313(-) protein_length=363 sequence_SO=chromosome SO=protein_coding_gene is_pseudo=false
69	KGB78558.1	14	0.0009683527523293318		2.124309611874271E-06	0.0003242431145550114	1.9556015216111805E-05	2.1222182601894266E-05	0.0003706460217890809	1.1205541617344993E-05	5.674191073322487E-06	0.00015801381145530687	6.853755721232294E-06	2.2976227972632984E-05	1.6602592182260915E-05	1.544860713328754E-06	4.926431243634268E-06	2.7636965762955562E-06	transcript=CNBG_4396_t1 gene=CNBG_4396 organism=Cryptococcus_gattii_VGII_R265 gene_product=guanine nucleotide-binding protein subunit beta-like protein transcript_product=G-protein beta-like rack1 protein homolog location=CP025768:301587-302974(-) protein_length=314 sequence_SO=chromosome SO=protein_coding_gene is_pseudo=false
76	KGB77443.1	14	0.0005858362151297165		7.559728861746551E-07	0.00011101933104962162	7.851234058381807E-06	7.710868228919019E-05	0.0001434721633825294	4.012076486005347E-06	3.4912343355516157E-06	0.00013319612378100704	1.8865017830493696E-06	2.7557773985086336E-05	6.50032641552638E-05	5.080941236504211E-07	8.254880439842798E-06	1.7188823743620687E-06	transcript=CNBG_3281_t1 gene=CNBG_3281 organism=Cryptococcus_gattii_VGII_R265 gene_product=phosphatase transcript_product=phosphatase location=CP025759:1022101-1023495(-) protein_length=411 sequence_SO=chromosome SO=protein_coding_gene is_pseudo=false
181	KGB79797.1	13	0.0026959957828957717		1.4066166205847165E-06	0.0007512581637984046	3.6514538121557205E-05	7.698437392008253E-05	0.0008976258055895009	1.925322984727031E-05	1.043608883917187E-05	0.0005952024931846418	9.064512249347998E-06	0.00014584291169899164	8.519379903235094E-05		6.501359418659315E-05	2.199655807274164E-06	transcript=CNBG_5635_t1 gene=CNBG_5635 organism=Cryptococcus_gattii_VGII_R265 gene_product=50S small subunit ribosomal protein L14e transcript_product=conserved hypothetical protein location=CP025767:623924-624660(+) protein_length=139 sequence_SO=chromosome SO=protein_coding_gene is_pseudo=false
203	KGB75374.1	14	0.007410144006852473		1.2990824341573146E-05	0.0020738179670457056	7.182711499071422E-05	0.00019745698433947808	0.0024615243392173	3.520349268756627E-05	4.279669925536913E-05	0.0017682630511396127	4.4962340717336676E-05	0.0002956307810050824	0.00022743113374430933	9.398256252515857E-06	0.00012405611367474227	4.478490844116813E-05	transcript=CNBG_1212_t1 gene=CNBG_1212 organism=Cryptococcus_gattii_VGII_R265 gene_product=cytochrome c transcript_product=electron carrier location=CP025761:404108-404959(-) protein_length=111 sequence_SO=chromosome SO=protein_coding_gene is_pseudo=false
228	KGB79747.1	13	0.000233087940939599		7.877098866729072E-07	3.553939282062964E-05	5.634504362234476E-06	9.4089966425937E-06	6.637572437826965E-05	5.786753979034381E-06		7.836051919791356E-05	1.6545183231132846E-06	1.22578323909201E-05	1.2425549815975473E-05	9.277809305249665E-07	2.9837539508083135E-06	9.449042609085697E-07	transcript=CNBG_5585_t1 gene=CNBG_5585 organism=Cryptococcus_gattii_VGII_R265 gene_product=Ras family other transcript_product=RHEB small monomeric GTPase location=CP025761:1438569-1439359(-) protein_length=189 sequence_SO=chromosome SO=protein_coding_gene is_pseudo=false
229	KGB77803.1	14	0.0007627080641702359		1.2898043809594903E-06	0.00031845077462771	1.942905873422582E-05	2.318665600672455E-05	0.0001947005175011178	7.865641923422322E-06	2.905316265930809E-06	0.00013660727715784977	5.024564894347498E-06	2.661175518286213E-05	1.8906176952810476E-05	7.261396937080004E-07	6.312374353264559E-06	6.920064953026673E-07	transcript=CNBG_3641_t1 gene=CNBG_3641 organism=Cryptococcus_gattii_VGII_R265 gene_product=30S small subunit ribosomal protein S19e transcript_product=ribosomal protein S19 location=CP025759:1982340-1983187(-) protein_length=161 sequence_SO=chromosome SO=protein_coding_gene is_pseudo=false
235	KGB75630.1	13	0.002291024072816789		4.29429619977086E-06	0.0006764195517806242	2.655624063997573E-05	7.996278946274705E-05	0.0008253054630918494	1.1557965806615709E-05	2.5692689586153436E-05	0.00045581087204283905	7.716888423513871E-06	8.837683722631538E-05	6.204652736073801E-05		2.1529822917903745E-05	5.754128277742249E-06	transcript=CNBG_1468_t1 gene=CNBG_1468 organism=Cryptococcus_gattii_VGII_R265 gene_product=inosine-5'-monophosphate dehydrogenase transcript_product=inosine-5'-monophosphate dehydrogenase location=CP025761:1106650-1108554(+) protein_length=544 sequence_SO=chromosome SO=protein_coding_gene is_pseudo=false
236	KNX49969.2	13	0.0019283947155456264		9.529606792783461E-06	0.0007171825449541029	3.242004571514079E-06	4.3295462894750855E-05	0.0006024118725430619	2.62025084106439E-06	1.5814275196106383E-05	0.00040381440316244294	4.366997081511848E-07	6.517496302401171E-05	4.46132933527347E-05		1.3218368324649232E-05	7.040970180252836E-06	transcript=CNBG_9366_t1 gene=CNBG_9366 organism=Cryptococcus_gattii_VGII_R265 gene_product=4-aminobutyrate transaminase transcript_product=4-aminobutyrate transaminase location=CP025759:1611005-1612616(+) protein_length=479 sequence_SO=chromosome SO=protein_coding_gene is_pseudo=false
239	KGB75622.1	13	0.0012543150978179096		4.884222226512928E-06	0.0003824802820218738	3.1084492123574347E-06	3.2117241847674446E-05	0.00038327858271791323	3.5475503958285654E-06	9.756323167874235E-06	0.0003346775304233129	1.4201918754312146E-06	4.559130011590161E-05	3.881431871449974E-05		1.010558193181279E-05	4.533523166916817E-06	transcript=CNBG_1460_t1 gene=CNBG_1460 organism=Cryptococcus_gattii_VGII_R265 gene_product=3-isopropylmalate dehydrogenase transcript_product=3-isopropylmalate dehydrogenase location=CP025761:1084170-1085602(-) protein_length=373 sequence_SO=chromosome SO=protein_coding_gene is_pseudo=false
241	KGB79315.1	13	0.0012587484592712147		2.1716157069565714E-06	0.00037460765540201917	1.4944131386331967E-05	2.5937721809832407E-05	0.00042145153271414443	1.1333799797269123E-05	6.1938198834075034E-06	0.00030718376733245836	4.463898995966839E-06	4.8589012067952356E-05	2.184566013455777E-05		1.4794378903618168E-05	5.231465136699881E-06	transcript=CNBG_5153_t1 gene=CNBG_5153 organism=Cryptococcus_gattii_VGII_R265 gene_product=glutathione peroxidase transcript_product=glutathione peroxidase location=CP025771:577158-578031(+) protein_length=151 sequence_SO=chromosome SO=protein_coding_gene is_pseudo=false
242	KGB74545.1	13	0.001478953304106722		1.3141883305653895E-06	0.0004464494896406892	4.392415690515936E-05	4.9105627642901903E-05	0.0005434065051232689	1.0890135148070057E-05	7.144732433284184E-06	0.0002901168519237843	3.861146949589903E-06	5.249684296777405E-05	1.296573616917692E-05		1.448873770561346E-05	2.7891531668448117E-06	transcript=CNBG_0383_t1 gene=CNBG_0383 organism=Cryptococcus_gattii_VGII_R265 gene_product=glutamate carboxypeptidase transcript_product=glutamate carboxypeptidase location=CP025762:434635-436815(-) protein_length=476 sequence_SO=chromosome SO=protein_coding_gene is_pseudo=false
244	KGB79299.2	14	0.0010140125874107519		1.7601794868457669E-06	0.00037905944085319537	5.319508640364347E-06	2.414175829745826E-05	0.00033114564226640025	5.129042253136886E-06	6.621189922371992E-06	0.00018498365619710655	2.5720563077799694E-06	3.0491911905890846E-05	3.495462740610454E-05	4.295410749511894E-07	4.861686747623251E-06	2.5423460515227143E-06	transcript=CNBG_5137_t1 gene=CNBG_5137 organism=Cryptococcus_gattii_VGII_R265 gene_product=phosphoribosylamine-glycine ligase transcript_product=aminoimidazole ribonucleotide synthetase location=CP025771:529465-532010(-) protein_length=805 sequence_SO=chromosome SO=protein_coding_gene is_pseudo=false
248	KGB76842.1	13	0.0006951840760080496		2.3303535457416694E-06	0.0001898219208218339	2.57539059158864E-05	1.9067024315584382E-05	0.00023082468520093887	1.4358066267123621E-05		0.00012675247993959246	6.584939387005985E-06	3.457242439919732E-05	2.845751750881977E-05	2.9943715711774737E-06	9.688238168632032E-06	3.97814896651582E-06	transcript=CNBG_2680_t1 gene=CNBG_2680 organism=Cryptococcus_gattii_VGII_R265 gene_product=alginate lyase transcript_product=conserved hypothetical protein location=CP025766:696483-698154(-) protein_length=504 sequence_SO=chromosome SO=protein_coding_gene is_pseudo=false
251	KGB75856.1	13	0.0013957633404297794		1.3000581443835093E-05	0.0004189036738767054	1.6965528562821788E-05	5.172918466979876E-05	0.0004427471555329468	1.789511035753225E-05	1.673444666659347E-05	0.00029321737789836383	4.215002669762003E-06	5.271352246774299E-05	4.154306013665043E-05		1.5121753783624516E-05	1.0976942363402076E-05	transcript=CNBG_1694_t1 gene=CNBG_1694 organism=Cryptococcus_gattii_VGII_R265 gene_product=thioredoxin reductase transcript_product=thioredoxin reductase location=CP025763:971700-973151(+) protein_length=370 sequence_SO=chromosome SO=protein_coding_gene is_pseudo=false
252	KGB76661.1	13	0.0037895532710678463		2.4295008511273027E-06	0.0014152201539313195	2.8962973625506567E-05	5.861224533323454E-05	0.0013521444712007373	2.8545301141893047E-05	1.5816234584587953E-05	0.000630441332956714	9.734634417783195E-06	0.00012143282213132565	7.889701385745547E-05		4.291860993352287E-05	4.39797710263901E-06	transcript=CNBG_2499_t1 gene=CNBG_2499 organism=Cryptococcus_gattii_VGII_R265 gene_product=phosphomannomutase transcript_product=putative phosphomannomutase location=CP025766:1179338-1180338(+) protein_length=270 sequence_SO=chromosome SO=protein_coding_gene is_pseudo=false
254	KGB77724.2	12	0.00041132272857612536		1.121688100018277E-06	0.0001531405925988988	4.406669429776162E-06	1.649178411437385E-05	9.844352625338164E-05	1.8789846979176094E-06	2.1690176684175305E-06	0.0001130352698641184		1.1697564111925347E-05	4.620261393764049E-06		3.363551232719278E-06	9.538191108144198E-07	transcript=CNBG_3562_t1 gene=CNBG_3562 organism=Cryptococcus_gattii_VGII_R265 gene_product=acetyl-CoA C-acetyltransferase transcript_product=acetyl-CoA C-acetyltransferase location=CP025759:1771853-1773390(+) protein_length=389 sequence_SO=chromosome SO=protein_coding_gene is_pseudo=false
255	KGB76001.2	13	0.0012603272745968842		5.847489505509131E-06	0.000244359649409047	4.691151713048916E-05	4.709397326345002E-05	0.0004666725460844217	2.1442859163804895E-05	1.0461205559914888E-05	0.00021095077313814934	1.506507912967734E-05	3.3414184760120325E-05	0.00013814761348651718		1.1767442932552763E-05	8.192941033230444E-06	transcript=CNBG_1839_t1 gene=CNBG_1839 organism=Cryptococcus_gattii_VGII_R265 gene_product=actin lateral binding protein transcript_product=tropomyosin location=CP025763:587991-589186(+) protein_length=239 sequence_SO=chromosome SO=protein_coding_gene is_pseudo=false
256	KGB75520.2	13	0.0002413663752598728		1.93339006711779E-06	7.379104158250262E-05	5.092250045742306E-06	7.75008098391332E-06	6.618461858373388E-05	2.915532822439628E-06	3.427315631510367E-06	4.6877538621040014E-05	2.163859875751195E-06	1.1464272695360207E-05	8.991575396119757E-06		6.97614097565693E-06	3.7987579789847853E-06	transcript=CNBG_1358_t1 gene=CNBG_1358 organism=Cryptococcus_gattii_VGII_R265 gene_product=hypothetical protein transcript_product=hypothetical protein location=CP025761:815594-816668(+) protein_length=127 sequence_SO=chromosome SO=protein_coding_gene is_pseudo=false
257	KGB79038.1	14	0.0003687191006582052		4.123027353297357E-06	0.00010772977391321896	7.414393313731986E-06	6.042817427632995E-06	0.00010064371288827325	7.987673794648848E-06	5.515637966530205E-06	8.525965895899703E-05	6.1048206106644495E-06	1.453073780903587E-05	1.0627745268457761E-05	2.377254662498263E-06	7.696710026457966E-06	2.6651366647602973E-06	transcript=CNBG_4876_t1 gene=CNBG_4876 organism=Cryptococcus_gattii_VGII_R265 gene_product=S-formylglutathione hydrolase transcript_product=carboxylesterase location=CP025770:248474-249540(-) protein_length=280 sequence_SO=chromosome SO=protein_coding_gene is_pseudo=false
260	KGB74595.2	14	0.00037656451033425686		3.257560054193937E-06	4.329475915578735E-05	2.8223463828857098E-05	2.601954796814548E-05	6.56684429386619E-05	1.3493459688631015E-05	9.713226773551633E-06	7.029254190059294E-05	1.5755222774107257E-05	3.503381986803733E-05	3.1358314855665296E-05	6.5973317070797755E-06	1.946839506937079E-05	8.388423751574998E-06	transcript=CNBG_0433_t1 gene=CNBG_0433 organism=Cryptococcus_gattii_VGII_R265 gene_product=conserved hypothetical protein transcript_product=conserved hypothetical protein location=CP025762:295063-297133(-) protein_length=561 sequence_SO=chromosome SO=protein_coding_gene is_pseudo=false
261	KGB74596.1	13	0.000982664470207213		2.0271965038013728E-06	0.00028115421442279477	9.368614248317673E-06	2.4735625425261547E-05	0.00035243840658036665	2.767901279868394E-06	3.2294072425999307E-06	0.00023815702889908464	1.5457815532327096E-06	2.7178857608461517E-05	2.523634887938621E-05		1.3590361455101839E-05	1.234726108935656E-06	transcript=CNBG_0434_t1 gene=CNBG_0434 organism=Cryptococcus_gattii_VGII_R265 gene_product=glycerol-3-phosphate dehydrogenase (NAD(+)) transcript_product=Gpd1 protein location=CP025762:292353-294039(-) protein_length=344 sequence_SO=chromosome SO=protein_coding_gene is_pseudo=false
266	KGB74290.1	13	0.0008734206607587385		1.6062849749957517E-06	0.00019407328013580335	7.678368949008216E-06	2.2236987848440308E-05	0.00034723351733346205	3.0104533236998694E-06	3.358158355155699E-06	0.00023078727057279972	2.4960245105505296E-06	3.273872405823544E-05	1.9098258188820972E-05		7.388329528489815E-06	1.7150029792768423E-06	transcript=CNBG_0128_t1 gene=CNBG_0128 organism=Cryptococcus_gattii_VGII_R265 gene_product=dTDP-4-dehydrorhamnose reductase transcript_product=methionine adenosyltransferase II location=CP025762:1128166-1129405(+) protein_length=303 sequence_SO=chromosome SO=protein_coding_gene is_pseudo=false
267	KGB80254.1	13	0.0010442388236158123		1.8846794072243156E-06	0.00024229541575531945	1.8522497907491665E-05	2.50827332247973E-05	0.0003551657945218402	6.600293488466956E-06	6.166104181051626E-06	0.00028239584949744516	5.445610861534369E-06	4.6172993032806305E-05	4.1082140991765765E-05		1.0223666685445341E-05	3.2010440606236285E-06	transcript=CNBG_6092_t1 gene=CNBG_6092 organism=Cryptococcus_gattii_VGII_R265 gene_product=ADF-H domain-containing protein [Source:UniProtKB/TrEMBL;Acc:A0A095CLU6] transcript_product=conserved hypothetical protein location=CP025762:1504279-1505034(-) protein_length=147 sequence_SO=chromosome SO=protein_coding_gene is_pseudo=false
268	KGB75308.1	13	0.0013903588140890947		3.8862238903676955E-06	0.000508851406037183	2.8462091721989673E-05	3.2881686876407334E-05	0.00048387501684366235	1.807647639965554E-05	8.519979492819709E-06	0.000222431753155782	1.0901469988367119E-05	2.5398373037988476E-05	3.7208561704530064E-05		5.951100636210574E-06	3.914674304131347E-06	transcript=CNBG_1146_t1 gene=CNBG_1146 organism=Cryptococcus_gattii_VGII_R265 gene_product=ATP-dependent RNA helicase eIF4A transcript_product=translation initiation factor location=CP025761:204261-205979(-) protein_length=401 sequence_SO=chromosome SO=protein_coding_gene is_pseudo=false
270	KGB74349.1	12	0.0001523766171826827		7.199297277286654E-07	3.8903337809076823E-05	5.229828008166682E-06	3.339049981931543E-06	4.645814477074942E-05	1.997407388685127E-06	1.1418767847902596E-06	4.4365015337295256E-05		5.96773325948536E-06	2.555379682035601E-06	7.321222633476421E-07	9.667921693903146E-07		transcript=CNBG_0187_t1 gene=CNBG_0187 organism=Cryptococcus_gattii_VGII_R265 gene_product=tubulin alpha-1A chain transcript_product=tubulin A location=CP025762:942312-944088(-) protein_length=448 sequence_SO=chromosome SO=protein_coding_gene is_pseudo=false
272	KGB76508.1	13	0.0016205696686711912		2.0108260587607925E-06	0.0005006330104116576	1.570208188110767E-05	5.403555960241524E-05	0.000585527495521365	1.1952953760200109E-05	1.5064052757647653E-05	0.000329760880303355	6.222043792853315E-06	4.7203812890308975E-05	3.8865936334369754E-05		1.2233599499248807E-05	1.357415857901023E-06	transcript=CNBG_2346_t1 gene=CNBG_2346 organism=Cryptococcus_gattii_VGII_R265 gene_product=glucose-6-phosphate dehydrogenase transcript_product=glucose-6-phosphate dehydrogenase location=CP025765:391880-393676(-) protein_length=503 sequence_SO=chromosome SO=protein_coding_gene is_pseudo=false
273	KGB78017.2	13	0.000675131489282297		1.2168110410233047E-06	0.00019260610841245987	3.1655710005372176E-06	1.4031530708183584E-05	0.00023250249709197743	1.888772946492298E-06	2.376078330468562E-06	0.00018250249961482856	1.2143133577043274E-06	2.6044982113725614E-05	1.217391497218611E-05		4.1566879539061035E-06	1.2517217388040326E-06	transcript=CNBG_4104_t1 gene=CNBG_4104 organism=Cryptococcus_gattii_VGII_R265 gene_product=glutathione-disulfide reductase transcript_product=glutathione oxidoreductase location=CP025764:913796-915882(-) protein_length=479 sequence_SO=chromosome SO=protein_coding_gene is_pseudo=false
277	KGB78191.1	13	0.00246015892741135		2.816861333346259E-06	0.0005511662105081121	3.296704579953309E-05	6.140164352045068E-05	0.0011574300184885443	2.1434525925153472E-05	1.0151226241221837E-05	0.0004858199947332202	1.6089813415903418E-05	4.146291566071642E-05	4.989624343535057E-05		2.1329316623183566E-05	8.193111726614195E-06	transcript=CNBG_3753_t1 gene=CNBG_3753 organism=Cryptococcus_gattii_VGII_R265 gene_product=2,3-bisphosphoglycerate-independent phosphoglycerate mutase transcript_product=phosphoglycerate mutase location=CP025769:620503-622456(+) protein_length=531 sequence_SO=chromosome SO=protein_coding_gene is_pseudo=false
280	KGB74615.1	13	0.0014410724625209656		8.397888602985075E-07	0.00045549959057612554	2.3794376295476495E-05	5.694407369672887E-05	0.0004401358744997041	1.2729173209912585E-05	3.615701189354937E-06	0.00030982570203234237	1.5590498743894977E-05	4.408951286735667E-05	6.385498904700807E-05		1.1477438571839392E-05	2.675742930923306E-06	transcript=CNBG_0453_t1 gene=CNBG_0453 organism=Cryptococcus_gattii_VGII_R265 gene_product=stress-induced-phosphoprotein 1 transcript_product=chaperone location=CP025762:247061-249121(+) protein_length=584 sequence_SO=chromosome SO=protein_coding_gene is_pseudo=false
282	KGB78582.1	13	0.00037023007804553383		9.106071061383921E-07	0.00012241292418523438	6.821940688637283E-06	4.503583875365051E-06	0.00015393292421754892	4.1309337901265676E-06	1.0674504793063974E-06	5.655543826691287E-05	2.5747498212517313E-06	6.6822968074249525E-06	4.699444355924692E-06		5.3817352365168E-06	5.560492151458263E-07	transcript=CNBG_4420_t1 gene=CNBG_4420 organism=Cryptococcus_gattii_VGII_R265 gene_product=nascent polypeptide-associated complex subunit beta transcript_product=nascent polypeptide-associated complex subunit beta location=CP025768:237688-238505(+) protein_length=175 sequence_SO=chromosome SO=protein_coding_gene is_pseudo=false
287	KGB79151.1	10	0.00021693449095771533		4.625465283493882E-07	6.344858037602742E-05	2.921831648298351E-06	3.039786024508051E-06	7.555312430306005E-05	1.4788475209034764E-06	1.2789019989650907E-06	4.9871933921735544E-05		6.615486848930986E-06	1.2263451786936966E-05				transcript=CNBG_4989_t1 gene=CNBG_4989 organism=Cryptococcus_gattii_VGII_R265 gene_product=RNA-binding protein Musashi transcript_product=conserved hypothetical protein location=CP025771:124509-126693(-) protein_length=480 sequence_SO=chromosome SO=protein_coding_gene is_pseudo=false
1188	KGB78197.2	9	0.00018827978820107073				8.791454911642274E-06	1.830335263225726E-05	3.6046471950322776E-05	6.120914959333214E-06	2.703225140987178E-06	6.477747177738553E-05	5.272358909388377E-06	2.2933592778513957E-05	2.333094514124016E-05				transcript=CNBG_3759_t1 gene=CNBG_3759 organism=Cryptococcus_gattii_VGII_R265 gene_product=conserved hypothetical protein transcript_product=conserved hypothetical protein location=CP025769:601431-602666(+) protein_length=368 sequence_SO=chromosome SO=protein_coding_gene is_pseudo=false
1363	KGB76708.2	8	0.00041381654120016727				1.929920959381023E-06	0.0002094859440242927	1.9123000337685603E-06	2.0936836946465922E-06	7.879308190251751E-05	4.332440550621792E-05	1.8100226043015036E-06		7.446718247504147E-05				transcript=CNBG_2546_t1 gene=CNBG_2546 organism=Cryptococcus_gattii_VGII_R265 gene_product=predicted protein transcript_product=predicted protein location=CP025766:1052037-1055231(-) protein_length=933 sequence_SO=chromosome SO=protein_coding_gene is_pseudo=false
1364	KGB79105.2	6	3.874799174250057E-05				2.356021065683703E-06		9.097293729745922E-06	7.752514901888506E-06		4.109726477478943E-06	9.650166942232091E-06		5.782268625471404E-06				transcript=CNBG_4943_t1 gene=CNBG_4943 organism=Cryptococcus_gattii_VGII_R265 gene_product=high-affinity iron permease CaFTR1 transcript_product=major iron permease location=CP025770:39563-41359(-) protein_length=441 sequence_SO=chromosome SO=protein_coding_gene is_pseudo=false
1371	KGB77411.1	7	0.0001816562103247304				1.4430626972867703E-05	2.2553631362884515E-05	1.2361694909083392E-05	7.150025526637091E-05		1.209170274552191E-05	3.9680337738308816E-05		9.037961329693169E-06				transcript=CNBG_3249_t1 gene=CNBG_3249 organism=Cryptococcus_gattii_VGII_R265 gene_product=serine/threonine protein kinase transcript_product=conserved hypothetical protein location=CP025759:914673-918060(-) protein_length=894 sequence_SO=chromosome SO=protein_coding_gene is_pseudo=false
1374	KGB76831.2	11	3.39222965649168E-05				4.280370370283271E-06	1.5161298582705964E-06	4.267509511279144E-06	4.495498808951798E-06		8.737124851337257E-06	1.0009446586792533E-06	3.613015695991718E-06	2.649583733836889E-06	1.4667903010100254E-06	1.3938471313998155E-06	5.014816438770333E-07	transcript=CNBG_2669_t1 gene=CNBG_2669 organism=Cryptococcus_gattii_VGII_R265 gene_product=peptidase transcript_product=peptidase location=CP025766:724801-727250(+) protein_length=736 sequence_SO=chromosome SO=protein_coding_gene is_pseudo=false
1383	KGB79866.1	9	3.0915161687931054E-05				5.284188622295479E-06	2.1099486519860237E-06		4.775777181507918E-06		8.313690776425007E-06	2.471718318776241E-06	2.18944649042353E-06	4.600143411676633E-06	9.575293641320147E-07		2.1271887070821366E-07	transcript=CNBG_5704_t1 gene=CNBG_5704 organism=Cryptococcus_gattii_VGII_R265 gene_product=vesicle-associated membrane protein 4 transcript_product=conserved hypothetical protein location=CP025767:828977-830007(+) protein_length=120 sequence_SO=chromosome SO=protein_coding_gene is_pseudo=false

## Sheet: Total_80K
Protein Index	Locus	Replicate Count	Total Signal	1__20K1	1__20K2	1__20K3	2__40K1	2__40K2	2__40K3	3__60K1	3__60K2	3__60K3	4__80K1	4__80K2	4__80K3	5__100K1	5__100K2	5__100K3	Description
[truncated: 207 more rows]

[truncated: 6 more sheets: Total_100K, UpSet1_All_fractions, UpSet_20K ∩ 40K ∩ 60K ∩ 80K, UpSet_40K Only, UpSet_40K ∩ 60K ∩ 80K, UpSet_40K ∩ 60K ∩ 80K ∩ 100K]
