# Supplementary material for: Fungal Extracellular Vesicles are Recoverable Across Variable Ultracentrifugation Speeds but Display Species-specific Profiles of Sedimentation
Source: J Membr Biol. 2026 Jun 17;259(1):21. doi: 10.1007/s00232-026-00386-3 (PMC13275532; doi:10.1007/s00232-026-00386-3)
Supplement: Supplementary file 2 — Supplementary Material 2 [file 232_2026_386_MOESM2_ESM.xlsx]

## Sheet: Overview
ANALYSIS SUMMARY
Total Tables:	15
Analysis Date:	2026-01-16 09:20:22
SHEET NAMES REFERENCE
Sheet Name	Full Description
Total_100K	Total from 100,000 x g
Total_20K	Total from 20,000 x g
Total_40K	Total from 40,000 x g
Total_60K	Total from 60,000 x g
Total_80K	Total from 80,000 x g
UpSet_20K ∩ 40K	UpSet - 20,000 x g ∩ 40,000 x g
UpSet_20K ∩ 40K ∩ 60K	UpSet - 20,000 x g ∩ 40,000 x g ∩ 60,000 x g
UpSet_20K ∩ 40K ∩ 60K ∩ 100K	UpSet - 20,000 x g ∩ 40,000 x g ∩ 60,000 x g ∩ 100,000 x g
UpSet_20K ∩ 40K ∩ 60K ∩ 80K	UpSet - 20,000 x g ∩ 40,000 x g ∩ 60,000 x g ∩ 80,000 x g
UpSet_20K ∩ 40K ∩ 80K	UpSet - 20,000 x g ∩ 40,000 x g ∩ 80,000 x g
UpSet_20K ∩ 40K ∩ 80K ∩ 100K	UpSet - 20,000 x g ∩ 40,000 x g ∩ 80,000 x g ∩ 100,000 x g
UpSet_20K ∩ 60K ∩ 80K ∩ 100K	UpSet - 20,000 x g ∩ 60,000 x g ∩ 80,000 x g ∩ 100,000 x g
UpSet_20K Only	UpSet - 20,000 x g Only
UpSet_40K Only	UpSet - 40,000 x gOnly
UpSet1	UpSet - All fractions

## Sheet: Total_20K
Protein Index	Locus	Replicate Count	Total Signal	1__20K1	1__20K2	1__20K3	2__40K1	2__40K2	2__40K3	3__60K1	3__60K2	3__60K3	4__80K1	4__80K2	4__80K3	5__100K1	5__100K2	5__100K3	Description
1	tr|A0A2H0ZYR6|A0A2H0ZYR6_CANAR	14	0.0011982490536019685	0.00013406745672048178	9.864798020898846E-05	0.0002247845463543559	0.00018309169457115168		8.121547919411488E-05	3.9774193523629375E-05	2.5802171262351104E-05	6.498431675072575E-05	4.5877921028895595E-05	2.5503157065067884E-05	9.484538365378739E-05	8.627847820731827E-05	6.324024098477934E-05	3.0136034076321142E-05	Triosephosphate isomerase OS=Candidozyma auris OX=498019 GN=B9J08_001875 PE=3 SV=1
2	tr|A0A2H0ZK61|A0A2H0ZK61_CANAR	15	0.0003218293694835233	2.287030271669206E-05	3.4099788343651826E-05	1.68377615888022E-05	4.673028008498508E-05	2.0947004496788593E-05	2.0905229210835917E-05	1.69617118011504E-05	2.3263846978164972E-05	1.9420708131849617E-05	8.334278489457767E-06	2.0438816897228803E-05	3.428700960094069E-05	3.670406608391704E-06	2.621949956361387E-05	6.842724970969818E-06	ML-like domain-containing protein OS=Candidozyma auris OX=498019 GN=B9J08_002617 PE=3 SV=1
3	tr|A0AAW0VFT6|A0AAW0VFT6_CANAR	14	0.0005759113542374295	4.6086253923352795E-05	5.0769625755342706E-05	9.661934121248035E-05	3.9786323752247126E-05		7.968196849918349E-05	2.200368316540366E-05	2.3652687731216116E-05	5.330699229901732E-05	3.1822418776463324E-05	1.6275939554866094E-05	5.306243334325161E-05	1.2434058252344319E-05	3.0593961571723243E-05	1.9815666400537206E-05	Cell division control protein 48 OS=Candidozyma auris OX=498019 GN=B9J08_02438 PE=3 SV=1
4	tr|A0A2H1A472|A0A2H1A472_CANAR	12	0.0002888819932660486	3.869371760721776E-05	2.4423170438873264E-05	6.009126992636349E-05	2.757052847576747E-05		5.629160503704229E-05		1.0115364896495105E-06	2.7039391600032915E-05	4.384828024813448E-06	4.711068180622629E-06	3.285143083260786E-05		9.134042719901885E-06	2.6794039331561085E-06	3-hydroxyisobutyryl-CoA hydrolase OS=Candidozyma auris OX=498019 GN=B9J08_000780 PE=4 SV=1
5	tr|A0AAW0VB92|A0AAW0VB92_CANAR	14	0.004712647058079976	0.0005738256451974964	0.0007867907714660119	0.0008201709891752425	0.0007256431456695708		0.0003430320407371521	0.00015576271271860626	0.00019692830056936638	0.000259584381058482	0.00016370038389265556	0.00013068743010488087	0.00017329779899190605	0.00013180430298362608	0.00019561411339917914	5.5805042115800836E-05	Protein ROT1 OS=Candidozyma auris OX=498019 GN=B9J08_03830 PE=3 SV=1
6	tr|A0A2H0ZF98|A0A2H0ZF98_CANAR	14	0.0004617321545857071	3.548728802293667E-05	2.4523207983154667E-05	3.349159686399345E-05	3.021848850982264E-05	1.4432800906345352E-05		8.730843215480748E-05	4.271034131604649E-05	3.0106661106017253E-05	3.0459196756457597E-05	3.150202685171612E-05	2.3905466548056877E-05	2.1191693248483173E-05	1.5033858566272852E-05	4.136109575159651E-05	SCP domain-containing protein OS=Candidozyma auris OX=498019 GN=B9J08_005437 PE=4 SV=1
7	tr|A0A2H0ZQ75|A0A2H0ZQ75_CANAR	14	0.004499243576975247	0.00036640462138963866	0.0002930747245866723	0.0001510977044980772	0.0005193588338923265		0.0004976354740443069	0.00013394311964907583	0.00042970738784769833	0.00030648389754204126	0.00014251856305516045	0.00040075721808219506	0.0003985372116604871	0.00026827636324816675	0.0005233438365831275	6.810462089627421E-05	Uncharacterized protein OS=Candidozyma auris OX=498019 GN=B9J08_001830 PE=4 SV=1
8	tr|A0AAW0VA70|A0AAW0VA70_CANAR	15	0.02782526654983359	0.0019686895224495125	0.0012612685507486104	0.0008076210644027706	0.0022210010816633248	0.0018459922950426284	0.0020504733071370464	0.0011973243486428178	0.002487215077384364	0.0024086409002287267	0.0015422269616359107	0.002377010187166642	0.0026914916906691454	0.0008310578067950926	0.003416119288595489	0.0007191344672715099	Uncharacterized protein OS=Candidozyma auris OX=498019 GN=B9J08_05219 PE=4 SV=1
10	tr|A0A5Q7YFG0|A0A5Q7YFG0_CANAR	2	5.866151588007419E-06	3.2991763306938263E-06		2.566975257313593E-06													Peptidyl-prolyl cis-trans isomerase OS=Candidozyma auris OX=498019 GN=B9J08_003650 PE=3 SV=1
11	tr|A0A2H0ZP76|A0A2H0ZP76_CANAR	15	0.0024179859179238147	0.0002444806878012381	7.164450113341751E-05	0.00012784469524255735	0.00026766435742316407	4.19127512975284E-05	0.00024747843934772273	3.576836185830065E-05	4.966501893070665E-05	0.0003871972785633111	5.312509753922698E-05	5.2239652782436794E-05	0.00044293100438948203	6.435019759857481E-05	0.0002900732014565158	4.161067255963182E-05	40S ribosomal protein S5 OS=Candidozyma auris OX=498019 GN=B9J08_004067 PE=3 SV=1
13	tr|A0A2H0ZD52|A0A2H0ZD52_CANAR	15	0.002898646052289381	9.981951634951394E-05	0.00012530354786141054	0.0002470267507203159	0.0001533171007846585	2.4120562080595354E-05	0.0007194500313772294	7.826045590785097E-05	8.785638215783718E-05	0.0002676987129906264	8.16273358584456E-05	7.226365183272686E-05	0.0005352283692578883	0.0001986988062415695	0.00013237499736640265	7.559983150231006E-05	60S ribosomal protein L20-A OS=Candidozyma auris OX=498019 GN=B9J08_005230 PE=3 SV=1
14	tr|A0AAW0VKU5|A0AAW0VKU5_CANAR	14	0.0003093164220646168	2.0914927380790833E-05	1.2179229242313454E-05	2.6676792581097385E-05	2.5773398030128075E-05		2.1642265526927635E-05	3.612117900136862E-05	1.49518263582801E-05	3.171963262807428E-05	1.86689305169217E-05	9.460879686926888E-06	3.375267044780654E-05	1.407134078368156E-05	2.333108901658494E-05	2.0052260863714785E-05	Putative peptidase domain-containing protein OS=Candidozyma auris OX=498019 GN=B9J08_00850 PE=4 SV=1
17	tr|A0A2H0ZEF2|A0A2H0ZEF2_CANAR	12	0.00030310298216978964	3.453515403157625E-05	4.063096251474972E-05	6.112402697170474E-05	4.571070194227125E-05		3.5992859521079274E-05		8.965167011866876E-06	3.221701170818051E-05	8.283892684399562E-06	6.20536853684889E-06	1.3463046409577536E-05	7.402230918197699E-06	8.572559919337341E-06		Vacuolar sorting protein Vps3844 C-terminal domain-containing protein OS=Candidozyma auris OX=498019 GN=B9J08_005092 PE=4 SV=1
19	tr|A0A2H0ZTM6|A0A2H0ZTM6_CANAR	15	0.001155190783458161	0.00010793607224400321	5.718292405369417E-05	7.472054670398037E-05	0.00011975018161940023	4.092217615777797E-05	0.00015104660641930844	2.653285115460069E-05	2.6399740166758737E-05	0.0001733265106061911	6.993150201710991E-05	1.5703568163224078E-05	0.0001408243900542352	5.035976127116704E-05	5.3222908248574744E-05	4.733104457813504E-05	40S ribosomal protein S10-A OS=Candidozyma auris OX=498019 GN=B9J08_003107 PE=3 SV=1
20	tr|A0A2H1A0X7|A0A2H1A0X7_CANAR	15	0.0008036059306016743	8.469211731848504E-05	9.980673225363627E-05	8.315884165006437E-05	0.00010452341264414382	1.6777494454827572E-05	6.994981536995338E-05	2.8270501233706276E-05	3.667927644436521E-05	5.7315748937781085E-05	3.523966689816458E-05	3.919152789014444E-05	5.7670742077731703E-05	1.7635698735980784E-05	5.382594333032616E-05	1.8868411362363528E-05	Ras-related protein RSR1 OS=Candidozyma auris OX=498019 GN=B9J08_001102 PE=3 SV=1
21	tr|A0A2H1A6Q2|A0A2H1A6Q2_CANAR	14	0.000381301212725193	2.321823891947115E-05	3.0291018167554624E-05	4.962742655579534E-05	3.0183706894175576E-05		5.414719671495389E-05	2.9543016026781866E-05	1.0262969911117957E-05	3.576937558212713E-05	2.3541149214235993E-05	7.421949793454768E-06	4.347402530513675E-05	9.117729871113821E-06	1.5468019096459208E-05	1.9235390672815006E-05	arginine--tRNA ligase OS=Candidozyma auris OX=498019 GN=B9J08_001049 PE=3 SV=1
22	tr|A0A2H0ZCL6|A0A2H0ZCL6_CANAR	14	0.00039421684749116	4.054018875309478E-05	4.99486165844849E-05	4.1959305276662926E-05	5.592742260468796E-05	3.102660512035855E-05	3.573335211489844E-05	9.58165231564224E-06	1.767947406326451E-05	2.5307992683922446E-05	7.5238187468283515E-06	1.782994841169275E-05	2.6302592295969523E-05		3.201345843998561E-05	2.842420079667014E-06	E3 ubiquitin-protein ligase OS=Candidozyma auris OX=498019 GN=B9J08_005071 PE=3 SV=1
23	tr|A0AAW0VGG9|A0AAW0VGG9_CANAR	13	4.477887365030904E-05	2.5105760542411506E-06	5.274321645389372E-06	4.8120031150623275E-06	3.6459665484787965E-06		1.290737189277291E-05	1.8574965156524627E-06	7.442109926764675E-07	4.4011964808029247E-07	1.1249065130251995E-06	2.3857314277314956E-06	5.818788277170658E-06		2.6403687651001687E-06	6.170122549277383E-07	1-phosphatidylinositol 4-kinase OS=Candidozyma auris OX=498019 GN=B9J08_02432 PE=3 SV=1
25	tr|A0A2H1A2E4|A0A2H1A2E4_CANAR	15	0.00016308344252821347	1.2730993436400293E-05	1.1190897459097446E-05	2.3024983804305357E-05	1.81698055961979E-05	7.198924168360225E-06	2.7462546768023722E-05	4.035125388242537E-06	2.259509210454924E-06	1.2862615462038965E-05	3.3390645080679125E-06	6.021649637242953E-06	1.7014083131269013E-05	3.2679437567222307E-06	9.275350880045408E-06	5.2299493217445676E-06	Inosine-5'-monophosphate dehydrogenase OS=Candidozyma auris OX=498019 GN=B9J08_000075 PE=3 SV=1
26	tr|A0A2H1A363|A0A2H1A363_CANAR	13	7.80667841285337E-05	1.524533326897804E-05	5.5978566354285815E-06	3.2182313214426835E-06	1.536541361459762E-05		5.843786063136426E-06	4.71940063965896E-06	2.8601534293963357E-06	5.0907059028535075E-06	9.660339612023605E-06	2.3944872378679766E-06	3.562146285372002E-06		3.020708956446808E-06	1.488221161331156E-06	Uncharacterized protein OS=Candidozyma auris OX=498019 GN=B9J08_001489 PE=3 SV=1
29	tr|A0AAW0VJT8|A0AAW0VJT8_CANAR	14	0.0008201759370901904	8.664031995745593E-05	0.00010491221137352199	0.00010833884368128922	8.181698018929448E-05	5.0276308659603855E-05	9.590743897498894E-05	1.859858934152631E-05	5.747274846504283E-05	8.989048166564336E-05	1.187788580653878E-05	3.548696957319E-05	3.0597471278193606E-05		4.211201068385645E-05	6.247677440044625E-06	NAD(P)-binding domain-containing protein OS=Candidozyma auris OX=498019 GN=B9J08_00323 PE=3 SV=1
30	tr|A0A2H0ZKG9|A0A2H0ZKG9_CANAR	15	0.0006153937957593683	5.392788034450273E-05	3.8458700995215905E-05	0.00011967775084669703	9.866776453271578E-05	1.9093578581122416E-05	5.34182688756134E-05	1.3321681919771847E-05	1.7495978615582702E-05	6.019383281175413E-05	2.096096852349448E-05	1.0675850418870356E-05	4.742876885318047E-05	2.7303823167697417E-05	2.320297623939393E-05	1.1565971033755767E-05	Uncharacterized protein OS=Candidozyma auris OX=498019 GN=B9J08_004217 PE=3 SV=1
31	tr|A0A2H0ZKV9|A0A2H0ZKV9_CANAR	15	0.07270832847431341	0.006186282570452526	0.006780147764948858	0.0066817286874885475	0.006940076722066586	0.0031651146196360193	0.006685211657231378	0.004254646705003385	0.0039061824956117186	0.0038921132596822007	0.002607657008977452	0.004899888904790835	0.0071609486532576445	0.0016802295909270032	0.005587554821308561	0.0022805450129306922	Plasma membrane ATPase OS=Candidozyma auris OX=498019 GN=B9J08_002855 PE=3 SV=1
32	tr|A0A2H0ZLP2|A0A2H0ZLP2_CANAR	15	0.05759193315367016	0.003867288481099192	0.0038390724862281777	0.00218164112113969	0.004902108331702617	0.006274043231583136	0.005248117641089047	0.0015129777439810148	0.004992610264830596	0.005711148138543807	0.002516137515085012	0.003967669753735751	0.004297797889520026	0.0016886479827738737	0.005046156706041742	0.0015465158663164852	SCP domain-containing protein OS=Candidozyma auris OX=498019 GN=B9J08_003148 PE=4 SV=1
33	tr|A0A2H1A7G4|A0A2H1A7G4_CANAR	14	0.0008671312675680887	0.0001244667792286209	0.0001435252331153846	0.0001142842604523709	0.00016187458279195348		4.843388735773902E-05	2.8820599641937743E-05	3.405329057146871E-05	4.870862272707181E-05	2.5252189947828626E-05	5.0973808752090235E-05	3.5055254920156153E-05	7.824443940153336E-06	3.8075135623633516E-05	5.783178497679823E-06	Cell division control protein 42 homolog OS=Candidozyma auris OX=498019 GN=B9J08_000269 PE=3 SV=1
34	tr|A0A5C1DWY4|A0A5C1DWY4_CANAR	13	0.0002338368405568297	8.59227407059244E-05	1.9852667704590202E-05	2.206972539863563E-05	4.945298295024025E-05		2.5224505964288625E-05		3.5742717131349044E-06	3.633090460900322E-06	3.10657816147011E-06	2.063445027681968E-06	1.3439854008475243E-05	3.090246104574947E-06	1.8455090974550115E-06	5.612232594580139E-07	Clathrin light chain OS=Candidozyma auris OX=498019 GN=B9J08_002206 PE=3 SV=1
35	tr|A0A2H0ZKL3|A0A2H0ZKL3_CANAR	15	0.01775168543899971	0.000901730170270896	0.0010212338386990682	0.0005196583032242347	0.0012143959796866355	0.0005357305904183314	0.0016874690000423607	0.000815543361826392	0.0014870859779724758	0.001553530006720956	0.0010564052501563705	0.0015970319136224534	0.0016788660054723945	0.0007721436355294641	0.0022383108838051596	0.0006725505215525189	chitinase OS=Candidozyma auris OX=498019 GN=B9J08_002761 PE=3 SV=1
36	tr|A0A2H0ZL35|A0A2H0ZL35_CANAR	14	0.0034251749506148126	0.00022045180955021997	0.00030360126305366205	0.0006412329909806735	0.00022308407304639884	2.3935436147974128E-05	0.00029287760908209426		0.00023875199341483015	0.00039484768821916393	0.0002485414573109404	3.7701452325726256E-05	9.073047722934942E-05	0.00019906247518494726	0.00029916809381977746	0.00021118813124905488	Malate synthase OS=Candidozyma auris OX=498019 GN=B9J08_002919 PE=3 SV=1
37	tr|A0A2H1A5P2|A0A2H1A5P2_CANAR	15	0.0009003305238034567	0.00013785157909063483	5.014987704009321E-05	0.00014186627800564442	9.140981001266014E-05	2.4509608456763806E-05	7.486689616929114E-05	5.544323069419287E-05	2.6867238390885285E-05	7.874183115891761E-05	3.802379533779678E-05	2.2878580293211846E-05	6.616908352565485E-05	3.0895516457228114E-05	3.7952738818781374E-05	2.2704460351700544E-05	Malate dehydrogenase OS=Candidozyma auris OX=498019 GN=B9J08_000694 PE=3 SV=1
38	tr|A0AAW0VCU4|A0AAW0VCU4_CANAR	15	0.005356411188006651	0.0002063696725424326	0.00020312419128010664	0.0007385770113468046	0.0002972189185935004	0.0003201208746971778	0.00021642053687098115	0.00021289352034625536	0.0003011517385849327	0.0003026402310335761	0.00124398169888746	0.00031888424609224827	0.00032019653289553984	0.00012074480030808483	0.00038887967159627123	0.00016520754293127872	candidapepsin OS=Candidozyma auris OX=498019 GN=B9J08_03031 PE=3 SV=1
39	tr|A0A2H0ZM86|A0A2H0ZM86_CANAR	15	0.004748422022550229	0.00024282319079374962	0.00030432416348306153	0.00048138003589604574	0.00034682406232896027	1.5044118477701298E-05	0.0008093090672578411	9.432048466594371E-05	0.00011848575868937652	0.0006929817302841425	0.00014883375397296668	0.00012194931305624073	0.0007838901367539189	0.00014399072678804168	0.00020303657711818316	0.00024122890298405508	Large ribosomal subunit protein uL3 OS=Candidozyma auris OX=498019 GN=B9J08_003023 PE=3 SV=1
40	tr|A0A2H1A787|A0A2H1A787_CANAR	15	0.002238633462244936	0.00021900805513615145	0.00017777281649163486	0.00032484600033695084	0.00011615065078635675	5.811534254591918E-05	0.00032419514187549794	6.961809479215713E-05	6.735207036732242E-05	0.00026071865350485457	6.662203264206846E-05	5.3673263579025345E-05	0.00022352560817136448	0.0001414432721169815	7.455608250807345E-05	6.10363773905775E-05	40S ribosomal protein S7 OS=Candidozyma auris OX=498019 GN=B9J08_000185 PE=3 SV=1
41	tr|A0A2H0ZLJ0|A0A2H0ZLJ0_CANAR	15	0.005083345577906896	0.0005693140037279078	0.0003190366253565519	0.0008727126973666267	0.0004840344644334211	0.00012290704354599326	0.0006066589869093055	0.00020770685251441848	7.954085265448425E-05	0.0005245037990696713	0.00017932419745789253	0.0001058123663164298	0.000601815746846822	0.00015872586247350838	0.0001660853648250866	8.516671440877663E-05	Aldehyde dehydrogenase domain-containing protein OS=Candidozyma auris OX=498019 GN=B9J08_003088 PE=3 SV=1
42	tr|A0A2H0ZKV5|A0A2H0ZKV5_CANAR	15	0.005122304080517358	0.00033153662401966624	0.0003624250861652065	0.0006053475665539119	0.00027432863041796084	9.446567561048247E-05	0.000847207769471832	9.467466089918099E-05	0.0002843056495528257	0.0005370293118065328	0.0001665233612574218	0.0002448499244687087	0.0006685398219196326	0.00010192412128850547	0.0003132797957847838	0.00019586608130070513	Elongation factor 3 OS=Candidozyma auris OX=498019 GN=B9J08_002813 PE=3 SV=1
43	tr|A0A2H0ZLP7|A0A2H0ZLP7_CANAR	14	0.002626574934116285	0.0001952442004865015	0.00017851227075768355	0.00030803580926569993	0.00015415630638723898		0.00040010531305505236	3.579045373575851E-05	9.702583071873465E-05	0.0002946919690267169	0.00010944836392243768	8.320929915771974E-05	0.00033870463869638414	0.00017450221947346736	0.00011910366495164382	0.00013804459448124674	60S ribosomal protein L17-B OS=Candidozyma auris OX=498019 GN=B9J08_003127 PE=3 SV=1
44	tr|A0A2H0ZPT7|A0A2H0ZPT7_CANAR	15	0.00026930734709740864	2.308805069508211E-05	1.7269492709949778E-05	1.3563146558051011E-05	2.5481413142410398E-05	1.058713072903448E-05	2.702524573563743E-05	2.043352096304434E-05	1.9937687608415856E-05	1.587966514997843E-05	7.849450218708496E-06	2.3677082957523745E-05	2.2363207482330283E-05	4.3573820677239864E-06	2.2359120351407822E-05	1.5435750728110537E-05	Major facilitator superfamily (MFS) profile domain-containing protein OS=Candidozyma auris OX=498019 GN=B9J08_002110 PE=3 SV=1
45	tr|A0A2H1A7W7|A0A2H1A7W7_CANAR	14	0.00040132030150670213	3.706949436327866E-05	3.877461989873289E-05	8.074131376271659E-05	2.465122164974365E-05		6.216804190803297E-05	7.944175176662227E-06	1.3514031108252072E-05	3.636341889264038E-05	1.1996545652579688E-05	1.1413810965943223E-05	4.244512066114776E-05	7.024571023635099E-06	2.0486450250640425E-05	6.727486192696611E-06	Vacuolar protein sorting-associated protein 1 OS=Candidozyma auris OX=498019 GN=B9J08_000431 PE=3 SV=1
46	tr|A0AAW0V782|A0AAW0V782_CANAR	13	0.0008583535352602989	7.861380028496048E-05	8.145801034605549E-05	0.0001430224073249022	9.004422255065216E-05		0.00010987729967826261	1.030073093492352E-05	2.460129622740561E-05	3.629757027956192E-05	0.00013950951403334387	7.38841798948002E-05	2.3478341805954974E-05		4.2831615116391095E-05	4.43454678308476E-06	Reticulon-like protein OS=Candidozyma auris OX=498019 GN=B9J08_05325 PE=4 SV=1
47	tr|A0A2H1A5E1|A0A2H1A5E1_CANAR	15	0.0007250535639334493	5.710021696774289E-05	0.00010166919582422247	5.634745060264797E-05	7.189139118592878E-05	1.6586364720104988E-05	8.543392597273692E-05	2.3835736713621997E-05	4.305896098819521E-05	6.285930649857018E-05	2.3058446158209588E-05	3.506239217363151E-05	4.4224894127313444E-05	3.750796207240627E-05	3.9743642137935214E-05	2.6673677790181853E-05	FAS1 domain-containing protein OS=Candidozyma auris OX=498019 GN=B9J08_000615 PE=4 SV=1
48	tr|A0A2H1A3A4|A0A2H1A3A4_CANAR	12	0.0008983662983892164	0.00031236576432320927	9.585047267964925E-05	2.1320798301263787E-05	0.0003922122036832942		2.1076823087764364E-05	8.758436743241593E-06	6.094582720551874E-06	1.3070347974153132E-05		2.855516935067204E-06	1.620983855281954E-05		6.7398914902393434E-06	1.8116218979628857E-06	SEC14 cytosolic factor OS=Candidozyma auris OX=498019 GN=B9J08_000444 PE=4 SV=1
49	tr|A0AAW0VBP9|A0AAW0VBP9_CANAR	14	0.00020955774695032099	2.5568792105196765E-05	2.3031714735421E-05	4.934714033554024E-05	1.8978676410182294E-05		3.106687494187602E-05	4.0454384842331175E-06	5.303445452989502E-06	1.4756053299059802E-05	5.4840740880705135E-06	2.5424513557961204E-06	7.806788912598408E-06	5.912562799938939E-06	1.311961591491313E-05	2.5941181145051172E-06	CCT-beta OS=Candidozyma auris OX=498019 GN=B9J08_03875 PE=3 SV=1
50	tr|A0A2H1A212|A0A2H1A212_CANAR	15	0.0014786164518424303	0.00011137696596562566	0.00011377009584696213	0.00023233489792463566	0.0001692042587099307	6.256332459143395E-05	0.0001891624950687593	4.616901256949468E-05	4.3265722954849774E-05	0.00014050281942715163	4.7688725413621785E-05	6.87518914646196E-05	9.404930507941076E-05	3.437631783884411E-05	5.053754140336002E-05	7.486307758373054E-05	S-adenosylmethionine synthase OS=Candidozyma auris OX=498019 GN=B9J08_001467 PE=3 SV=1
51	tr|A0A2H0ZNX1|A0A2H0ZNX1_CANAR	15	0.0030816052697475527	0.0002757084206757543	0.00019678411314545696	0.0004882922426681825	0.0002164426615608766	9.293332258980235E-05	0.00027823152383085596	0.0001173234122294994	0.0001727409920931996	0.00028220865669893253	0.00022887266791528718	0.00019309319657967387	0.00025863726549174484	5.719399668888883E-05	7.36076466226319E-05	0.00014953515095676587	alcohol dehydrogenase OS=Candidozyma auris OX=498019 GN=B9J08_003614 PE=3 SV=1
52	tr|A0AAW0VJX3|A0AAW0VJX3_CANAR	15	0.0006147774096458126	4.5546610407144387E-05	7.770856634501541E-05	7.588164672006175E-05	6.324277933804164E-05	0.00014723241358870735	4.657018849985461E-05	1.4722530800745738E-05	1.8086842326006853E-05	3.4052790740218846E-05	1.1827560721901228E-05	1.453470153517283E-05	2.6380940832139553E-05	1.9345642018079825E-05	1.7571172606678233E-05	2.073023166044299E-06	Nucleotide exchange factor SIL1 OS=Candidozyma auris OX=498019 GN=B9J08_00301 PE=4 SV=1
53	tr|A0A2H1A0V4|A0A2H1A0V4_CANAR	15	0.001710796045378879	9.425849421860439E-05	7.133598767628576E-05	1.4997777069785067E-05	0.00012786970637108732	3.728930160972939E-05	0.00027015947196226144	6.960610948228176E-05	4.6058935357394476E-05	9.042600352558793E-05	7.574446219160758E-05	0.0001233706691211551	0.0002433902201836616	0.00013723814416587398	0.0002703840178654185	3.866674457814474E-05	Uncharacterized protein OS=Candidozyma auris OX=498019 GN=B9J08_001080 PE=4 SV=1
54	tr|A0A2H0ZHY4|A0A2H0ZHY4_CANAR	14	0.0003210849852037768	2.5616781222764278E-05	3.1641328830912285E-05	2.8748051407197828E-05	5.3559125832605376E-05		2.5755341872939415E-05	7.801670575086944E-06	2.233500115897943E-05	3.674344089821675E-05	1.2736326825568524E-05	9.070361481461468E-06	3.575808912244494E-05	5.195893237963622E-06	1.724946167061599E-05	8.87411106701994E-06	NAD(P)H:quinone oxidoreductase, type IV OS=Candidozyma auris OX=498019 GN=B9J08_004840 PE=3 SV=1
55	tr|A0A2H0ZWR9|A0A2H0ZWR9_CANAR	14	0.0022126043978541433	0.0003780939278259516	9.885140488874949E-05	0.00037257409414925987	0.0003332708762884099		0.00021211243051126951	0.0001016897447143713	3.9745334785546046E-05	0.00019049198095220837	0.00010886578791852053	4.001838486189313E-05	0.00018899230096792958	6.63461202333261E-05	4.3738012254914796E-05	3.781399750179351E-05	Pyruvate decarboxylase OS=Candidozyma auris OX=498019 GN=B9J08_002231 PE=3 SV=1
56	tr|A0A2H0ZQ96|A0A2H0ZQ96_CANAR	15	0.001119237849107352	0.00011374127562904291	9.74718152463484E-05	0.00022220437558195759	9.110287354730717E-05	4.345943513278963E-06	0.00013204985163168937	2.2217526676453844E-05	1.432207252275175E-05	0.0001379743998890832	2.2227742227334325E-05	4.521766884968538E-05	0.00013305190310641961	1.5839115725363603E-05	3.928622246498694E-05	2.8185062495648815E-05	Bifunctional purine biosynthesis protein ADE17 OS=Candidozyma auris OX=498019 GN=B9J08_001850 PE=3 SV=1
57	tr|A0A2H0ZQE9|A0A2H0ZQE9_CANAR	13	0.0005278830782694716	8.225596743265512E-05	2.6966563359011458E-05	9.594711765391098E-05	7.220465660039156E-05		0.0001267772305751247	8.294527303246659E-06	5.299361838608585E-06	2.69329826694857E-05	6.050522748262108E-06	5.8660979066447245E-06	6.205774972799876E-05		6.583644778274006E-06	2.6466556758573183E-06	Mitochondrial phosphate carrier protein OS=Candidozyma auris OX=498019 GN=B9J08_004038 PE=3 SV=1
58	tr|A0AAW0V8U1|A0AAW0V8U1_CANAR	15	0.0014136856103994153	8.767189722997517E-05	9.146374726960323E-05	4.245061442690006E-05	0.00012687335612407546	3.945818817059121E-05	0.00015175897387880168	5.13281588254032E-05	0.00010635217073584715	0.00014278697181503927	8.876364902474798E-05	7.919928555761026E-05	0.0001331341862797265	7.823907530557202E-05	0.00015656370519727902	3.764163055824318E-05	Triacylglycerol lipase OS=Candidozyma auris OX=498019 GN=B9J08_04927 PE=4 SV=1
60	tr|A0A2H1A734|A0A2H1A734_CANAR	14	0.0007857873442118436	3.077108878710258E-05	3.0032360339712367E-05	8.724125810147638E-05	4.179935116450615E-05		0.000150914065540304	1.559533317770575E-05	2.4140251122300755E-05	0.00010165144013942926	1.668855828547877E-05	2.6860965456154927E-05	0.0001508431631238588	2.233237184668689E-05	4.274783152893456E-05	4.416930559819246E-05	40S ribosomal protein S26 OS=Candidozyma auris OX=498019 GN=B9J08_000142 PE=3 SV=1
62	tr|A0A2H1A5C0|A0A2H1A5C0_CANAR	10	0.00012027185096726611	1.579116795516842E-05	1.297604370880724E-05	3.304919431555473E-05	1.0033146005287281E-05		1.3934664925453818E-05	3.0446551163305543E-06	3.5562130628726236E-06	1.6529322475936566E-05	3.5017830913349383E-06		7.85566031051995E-06				Dolichol-phosphate mannosyltransferase subunit 1 OS=Candidozyma auris OX=498019 GN=B9J08_000589 PE=3 SV=1
67	tr|A0A2H1A784|A0A2H1A784_CANAR	12	0.00046932422750200326	7.563528125808861E-05	1.9379735164831862E-05	0.0001250391107410044	9.190846695941314E-05		2.856383914047174E-05		6.912873502997731E-06	2.03330037639905E-05	1.006506550384689E-05	1.3341858504753032E-05	3.8637507616719197E-05	3.124849312896869E-05	8.258992216917445E-06		Oleate-induced peroxisomal protein POX18 OS=Candidozyma auris OX=498019 GN=B9J08_000178 PE=4 SV=1
70	tr|A0AAW0VK43|A0AAW0VK43_CANAR	4	3.4674315564581614E-05	6.059826575858907E-06		2.1456876392378806E-05	2.9905062487610843E-06		4.167106347582818E-06										MICOS complex subunit MIC60 OS=Candidozyma auris OX=498019 GN=B9J08_00847 PE=3 SV=1
71	tr|A0A2H1A116|A0A2H1A116_CANAR	7	8.772639828588876E-05	4.891537699847695E-06	8.494464153929598E-06	2.1012894173339364E-05	4.527532444863199E-06		4.4529231037859776E-05		1.6458680064838758E-06	2.62487076956525E-06							T-complex protein 1 subunit epsilon OS=Candidozyma auris OX=498019 GN=B9J08_001136 PE=3 SV=1
72	tr|A0A2H0ZIA3|A0A2H0ZIA3_CANAR	13	0.00010247517612675077	4.838618296916491E-06	3.5798993417464358E-06	3.3879690337179286E-05	3.0565662235297184E-06		2.300506079337043E-05	1.0129618817725785E-06	1.3692661509171431E-06	7.849350637949816E-06	1.1028285680756173E-06	2.482306198861202E-06	1.577211462229166E-05		1.6241519878104045E-06	2.9023610863299782E-06	NAD-specific glutamate dehydrogenase OS=Candidozyma auris OX=498019 GN=B9J08_004192 PE=3 SV=1
77	tr|A0AAW0VA43|A0AAW0VA43_CANAR	12	6.242920560515201E-05	1.8599029646549626E-06	2.4263348267471863E-06		8.92574553781266E-06		8.620290455390835E-06	2.483790582052071E-06	2.6405910961823235E-06	6.459096101337285E-06	2.415440117466724E-06	2.922331025111256E-06	1.4982659057032286E-05		5.215591661061517E-06	3.4774321803029085E-06	Type VII secretion-associated serine protease mycosin OS=Candidozyma auris OX=498019 GN=B9J08_04511 PE=3 SV=1
82	tr|A0AAW0VC48|A0AAW0VC48_CANAR	4	1.5638259395528025E-05	7.292065707659433E-06		1.10991342304926E-06	4.2038074507455193E-07		6.815899519744781E-06										Importin N-terminal domain-containing protein OS=Candidozyma auris OX=498019 GN=B9J08_03967 PE=4 SV=1
89	tr|A0A2H0ZW12|A0A2H0ZW12_CANAR	4	2.8335562413337228E-05	5.839186868074839E-06		1.4908899536219675E-05	4.334773032086709E-06		3.252702976956003E-06										Peroxisomal membrane protein PEX14 OS=Candidozyma auris OX=498019 GN=B9J08_001963 PE=3 SV=1
92	tr|A0A2H1A6G2|A0A2H1A6G2_CANAR	5	2.5341215175928813E-05	7.769004752282225E-06	3.889680769898974E-06	3.1505898263196886E-06	7.190950974761504E-06		3.3409888526664236E-06										Uncharacterized protein OS=Candidozyma auris OX=498019 GN=B9J08_000631 PE=3 SV=1
93	tr|A0A2H0ZJM0|A0A2H0ZJM0_CANAR	14	0.0001193720972028787	9.136385044457354E-06	8.190217192121846E-06	1.519041789954334E-05	7.800316850510586E-06		2.187956228613587E-05	3.1157675107772383E-06	3.352133173811449E-06	1.1765431450899442E-05	3.4450337861922553E-06	3.0630364403355815E-06	1.2709340850520875E-05	9.973027788089557E-07	1.4400054527037709E-05	4.327097411726194E-06	methionine--tRNA ligase OS=Candidozyma auris OX=498019 GN=B9J08_004297 PE=3 SV=1
96	tr|A0A2H1A1L1|A0A2H1A1L1_CANAR	14	0.001325063422693178	8.304565116385462E-05	7.134950581684285E-05	0.00013211631937295538	7.640729964495668E-05		0.000370368098159868	2.3736696348637506E-05	2.392927446228514E-05	0.00015693954595186538	9.517136571954587E-06	2.8404120284094775E-05	0.00020356453523595665	6.4450858211849E-05	5.773648932103829E-05	2.3497892147019338E-05	60S ribosomal protein L16-B OS=Candidozyma auris OX=498019 GN=B9J08_001278 PE=3 SV=1
97	tr|A0A2H1A405|A0A2H1A405_CANAR	13	0.00018010173381880122	1.709000746551883E-05	1.4928058249011127E-05	1.9569064713140427E-05	2.2912321551108182E-05		2.0355342177584607E-05	5.905539922710075E-06	9.807188131215177E-06	1.568084131728204E-05	5.490194706472379E-06	1.543000580507393E-05	1.608674316293628E-05		1.4180952388750193E-05	2.6654742279979445E-06	Small GTP-binding protein OS=Candidozyma auris OX=498019 GN=B9J08_000187 PE=3 SV=1
98	tr|A0AAW0VD35|A0AAW0VD35_CANAR	14	0.00024374649372886883	2.928314678483964E-05	3.20610561501829E-05	1.565993812662782E-05	2.200366313506103E-05		2.5916860705415936E-05	1.3243467612969891E-05	8.186114217972478E-06	1.4998435408885563E-05	6.96203341494294E-06	2.03870986404641E-05	2.4477027487197576E-05	4.151127788639753E-06	2.213520422932427E-05	4.281320026344956E-06	Integral membrane protein OS=Candidozyma auris OX=498019 GN=B9J08_04404 PE=3 SV=1
101	tr|A0A2H1A465|A0A2H1A465_CANAR	13	0.00017846355829845945	2.8928740054408673E-05	4.161491628727508E-05	1.811892710167593E-05	2.1645738728386483E-05		1.179348481100645E-05	4.782358493089835E-06	3.197893546194414E-06	1.0041673870691249E-05	8.237587291609268E-06	3.327525420105957E-06	1.4035770529530938E-05	8.399252321437257E-06	4.339689843047883E-06		homoisocitrate dehydrogenase OS=Candidozyma auris OX=498019 GN=B9J08_000755 PE=3 SV=1
106	tr|A0AAW0VB31|A0AAW0VB31_CANAR	13	0.00013792731527205305	2.0055139974856515E-05	1.718296504582792E-05	1.2582592360495027E-05	6.343464035122204E-06		2.757240704821534E-05		3.5078650852022513E-06	1.068341828713664E-05	4.4752893075029085E-06	1.7462510612480874E-06	1.6657924287934052E-05	4.945696476339093E-06	1.0206588174956672E-05	1.9677141272163326E-06	Mannosyltransferase OS=Candidozyma auris OX=498019 GN=B9J08_04609 PE=3 SV=1
109	tr|A0A2H0ZM30|A0A2H0ZM30_CANAR	14	0.0034500502863564317	0.0001970276349516719	0.0002275103551380476	0.0004888601658425547	0.0002206456458969084		0.0007316925443265432	4.9770668140210604E-05	6.925525649479647E-05	0.0004028531244584849	9.724859916601514E-05	8.089743637172258E-05	0.0004919505535651476	0.0001233614434356461	0.0001505180611133476	0.00011845879745533469	40S ribosomal protein S18-B OS=Candidozyma auris OX=498019 GN=B9J08_003273 PE=3 SV=1
113	tr|A0A2H0ZUN9|A0A2H0ZUN9_CANAR	2	6.726805076381026E-06	1.1950619110795605E-06		5.5317431653014655E-06													Translocation protein SEC72 OS=Candidozyma auris OX=498019 GN=B9J08_003533 PE=4 SV=1
116	tr|A0A2H0ZD01|A0A2H0ZD01_CANAR	14	0.0005562560673210411	3.448108322203255E-05	3.3771710134971374E-05	9.626764861550385E-05	2.4877778955704453E-05		0.00010740286586885822	7.006522879565058E-06	6.648593071563052E-06	5.64366598357354E-05	1.5587539185938626E-05	1.3743865875591839E-05	0.00011632358857552898	5.823097342298315E-06	2.1212601701137692E-05	1.66725120566117E-05	Pyruvate carboxylase OS=Candidozyma auris OX=498019 GN=B9J08_005201 PE=4 SV=1
117	tr|A0A2H0ZNJ2|A0A2H0ZNJ2_CANAR	12	6.454118365967703E-05	5.980504098016817E-06	5.662139049003407E-06	1.2204714090527207E-05	5.326485730345632E-06		8.040456644873735E-06		1.7829967856949416E-06	6.518416297819094E-06	2.5245607854229793E-06	2.472512621072535E-06	7.819779743205604E-06		3.970543430864875E-06	2.2380743828302005E-06	T-complex protein 1 subunit zeta OS=Candidozyma auris OX=498019 GN=B9J08_003771 PE=3 SV=1
118	tr|A0A2H0ZS73|A0A2H0ZS73_CANAR	2	1.2017831622429217E-05	3.5064295209437213E-06		8.511402101485496E-06													MICOS complex subunit MIC19 OS=Candidozyma auris OX=498019 GN=B9J08_003169 PE=4 SV=1
123	tr|A0A2H0ZDL0|A0A2H0ZDL0_CANAR	6	4.677746404419676E-05	3.2091778597364947E-06	1.3413357414418235E-05		1.3383082358369968E-05		9.868807894343747E-06				2.118365459419882E-06		4.784673057908433E-06				Potassium channel tetramerisation-type BTB domain-containing protein OS=Candidozyma auris OX=498019 GN=B9J08_005417 PE=4 SV=1
124	tr|A0AAW0V8A5|A0AAW0V8A5_CANAR	12	0.0004155480506763954	4.092589864297114E-05	7.213245107588455E-05	4.6395768034246504E-05	5.500523298578591E-05		6.030980895155198E-05		3.1175915380683226E-05	2.7019646601060336E-05	5.4595916144630565E-06	1.753738866755995E-05	3.180944633907193E-05		2.1857619788941924E-05	5.9192825941748305E-06	Cell cycle control protein OS=Candidozyma auris OX=498019 GN=B9J08_05495 PE=3 SV=1
126	tr|A0A2H1A9B9|A0A2H1A9B9_CANAR	15	0.0018980306417050482	0.00018327142906750214	0.00016154097013815238	0.00019065443610241252	0.0002207609120707829	0.00016209111899542607	0.00013464935770085259	0.00011686054209375158	7.006165438054531E-05	9.476485522538465E-05	0.00012147899801917219	0.00011324090565093286	0.00012663353666247164	7.216592488279101E-05	8.525224270038456E-05	4.4603758014485625E-05	Inorganic pyrophosphatase OS=Candidozyma auris OX=498019 GN=B9J08_000498 PE=3 SV=1
127	tr|A0AAW0VGX5|A0AAW0VGX5_CANAR	13	0.00025974568924071385	3.144320824051044E-05	5.255959194701098E-05	5.7771655288417244E-05	2.1892151167319842E-05		2.908782821231164E-05		6.045977626420482E-06	1.7128360610893257E-05	2.991172929976226E-06	7.047542505474933E-06	2.3176994891120726E-05	8.224907229265798E-07	8.369247647900834E-06	1.4094674504306552E-06	Vesicular-fusion protein SEC18 OS=Candidozyma auris OX=498019 GN=B9J08_02601 PE=3 SV=1
128	tr|A0AAW0VL34|A0AAW0VL34_CANAR	14	0.0010310397119391885	7.561734951576281E-05	0.00012690323166578726	8.672347367197112E-05	9.223142906672297E-05		8.789335024336685E-05	1.8466291240634212E-05	1.8322663494256E-05	3.7780947939699935E-05	0.00020964707686998318	0.00018317298845399398	3.334298154870324E-05	1.4442026156151596E-05	3.704593629214854E-05	9.449965780006807E-06	EF-hand domain-containing protein OS=Candidozyma auris OX=498019 GN=B9J08_00964 PE=4 SV=1
131	tr|A0A2H1A937|A0A2H1A937_CANAR	15	0.002077542079368198	0.00020437766360073567	0.0001366612640486169	0.0004651424754175573	0.0002085786336239268	4.1931128152656065E-05	0.00024835477661929004	8.668522269011564E-05	8.15242187858029E-05	0.00025075299894520225	5.728900038553503E-05	5.3294858333696926E-05	0.00011812965230190019	3.6642977651786085E-05	6.124223501536854E-05	2.6934973796007664E-05	ADP/ATP translocase OS=Candidozyma auris OX=498019 GN=B9J08_000434 PE=3 SV=1
134	tr|A0A2H0ZCY3|A0A2H0ZCY3_CANAR	13	0.0003702716024177965	3.942939848073923E-05	5.0478471523619256E-05	4.074871944622953E-05	5.474683519358195E-05		3.67460838705602E-05	4.785096660048575E-06	2.1370380861217354E-05	3.834454838097741E-05	8.649028861956819E-06	2.2945054131566655E-05	2.439306482322745E-05		2.045187064493077E-05	7.183049539141315E-06	CRAL-TRIO domain-containing protein OS=Candidozyma auris OX=498019 GN=B9J08_005552 PE=4 SV=1
136	tr|A0AAW0VKU8|A0AAW0VKU8_CANAR	13	0.0001737292161060654	1.5244540497212057E-05	4.452412091200863E-06	1.45175940661457E-05	1.9252301824590167E-05		3.471978890598087E-05		4.269262548773223E-06	2.622388267267241E-05	6.343814524102243E-06	4.1015526462384205E-06	2.691758260851518E-05	3.0588637485155147E-06	1.1652019747501284E-05	2.975600224617486E-06	Isocitrate dehydrogenase [NADP] OS=Candidozyma auris OX=498019 GN=B9J08_01038 PE=3 SV=1
137	tr|A0A2H0ZN83|A0A2H0ZN83_CANAR	13	0.00030769306151571336	2.6758176260390425E-05	1.73031207882925E-05	3.634786246398627E-05	1.5548897929868227E-05		0.0001279217549018607	1.9454176576341838E-06	3.53482702311478E-06	3.527449391424262E-05	3.3681860218132908E-06	5.396403133092814E-06	2.5491653493251016E-05		5.658832884892614E-06	3.1434350432737848E-06	glycine--tRNA ligase OS=Candidozyma auris OX=498019 GN=B9J08_003708 PE=3 SV=1
142	tr|A0A2H0ZJ34|A0A2H0ZJ34_CANAR	5	4.7373511067103786E-05	9.73433881160566E-06	1.9720856541211447E-05	8.734988678311949E-06	6.152079826196695E-06		3.0312472097780336E-06										Uncharacterized protein OS=Candidozyma auris OX=498019 GN=B9J08_004138 PE=3 SV=1
143	tr|A0A2H0ZQR0|A0A2H0ZQR0_CANAR	15	0.0011504609239218256	0.00014907414681238063	7.009087730566547E-05	0.00013887182808706896	0.00011572824236845082	2.660284711114842E-05	0.00013288709614017703	3.0694891580711814E-05	2.899973206959596E-05	0.00017656756592298155	4.683387297145266E-05	4.804789374251897E-05	0.00010033546652864129	2.587923661996939E-05	3.598337858663269E-05	2.3863848074430226E-05	Uncharacterized protein OS=Candidozyma auris OX=498019 GN=B9J08_001910 PE=3 SV=1
144	tr|A0A2H0ZC08|A0A2H0ZC08_CANAR	13	0.0004085059955132622	5.8053287184807905E-05	3.3814821149678004E-05	7.534749690313299E-05	2.1415738393806068E-05		4.762277940159708E-05		4.9091094657714455E-06	3.844618613593687E-05	3.5156030590756558E-06	2.1606379227137958E-06	4.69244053443574E-05	2.207954093079564E-05	1.890351103147548E-05	3.5312878590113867E-05	DNA-binding protein, 42 kDa OS=Candidozyma auris OX=498019 GN=B9J08_005542 PE=3 SV=1
148	tr|A0A2H1A4C7|A0A2H1A4C7_CANAR	5	2.7019063314081957E-05	4.889476493256138E-06	5.070611981913565E-06	6.9122173032740374E-06	5.892326906110395E-06		4.254430629527823E-06										Actin-related protein 2/3 complex subunit 5 OS=Candidozyma auris OX=498019 GN=B9J08_000810 PE=3 SV=1
149	tr|A0A2H0ZNV2|A0A2H0ZNV2_CANAR	14	0.00026446252148919333	2.680624088003089E-05	2.0774082007419462E-05	3.669246233996551E-05	3.069047453225406E-05		3.125239023831805E-05	1.0094269148910523E-05	6.818093317366554E-06	2.2216286877969072E-05	9.094959631235512E-06	5.2014615986033965E-06	2.5520685536800764E-05	6.355382092317423E-06	9.025084530867746E-06	2.3920648757134356E-05	Phospho-2-dehydro-3-deoxyheptonate aldolase OS=Candidozyma auris OX=498019 GN=B9J08_003882 PE=1 SV=1
151	tr|A0A2H0ZYU1|A0A2H0ZYU1_CANAR	15	0.002737275269594821	0.0003044575337484058	0.000302187909036359	0.00038951239650622944	0.00022328717158301846	0.00010908830107718056	0.00028034333557030246	9.209111043381949E-05	0.00010660552623843805	0.0002537673914717374	9.584664966171665E-05	0.00010286002509232743	0.0002049743459885305	9.616932038228614E-05	0.00013452513535847102	4.1559117445998584E-05	Glycolipid 2-alpha-mannosyltransferase OS=Candidozyma auris OX=498019 GN=B9J08_001907 PE=3 SV=1
152	tr|A0AAW0V7E9|A0AAW0V7E9_CANAR	3	1.4495222378380524E-05	5.53598564351909E-06	2.199520831381276E-06	6.759715903480157E-06													ATPase GET3 OS=Candidozyma auris OX=498019 GN=B9J08_05339 PE=3 SV=1
154	tr|A0A2H0ZLD9|A0A2H0ZLD9_CANAR	3	1.0253245082581315E-05	3.6860187516644502E-06	2.6837535949600158E-06	3.883472735956849E-06													Pescadillo homolog OS=Candidozyma auris OX=498019 GN=NOP7 PE=3 SV=1
161	tr|A0AAW0V7W8|A0AAW0V7W8_CANAR	15	0.0007896527324795851	8.70133643745948E-05	8.750439830694019E-05	7.918295291839651E-05	0.00010060542675874735	1.9346599684463858E-05	5.835112921174079E-05	2.3608868588449336E-05	3.103005472479592E-05	6.903172204173949E-05	3.280513020840235E-05	3.103449834725238E-05	7.04884367817136E-05	3.746862935983273E-05	4.752631346131573E-05	1.4655207711200056E-05	Probable NADPH dehydrogenase OS=Candidozyma auris OX=498019 GN=B9J08_05418 PE=3 SV=1
162	tr|A0A0L0NT91|A0A0L0NT91_CANAR	5	0.00015699858866395194	2.2077160990551394E-05	5.8793214208498815E-06	9.957095572993285E-05	1.9606597499935296E-05		9.864553022682492E-06										acetyl-CoA C-acyltransferase OS=Candidozyma auris OX=498019 GN=B9J08_001484 PE=3 SV=1
163	tr|A0A2H0ZQK7|A0A2H0ZQK7_CANAR	14	0.002250456567649187	0.0002058283566553083	0.0001672922347463007	0.0003073566035630754	0.0002032126082733694		0.00031407625453189143	0.0002276495220735235	5.844259679751233E-05	0.00018971658504460527	7.12694643421238E-05	6.7576457978966E-05	0.00019084397799902758	0.00011622846499050697	9.532643618624743E-05	3.563700446672864E-05	Uncharacterized protein OS=Candidozyma auris OX=498019 GN=B9J08_001917 PE=4 SV=1
164	tr|A0AAW0VMQ6|A0AAW0VMQ6_CANAR	13	0.0004089513493493466	6.375875233147961E-05	8.827036018866116E-06	4.9625583606761164E-05	3.972689386611771E-05		0.0001216943471515359		1.9945582596218965E-06	4.3673520189717676E-05	5.645396101662512E-06	1.999466368381595E-06	5.218575108623135E-05	1.1025911221926323E-05	3.460377697566107E-06	5.333755449478643E-06	Serine hydroxymethyltransferase OS=Candidozyma auris OX=498019 GN=B9J08_01649 PE=3 SV=1
165	tr|A0A2H0ZC73|A0A2H0ZC73_CANAR	14	0.0003132976218195114	3.3459385395758925E-05	3.0817279833763624E-05	7.09949725757032E-05	3.564926387819573E-05		1.675489652893553E-05	2.901963972967328E-06	7.354851657993163E-06	1.826145091331436E-05	8.814832042593038E-06	2.1166422451225752E-05	4.7680170208220223E-05	7.006131943768053E-06	9.485534479931842E-06	2.950465937140665E-06	RuvB-like helicase OS=Candidozyma auris OX=498019 GN=B9J08_004932 PE=3 SV=1
166	tr|A0A2H1A6M6|A0A2H1A6M6_CANAR	14	0.0003483918018609512	4.294462399318172E-05	3.882651171601341E-05	4.063620477490865E-05	2.196614114969632E-05		5.5546330103689744E-05	3.5836942614196675E-06	8.23992718081435E-06	4.1307262046933E-05	1.14430425860714E-05	1.1208695905945486E-05	3.614897128687752E-05	3.0131611719879103E-06	2.7612514453646657E-05	5.914721229765356E-06	Uncharacterized protein OS=Candidozyma auris OX=498019 GN=B9J08_001018 PE=4 SV=1
167	tr|A0AAW0VJ38|A0AAW0VJ38_CANAR	13	0.0003143945204549401	2.2076232315054103E-05	3.0273398739624133E-05	4.315890713085262E-05	2.470167255890444E-05		5.652137895179252E-05	5.027900783676961E-06	6.903919800355126E-06	2.8771892785503508E-05	4.587561365291076E-06	1.133410133687692E-05	3.991064462380024E-05		3.548830342569666E-05	5.638606637511843E-06	glutamine--fructose-6-phosphate transaminase (isomerizing) OS=Candidozyma auris OX=498019 GN=B9J08_00492 PE=4 SV=1
168	tr|A0A5Q7YIA8|A0A5Q7YIA8_CANAR	14	0.0008952923210440553	6.5651596850563E-05	5.261620458147963E-05	9.94291960902239E-05	3.296135768556409E-05		0.00013555467292589198	3.075378548804821E-05	2.0203092294180097E-05	9.342807406516982E-05	1.8868931438469922E-05	3.548087906795258E-05	0.00014366909116200782	7.627228402232499E-05	5.8386073092421716E-05	3.2017082279757465E-05	60S ribosomal protein L33-A OS=Candidozyma auris OX=498019 GN=B9J08_000878 PE=3 SV=1
169	tr|A0A2H0ZFN1|A0A2H0ZFN1_CANAR	13	0.00027053231154662696	4.3287399629274626E-05		2.538163118670124E-05	3.3858372039807314E-05		1.4175923740176692E-05	7.060766566616295E-06	1.546442583456923E-05	2.1386187525262047E-05	2.675749775216335E-05	2.1638260810419887E-05	2.1472875654548705E-05	6.7310663711799825E-06	7.470476873180332E-06	2.5847427562727202E-05	Hydroxymethylglutaryl-CoA synthase OS=Candidozyma auris OX=498019 GN=B9J08_004500 PE=3 SV=1
170	tr|A0A2H0ZN51|A0A2H0ZN51_CANAR	12	0.0002719189506885911	3.815817762867422E-05	1.385072481261317E-05	8.255612359792686E-05	3.146112070197178E-05		5.561661682391895E-05	3.954312820822799E-06	3.3048338279821026E-06	2.3284955660009843E-05	2.9382611554188384E-06		1.1119047164906373E-05		4.157619908530319E-06	1.5171565858158725E-06	NADH-cytochrome b5 reductase OS=Candidozyma auris OX=498019 GN=B9J08_003681 PE=3 SV=1
172	tr|A0A2H0ZN28|A0A2H0ZN28_CANAR	12	0.0007157950339735332	7.474117060979087E-05	4.859536521960674E-05	0.0001946514871545614	7.984328159957663E-05		0.00011587922815065415		9.669454372095828E-06	6.391868320315486E-05	1.3091134459572634E-05	6.921207053259573E-06	7.670544831854803E-05		1.125338135037833E-05	2.0525192482334028E-05	SHSP domain-containing protein OS=Candidozyma auris OX=498019 GN=B9J08_003627 PE=4 SV=1
173	tr|A0A2H1A137|A0A2H1A137_CANAR	15	0.0015750462652790076	0.00012010756889411268	0.00017107314673172954	0.00012307738627435818	0.0001364065251876725	2.126494497328697E-05	0.00016272714734304848	0.00010013193424325651	7.370575085809467E-05	9.987400683385873E-05	7.503457975374848E-05	0.00014984801213941326	0.00012819907121364426	2.4675080890651945E-06	0.00013486898555264368	7.62596971910745E-05	ABC transporter domain-containing protein OS=Candidozyma auris OX=498019 GN=B9J08_001125 PE=3 SV=1
174	tr|A0AAW0VIV4|A0AAW0VIV4_CANAR	14	0.0010778842167528551	8.870273458217947E-05	0.00010389980879190491	0.000124709391362084	0.00010710651224255583		0.00011520288069220827	5.0527361578589314E-05	5.0966310547428836E-05	8.937459830521629E-05	3.0110333651635456E-05	9.030955799158116E-05	7.574088656420875E-05	2.0588747310259278E-05	0.00011063158047515687	2.0013512657846614E-05	Major facilitator superfamily (MFS) profile domain-containing protein OS=Candidozyma auris OX=498019 GN=B9J08_00304 PE=4 SV=1
175	tr|A0A2H1A0S8|A0A2H1A0S8_CANAR	13	0.0002373870257346064	1.0442291548835959E-05	2.2702339644328413E-05	4.346813291651298E-05	1.826272721699007E-05		2.721848270231603E-05		8.032751811222456E-06	2.7209737478439834E-05	6.018547374746019E-06	7.892421475030448E-06	2.863554132291999E-05	2.3992715201286424E-06	2.2594174511790006E-05	1.2510606211345545E-05	Enoyl reductase (ER) domain-containing protein OS=Candidozyma auris OX=498019 GN=B9J08_001067 PE=3 SV=1
177	tr|A0A2H1A809|A0A2H1A809_CANAR	14	0.00015348574489446837	1.8971126512672963E-05	8.849091280269968E-06	2.4580590756211516E-05	1.7972960723805723E-05		2.257185918703669E-05	2.294690506731228E-06	3.3534036316188453E-06	1.0848162294206137E-05	7.670300689612655E-06	2.9104789246026776E-06	1.7994134181124407E-05	5.347273294300669E-06	6.412652073838696E-06	3.7090208384362452E-06	dihydrolipoyllysine-residue succinyltransferase OS=Candidozyma auris OX=498019 GN=B9J08_000469 PE=3 SV=1
178	tr|A0A2H1A5J1|A0A2H1A5J1_CANAR	9	7.491683031066057E-05	1.3826671968854742E-05	4.557789982485113E-06	2.9207056293650155E-05	1.061969554269126E-05		6.344812565059342E-06		1.8350452238043184E-06	2.725246505981955E-06	1.5170632777732267E-06		4.283448950360463E-06				Survival factor 1 OS=Candidozyma auris OX=498019 GN=B9J08_000654 PE=3 SV=1
179	tr|A0AAW0VLC2|A0AAW0VLC2_CANAR	14	0.0014762318181879952	0.00023159644780736962	9.908336924197508E-05	0.00045151718461807383	0.00031310199607814904		0.0001293610474828522	1.1917155500692785E-05	1.5148081840527466E-05	0.0001000829587647336	2.412208576679549E-05	4.401983546115671E-06	5.988813265169756E-05	1.9944714552188785E-05	1.2716244611615968E-05	3.350415725208316E-06	Uncharacterized protein OS=Candidozyma auris OX=498019 GN=B9J08_01359 PE=4 SV=1
182	tr|A0A2H1A739|A0A2H1A739_CANAR	14	0.0004855245837075107	4.36605082231755E-05	4.731460710344774E-05	0.00010488038658602579	2.338691744946117E-05		5.797587628232287E-05	1.529666645079505E-05	9.417843228240464E-06	6.394980234393041E-05	1.232820059018865E-05	9.260845718821821E-06	5.2705669171126366E-05	1.6971161481629572E-05	1.1563635005006005E-05	1.681246407333931E-05	Large ribosomal subunit protein eL38 OS=Candidozyma auris OX=498019 GN=B9J08_000136 PE=3 SV=1
183	tr|A0A2H0ZJ52|A0A2H0ZJ52_CANAR	13	0.0003692372376171227	4.160260484731076E-05	7.806593592333557E-05	4.832765778881375E-05	4.8604753199761734E-05	3.885895651390018E-05	2.4187698214349924E-05		9.291271348428955E-06	1.6283191585291844E-05	8.632470403244631E-06	2.140157039366054E-05	1.9555550122684723E-05		1.287340344682687E-05	1.552173829513222E-06	Bud emergence protein 1 OS=Candidozyma auris OX=498019 GN=B9J08_004456 PE=4 SV=1
184	tr|A0A2H0ZUP3|A0A2H0ZUP3_CANAR	14	0.0014384715488295133	0.00010404825910196321	0.00013359042822542298	0.0002622686553503055	0.00010302866643797111		0.0003359605091064014	2.7179831372841875E-05	2.1237043289431532E-05	0.00013067664187885015	1.246347354332033E-05	1.9345179917668846E-05	0.00015749377998160876	3.575033461136534E-05	7.900758852632491E-05	1.6421157486037307E-05	60S ribosomal protein L27 OS=Candidozyma auris OX=498019 GN=B9J08_003919 PE=3 SV=1
185	tr|A0A2H0ZD76|A0A2H0ZD76_CANAR	14	0.0010414527884626344	9.767362663293601E-05	0.00012052810466441977	0.00012278719551943654	0.00011235519857547792		7.636568465325708E-05	2.9977598432829425E-05	4.8360006687548516E-05	7.209852295012147E-05	4.4325591330806864E-05	6.284237744242767E-05	9.175165502936828E-05	1.8469540269111233E-05	0.00010822846003357958	3.568922624131404E-05	non-specific serine/threonine protein kinase OS=Candidozyma auris OX=498019 GN=B9J08_004977 PE=3 SV=1
186	tr|A0AAW0VN56|A0AAW0VN56_CANAR	9	5.13006979675984E-05	6.400363575488818E-06	7.404438616727514E-06	1.3154854363450588E-05	6.51757287304379E-06		4.403072781581753E-06		2.343924073657501E-06	7.056323745557548E-06					2.1438950151876086E-06	1.8762529229032834E-06	Adenosine kinase OS=Candidozyma auris OX=498019 GN=B9J08_01523 PE=3 SV=1
190	tr|A0A2H1A244|A0A2H1A244_CANAR	13	0.0015531241460865401	3.0669636651678615E-05	1.1135643660022402E-05	0.0003931438907190962	2.901358910070879E-05		2.7297796112892013E-05	0.0009871484423475945	5.084442726190653E-06	1.8106579405731156E-05	1.0838097179185538E-05	7.821478997823598E-06	2.083618845908852E-05		6.906556676609582E-06	5.121804049918403E-06	Enoyl reductase (ER) domain-containing protein OS=Candidozyma auris OX=498019 GN=B9J08_001171 PE=3 SV=1
193	tr|A0A2H0ZCB7|A0A2H0ZCB7_CANAR	12	0.000459206434064075	1.1266940290018984E-05	1.1183983506365227E-05	1.3658874596454877E-05	1.1221156505793281E-05		1.2091347517379221E-05	4.385051133597382E-06		1.1865338589713778E-05	1.332124663772289E-05	0.00012943749284100636	0.0001279480021959796		0.0001108930051320386	1.933995118004757E-06	Uncharacterized protein OS=Candidozyma auris OX=498019 GN=B9J08_004972 PE=4 SV=1
195	tr|A0AAW0VBM4|A0AAW0VBM4_CANAR	4	4.154334623919103E-05	1.6314495473412173E-05		2.0596271849104453E-06	1.8164344932731233E-05		5.004878648137178E-06										Peptide hydrolase OS=Candidozyma auris OX=498019 GN=B9J08_03971 PE=3 SV=1
196	tr|A0A2H1A035|A0A2H1A035_CANAR	6	0.00010852440274330471	5.590014926922669E-06		2.2393968586140208E-05	2.4337645057767144E-05		1.9455283183127596E-06		3.424994937365494E-05	2.0007296480506985E-05							Protein transporter SEC13 OS=Candidozyma auris OX=498019 GN=B9J08_001099 PE=3 SV=1
207	tr|A0AAW0VAZ4|A0AAW0VAZ4_CANAR	15	0.001442733620948928	0.0001019587694338795	7.303265680805674E-05	0.00010211322493905113	8.996679957764038E-05	1.8989503976869623E-05	7.411721814869696E-05	0.0002118659016097158	0.00011210716310938143	9.977496234063056E-05	0.0001343449022224151	0.00011563978780645356	9.039021123405742E-05	4.629970936629916E-05	6.053423481745802E-05	0.00011159857555832237	Uncharacterized protein OS=Candidozyma auris OX=498019 GN=B9J08_04599 PE=3 SV=1
208	tr|A0A2H0ZNN7|A0A2H0ZNN7_CANAR	13	0.00024543461267199674	1.6677177231038547E-05	1.0197345104642777E-05	1.2547460486334931E-05	1.8812658187617573E-05		7.312334953689962E-06	4.081047979110158E-05	2.8373013216607504E-05	2.1370063507762326E-05	1.264331528521162E-05	2.0508375684232734E-05	2.5807611383395867E-05		1.6162104347523493E-05	1.4212673492837799E-05	RlpA-like protein double-psi beta-barrel domain-containing protein OS=Candidozyma auris OX=498019 GN=B9J08_003863 PE=4 SV=1
210	tr|A0A2H0ZN06|A0A2H0ZN06_CANAR	15	0.0019991673173238226	0.00030877401745983116	0.00010710775895369155	0.0001928303007156929	0.00043944645582772644	1.0099961343739804E-05	0.00015664896376205666	9.150796748029521E-05	3.87918612425941E-05	0.0001691928620564503	0.00010847887739811696	3.5885829615903325E-05	0.0001579450347909783	8.832353380585812E-05	5.796137837458378E-05	3.617251449630402E-05	Transketolase OS=Candidozyma auris OX=498019 GN=B9J08_003615 PE=3 SV=1
211	tr|A0A2H0ZUB3|A0A2H0ZUB3_CANAR	13	0.0007638874075739841	5.5981253595990424E-05	6.0612459379210515E-05	0.0001304427531517245	4.707088896871844E-05		0.00010887361991804673	2.9322210509717366E-05	1.9831080065577724E-05	9.467215809967951E-05	2.6357447332730376E-05		9.106571068724765E-05	2.8474860393825094E-05	2.92027405240734E-05	4.198022494744249E-05	60S ribosomal protein L34-B OS=Candidozyma auris OX=498019 GN=B9J08_003393 PE=3 SV=1
212	tr|A0AAW0VLE6|A0AAW0VLE6_CANAR	7	2.1606046669113055E-05	3.6172363632062883E-06	1.5010092256876919E-06	3.4991546755067437E-06	2.596957035757123E-06		5.623964282356831E-06					6.308606570226241E-07	4.136864429575755E-06				Ubiquitin carboxyl-terminal hydrolase OS=Candidozyma auris OX=498019 GN=B9J08_01026 PE=3 SV=1
214	tr|A0A2H0ZGD1|A0A2H0ZGD1_CANAR	14	0.0007931264047365739	2.9563199073828678E-05	5.280431035402215E-05	0.0003599177943585351	5.3033451651071976E-05		1.769495927003948E-05	0.00011899779133145864	1.6479299796712774E-05	2.121425480497438E-05	7.14179622028738E-05	2.6939801772552173E-05	8.709613064924595E-06	1.333947694095866E-06	1.2134289711539846E-05	2.885729649944664E-06	t-SNARE coiled-coil homology domain-containing protein OS=Candidozyma auris OX=498019 GN=B9J08_004691 PE=3 SV=1
221	tr|A0AAW0VAS0|A0AAW0VAS0_CANAR	12	0.00019617970808069436	1.983239375923712E-05	3.7002706805865405E-05	2.762610089417105E-05	2.072821677219031E-05	1.3889926678944968E-05	2.3355268904717686E-05	2.5481608233059456E-06	4.913041835175292E-06			1.0835133576327266E-05	1.851344693722913E-05		1.5505487092446487E-05	1.4298240010837067E-06	Phospholipid-transporting ATPase OS=Candidozyma auris OX=498019 GN=B9J08_04726 PE=3 SV=1
225	tr|A0AAW0VC82|A0AAW0VC82_CANAR	14	0.00029734753426254474	1.8617286047789125E-05	4.436401788709123E-05	4.025862137678629E-05	3.3012260304018996E-05	1.0989046124489772E-05	3.57526779805748E-05	1.0250671113687583E-06	1.1798600495313996E-05	1.5409970603221298E-05	4.247715242935968E-06	2.5489473276298888E-05	2.621156746277941E-05		2.580516251196446E-05	4.366067837911754E-06	Myosin-1 OS=Candidozyma auris OX=498019 GN=B9J08_04096 PE=3 SV=1
226	tr|A0A2H0ZD80|A0A2H0ZD80_CANAR	15	0.015812639183435666	0.0005943580941771331	0.000293570422782022	0.00013016504706011726	0.000738373327414223	0.0007191788519045315	0.001329912230079177	0.0008709746538461565	0.0009812371094919433	0.0007929540787148258	0.0009282502665519115	0.0016994007627179147	0.0023747437396302432	0.0010031207036301486	0.0028508290829098995	0.0005055708125254193	Protein YOP1 OS=Candidozyma auris OX=498019 GN=B9J08_005283 PE=3 SV=1
227	tr|A0AAW0VAQ2|A0AAW0VAQ2_CANAR	3	5.312395503764365E-06	1.4761108274315497E-06	1.461987107758179E-06	2.374297568574636E-06													PH domain-containing protein OS=Candidozyma auris OX=498019 GN=B9J08_04672 PE=3 SV=1
228	tr|A0AAW0VEY6|A0AAW0VEY6_CANAR	14	0.00025022282214143374	2.539016175080251E-05	2.8788311430174614E-05	2.4237833829266452E-05	2.3006377464127798E-05		3.066308509071303E-05	4.957534556382051E-06	1.7222920933978666E-05	2.0315101205590872E-05	8.196090956134721E-06	1.0128090566083475E-05	2.7013924839706232E-05	2.9001439805171054E-06	2.2549216970486364E-05	4.854028567469904E-06	glucan 1,3-beta-glucosidase OS=Candidozyma auris OX=498019 GN=B9J08_02013 PE=3 SV=1
229	tr|A0AAW0VCT3|A0AAW0VCT3_CANAR	13	7.386342146850052E-05	6.667859869746142E-06	4.925683307257913E-06	4.147488349024495E-06	7.199192159883075E-06		7.736824375908473E-06	5.7643411136503955E-06	2.6862822037554813E-06	3.0974195017186317E-06	3.4288214338777928E-06	4.985639952117527E-06	1.3984471881852273E-05		7.3068875690881935E-06	1.9325097506201333E-06	ABC transporter domain-containing protein OS=Candidozyma auris OX=498019 GN=B9J08_04313 PE=4 SV=1
230	tr|A0A2H1A6J7|A0A2H1A6J7_CANAR	15	0.00427692151857947	0.00020756209943116618	0.0002955769063835357	0.00021042459288302508	0.0002716668731744665	6.937142734648272E-05	0.00019984790212574752	0.0013525858568882538	0.000930749509462941	0.00015745135038316272	8.662942339145342E-05	0.00013109367928011223	0.00013761396353440274	3.520421456473171E-05	0.00014862266900906288	4.252105072092583E-05	Band 7 domain-containing protein OS=Candidozyma auris OX=498019 GN=B9J08_000987 PE=3 SV=1
231	tr|A0AAW0VDY4|A0AAW0VDY4_CANAR	13	0.0036806257012219536	0.0002637593644578688	0.00013776496054373035	0.0001950852436392455	0.00017847088415705317		0.00015578039515590992		0.00019588065686219078	0.00043383562643316774	0.00046025848117691446	0.0002550530858991619	0.0004218902622760451	0.000161542467843485	0.00018743036121531809	0.000633873911561863	WW domain-containing protein OS=Candidozyma auris OX=498019 GN=B9J08_03429 PE=4 SV=1
232	tr|A0A2H0ZCP9|A0A2H0ZCP9_CANAR	15	0.002087184972776283	0.00011097466449521836	0.00011463469926578204	0.00021932757952972402	0.00014483815094764197	0.00021883140813572086	0.0002642230186262579	8.805302036359001E-05	7.5646566735864E-05	0.00019822929948838254	7.900828195440177E-05	5.9078473560008027E-05	0.00020128880758347607	0.0001850292937178477	8.127216758160353E-05	4.674954079076413E-05	60S ribosomal protein L5 OS=Candidozyma auris OX=498019 GN=B9J08_005099 PE=3 SV=1
234	tr|A0AAW0V9N4|A0AAW0V9N4_CANAR	15	0.0006426536925645123	1.2638922433540464E-05	1.7410439872996193E-05	1.9327906933665253E-05	3.233177530940716E-05	0.00010130784341658463	9.972081618743685E-06	5.380607334113505E-05	6.843679934287583E-05	2.564628287802413E-05	1.608947847122803E-05	9.787106201537832E-05	6.853174114009717E-05	2.1257373490438155E-05	8.530838388614911E-05	1.2717528414249184E-05	CFEM domain-containing protein OS=Candidozyma auris OX=498019 GN=B9J08_05224 PE=4 SV=1
235	tr|A0A2H0ZYX4|A0A2H0ZYX4_CANAR	15	0.001601279426745049	0.0001561597143505197	0.00012933045861546763	0.00023940091195759618	0.00020470812740433424	2.4188378940853376E-05	0.00018005935078760626	0.00011900606579219526	4.799370143608096E-05	0.00011349424344444727	0.00011794531241882594	4.685416605770714E-05	0.00010909862151852621	5.17133932816924E-05	2.9985869273310314E-05	3.134111146588572E-05	Uncharacterized protein OS=Candidozyma auris OX=498019 GN=B9J08_001940 PE=4 SV=1
239	tr|A0A2H1A0T5|A0A2H1A0T5_CANAR	15	0.00040747055088163935	3.2296249536226606E-05	3.837803821334002E-05	7.372409048904376E-05	2.5485819817524123E-05	1.3872332928439229E-05	5.7602007903326575E-05	5.835147046588315E-06	9.719879447451308E-06	3.9791300878512025E-05	1.839296834913605E-05	8.851976605583312E-06	4.700535916816404E-05	9.97815241548118E-06	1.3774986601554532E-05	1.2762241481268212E-05	Aminomethyltransferase OS=Candidozyma auris OX=498019 GN=B9J08_001073 PE=3 SV=1
240	tr|A0AAW0VLL1|A0AAW0VLL1_CANAR	15	0.0006207523021647078	4.8858942974049884E-05	6.182093075658857E-05	8.971971914946274E-05	0.00011913749818983548	2.843969731231735E-05	4.7857531190839706E-05	2.2422889198359316E-05	1.7989622054745594E-05	3.027008451984371E-05	1.248158037275918E-05	1.5785030088489977E-05	3.6679518233178415E-05	1.0527625022090639E-05	7.361325618059212E-05	5.148376921555135E-06	Ras-like protein 1 OS=Candidozyma auris OX=498019 GN=B9J08_01305 PE=3 SV=1
242	tr|A0A2H0ZWG5|A0A2H0ZWG5_CANAR	13	0.000486483693114953	7.714136640848163E-05	9.397361123616906E-05	7.392180206143036E-05	6.279173756988081E-05		5.244732668359149E-05	8.748863152196073E-06	1.9688093064254774E-05	3.0334985287771925E-05	2.103818061039737E-05	1.0828328542542437E-05	1.7553454821796906E-05		1.4344992687113747E-05	3.6709509893264017E-06	AMP-activated protein kinase glycogen-binding domain-containing protein OS=Candidozyma auris OX=498019 GN=B9J08_002104 PE=3 SV=1
243	tr|A0A2H1A6I3|A0A2H1A6I3_CANAR	15	0.0008862107907130193	0.00011866040178634682	8.164477793419823E-05	0.00014958288464108173	0.00010964500303867767	3.1874341977071295E-05	9.667281700206133E-05	3.1322857860996204E-05	2.323057308320935E-05	6.886218555919121E-05	2.9126359234946835E-05	1.8605166518737552E-05	6.293794526584106E-05	2.311575735218115E-05	2.7684663402370874E-05	1.3245056056107978E-05	ATP-dependent RNA helicase eIF4A OS=Candidozyma auris OX=498019 GN=B9J08_000996 PE=3 SV=1
244	tr|A0A2H1A5X4|A0A2H1A5X4_CANAR	13	0.00017549242452347753	2.6745205004257482E-05	2.8858607413150937E-06	3.1954766929961235E-05	4.48797074108594E-05		1.7619470544440226E-05	6.669455193164878E-06	2.291109327664298E-06	5.0844437348945655E-06	9.774700452282251E-06	1.800453155344255E-06	1.5648342688466322E-05		3.418779810216965E-06	6.720129530610562E-06	Polyadenylate-binding protein OS=Candidozyma auris OX=498019 GN=B9J08_000774 PE=3 SV=1
245	tr|A0A2H1A820|A0A2H1A820_CANAR	15	0.001067344396135599	9.485542870776785E-05	0.000137617182031927	0.00011377506943093359	0.000161605544736377	0.00013764645601530657	6.798901000181864E-05	4.7492313364337834E-05	4.578537352586687E-05	7.3119362826884E-05	3.3731080191114565E-05	4.121346221173895E-05	4.4523392436075756E-05	1.552924938288361E-05	3.9650119101156585E-05	1.2811352171410218E-05	V-SNARE coiled-coil homology domain-containing protein OS=Candidozyma auris OX=498019 GN=B9J08_000485 PE=3 SV=1
247	tr|A0A2H0ZPC2|A0A2H0ZPC2_CANAR	15	0.0009808317289692868	7.459717305625915E-05	3.6031156020230645E-05	0.00017317529139073575	7.403784348568586E-05	1.3868182473943067E-05	0.00015113673956725242	8.296366072299244E-06	1.3026266057198005E-05	0.00013445686666192184	3.3078809288371436E-05	1.4252077140365886E-05	0.0001660262928332031	1.404117971732761E-05	1.5579115707769064E-05	5.9228369496723667E-05	Pyruvate dehydrogenase E1 component subunit alpha OS=Candidozyma auris OX=498019 GN=B9J08_003785 PE=4 SV=1
249	tr|A0AAW0VE44|A0AAW0VE44_CANAR	5	0.00016107333667277684	1.5140068278870062E-05	1.3926559392133045E-05	3.691076228584821E-05	9.34791605549035E-05		1.6167861610220282E-06										Uncharacterized protein OS=Candidozyma auris OX=498019 GN=B9J08_03524 PE=4 SV=1
252	tr|A0A2H0ZUY6|A0A2H0ZUY6_CANAR	15	0.003388723889467431	0.0003282958183415706	0.0003437009415805048	0.00027861788800912787	0.00044141747929462465	0.00020688266729707158	0.0003600394098547215	0.0001444367081439059	0.00017118141438763397	0.00019412265920045106	9.089680597863905E-05	0.00021044143933318448	0.000249732558518469	7.092428034888674E-05	0.0002710059338983531	2.7027885280286802E-05	Major facilitator superfamily (MFS) profile domain-containing protein OS=Candidozyma auris OX=498019 GN=B9J08_002250 PE=3 SV=1
254	tr|A0AAW0V8W3|A0AAW0V8W3_CANAR	15	0.3574387292951904	0.02172931325732629	0.01265029589043623	0.010361786323981239	0.027528504916185335	0.009180815473661326	0.043388393584530865	0.014014969291438702	0.027042400457114948	0.024364053433139556	0.017553282708286107	0.029212967677223298	0.038726147774943764	0.027519817441717852	0.04680174206164735	0.0073642390035576115	Opaque-phase-specific protein OP4 OS=Candidozyma auris OX=498019 GN=B9J08_04902 PE=4 SV=1
255	tr|A0A2H0ZS48|A0A2H0ZS48_CANAR	15	0.003500325218567573	0.0003012789191277998	0.0002212963884924813	0.00039865635137193144	0.0002714736319384429	4.4934282170733645E-05	0.00042467961534326903	7.242819359676907E-05	0.00012191357484971431	0.00044175844039523454	0.00012074781485774789	9.930059546255746E-05	0.00045621115842004974	0.00017344158923140074	0.00018341008679816445	0.00016879457651127695	40S ribosomal protein S24 OS=Candidozyma auris OX=498019 GN=B9J08_003089 PE=3 SV=1
257	tr|A0A2H0ZQC0|A0A2H0ZQC0_CANAR	12	0.0004141753794425324	2.66584984236808E-05	7.775455610826107E-05	4.637273643688795E-05	4.9804061451612834E-05		4.104207270282192E-05	5.111444855848726E-06	3.313036347238588E-05	3.703303421648126E-05		3.585545081091554E-05	1.549720039796653E-05		4.349251935072226E-05	2.42344121494753E-06	Metallo-beta-lactamase domain-containing protein OS=Candidozyma auris OX=498019 GN=B9J08_004018 PE=4 SV=1
258	tr|A0A2H0ZV89|A0A2H0ZV89_CANAR	11	0.00028925424756089867	2.97686515396387E-05	6.1716073270348685E-06	5.218767241634985E-05	1.5047304872703468E-05		7.92794583630316E-05		8.367033459544844E-06	3.266340417416525E-05		9.55958670197584E-06	3.9785804462697926E-05		4.211536527045958E-06	1.221218771671032E-05	2-oxoglutarate dehydrogenase, mitochondrial OS=Candidozyma auris OX=498019 GN=B9J08_002363 PE=3 SV=1
259	tr|A0A2H1A6V9|A0A2H1A6V9_CANAR	2	3.260920849570311E-05	2.3523501350618452E-05		9.085707145084658E-06													Homoserine dehydrogenase OS=Candidozyma auris OX=498019 GN=B9J08_000055 PE=1 SV=1
260	tr|A0AAW0VHG0|A0AAW0VHG0_CANAR	15	0.002624045522378661	0.00022279497485810733	0.00022160150279602962	0.0002412020892355222	0.00030316127983242257	0.00013153578623653725	0.0002063525923068567	0.0001386661711780131	0.00014048877712368504	0.0001252074475625735	0.000109887105393911	0.00019575651667721154	0.00023581163429040465	4.263608570514426E-05	0.00021526677152164286	9.367678766059891E-05	FAD-binding FR-type domain-containing protein OS=Candidozyma auris OX=498019 GN=B9J08_02659 PE=3 SV=1
261	tr|A0A2H1A3X3|A0A2H1A3X3_CANAR	9	0.000144275770761593	3.471407884405502E-05	1.8518563941185482E-05	1.4209563564573218E-05	3.3774615098693576E-05		1.3828781160833466E-05		1.3999053583721921E-05	7.203569892156739E-06		2.2449693038922965E-06	5.782575372481253E-06				Uncharacterized protein OS=Candidozyma auris OX=498019 GN=B9J08_000671 PE=4 SV=1
265	tr|A0AAW0VF89|A0AAW0VF89_CANAR	15	0.006087788404148006	0.0005120397205060805	0.000631986163773591	0.0006479834552800022	0.000668336413678318	0.0005535237193608108	0.0005320910126455347	0.00034767614466314333	0.0002775640256958663	0.0003193656775810226	0.00016328761861713774	0.00035612912601790434	0.00045249416072168846	0.00011160442868370569	0.00040682385193687207	0.0001068828849863275	ferric-chelate reductase (NADPH) OS=Candidozyma auris OX=498019 GN=B9J08_01967 PE=3 SV=1
267	tr|A0A2H1A7F9|A0A2H1A7F9_CANAR	15	0.010875390486625345	0.001595388696495799	0.0006219559265109708	0.0013156825371114797	0.0016692526185389986	0.0005994306696789403	0.0008716416501501848	0.0004661024385784107	0.00030471840771722017	0.0006735159302830102	0.000512008303692636	0.000382412446181234	0.0008104301484967918	0.0005335484735551386	0.0003143295989669158	0.0002049726406676125	phosphopyruvate hydratase OS=Candidozyma auris OX=498019 GN=B9J08_000274 PE=3 SV=1
269	tr|A0A2H0ZQ92|A0A2H0ZQ92_CANAR	14	0.0013728507794636621	6.550383929379832E-05	8.479450468399795E-05	0.0002068925126066306	5.338211099822496E-05		0.0002914770622228235	1.7746752929089785E-05	3.178772652043171E-05	0.0001982990566314626	2.4974600472769464E-05	6.50449400441175E-05	0.0002024403209804777	2.5003266578714138E-05	4.9351350459259156E-05	5.6152735041864554E-05	Acetyl-coenzyme A synthetase OS=Candidozyma auris OX=498019 GN=B9J08_003998 PE=3 SV=1
270	tr|A0A0L0NYI4|A0A0L0NYI4_CANAR	14	0.000700254911935465	4.775121053564884E-05	3.2712892379635865E-05	1.195317260963661E-05	9.211087287511511E-05		9.760469535111678E-05	1.0360784066227848E-05	5.933504299221611E-05	7.28071064245776E-05	2.7256558889513782E-05	4.342082236224708E-05	5.841682761554595E-05	3.9313112071104534E-05	9.2881550634726E-05	1.4330263128152811E-05	Triacylglycerol lipase OS=Candidozyma auris OX=498019 GN=B9J08_004156 PE=4 SV=1
271	tr|A0A2H0ZKQ1|A0A2H0ZKQ1_CANAR	15	0.004232725622497616	0.0005365988724660539	0.00021575803976085547	0.000538934002044546	0.0004601217473276226	6.834916257303203E-05	0.0005152086362574127	0.00017100367645908008	0.00010747009294236841	0.00042987401710316975	0.00021033392198024637	0.00015638204679548493	0.00042914501507028744	0.00014105527915363628	0.000165845978079288	8.664513448453051E-05	Inositol-3-phosphate synthase OS=Candidozyma auris OX=498019 GN=B9J08_002762 PE=3 SV=1
272	tr|A0A2H1A2I2|A0A2H1A2I2_CANAR	15	0.007193871391217885	0.0007287293108375105	0.0005086809878033201	0.001088860884409411	0.0007114594888912517	0.00012139776600817229	0.000628849454872888	0.00024254501708493299	0.00026367084359609405	0.0006236964277148751	0.0003827697156052803	0.0002511174002805672	0.0006855702667320271	0.0002904061207380289	0.000373659891908444	0.0002924578147350817	non-chaperonin molecular chaperone ATPase OS=Candidozyma auris OX=498019 GN=B9J08_000102 PE=3 SV=1
273	tr|A0A5C1DZP3|A0A5C1DZP3_CANAR	14	0.002660304615734794	0.00025818785508902633	0.00023085223112498057	0.0006427016107381665	0.0001912166950432819		0.00031838754210406005	1.9884035477830402E-05	4.8575268621914475E-05	0.0003746529633476546	4.1963773416819166E-05	4.27196997313961E-05	0.00024268254335105055	8.148531123645078E-05	6.667214523502972E-05	0.00010032294121713274	Histone H2B OS=Candidozyma auris OX=498019 GN=B9J08_005145 PE=3 SV=1
274	tr|A0A2H0ZV23|A0A2H0ZV23_CANAR	15	0.0014422879802067138	0.0002103795763115377	9.215320134940568E-05	0.0004759459269050064	0.0001240932359885458	1.348172034302694E-05	0.00017007640966633887	2.7341509805335047E-05	2.2381695524900492E-05	0.00010084565461231794	2.7247481186626096E-05	1.9576346915339507E-05	8.26898118236496E-05	2.9819189050417536E-05	2.590505014205659E-05	2.0351170582209493E-05	Catalase OS=Candidozyma auris OX=498019 GN=B9J08_002298 PE=3 SV=1
277	tr|A0A2H0ZV74|A0A2H0ZV74_CANAR	15	0.0012162923290698446	0.00014662187723397572	0.00012614234992854695	0.00018396630033941982	0.00011600664084439986	9.627174980001008E-06	0.00016677230841811714	4.2139736598745504E-05	4.969297908546785E-05	9.676816322524294E-05	3.108726449952828E-05	3.129454704247815E-05	0.00010189365404998676	3.1403022196997316E-05	5.2911397890808736E-05	2.9964912736128787E-05	6-phosphogluconate dehydrogenase, decarboxylating OS=Candidozyma auris OX=498019 GN=B9J08_002350 PE=3 SV=1
278	tr|A0A2H0ZKB0|A0A2H0ZKB0_CANAR	12	0.00012607395288214768	3.878379158024804E-06	8.398920265904257E-06	3.326884224701671E-05	3.809425085043519E-06		1.9167549746419084E-05		5.2695766611240635E-06	1.8010011024833707E-05	1.7818407440745158E-06	2.0621293878169007E-06	1.9485486282507223E-05		6.509590505436831E-06	4.432201773946043E-06	Phosphoenolpyruvate carboxykinase (ATP) OS=Candidozyma auris OX=498019 GN=B9J08_002669 PE=3 SV=1
279	tr|A0A2H0ZIP1|A0A2H0ZIP1_CANAR	15	0.00257561656155762	0.00027365973610299685	0.00016940952745047422	0.00044968317651949605	0.00029342240737527647	2.1354584349009087E-05	0.00028526232148210027	7.426670948549829E-05	0.0001239073668014524	0.00019771909254891144	0.0001671255135249576	7.335840030113832E-05	0.000197863631773396	7.812071796499687E-05	0.00010476009112291207	6.570328475500337E-05	alcohol dehydrogenase OS=Candidozyma auris OX=498019 GN=B9J08_004331 PE=3 SV=1
280	tr|A0AAW0VD14|A0AAW0VD14_CANAR	13	0.0003158579148645091	4.013760414991392E-05	2.196192717216627E-05	2.798458080916198E-05	8.173812178452583E-05		2.1666619877294567E-05	2.099681054056609E-05	4.642323409216622E-06	2.1353939490262604E-05	6.303459732535981E-06	4.645070694632757E-06	4.481271585944807E-05	9.269936094016338E-06	1.0344805250768002E-05		Uncharacterized protein OS=Candidozyma auris OX=498019 GN=B9J08_04417 PE=4 SV=1
281	tr|A0A2H0ZMF3|A0A2H0ZMF3_CANAR	14	0.00041246365596136494	5.746983736587345E-05	3.7838345140748E-05	4.176825991421138E-05	4.327983339496904E-05	1.0483578194529631E-05	4.981701346379345E-05	8.383161301346592E-06	1.9295461103778384E-05	2.4635847998023313E-05	1.2417070997856989E-05	2.866199703937089E-05	4.368501206153099E-05		2.9415488203750144E-05	5.3127497815827045E-06	Clathrin heavy chain OS=Candidozyma auris OX=498019 GN=B9J08_003069 PE=3 SV=1
282	tr|A0A2H0ZM99|A0A2H0ZM99_CANAR	15	0.010859141050335397	0.000992293143801955	0.0011302278800796222	0.001774675597096578	0.0010631779970867025	0.00035844463140897244	0.0012214785646139069	0.0003459251568461998	0.00034149736468447366	0.0009838190154337657	0.0003840790118197037	0.0003380305829227244	0.0008719075066068269	0.0003609886734512368	0.0004009914065268888	0.0002916045179558401	Heat shock protein SSA2 OS=Candidozyma auris OX=498019 GN=B9J08_003364 PE=3 SV=1
283	tr|A0A2H0ZDC5|A0A2H0ZDC5_CANAR	14	0.0036906740236062555	0.0002809772346839298	0.0001944915637170981	0.0004681931036882631	0.00033782408087815543		0.0005333009145032765	9.044959599757185E-05	0.00011550822907477459	0.0003834111803352915	0.00016615761787565803	0.00017693556253715705	0.00042595184042097813	0.00014355906074429704	0.00028170798742030087	9.220605172950407E-05	Small ribosomal subunit protein uS2 OS=Candidozyma auris OX=498019 GN=RPS0 PE=3 SV=1
285	tr|A0A2H0ZVC9|A0A2H0ZVC9_CANAR	14	0.0012288603692948655	6.336588484508751E-05	5.203278096436626E-05	0.00010340293646987479	9.531092204642523E-05		0.00022422495478157284	5.228180041860979E-05	5.293711326265211E-05	0.00015107776269431241	5.3257188742316415E-05	3.7290178767217104E-05	0.0001667555241184251	6.744023416815128E-05	5.670418370316703E-05	5.277890431268761E-05	60S ribosomal protein L9-B OS=Candidozyma auris OX=498019 GN=B9J08_002367 PE=3 SV=1
286	tr|A0AAW0VJ66|A0AAW0VJ66_CANAR	14	0.001554511189263202	5.688284649971759E-05	8.703031757192524E-05	0.00018547996177130808	8.42318582275849E-05		0.0003136413032587063	3.851067270961534E-05	6.467683912989159E-05	0.0001978041856135236	4.464596441425842E-05	3.4974834072266705E-05	0.0002171711632607514	8.180412771672339E-05	9.157694075659394E-05	5.6080174260335374E-05	60S ribosomal protein L21-A OS=Candidozyma auris OX=498019 GN=B9J08_00428 PE=3 SV=1
291	tr|A0AAW0V9T0|A0AAW0V9T0_CANAR	14	0.0005621571204059232	5.566876561646173E-05	4.701877748672258E-05	8.311012460873804E-05	3.90785655542549E-05		8.370258724314917E-05	7.819658533210052E-06	1.959289947568627E-05	6.027078931799786E-05	1.9606004480697617E-05	1.7612244039193076E-05	5.2324656239813815E-05	1.2676400444882627E-05	4.6526940559960735E-05	1.7148706805154643E-05	ABC transporter ATP-binding protein ARB1 OS=Candidozyma auris OX=498019 GN=B9J08_04883 PE=4 SV=1
292	tr|A0A2H0ZD43|A0A2H0ZD43_CANAR	15	0.00758387945314444	0.0008579323577529558	0.0007890830359106561	0.0012735007299651364	0.0009668083387207559	0.00011266317367623247	0.0007365509859812615	0.00021983986351258858	0.0002564037644397945	0.0005652410973328855	0.0002921014370018125	0.00023007235127775537	0.0004032414115968635	0.0003719527299416091	0.0003593651268080527	0.00014912304922607913	Hsp82-like protein OS=Candidozyma auris OX=498019 GN=B9J08_004918 PE=3 SV=1
293	tr|A0A2H0ZJ33|A0A2H0ZJ33_CANAR	13	0.002534702746563401	2.7497394406029643E-05	0.0003033150981020464	0.00040099679133396394	0.0003031226837827363		0.00014699298982612957		9.71392039535471E-06	9.45154974012509E-05	0.0006054374244544154	8.83573525828352E-06	0.000570088601484845	2.345531181058994E-05	3.170942242548188E-05	9.021875882274552E-06	60S ribosomal protein L8 OS=Candidozyma auris OX=498019 GN=B9J08_004434 PE=3 SV=1
294	tr|A0AAW0VJB1|A0AAW0VJB1_CANAR	15	0.0060564229575254475	0.001209703284391487	0.0002454703840398762	0.0005004253344936729	0.0013709001204149336	0.00022712832329447116	0.00010795216726981631	0.0004013718252390562	0.00018996327779827456	8.733575143719645E-05	0.0007967332843365039	0.0001391683962685153	0.00023089546245470079	0.00025017389237612305	0.00024139975619541482	5.780169751540497E-05	Uncharacterized protein OS=Candidozyma auris OX=498019 GN=B9J08_00593 PE=4 SV=1
296	tr|A0A2H0ZSJ0|A0A2H0ZSJ0_CANAR	14	0.0005034553860345161	6.861847345778585E-05	3.798903957287926E-05	4.292773813514269E-05	3.6561410493791896E-05		5.487334822342281E-05	2.687378292089398E-05	2.0661515819682385E-05	5.164562209959736E-05	2.8305443435880904E-05	1.5626013461522972E-05	5.4775846157133296E-05	2.3904836222920075E-05	2.125642415573574E-05	1.9435891878126846E-05	40S ribosomal protein S28-A OS=Candidozyma auris OX=498019 GN=B9J08_003288 PE=3 SV=1
297	tr|A0AAW0VA85|A0AAW0VA85_CANAR	14	0.00035584232657770947	2.856446520304304E-05	3.796084683611097E-05	3.250945773026807E-05	5.647044744210762E-05	2.9744323508943967E-05	2.2853808601096087E-05	2.224682706157437E-05	1.4979181533133012E-05	1.5118694593566456E-05	6.007447681850574E-06	1.7117750588356946E-05	3.119495453258886E-05		3.724075061534719E-05	3.833370649722222E-06	PhoD-like phosphatase domain-containing protein OS=Candidozyma auris OX=498019 GN=B9J08_05058 PE=4 SV=1
300	tr|A0A2H0ZV67|A0A2H0ZV67_CANAR	13	0.0002609125855511507	2.7830902162667833E-05	4.104478364978673E-05	2.2277525800592184E-05	3.686563168438801E-05		2.1097613034173776E-05	8.521522010346846E-06	9.817064428217916E-06	5.030017188373868E-06	1.9033605219281987E-06	1.1619583845873495E-05	5.288635388043046E-05		1.8903926554287347E-05	3.11430079008404E-06	Phospholipid-transporting ATPase OS=Candidozyma auris OX=498019 GN=B9J08_002346 PE=3 SV=1
301	tr|A0A2H0ZDH0|A0A2H0ZDH0_CANAR	5	4.074052963991539E-05	5.332364102978127E-06	7.784326038713196E-06	1.4092494176353574E-05	4.370588560118085E-06		9.160756761752401E-06										Activator of Hsp90 ATPase AHSA1-like N-terminal domain-containing protein OS=Candidozyma auris OX=498019 GN=B9J08_005371 PE=3 SV=1
309	tr|A0A2H0ZYM3|A0A2H0ZYM3_CANAR	14	0.001220475412689975	6.748539119839157E-05	8.376914566885582E-05	0.00010107611853398923	7.726116070463519E-05		0.0002624972180983567	3.854594243195004E-05	3.7639268645828913E-05	0.00013162249548928802	2.9314349657289814E-05	3.699292354977278E-05	0.00018876697622763997	4.8276660103615794E-05	7.634058069510286E-05	4.0887181685258306E-05	Ribosomal protein L15 OS=Candidozyma auris OX=498019 GN=B9J08_001851 PE=3 SV=1
318	tr|A0AAW0VH03|A0AAW0VH03_CANAR	12	9.382353415435542E-05	6.426789301021591E-06	8.068607619692066E-06	1.3762753735158478E-05	8.224532105592982E-06		1.2312514083424733E-05		8.465715765584453E-06	1.1132196340915265E-05	3.703459896493197E-06	2.974366850119252E-06	9.861458799301276E-06		6.029702196539467E-06	2.8614374605126686E-06	Calcineurin-like phosphoesterase domain-containing protein OS=Candidozyma auris OX=498019 GN=B9J08_02632 PE=4 SV=1
329	tr|A0A2H1A660|A0A2H1A660_CANAR	12	0.0002182525108388747	2.595352801833206E-05	3.814678012410322E-05	2.9077544366665477E-05	2.437895136321813E-05		1.68284909871172E-05		5.982696728013963E-06	1.5039533548602492E-05	5.509855978679955E-06	8.877903784303513E-06	2.2292621397706266E-05		2.1079127666203302E-05	5.085476875929102E-06	Fumarate reductase OS=Candidozyma auris OX=498019 GN=B9J08_000874 PE=3 SV=1
330	tr|A0A2H0ZUS4|A0A2H0ZUS4_CANAR	11	0.0007473136746135836	7.248921558113167E-05	8.749739348983514E-05	6.685555634344841E-05	0.0001109280782696268		7.449252168831306E-05		5.3001926776826285E-05	6.0730153417611836E-05		5.692891650064053E-05	6.943783525481009E-05	2.05836286695819E-05	7.436844862175792E-05		Cysteine-rich transmembrane domain-containing protein OS=Candidozyma auris OX=498019 GN=B9J08_004065 PE=3 SV=1
333	tr|A0A2H0ZRL1|A0A2H0ZRL1_CANAR	14	0.0019192134843070076	6.634914540214068E-05	0.00011031410659835746	0.00022999245704650897	9.279628652002499E-05		0.0006196916262726016	3.399658795641486E-05	4.9433190629852174E-05	0.00023222869672679498	3.7659229932193666E-05	2.360373603504626E-05	0.0002520072772896324	7.186165611812779E-05	6.165179862203281E-05	3.762768915727884E-05	40S ribosomal protein S11-A OS=Candidozyma auris OX=498019 GN=B9J08_002921 PE=3 SV=1
334	tr|A0A2H1A2F2|A0A2H1A2F2_CANAR	14	0.0031704154763797098	0.00031674692311032426	0.00033991321889731283	0.0006056940462379059	0.00035590238522834153		0.00041066567315738086	8.468640078347597E-05	0.00012139831346182874	0.0003013882926642539	8.906383864037435E-05	7.061017606541193E-05	0.00024134705747857013	7.075483238896568E-05	0.00010530544961143555	5.693886865412819E-05	Sphingolipid long chain base-responsive protein PIL1 OS=Candidozyma auris OX=498019 GN=B9J08_000071 PE=4 SV=1
338	tr|A0AAW0VDX9|A0AAW0VDX9_CANAR	10	0.00011097582838014244	2.0947400822366967E-05	1.866481427944586E-05		1.0973484299828552E-05		9.39176339632972E-06		9.053131090531386E-06	6.629335480289118E-06		1.360984073519962E-05	7.5236077960686945E-06		1.2028767186730669E-05	2.153683293351837E-06	Major facilitator superfamily (MFS) profile domain-containing protein OS=Candidozyma auris OX=498019 GN=B9J08_03463 PE=4 SV=1
339	tr|A0A2H0ZG69|A0A2H0ZG69_CANAR	14	0.002510044364833554	0.0001799347055559299	0.00013324257462505684	0.0003242952745098518	0.0001355940256423587		0.00040792029403700697	4.1309945428319854E-05	8.217413861827403E-05	0.00039717946183839245	8.878622487714692E-05	8.785764761029218E-05	0.0003549926596166862	4.208832529880817E-05	9.181054565448594E-05	0.00014285854152094415	60S ribosomal protein L32 OS=Candidozyma auris OX=498019 GN=B9J08_005382 PE=3 SV=1
341	tr|A0A2H0ZG59|A0A2H0ZG59_CANAR	4	2.8290564240378126E-05	6.753328216326427E-06		1.2864205504054738E-05	6.100926258133945E-06		2.572104261863017E-06										Type VII secretion-associated serine protease mycosin OS=Candidozyma auris OX=498019 GN=B9J08_004648 PE=3 SV=1
342	tr|A0A2H0ZMV1|A0A2H0ZMV1_CANAR	14	0.0004220420728290461	6.313189637080575E-05	1.3543805612204617E-05	1.4875484237445695E-05	0.00015356408538869774		1.5013414069626907E-05	3.656765344639756E-05	7.193029615525633E-06	9.399716455335688E-06	4.168955999714834E-05	1.5479501084135592E-05	1.2835094939404598E-05	1.981009729573087E-05	1.605535552368417E-05	2.883378792902858E-06	Peptidase A1 domain-containing protein OS=Candidozyma auris OX=498019 GN=B9J08_003571 PE=3 SV=1
344	tr|A0A2H1A3Y8|A0A2H1A3Y8_CANAR	2	6.472456455766619E-06	2.908098243430663E-06		3.5643582123359555E-06													Argininosuccinate synthase OS=Candidozyma auris OX=498019 GN=B9J08_000686 PE=3 SV=1
346	tr|A0A2H0ZNX4|A0A2H0ZNX4_CANAR	14	0.0009136948004010153	3.973032331779552E-05	4.8268567372543356E-05	0.0001489375207482933	4.392017649031028E-05		0.00025430146767538254	9.082693006134095E-06	2.0716649655324012E-05	0.0001024081933174199	1.4854437259221663E-05	1.6845260023027912E-05	0.00014408663746619284	6.961387241519256E-06	2.0397710793549647E-05	4.318377603430082E-05	Ribosomal protein L19 OS=Candidozyma auris OX=498019 GN=B9J08_003953 PE=3 SV=1
347	tr|A0A2H0ZSF0|A0A2H0ZSF0_CANAR	15	0.0036923904397133645	0.0002830616732633331	0.00021235677151568516	0.00038536783581338493	0.00029405840904240204	5.8257241103410574E-05	0.000542971294270614	0.00010177198965623417	0.00012756257978481647	0.0004291030249480344	8.404264239098689E-05	0.00011516918569506366	0.00044169480430780034	0.0002867003446218922	0.00015697831588590207	0.00017329432741380483	Small ribosomal subunit protein uS9 OS=Candidozyma auris OX=498019 GN=B9J08_003248 PE=3 SV=1
348	tr|A0A2H1A2W7|A0A2H1A2W7_CANAR	15	0.009696981849603211	0.0004692043102614221	0.0005084790871669033	0.00038499294312085254	0.0005461476242257097	0.00120919638870912	0.0009496279962596389	0.00045728418188109967	0.00045781070102119276	0.0009118722116073568	0.0004029734640509743	0.0006378144375042671	0.0010809403210119953	0.0002840372625519515	0.0011311860257347745	0.00026541489449595284	glucan 1,3-beta-glucosidase OS=Candidozyma auris OX=498019 GN=B9J08_001418 PE=3 SV=1
352	tr|A0A2H0ZVC5|A0A2H0ZVC5_CANAR	15	0.005622536944722613	0.0005241943952943366	0.0007342595044221296	0.0005674849737475975	0.000701010223265231	7.530495885977437E-05	0.00040515896547417817	0.00022688374138518926	0.000356253782532378	0.0004535619773511631	0.00023746504462477433	0.0002935550823993355	0.000364920989443526	0.0001541082978048033	0.0003547559349500485	0.00017361907316814707	t-SNARE coiled-coil homology domain-containing protein OS=Candidozyma auris OX=498019 GN=B9J08_002401 PE=3 SV=1
354	tr|A0A2H1A3M0|A0A2H1A3M0_CANAR	14	0.002665985906193984	0.00014693354979111655	6.133447594607439E-05	0.00016980724937508908	0.0001063535078302695		0.000606166932872517	3.1526867954939084E-05	5.782471569268406E-05	0.0002807205824128253	4.082662566699024E-05	0.00020210650919457254	0.0005006878871279097	0.00011273934806280807	0.00029935997414653624	4.959768011965225E-05	60S ribosomal protein L18-A OS=Candidozyma auris OX=498019 GN=B9J08_000090 PE=3 SV=1
355	tr|A0A2H0ZN21|A0A2H0ZN21_CANAR	15	0.0003617158561053999	4.097141884275317E-05	3.144316189417879E-05	1.9788259805696865E-05	3.2489020333681685E-05	3.9005397078198694E-05	5.247456220024051E-05	9.490566625472194E-06	2.5488882416846177E-05	3.00595670469791E-05	8.089113719027532E-06	1.0393622984367527E-05	2.5862494527048374E-05	4.693931195583017E-06	2.8098564661802953E-05	3.367292773523371E-06	Small GTP-binding protein OS=Candidozyma auris OX=498019 GN=B9J08_003599 PE=4 SV=1
356	tr|A0AAW0VHB3|A0AAW0VHB3_CANAR	14	0.00015206768223520518	1.2059145790455059E-05	1.5692252405660793E-05	1.3502202866275086E-05	1.642281488220557E-05		1.556436391703999E-05	7.958832031429203E-06	9.704886028724333E-06	1.303261521721686E-05	5.698150003126199E-06	9.72367874997403E-06	1.365087637244539E-05	5.4435995264632525E-06	9.587398377056027E-06	4.026866067133358E-06	Mid2 domain-containing protein OS=Candidozyma auris OX=498019 GN=B9J08_02756 PE=4 SV=1
358	tr|A0AAW0VHI7|A0AAW0VHI7_CANAR	14	0.0002605497274422142	2.681213004172105E-05	3.898696993802459E-05	2.289587206053953E-05	2.5362638693018228E-05	1.842253623060159E-05	3.163556727876526E-05	1.009911923539705E-05	1.1156263077693339E-05	1.1488522217735437E-05	4.024768074422818E-06	1.3405281419627644E-05	1.9921156842824916E-05		2.2634115375243034E-05	3.7047869565997584E-06	ferric-chelate reductase (NADPH) OS=Candidozyma auris OX=498019 GN=B9J08_02740 PE=4 SV=1
362	tr|A0A2H0ZCU5|A0A2H0ZCU5_CANAR	13	0.001774440070882695	0.0001506577574912795	0.00013449677556315838	0.0004149606055431825	0.00011751406000576865		0.0003724478158036402	4.1336860743437395E-06	3.8289601881237394E-05	0.0001603832271318987	3.9344112308568805E-05		0.00015099474457446133	0.00011493780124038471	4.033821474290832E-05	3.5941668521863E-05	Histone H2A OS=Candidozyma auris OX=498019 GN=B9J08_005144 PE=3 SV=1
363	tr|A0A2H0ZWG2|A0A2H0ZWG2_CANAR	13	0.0003087589681349897	2.0332323185073424E-05	2.8034492332822042E-05	9.096412046188896E-05	2.4726506532096595E-05		2.6868730082752393E-05	9.939106354581942E-06	1.3636751282647506E-05	1.857089573000654E-05	2.18372492021122E-06	1.2193214168765703E-05	2.9245736481911235E-05		2.620181450735263E-05	5.8615520948795344E-06	ABC transporter domain-containing protein OS=Candidozyma auris OX=498019 GN=B9J08_002451 PE=3 SV=1
364	tr|A0A2H0ZVJ9|A0A2H0ZVJ9_CANAR	15	0.005386718029565615	0.0006362153410907814	0.0005482947360548918	0.001024649385983023	0.0007268774563727238	6.745793730631549E-05	0.0006958276346164908	0.00013166493809057758	0.00013797611911210787	0.0003733648950381952	0.00014502570922394004	0.0001363755820489138	0.0003729314477556714	0.00014178723878378706	0.00014883737268636622	9.943223540183036E-05	Sphingolipid long chain base-responsive protein LSP1 OS=Candidozyma auris OX=498019 GN=B9J08_002459 PE=4 SV=1
365	tr|A0A2H1A7E5|A0A2H1A7E5_CANAR	14	0.0012806062478961737	0.00014203662879346747	0.00013610375329855366	0.0002541601640322406	0.00010805525734895985		0.00017201422354444336	4.1838185136328395E-05	2.6096468780235145E-05	0.00010757620717471892	4.571307723090569E-05	2.6281233286302322E-05	6.834119313226901E-05	9.628930610913526E-05	3.402505504575534E-05	2.207549498285875E-05	40S ribosomal protein S17-B OS=Candidozyma auris OX=498019 GN=B9J08_000254 PE=3 SV=1
366	tr|A0A2H0ZQG6|A0A2H0ZQG6_CANAR	15	0.001145875995315246	0.0001220059741408689	0.00013234434725809297	0.00026284963186940836	9.569868436147235E-05	9.791626950603615E-06	0.00014971206610350657	1.8644451972533523E-06	1.031009784597329E-05	0.00012299792999280874	5.234305495346336E-05	5.662298486512054E-06	0.00010853859743397681	8.614893768453803E-06	9.875902959628334E-06	5.326644399322334E-05	V-type proton ATPase catalytic subunit A OS=Candidozyma auris OX=498019 GN=B9J08_001893 PE=3 SV=1
367	tr|A0AAW0VL83|A0AAW0VL83_CANAR	15	0.0011108290049416044	8.288169841244201E-05	9.348066375319666E-05	0.0001052498715395351	0.0001451131766608616	4.748234798952775E-05	0.00010972242524180427	4.103054580322101E-05	7.66858516373068E-05	6.506739697563679E-05	4.150393767121084E-05	6.576896161365444E-05	0.00011135927529720948	2.7391744053063468E-05	7.855657398550104E-05	1.9534534307433275E-05	Lysophospholipase OS=Candidozyma auris OX=498019 GN=B9J08_01345 PE=3 SV=1
370	tr|A0A2H0ZRK0|A0A2H0ZRK0_CANAR	14	0.0006204474191288287	5.25978622531273E-05	8.83094153481808E-05	0.00015251937644531665	2.3249126038786643E-05	1.778957886819333E-05	0.00012261410074311315	6.440968151761142E-06	1.0942180854148533E-05	7.878714667705587E-05	3.3283898581170413E-06	7.704528821369816E-06	3.380884733338338E-05		1.8100741228350724E-05	4.25515650792446E-06	rRNA 2'-O-methyltransferase fibrillarin OS=Candidozyma auris OX=498019 GN=B9J08_001803 PE=3 SV=1
371	tr|A0A2H0ZDF7|A0A2H0ZDF7_CANAR	15	0.00046949822475600807	3.480003795410948E-05	6.22638780533147E-05	0.0001109098207707913	2.945599318336766E-05	2.2105425060503277E-05	6.020548687304689E-05	9.248168896453255E-06	1.488821776242326E-05	3.385654951930824E-05	6.425301328619128E-06	1.7537740260972165E-05	2.677477249077578E-05	2.350036782197935E-06	2.9135871755470733E-05	9.540924064654197E-06	Chaperone DnaJ OS=Candidozyma auris OX=498019 GN=B9J08_005368 PE=3 SV=1
372	tr|A0A2H0ZNA8|A0A2H0ZNA8_CANAR	12	0.00027385590006799327	4.474723220977799E-05	1.980520759058427E-05	9.079345285018676E-05	3.355609821816807E-05		2.7790544232398385E-05	4.6490077635372E-06		1.560230861910307E-05	6.004460237154426E-06	2.067040353864953E-06	1.8448154512222112E-05		4.7914239477654655E-06	5.600969533230591E-06	acetyl-CoA C-acetyltransferase OS=Candidozyma auris OX=498019 GN=B9J08_003730 PE=3 SV=1
373	tr|A0A2H0ZND6|A0A2H0ZND6_CANAR	14	0.0009233588843894438	7.395067145620349E-05	6.241727363543813E-05	0.00011808390533511601	7.934626084426678E-05	5.6757491338489594E-05	0.00015558526392181376	2.33842922623857E-05	2.8059361383157608E-05	7.802387040744132E-05	3.317539118946276E-05	3.4977368947351546E-05	9.821304729419436E-05	4.052267979009724E-05	4.0862006584025564E-05		40S ribosomal protein S15 OS=Candidozyma auris OX=498019 GN=B9J08_003755 PE=3 SV=1
374	tr|A0A2H1A5A5|A0A2H1A5A5_CANAR	5	1.229949675420057E-05	1.927688725750174E-06	3.0123769898774173E-06	2.867165327137815E-06	9.915872234550014E-07		3.5006784879801617E-06										Arf-GAP domain-containing protein OS=Candidozyma auris OX=498019 GN=B9J08_000584 PE=4 SV=1
375	tr|A0A2H1A763|A0A2H1A763_CANAR	10	0.00017912113513970373	2.809937998387352E-05	1.2552029243218794E-05	3.555837469115651E-05	2.7390697986787058E-05		2.274500390503793E-05		6.043623246277409E-06	2.770728163270144E-05	2.878712638884033E-06	1.9321759259726057E-06	1.42138558857944E-05				quinol--cytochrome-c reductase OS=Candidozyma auris OX=498019 GN=B9J08_000173 PE=3 SV=1
380	tr|A0A2H0ZNS4|A0A2H0ZNS4_CANAR	15	0.006856388777413136	0.0006739561470352873	0.0005867051095943612	0.0005211494016943758	0.0008411477266905353	0.00018911493704782976	0.0006330968073046989	0.0003481541180215078	0.0005048654988471129	0.0005260826641412376	0.0003283982039192586	0.0005217774058506241	0.0005158506552384358	9.654133480531801E-05	0.0004926498708322308	7.689889639032217E-05	GTP-binding protein RHO1 OS=Candidozyma auris OX=498019 GN=B9J08_003889 PE=3 SV=1
381	tr|A0A2H1A034|A0A2H1A034_CANAR	12	0.0006851276116321499	5.0495491931398195E-05	6.723486138062457E-05	0.0001186994503125314	4.063881964605898E-05		0.00012937751748734553		1.7707071230080734E-05	8.90030536562646E-05	1.8647739090113654E-05	1.4302014746623559E-05	8.352418041130973E-05		2.6437040957681194E-05	2.906037078211767E-05	60S ribosomal protein L23-B OS=Candidozyma auris OX=498019 GN=B9J08_001081 PE=3 SV=1
382	tr|A0A2H1A7Z2|A0A2H1A7Z2_CANAR	11	6.845672622861458E-05	8.669080064343082E-06	1.611786938836997E-05		8.773389011898919E-06		2.631014532544247E-06	4.5735782591409706E-06	5.754195816655054E-06		2.0238966289672967E-06	7.6208779435697985E-06	7.831708281131807E-06		3.3474416377110296E-06	1.1136746642824235E-06	Amino acid permease/ SLC12A domain-containing protein OS=Candidozyma auris OX=498019 GN=B9J08_000449 PE=3 SV=1
386	tr|A0A2H0ZQG0|A0A2H0ZQG0_CANAR	15	0.0036315586015806057	0.0002581201297295895	0.0002333907173689862	0.00028721758843162513	0.0002255408094792775	5.6405511914425224E-05	0.0005967996069718798	3.632842692777366E-05	0.0002434073138090764	0.00047286171275198274	7.743126333327538E-05	6.114825293997138E-05	0.00039026405252255	0.0002029914958751885	0.0002484976813962954	0.0002411540381287088	Ribosomal protein OS=Candidozyma auris OX=498019 GN=B9J08_001922 PE=3 SV=1
387	tr|A0A2H0ZKB9|A0A2H0ZKB9_CANAR	14	0.006647534389029295	0.0006269940917163273	0.00035954424361539066	0.0007105143948099669	0.000524382182534382		0.0008423848634062643	0.00018509491653839202	0.00023608164234865944	0.0006037819508344466	0.00023740631583391835	0.00014683758995195735	0.0007302909666807559	0.0007695223826319361	0.0004061657347457912	0.0002685331133811066	Large ribosomal subunit protein eL14 domain-containing protein OS=Candidozyma auris OX=498019 GN=B9J08_004146 PE=3 SV=1
391	tr|A0A2H0ZJE6|A0A2H0ZJE6_CANAR	2	3.005898491699016E-06	1.6105649189423018E-06		1.3953335727567143E-06													F-actin-capping protein subunit alpha OS=Candidozyma auris OX=498019 GN=B9J08_004241 PE=3 SV=1
393	tr|A0AAW0V9S4|A0AAW0V9S4_CANAR	15	0.4070165861371151	0.019605680634504057	0.04431033815219762	0.027162488213887784	0.020938693468192153	0.02168499318236624	0.04790865454750888	0.008262675133062372	0.03500337770913504	0.04130243632232434	0.009919061412557002	0.02754151473459076	0.037035304087155836	0.007295684658390807	0.04763138043630461	0.011414303444937574	Triacylglycerol lipase OS=Candidozyma auris OX=498019 GN=B9J08_04930 PE=4 SV=1
394	tr|A0A2H0ZT69|A0A2H0ZT69_CANAR	15	0.0022750216436821925	0.0003298396998296828	0.00016740923914710775	0.0007262131401776858	0.0003117847164156508	2.461678937601687E-05	0.00015531993634284222	8.344477198071843E-05	2.3406854145484867E-05	0.00011516239765915608	8.460535067326624E-05	3.129519352068771E-05	8.710487824372517E-05	8.725474367227891E-05	2.2748075040073693E-05	2.4815857457815318E-05	ATP synthase subunit beta OS=Candidozyma auris OX=498019 GN=B9J08_003508 PE=3 SV=1
395	tr|A0AAW0V8M7|A0AAW0V8M7_CANAR	13	0.00019419799570030295	1.6093568857750893E-05	1.1589374905723344E-05	3.523688013049719E-05	9.83814812200883E-06		3.4829591345946E-05	4.196310817439002E-06	4.727665908278568E-06	1.703567413513362E-05	1.0343747946477811E-05	1.4972837964547593E-05	1.7719374256294833E-05		1.6202622889032053E-05	1.4121984211732507E-06	Eukaryotic peptide chain release factor GTP-binding subunit OS=Candidozyma auris OX=498019 GN=B9J08_05409 PE=3 SV=1
397	tr|A0A2H0ZFS8|A0A2H0ZFS8_CANAR	15	0.0005098534682520364	6.054848724189262E-05	5.264063057697446E-05	0.00017915765665716838	4.679753457988704E-05	1.9909651907622308E-05	6.326100528786626E-05	7.87903211942973E-06	1.9169393373890444E-06	3.906012354465981E-05	5.14458621619726E-06	1.9016326660016958E-06	1.9428336123189138E-05	5.0962024723967274E-06	5.923531050755666E-06	1.18811847060628E-06	Uncharacterized protein OS=Candidozyma auris OX=498019 GN=B9J08_004509 PE=4 SV=1
398	tr|A0AAW0VEE9|A0AAW0VEE9_CANAR	15	0.001865231175608199	0.00015942273273847736	7.195462536806753E-05	0.00014816504602783336	9.146642424418956E-05	5.6517600289308964E-05	0.0004075784691434868	0.0001630259970448619	4.301696529956182E-05	0.00013962415099795354	3.9089560161105555E-05	7.155185096969516E-05	0.00024546449204089694	2.7443205848692402E-05	0.0001543835887545397	4.652646667952848E-05	Fatty acid synthase subunit beta OS=Candidozyma auris OX=498019 GN=B9J08_03546 PE=3 SV=1
399	tr|A0A2H0ZSK5|A0A2H0ZSK5_CANAR	11	0.0002126260977170025	9.947065902144486E-06	1.113993906673776E-05	8.826932879070213E-05	4.770792956722047E-06		4.774563927269258E-05		2.6606713876381206E-06	3.0966969029158864E-05	1.3228429402712074E-06		1.1096234577947004E-05		3.755089785559622E-06	9.515240074287003E-07	NADH-ubiquinone oxidoreductase 78 kDa subunit, mitochondrial OS=Candidozyma auris OX=498019 GN=B9J08_002759 PE=3 SV=1
400	tr|A0A2H1A4W2|A0A2H1A4W2_CANAR	15	0.025764821891673326	0.0018313578053319732	0.00182078818818903	0.0016731603143388815	0.001622824873263245	0.0014155388704379932	0.00156915777834849	0.0012934199516384168	0.001724323172277952	0.0006736177064872613	0.0036669487014822553	0.001561821188724897	0.0018451619960200532	0.0005939088733404817	0.0022036381857835933	0.0022691542860088067	1,3-beta-glucan synthase OS=Candidozyma auris OX=498019 GN=FKS1 PE=3 SV=1
401	tr|A0A2H0ZM70|A0A2H0ZM70_CANAR	15	0.0024643817606958903	0.00015726260333094092	0.00019495116397524377	0.0003527782150656988	0.00010248518989125733	5.7749841515383044E-05	0.00042855401399466517	5.2108036743140584E-05	5.8076336919537894E-05	0.0002754040657153571	5.9303193891281914E-05	6.540934393243364E-05	0.0003181212640261793	0.00011446206100638647	0.00010343784686203241	0.00012427858382635208	60S ribosomal protein L4-A OS=Candidozyma auris OX=498019 GN=B9J08_003313 PE=3 SV=1
402	tr|A0A2H0ZU55|A0A2H0ZU55_CANAR	13	0.0003273045891234719	5.5950086340276344E-05	1.9293447052238364E-05	6.804439537527851E-05	4.8361974511149944E-05		3.2147091781796324E-05		9.363586613465851E-06	2.2123248954007655E-05	8.111003430673088E-06	1.2419991919645148E-05	3.2143920168684325E-05	4.781169595525413E-06	5.8045496407230355E-06	8.760123740007796E-06	Uncharacterized protein OS=Candidozyma auris OX=498019 GN=B9J08_003292 PE=3 SV=1
403	tr|A0A2H1A7N8|A0A2H1A7N8_CANAR	15	0.0018442747976155757	7.769508351108807E-05	0.00015561490312768287	0.0002608916038319678	7.791945171592937E-05	7.856377043342051E-05	0.0003599902601222606	5.379478756296448E-05	4.673522223086834E-05	0.00021971037802812448	2.609949484171053E-05	4.6422080437539385E-05	0.00024215022196055066	4.272697600077461E-05	7.344304891561828E-05	8.251751489507557E-05	60S ribosomal protein L28 OS=Candidozyma auris OX=498019 GN=B9J08_000346 PE=3 SV=1
406	tr|A0AAW0VK40|A0AAW0VK40_CANAR	14	0.0002622006441219131	2.832046137878435E-05	1.8536926804893634E-05	1.6722340323575978E-05	2.9744444700606907E-05	2.6445390875168273E-05	3.4635121659440304E-05	1.9892389885047575E-05	9.611285553914309E-06	1.0611169056807628E-05	2.3685943129326127E-06	1.8869026032882835E-05	2.626867014532963E-05		1.54121566150197E-05	4.762666777509369E-06	Amino acid permease/ SLC12A domain-containing protein OS=Candidozyma auris OX=498019 GN=B9J08_00432 PE=3 SV=1
410	tr|A0AAW0VK45|A0AAW0VK45_CANAR	13	0.0005000427985404417	8.615143648489233E-05	2.4735206955551362E-05	2.9109727522370888E-05	0.0001893227883908739		1.5115538219525334E-05		7.36317013173207E-06	2.5282928037168414E-05	2.3142920407422624E-05	2.0945837281090502E-05	3.5054673329749806E-05	2.586856829518917E-05	1.1973411440427583E-05	5.976592044447713E-06	Protein BIG1 OS=Candidozyma auris OX=498019 GN=B9J08_00885 PE=3 SV=1
412	tr|A0AAW0V9Q2|A0AAW0V9Q2_CANAR	13	0.0029090694132882294	9.577445504013935E-05	0.00023870131041992774	0.00014466809762559896	0.00017861082369637085		0.000280895666353123		0.00022819673754402318	0.00023855959943404765	0.00021546534400924597	0.00024112186610175071	0.00029991016101590966	0.00013604044211451	0.0005059408290988234	0.00010518408083475895	CFEM domain-containing protein OS=Candidozyma auris OX=498019 GN=B9J08_05225 PE=4 SV=1
413	tr|A0A2H0ZWD3|A0A2H0ZWD3_CANAR	13	0.00114625625801939	7.248508561774127E-06	6.513017817327987E-06		9.727218357357839E-06	2.6286211809019907E-05	1.1932749616340501E-05	0.0001834776392101636	7.28312120686761E-06	6.014237227505753E-06	0.00044771602251040816	0.00039372833271101356	1.9371993068924763E-05		2.2243655683221985E-05	4.713550239464272E-06	Amino acid permease/ SLC12A domain-containing protein OS=Candidozyma auris OX=498019 GN=B9J08_002067 PE=3 SV=1
414	tr|A0AAW0VJP0|A0AAW0VJP0_CANAR	15	0.0020117670902306895	0.00013396749952610223	0.00013250540435892503	0.0009726788234940366	8.287188199880831E-05	4.04387917781559E-05	0.000254808079374176	1.152443173941837E-05	1.5955624146602808E-05	0.00017108747671244979	2.1176878195253902E-05	9.089903270146904E-06	9.69288007234328E-05	3.729845102077409E-05	1.6172239050251996E-05	1.5262804842154393E-05	Peroxisomal hydratase-dehydrogenase-epimerase OS=Candidozyma auris OX=498019 GN=B9J08_00706 PE=3 SV=1
417	tr|A0AAW0VDT3|A0AAW0VDT3_CANAR	11	0.0002629175845767826	2.4680902827710162E-05	3.12385601077698E-05	5.902501333314958E-05	2.0369845675213807E-05		5.05827529922814E-05		6.5694364920633114E-06	1.8623442561145006E-05	6.825048145948831E-06		2.927567058405043E-05		1.3943242936253147E-05	1.7836689211971327E-06	RNA helicase OS=Candidozyma auris OX=498019 GN=B9J08_03197 PE=3 SV=1
418	tr|A0AAW0VAE9|A0AAW0VAE9_CANAR	13	0.0016402058293824677	3.8619838828835417E-05	0.0001926328586273878	6.088535980621004E-05	0.00015311793713788986	0.00023087955105437883	0.00015025551118153242	9.664174405304345E-05	0.00013357349882555189		0.00014726043322545805	0.0001472570522344543	0.00016870094402767348	9.177605394939231E-05	2.860504643065991E-05		Receptor L-domain domain-containing protein OS=Candidozyma auris OX=498019 GN=B9J08_05136 PE=3 SV=1
423	tr|A0A2H0ZQG9|A0A2H0ZQG9_CANAR	13	8.837069900196442E-05	5.110002947930781E-06	1.369860546190806E-05	7.346184410704894E-06	1.5776860553632954E-05		7.024688277321189E-06	4.8888472051786305E-06	3.1007236899255136E-06	5.359510527485617E-06	1.2687046132166212E-06	6.362077123190539E-06	8.64753125634448E-06		8.215058280589383E-06	1.5719046545357427E-06	High osmolarity signaling protein SHO1 OS=Candidozyma auris OX=498019 GN=B9J08_001931 PE=3 SV=1
426	tr|A0A2H0ZVQ6|A0A2H0ZVQ6_CANAR	12	7.892702151256092E-05	8.849469617037089E-06	5.203273966237861E-06	1.4915839555725522E-05	4.454134703561231E-06		1.0776697009461998E-05		3.5584817375286888E-06	8.772285565653591E-06	4.132279651231757E-06	4.185753597602711E-06	6.50608570717546E-06		3.525842809840875E-06	4.046877591504155E-06	Eukaryotic peptide chain release factor subunit 1 OS=Candidozyma auris OX=498019 GN=B9J08_002484 PE=3 SV=1
438	tr|A0A2H0ZQ69|A0A2H0ZQ69_CANAR	9	0.00023335023767215036	2.5458445825579195E-05	1.559236767873368E-05	8.707742519790665E-05	2.260109384746109E-05		2.77487980489284E-05		7.811097255825628E-06	2.8581791258178502E-05	5.358990021524475E-06		1.312022853801278E-05				Cytochrome b-c1 complex subunit 10 OS=Candidozyma auris OX=498019 GN=B9J08_001820 PE=4 SV=1
440	tr|A0A2H1A6S5|A0A2H1A6S5_CANAR	2	1.69474827353211E-05	3.3724359920779696E-06		1.3575046743243131E-05													Aminopeptidase OS=Candidozyma auris OX=498019 GN=B9J08_000023 PE=3 SV=1
444	tr|A0A2H0ZP91|A0A2H0ZP91_CANAR	2	7.124135200484934E-06	2.1920139329435656E-06		4.932121267541368E-06													uracil phosphoribosyltransferase OS=Candidozyma auris OX=498019 GN=B9J08_004076 PE=3 SV=1
450	tr|A0AAW0V807|A0AAW0V807_CANAR	10	0.0001792098671825065	2.1310180732688175E-05	2.5475313793004912E-05		2.2295126047594392E-05		2.306715227650867E-05		1.2349051547864769E-05	1.5136490652510998E-05		1.7333056186447467E-05	2.462276929535267E-05		1.3827788402770035E-05	3.7929382477643944E-06	Major facilitator superfamily (MFS) profile domain-containing protein OS=Candidozyma auris OX=498019 GN=B9J08_05259 PE=3 SV=1
454	tr|A0A2H0ZUW9|A0A2H0ZUW9_CANAR	14	0.0018705236346987072	0.00017177937934698042	0.0002156971275894727	0.00017061931590637186	0.00021579090527737064		0.00011720985702113956	0.00011228974863701633	0.00010942740460563695	0.00018117556304566668	6.69733124196326E-05	0.00011813141690159996	0.0001391294813106291	2.224299020304566E-05	0.00019150023486762504	3.855689756651965E-05	MARVEL domain-containing protein OS=Candidozyma auris OX=498019 GN=B9J08_002261 PE=4 SV=1
455	tr|A0A2H0ZWQ5|A0A2H0ZWQ5_CANAR	15	0.0018157407280970143	0.0001659241935896473	0.00019677947080204536	0.00012318604128384462	0.00020559394940606766	6.412483520753681E-05	0.00014896985308714388	8.682963268281063E-05	0.00011811503708457848	0.0001324834796839694	8.875331440915277E-05	0.0001118264510244486	0.00014193059874550117	5.78565283939688E-05	0.00013535252235452328	3.801482034177525E-05	Mannan endo-1,6-alpha-mannosidase OS=Candidozyma auris OX=498019 GN=B9J08_002188 PE=3 SV=1
456	tr|A0A2H0ZCW6|A0A2H0ZCW6_CANAR	9	0.00018340042049257635	3.604548994867639E-05	1.3757977069151578E-05	4.0001261442516364E-05	3.260069290917189E-05		1.882870723957734E-05	3.2750475488539965E-06		2.0182551983793276E-05	4.440095751692188E-06		1.4268596599143312E-05				Fructose-1,6-bisphosphatase OS=Candidozyma auris OX=498019 GN=B9J08_005163 PE=3 SV=1
457	tr|A0AAW0VLR5|A0AAW0VLR5_CANAR	12	0.00010398634876720147	1.5747610809283113E-05	1.805030678642886E-05	3.224339381098816E-06	2.3413227006347443E-05		1.2810807634645945E-05		3.187891211710783E-06	9.26434499797837E-06	2.128432905164219E-06	5.055448257026903E-06	3.976155570351063E-06		5.971478329364215E-06	1.1563058778017411E-06	Sphingoid long-chain base transporter RSB1 OS=Candidozyma auris OX=498019 GN=B9J08_01252 PE=3 SV=1
459	tr|A0A2H0ZFX1|A0A2H0ZFX1_CANAR	15	0.0019662553926615965	4.883135829169731E-05	3.6535164175495086E-05	9.459168656052855E-05	5.214991830976209E-05	0.0006844942084742734	0.00038046320594035835	4.56980212037646E-05	2.986689010413347E-05	0.00016471184423406187	4.574855010065142E-05	2.6967350817657762E-05	0.0001701683678380521	9.742010064212454E-05	4.828831135536371E-05	4.032041461367185E-05	60S ribosomal protein L7 OS=Candidozyma auris OX=498019 GN=B9J08_004574 PE=3 SV=1
460	tr|A0AAW0VN78|A0AAW0VN78_CANAR	14	0.00015770673019436062	1.6031702459175022E-05	1.627976491955128E-05	1.7230357123200098E-05	1.871985702263717E-05	2.3239308346064555E-05	1.0301452788497509E-05	1.1283926077105712E-05	3.1162414245730015E-06	5.243798869536811E-06	1.1926632160239341E-05	3.3091064619950183E-06	1.2432355452197609E-05		6.593647729867039E-06	1.998579359720442E-06	Oligomycin resistance ATP-dependent permease YOR1 OS=Candidozyma auris OX=498019 GN=B9J08_01690 PE=3 SV=1
466	tr|A0A2H0ZLB7|A0A2H0ZLB7_CANAR	12	0.0028281636273715994	8.638954737235721E-06	0.0008311973469211753	0.0012273591625239582	1.0129360084934349E-05		0.0006591857571439826		2.7413857904016927E-06	1.1922443597529837E-05	3.988967314405563E-06	1.968412730876823E-06	1.5105825662067339E-05		5.253458964336298E-05	3.3914212216688727E-06	Anaphase-promoting complex subunit 4 WD40 domain-containing protein OS=Candidozyma auris OX=498019 GN=B9J08_002987 PE=4 SV=1
470	tr|A0AAW0VIS3|A0AAW0VIS3_CANAR	12	0.00010096023200371779	1.0755949810495389E-05	5.5940816337575855E-06	5.917224916427437E-06	7.831976653036078E-06		2.0107243756079156E-05	2.5287738017732636E-06		1.5241589639760681E-05	2.1791951768304753E-06	4.652998558992083E-06	1.764157170295526E-05		4.285428644639476E-06	4.224197708970924E-06	Isoleucine--tRNA ligase, cytoplasmic OS=Candidozyma auris OX=498019 GN=B9J08_00094 PE=3 SV=1
471	tr|A0AAW0VKP0|A0AAW0VKP0_CANAR	2	4.972331904500828E-06	2.1213213420397488E-06		2.8510105624610793E-06													3-oxo-5-alpha-steroid 4-dehydrogenase C-terminal domain-containing protein OS=Candidozyma auris OX=498019 GN=B9J08_00829 PE=3 SV=1
473	tr|A0AAW0VI15|A0AAW0VI15_CANAR	12	0.0002542736086413286	2.959003251055539E-05	2.298900848019332E-05	4.961109276178385E-05	2.9539750124481393E-05		3.665917170022895E-05		2.8358584445794928E-06	2.649386944125595E-05	8.874119461319035E-06	4.862775067132429E-06	2.7991435882480826E-05	8.144685258415667E-06	6.6818095089022895E-06		Phosphoribosylamine-glycine ligase OS=Candidozyma auris OX=498019 GN=B9J08_00076 PE=3 SV=1
475	tr|A0A2H1A012|A0A2H1A012_CANAR	12	0.00011027433119417402	9.268574073779582E-06	6.579340549092605E-06	2.531395809816623E-05	6.260741006392784E-06		2.4330281602678905E-05		1.9415519366577366E-06	1.7684554015069642E-05	1.2633247839467284E-06	4.525415517249504E-06	8.27225707934768E-06		3.5997349274343934E-06	1.2345976043582056E-06	Lysine--tRNA ligase OS=Candidozyma auris OX=498019 GN=B9J08_001878 PE=3 SV=1
476	tr|A0A2H0ZUQ9|A0A2H0ZUQ9_CANAR	14	0.00031906261328349967	9.50022953400717E-06	2.4758947338051242E-05	7.78341090514191E-05	1.913926408323329E-05		5.553642857991729E-05	1.6154985190362604E-05	8.268230157523575E-06	4.2302190606273585E-05	6.2322711113619155E-06	7.652373908270584E-06	2.784339145108425E-05	6.720685408683406E-06	1.3689419306417779E-05	3.4300875568938008E-06	ATP-dependent RNA helicase SUB2 OS=Candidozyma auris OX=498019 GN=B9J08_003512 PE=3 SV=1
481	tr|A0A2H1A3F8|A0A2H1A3F8_CANAR	14	0.0006481345789533954	7.960074828215851E-05	5.507487060415741E-05	0.00015767201972871904	9.821492094637063E-05		6.548012510751044E-05	7.113318053162617E-06	1.0670101223396223E-05	4.031879800451602E-05	1.4498664170529163E-05	9.77411539204259E-06	5.4826990505316405E-05	3.200896747905672E-05	1.2236761690827744E-05	1.0644177765631898E-05	Aspartate aminotransferase OS=Candidozyma auris OX=498019 GN=B9J08_000460 PE=3 SV=1
482	tr|A0AAW0VH78|A0AAW0VH78_CANAR	11	0.00042108206894312137	4.459300412536142E-05	3.365347906513117E-05	8.670331707510589E-05	5.65609599466645E-05		5.1158639207340474E-05		6.29080997040352E-05	5.9104417935862996E-05	1.2204683110495467E-06		1.096547169005347E-05		8.37929113830478E-06	5.834920744211911E-06	Glucose-6-phosphate isomerase OS=Candidozyma auris OX=498019 GN=B9J08_02766 PE=3 SV=1
485	tr|A0A2H0ZYC7|A0A2H0ZYC7_CANAR	14	0.0003571344274334353	4.037392563824987E-05	8.163829352213755E-05	5.925353901338763E-05	4.016967437318834E-05		3.0392884472659646E-05	1.0909816521385354E-05	1.1962096315527778E-05	2.126582184112607E-05	7.762753602099546E-06	1.4714774070842396E-05	2.104744820689799E-05	2.59775504412605E-06	1.0851388366652245E-05	4.194256445154888E-06	Pal1 cell morphology protein OS=Candidozyma auris OX=498019 GN=B9J08_001743 PE=4 SV=1
486	tr|A0A2H0ZFX3|A0A2H0ZFX3_CANAR	15	0.02364754916995992	0.0015809610355764635	0.0016625197397401527	0.0009263273441578657	0.002454955553929642	0.0007386690207696802	0.002174987311104813	0.0008475231932156978	0.001647328246488501	0.0018977033425459163	0.0010223396247356238	0.0016247245732952057	0.0019157156421424303	0.0011322985752084268	0.003406997316306537	0.0006144986507429635	1,3-beta-glucanosyltransferase OS=Candidozyma auris OX=498019 GN=B9J08_005245 PE=3 SV=1
487	tr|A0A2H0ZVG5|A0A2H0ZVG5_CANAR	14	0.00048099995007424055	6.688382088194894E-05	2.6505930551174593E-05	5.122250421044491E-05	6.0902910137535514E-05		4.7366503818071443E-05	1.7363349595005823E-05	1.12893384915189E-05	3.6248282331749026E-05	1.5569043745807594E-05	1.2014882587572756E-05	6.498906032955E-05	4.03781245879967E-05	1.6893120455330442E-05	1.3373078350533893E-05	asparagine synthase (glutamine-hydrolyzing) OS=Candidozyma auris OX=498019 GN=B9J08_002429 PE=4 SV=1
489	tr|A0AAW0VMN2|A0AAW0VMN2_CANAR	15	0.0038045192309847167	0.0005341084479150833	0.0009708946622589893	0.0008266756988536478	0.0004443818767461857	0.00016046596807704874	0.0002810341792355127	7.269574781833351E-05	0.00012456175340224635	0.00013394449245853978	3.094776540511912E-05	8.509284744643825E-05	5.973040295965643E-05	1.0530007734359174E-05	6.542191817173882E-05	4.033462501817829E-06	GIT Spa2 homology (SHD) domain-containing protein OS=Candidozyma auris OX=498019 GN=B9J08_01817 PE=4 SV=1
490	tr|A0A2H1A5Q8|A0A2H1A5Q8_CANAR	15	0.0017428796900522553	0.00021544091439834804	0.00011689573527756575	0.0002395912306715714	0.00016054698910057295	1.9109162363098568E-05	0.00025538955801613397	3.3670992589973194E-05	5.0791017619003514E-05	0.0001687099402773717	5.0017681435951854E-05	3.717225887344899E-05	0.00016232096848514075	0.0001488954382186763	4.707215716264603E-05	3.725564556275223E-05	60S acidic ribosomal protein P0 OS=Candidozyma auris OX=498019 GN=B9J08_000711 PE=3 SV=1
491	tr|A0A2H0ZSR9|A0A2H0ZSR9_CANAR	14	0.008021817267438544	0.0005821611948545793	0.00043779445248681503	0.00031956864732519	0.0007347560795388659		0.0005862205717064229	0.0004767162799043971	0.00065721766477279	0.0007797754527446888	0.0003275237266371343	0.0006419150487874985	0.0007606352562251149	0.0004412592983280175	0.000912326304469174	0.00036394728965785574	SCP domain-containing protein OS=Candidozyma auris OX=498019 GN=B9J08_003314 PE=3 SV=1
492	tr|A0AAW0VCR7|A0AAW0VCR7_CANAR	12	0.00031220640721679163	2.4152346790914567E-05	2.552945243841347E-05	0.00011314007344285461	2.2828464230151308E-05		3.2841485390907446E-05	7.761577415092552E-06	8.83933119094378E-06		2.4217550412146793E-06	1.416684976307238E-05	1.9711808034922025E-05		3.697211511747411E-05	3.841148360830684E-06	Chitin synthase OS=Candidozyma auris OX=498019 GN=B9J08_03960 PE=3 SV=1
493	tr|A0A2H1A309|A0A2H1A309_CANAR	13	0.00016125765552023948	1.623589781547041E-05	1.1926527161089987E-05	4.867878170437398E-05	2.2382175447563026E-05		2.0630249544068705E-05	5.722449157843692E-06	6.50721430849629E-06	6.793408540791586E-06	2.006506300492158E-06	1.5404328144259175E-06	8.155143762215476E-06		6.469396274415587E-06	4.209472688992647E-06	Lanosterol 14-alpha demethylase OS=Candidozyma auris OX=498019 GN=ERG11 PE=3 SV=1
494	tr|A0A0L0NTP4|A0A0L0NTP4_CANAR	15	0.001143344878794868	8.866376796232958E-05	0.00010383776081586182	0.00018667541435738656	7.025580202185017E-05	3.338301913468213E-05	0.00015505530646160278	2.3629294914229133E-05	3.312028047391448E-05	0.00011464639714932841	3.4145387765316966E-05	3.110856546913876E-05	0.0001424000015493873	3.1173479599509576E-05	7.55298450156335E-05	1.972055610469658E-05	sulfate adenylyltransferase OS=Candidozyma auris OX=498019 GN=B9J08_002351 PE=4 SV=1
495	tr|A0A2H0ZTX6|A0A2H0ZTX6_CANAR	14	0.0005588065972525724	4.13798775072096E-05	2.454288838026878E-05	3.224948080836961E-05	2.4507658398088732E-05		3.469190991681214E-05	8.98723357725745E-05	4.873596136855321E-05	3.3342860047655896E-05	5.662593339199972E-05	5.270310393749112E-05	4.374113553574399E-05	2.411337144013072E-05	2.2557025758938674E-05	2.974305498873566E-05	Glucan 1,3-beta-glucosidase OS=Candidozyma auris OX=498019 GN=B9J08_003251 PE=3 SV=1
496	tr|A0AAW0VMT1|A0AAW0VMT1_CANAR	12	0.0004691748049608964	7.145028440670705E-05	3.27235317716539E-05	2.7932651770947522E-05	0.00010196714959679454		3.299722020073485E-05		1.5054602361699098E-05	4.4652047832975325E-05	3.807776364767354E-05	1.6538126164872603E-05	2.4367617275651545E-05	3.3011951649681854E-05	3.0401858281504464E-05		5'/3'-nucleotidase SurE OS=Candidozyma auris OX=498019 GN=B9J08_01399 PE=3 SV=1
497	tr|A0AAW0VLQ2|A0AAW0VLQ2_CANAR	11	6.358199403273437E-05	1.537309032661806E-05		6.332973156263278E-06	1.2884094158134625E-05		4.907049135055718E-06		2.3261779963478337E-06	5.572221889124964E-06	1.9685560375837723E-06	2.8960749364247885E-06	8.552203841066556E-06		1.1758586146691495E-06	1.5936939414456162E-06	assimilatory sulfite reductase (NADPH) OS=Candidozyma auris OX=498019 GN=B9J08_01410 PE=4 SV=1
499	tr|A0AAW0VDR8|A0AAW0VDR8_CANAR	15	0.012069611457954401	0.0004988837976280096	0.0008391392070011743	0.0005173895434484944	0.0009099457473834481	0.000692130992540235	0.0011037229199855685	0.0006147658638511903	0.0007622961561832289	0.0013076949396126246	0.0007094532173495808	0.0008977105978977542	0.0013053338638459007	0.00034494360278250106	0.0011659669421120757	0.0004002340663326171	glucan endo-1,3-beta-D-glucosidase OS=Candidozyma auris OX=498019 GN=B9J08_03182 PE=3 SV=1
505	tr|A0A2H0ZMW5|A0A2H0ZMW5_CANAR	15	0.013843999511201117	0.0002204455164524395	9.286547890758224E-05	1.2221037353401353E-05	0.00027500093947434913	0.00047557058780807395	0.0009639147924839708	0.0002352238781555881	0.0005980787512253403	0.00034667974192566274	0.0027926495427119296	0.0010279510507002017	0.0011336802446711366	0.00038152084631190396	0.001418507326022663	0.0038696897769968717	Uncharacterized protein OS=Candidozyma auris OX=498019 GN=B9J08_003575 PE=4 SV=1
506	tr|A0A2H1A0P1|A0A2H1A0P1_CANAR	15	0.0005835489937458416	6.453772231852741E-05	7.775352355856988E-05	7.946884696928418E-05	6.70274156208224E-05	2.464221417274178E-05	6.943221764314074E-05	2.033835800236639E-05	2.609515294893463E-05	3.903936680086394E-05	1.5262648503190452E-05	2.3312968283143464E-05	3.6570381013047614E-05	8.09127179394366E-06	2.5125397595855556E-05	6.851508521409601E-06	Serine aminopeptidase S33 domain-containing protein OS=Candidozyma auris OX=498019 GN=B9J08_00053 PE=4 SV=1
509	tr|A0A2H0ZIS9|A0A2H0ZIS9_CANAR	15	0.041171682019042005	0.003096825033253084	0.0034141822409030544	0.006839919960740431	0.002853388813448345	0.0017774877384091206	0.005764142890969161	0.001331078221648025	0.0014651861287785265	0.004210417206920681	0.0012061403744857689	0.001322973910836587	0.0036857168702248235	0.0010541015326235518	0.0019504928057262766	0.0011996282900745747	Elongation factor 1-alpha OS=Candidozyma auris OX=498019 GN=B9J08_003610 PE=3 SV=1
510	tr|A0AAW0VJE7|A0AAW0VJE7_CANAR	14	0.00027950195291102865	4.821126731675984E-05	2.1578793413951485E-05	4.1995448140007484E-05	3.951619155638043E-05	9.607597364453077E-06	2.5228634310454432E-05	1.0849770052287739E-05	6.29762910226973E-06	1.934381020030619E-05	1.3346773502565585E-05	5.648127003655147E-06	1.6401822732875623E-05	1.533962619596517E-05		6.136462019096698E-06	Gfo/Idh/MocA-like oxidoreductase N-terminal domain-containing protein OS=Candidozyma auris OX=498019 GN=B9J08_00103 PE=4 SV=1
511	tr|A0A2H0ZH52|A0A2H0ZH52_CANAR	2	6.712792713115067E-06	1.8565166966831201E-06		4.856276016431948E-06													pyridoxal 5'-phosphate synthase OS=Candidozyma auris OX=498019 GN=B9J08_004837 PE=4 SV=1
515	tr|A0A2H0ZD66|A0A2H0ZD66_CANAR	14	0.002548314654285292	0.00015409403803624466	0.00011739324249997444	8.06149717080707E-05	0.00018326493512343015		0.0002623181700622392	8.466137753506472E-05	0.00023304435080211754	0.00024543519360432757	0.0001533454998210299	0.00014030088999098664	0.00031664593533395113	9.40010641913489E-05	0.0003579693046053641	0.00012522568097114237	CFEM domain-containing protein OS=Candidozyma auris OX=498019 GN=B9J08_005265 PE=4 SV=1
516	tr|A0AAW0VLS0|A0AAW0VLS0_CANAR	13	0.00038818747059528856	5.6385540770916324E-05	4.811696429668385E-05	5.4851660510822564E-05	5.667075541908803E-05		4.9919441274880956E-05	5.936359290960999E-06	1.623365778795248E-05	2.6386379541239635E-05	8.179016373846981E-06	9.329349725589107E-06	2.6618312802275047E-05		2.30108374777156E-05	6.549195323317056E-06	VPS10 domain-containing protein OS=Candidozyma auris OX=498019 GN=B9J08_01332 PE=4 SV=1
518	tr|A0A2H0ZS63|A0A2H0ZS63_CANAR	10	0.0004735137754740994	8.894678748278559E-05		6.168343045597041E-05	0.00018080415338287304		2.291670261737689E-05	1.1859247599949803E-05		2.88419587770033E-05	3.138906927834402E-05		2.1851111194941118E-05	1.2063205251875493E-05		1.3158109432979692E-05	Cytochrome c oxidase subunit OS=Candidozyma auris OX=498019 GN=B9J08_003005 PE=3 SV=1
519	tr|A0A2H0ZI56|A0A2H0ZI56_CANAR	15	0.0006757760144716322	5.2550069440949454E-05	5.152655076216637E-05	9.997218153137938E-05	5.625385785457035E-05	2.3845692358302424E-05	5.9376180935645165E-05	1.76336952811827E-05	2.7459685132069448E-05	3.296360483815613E-05	6.492020319628895E-05	4.53365754733523E-05	5.1762780561317686E-05	4.952353702576805E-06	7.159672904194499E-05	1.5625854361730014E-05	chitin synthase OS=Candidozyma auris OX=498019 GN=B9J08_004150 PE=4 SV=1
520	tr|A0A2H0ZEH3|A0A2H0ZEH3_CANAR	14	0.0003904070885722096	8.50297852393428E-05	2.949076737568855E-05	9.09913961075948E-05	7.47342788373722E-05		4.2439196143687194E-05	4.957308041353833E-06	3.90307829328732E-06	1.226422164878553E-05	5.154896543624211E-06	3.3420201420676436E-06	2.3684046771924186E-05	8.689320599917148E-06	3.145882669846554E-06	2.5808901577176414E-06	Succinate--CoA ligase [ADP-forming] subunit beta, mitochondrial OS=Candidozyma auris OX=498019 GN=B9J08_005128 PE=3 SV=1
521	tr|A0A2H0ZV45|A0A2H0ZV45_CANAR	15	0.0029097041075152766	0.00036268532887442483	0.000347497263337525	0.0004813920624548859	0.0004886414274481587	9.526499049807335E-05	0.00018978625491628229	8.189994615048585E-05	0.00013340938794243135	0.0002217499810422754	9.666350933668294E-05	0.00013126668592236855	0.00011530938986038633	6.0636662700779805E-05	6.668424607008755E-05	3.681697096042876E-05	14-3-3 domain-containing protein OS=Candidozyma auris OX=498019 GN=B9J08_002322 PE=3 SV=1
522	tr|A0A5C1DP24|A0A5C1DP24_CANAR	13	0.001317718792912248	7.980415086668791E-05	0.00010553015519191127	0.0002809371077294239	0.00014913323880874437		0.0001397564906393978	3.264072229516216E-05	2.3886915785706784E-05	0.00020415188328484296	8.961607872213304E-05	1.8058756330984667E-05	6.722169094600069E-05		5.231514292518269E-05	7.466645938606983E-05	Cytochrome c OS=Candidozyma auris OX=498019 GN=B9J08_003804 PE=3 SV=1
523	tr|A0A2H0ZS35|A0A2H0ZS35_CANAR	15	0.0059683273573422025	0.00038353270455054666	0.0006296933954446976	0.0003923918358739349	0.0005110787766765022	8.06590451598221E-05	0.0005616409264272841	0.00020054032341624504	0.0003533784441072837	0.0004918101703501532	0.00029351706074484213	0.00040103201668814946	0.0005487112846948175	0.00021796041873854092	0.0007377474709448433	0.0001646334835245402	Exo-beta-1,3-glucanase OS=Candidozyma auris OX=498019 GN=B9J08_003120 PE=3 SV=1
525	tr|A0A2H1A6F6|A0A2H1A6F6_CANAR	15	0.0013017724488314372	0.00020004284798599785	0.00011287463158297189	0.00017323993677728603	0.00022853328317296408	3.168206368890323E-05	0.00013065897493528514	3.758309366906711E-05	3.103317037132358E-05	4.46591193967929E-05	7.758801917123422E-05	3.636384354325718E-05	9.864750126233552E-05	3.493559069666862E-05	4.234496696077382E-05	2.1585405616576176E-05	Dihydrolipoyl dehydrogenase OS=Candidozyma auris OX=498019 GN=B9J08_000976 PE=3 SV=1
526	tr|A0AAW0VC09|A0AAW0VC09_CANAR	15	0.018979294143894883	0.000642038698949262	0.00019086007819277972	5.569981198419454E-05	0.0007000384460038192	0.00024527186545177104	0.002127130347471196	0.0006338249848939086	0.0013208482779013672	0.0008020818488116044	0.0010945618471261784	0.0025531113958531643	0.003158823973362696	0.0008562352687981221	0.003968360375358345	0.0006304069237364771	Uncharacterized protein OS=Candidozyma auris OX=498019 GN=B9J08_04031 PE=4 SV=1
527	tr|A0A2H0ZCH4|A0A2H0ZCH4_CANAR	15	0.0015551461733644973	0.0001000288533969773	0.00014784143951172103	0.00016518466982732823	0.00014383050294928499	6.228271210191363E-05	0.0001229450769791521	6.091207629132761E-05	8.101136723455197E-05	0.00011724833858621406	4.6788945932211195E-05	0.00013351796122423477	0.00018915020869785022	2.706897634139078E-05	0.00011972013864921323	3.7614905641126134E-05	Major facilitator superfamily (MFS) profile domain-containing protein OS=Candidozyma auris OX=498019 GN=B9J08_005025 PE=3 SV=1
528	tr|A0AAW0VL76|A0AAW0VL76_CANAR	15	0.06651646090453829	0.004761641555227872	0.004320647879921666	0.002454535156976194	0.005725365860850013	0.0012568098284123567	0.005351628174221283	0.0028404885071653782	0.0052259421625831205	0.005437414894854508	0.0030547767751731695	0.0055049715380920995	0.007350239589030044	0.00281641534567983	0.008538115226790408	0.0018774684095603465	Flo11 domain-containing protein OS=Candidozyma auris OX=498019 GN=B9J08_01408 PE=4 SV=1
530	tr|A0AAW0VEK6|A0AAW0VEK6_CANAR	12	0.000135249720151327	4.924977567957595E-06		1.783041606315973E-05	1.1288134956126621E-05	4.977741880846782E-05	4.821662500698165E-06	7.744135757919852E-06	3.975141483362429E-06		8.520835909873324E-06	6.932979761707328E-06	1.0604120075233225E-05	2.652856762014454E-06	6.17704050480645E-06		Peptidase A1 domain-containing protein OS=Candidozyma auris OX=498019 GN=B9J08_03222 PE=3 SV=1
531	tr|A0A2H0ZFT6|A0A2H0ZFT6_CANAR	15	0.0013571669603029742	0.00010492943624516447	9.517974492104624E-05	7.8356195450527E-05	0.00011944269808390217	0.00016713384289779952	0.00011178688752583945	9.615750822036939E-05	7.207848598379052E-05	6.570751195041941E-05	4.502121661389653E-05	9.667149901409599E-05	0.00011793517559153116	1.782641150489137E-05	0.00014690220187387214	2.203814442582886E-05	OPT family small oligopeptide transporter OS=Candidozyma auris OX=498019 GN=B9J08_004544 PE=3 SV=1
532	tr|A0A2H0ZN00|A0A2H0ZN00_CANAR	13	9.675359356715743E-05	9.109800764571385E-06	9.696897180713563E-06	6.244164075090584E-06	7.941882543287071E-06		2.2199556109169814E-05		4.105081084663386E-06	8.16029709695868E-06	2.251379612903257E-06	4.732804592703672E-06	7.582205996806679E-06	3.1990606226474835E-06	1.0224861043976164E-05	1.3056028436656892E-06	Lysophospholipase OS=Candidozyma auris OX=498019 GN=B9J08_003621 PE=3 SV=1
533	tr|A0A2H1A826|A0A2H1A826_CANAR	14	0.0006062227378252825	0.0001374972705128987	0.00013188394161118817	8.367528862512769E-05	9.198619107195432E-05	5.047876730785684E-05	4.700477104159582E-05	7.076322819289426E-06	1.3816611809380372E-05	3.411102996723155E-06	2.7491656214199682E-06	1.0324381765606886E-05	1.0410183413098672E-05		1.4429921495978605E-05	1.4788177331639322E-06	Myosin-2 OS=Candidozyma auris OX=498019 GN=B9J08_000492 PE=3 SV=1
534	tr|A0A2H1A5V9|A0A2H1A5V9_CANAR	15	0.001714174113844866	0.00026977253075264414	0.00012566638582289528	0.00029721076894670764	0.00030557511392034434	3.35780643925143E-05	0.00014043936681340887	4.3268847392339654E-05	4.682907478064015E-05	9.977626163398259E-05	4.8452855475292645E-05	4.521563868127291E-05	0.00011077584516610241	7.069831780651603E-05	5.5272216083197236E-05	2.164282617700775E-05	malate dehydrogenase OS=Candidozyma auris OX=498019 GN=B9J08_000764 PE=3 SV=1
535	tr|A0A2H0ZCE2|A0A2H0ZCE2_CANAR	14	0.0006224424872434376	6.929676898076109E-05	6.347163077610769E-05	0.00010419128161430335	4.934670077232652E-05		7.472694089625335E-05	8.461055822226359E-06	1.9270031781633508E-05	4.278685897641552E-05	8.245565954883125E-06	5.817113005116926E-06	5.66559617721827E-05	1.9865402561903524E-05	1.886510050813445E-05	8.144207382118949E-05	Aspartate--tRNA ligase, cytoplasmic OS=Candidozyma auris OX=498019 GN=B9J08_004993 PE=3 SV=1
537	tr|A0A5Q7YF84|A0A5Q7YF84_CANAR	15	0.0022608158653011595	0.00010712962705260862	0.00017367271035506856	0.00042457068960974613	0.0001474114434353795	1.62883673079781E-05	0.0004235570160773874	4.5299354754102845E-05	3.0770316684172604E-05	0.0003074370570150979	3.336164500777505E-05	3.12556789578438E-05	0.0003123569672093263	7.750043450232656E-05	6.093091721695437E-05	6.927364011539159E-05	60S ribosomal protein L13 OS=Candidozyma auris OX=498019 GN=B9J08_003249 PE=3 SV=1
541	tr|A0A2H1A6W9|A0A2H1A6W9_CANAR	15	0.002244483959003237	0.0001715497775431371	0.0001257586709840952	0.00028848902843916705	0.0001471964599253324	0.00012397966194663322	0.00030519412137117516	8.282288829516234E-05	7.696938555432263E-05	0.00022713397579448481	5.031342631678638E-05	7.108886482528279E-05	0.0002776992471356999	9.000559097301537E-05	0.00012235502960748865	8.392783029145415E-05	60S ribosomal protein L11-A OS=Candidozyma auris OX=498019 GN=B9J08_000064 PE=3 SV=1
543	tr|A0AAW0VKL7|A0AAW0VKL7_CANAR	12	0.0001664883796521379	3.72720815254202E-05	2.7618060912165712E-06	4.208952278984926E-05	3.582882836059183E-05		3.759484581414788E-06		2.7014671994534125E-06	3.647627636519293E-06	2.2311961450780615E-06	1.8062828009532588E-06	3.36383582599784E-06		2.98647595757047E-05	1.1614871199386567E-06	Uncharacterized protein OS=Candidozyma auris OX=498019 GN=B9J08_00916 PE=3 SV=1
546	tr|A0A2H0ZQB8|A0A2H0ZQB8_CANAR	11	0.00010956361677921338	1.3146368090739017E-05	1.0927795537384299E-05	2.126168176181603E-05	1.6610474998950687E-05		8.725957319161845E-06	6.0494835609352065E-06		1.7065131884409863E-05	1.004497918869474E-06		1.0302316196508273E-05		3.8470318087126045E-06	6.228777017260752E-07	26S protease subunit RPT4 OS=Candidozyma auris OX=498019 GN=B9J08_001842 PE=3 SV=1
547	tr|A0A2H1A679|A0A2H1A679_CANAR	11	0.00023857008203853586	2.348398356563601E-05	1.8483275522939322E-05	7.139100126087334E-05	1.283952550778168E-05		3.2857789104749636E-05		2.014371351618201E-06	4.147677722959026E-05	4.226930642946303E-06		2.340078850564669E-05		6.051542480919392E-06	2.344096865835033E-06	Cysteine proteinase 1, mitochondrial OS=Candidozyma auris OX=498019 GN=B9J08_000871 PE=3 SV=1
548	tr|A0AAW0VHU3|A0AAW0VHU3_CANAR	14	0.00018175810855972473	2.9516591644196163E-05	9.452653746560338E-06	3.933006993540613E-05	1.258082657604832E-05		2.6361420686226872E-05	2.858646304924201E-06	5.52214568983421E-06	1.9954973298224198E-05	3.5530371984084873E-06	3.257388205230314E-06	1.766755336416965E-05	1.1997255607779594E-06	6.787646209496051E-06	3.715430140221865E-06	TIGR01456 family HAD hydrolase OS=Candidozyma auris OX=498019 GN=B9J08_02997 PE=4 SV=1
561	tr|A0A2H0ZC37|A0A2H0ZC37_CANAR	5	7.70501402904256E-05	1.5204426245853308E-05	2.9818465606082644E-06	5.350381183632361E-05	2.7250718295532143E-06		2.634983818087202E-06										Uncharacterized protein OS=Candidozyma auris OX=498019 GN=B9J08_004905 PE=3 SV=1
563	tr|A0A2H1A3R4|A0A2H1A3R4_CANAR	14	0.0008301540225182298	0.00010887038774614725	4.888074543345703E-05	0.00016773108830455774	0.0001159047603226077		0.00013104946153435517	1.0222036949238282E-05	6.030772464725607E-06	8.605922766866816E-05	1.3692770603532884E-05	6.8603927346691455E-06	8.577707173844701E-05	3.444718257533314E-05	5.66346444403954E-06	8.964659998451095E-06	40S ribosomal protein S19-A OS=Candidozyma auris OX=498019 GN=B9J08_000091 PE=3 SV=1
568	tr|A0A2H0ZHV2|A0A2H0ZHV2_CANAR	15	0.0016742701141044365	0.00014928748546971037	0.00011796487026941562	9.833055624969514E-05	0.00023978900547774168	3.721548094737E-05	0.00011314237323365943	9.757160156828727E-05	8.445924856184785E-05	0.00012459914929999726	0.00013197686653735252	0.00011230764630509689	0.00012681355076242962	6.587648644785524E-05	0.00010190317923196333	7.303261374201466E-05	Uncharacterized protein OS=Candidozyma auris OX=498019 GN=B9J08_004534 PE=3 SV=1
569	tr|A0AAW0VEU2|A0AAW0VEU2_CANAR	14	0.0004068560238394288	4.233136973094994E-05	2.861813072027118E-05	1.0631530670403664E-05	4.502235720594177E-05		1.8963923229057014E-05	8.375796898046858E-05	2.607384253166532E-05	2.4246198441707346E-05	1.976170378333711E-05	1.3136584660633649E-05	2.3052534544161338E-05	3.0113436055438727E-05	3.35012632046381E-05	7.645180080755043E-06	ribonuclease T2 OS=Candidozyma auris OX=498019 GN=B9J08_03630 PE=3 SV=1
570	tr|A0A2H0ZCS4|A0A2H0ZCS4_CANAR	14	0.00035446397046451833	2.0655185149425554E-05	1.8628253759980146E-05	8.933347915644843E-05	2.1175935967543297E-05		5.7286587073199584E-05	4.8254096728644724E-06	6.381701143524279E-06	3.4065948747894476E-05	7.335500434213845E-06	1.0391672208015873E-05	5.2335196082279956E-05	2.566887545491477E-06	1.990996809003769E-05	9.572245433599253E-06	C-1-tetrahydrofolate synthase, cytoplasmic OS=Candidozyma auris OX=498019 GN=B9J08_005123 PE=3 SV=1
574	tr|A0AAW0VLY8|A0AAW0VLY8_CANAR	14	0.0009387343712040662	4.244273528855234E-05	5.147268884007506E-05	9.469628181657115E-05	3.487095370745448E-05		6.637835128979052E-05	3.951172256578639E-05	1.9846234812280242E-05	4.9812846352192394E-05	2.9120287192881495E-05	1.3715341442310428E-05	0.0004554104627299982	9.384701406045966E-06	2.4070405445926536E-05	8.001358314201008E-06	Acetyl-coenzyme A synthetase OS=Candidozyma auris OX=498019 GN=B9J08_01226 PE=3 SV=1
575	tr|A0AAW0VHL6|A0AAW0VHL6_CANAR	15	0.002312781508126893	0.00020767328378379352	0.00017959222274009838	0.0001270875749203364	0.00025089861990184085	0.0002073988376568646	0.00022549499601480874	9.314549791692892E-05	0.0001246961396058732	0.00020384221481929511	8.102462496303978E-05	0.00010500337255836628	0.00022976854795804947	2.4770257673679958E-05	0.0002336773610165121	1.8707956597405637E-05	Major facilitator superfamily (MFS) profile domain-containing protein OS=Candidozyma auris OX=498019 GN=B9J08_02896 PE=3 SV=1
576	tr|A0A5Q7YKS6|A0A5Q7YKS6_CANAR	15	0.0023925793187453024	0.0002777070133982126	0.0001843620447365703	0.00039591476985755117	0.00027813603284916513	5.785571726026624E-05	0.00027986936383432077	9.983091575737638E-05	5.645449669841137E-05	0.00016538397294504274	0.00010515569735209198	3.037297534216761E-05	0.00016942878661743542	0.0001275165583759714	9.827634917678428E-05	6.63146245439347E-05	60S ribosomal protein L12-A OS=Candidozyma auris OX=498019 GN=B9J08_005336 PE=3 SV=1
578	tr|A0A2H0ZLY2|A0A2H0ZLY2_CANAR	15	0.0315133748554762	0.0013956059984523604	7.923588906703342E-05	0.0010024001362861838	0.0035336511705870914	0.0020896804619140092	0.002033453693966532	0.0018103056205064079	0.0008589950759255237	0.0015725107283290443	0.0013358447367758728	0.0026112931417570373	0.004548284616496039	0.002587198826556737	0.005609024580956732	0.00044589017789959317	Opaque-phase-specific protein OP4 OS=Candidozyma auris OX=498019 GN=B9J08_003223 PE=4 SV=1
580	tr|A0A2H0ZFV9|A0A2H0ZFV9_CANAR	14	0.001014425924570151	5.506998132651096E-05	6.868751010897562E-05	0.000129143158148509	4.944126862254613E-05		0.00016847523313644113	1.0230124868186968E-05	3.098518034009895E-05	0.0001780972175963536	2.2706364871092818E-05	3.1248647089599483E-05	0.00017581336740645113	8.640516905411905E-06	5.168791630801835E-05	3.419943784195501E-05	Serine hydroxymethyltransferase OS=Candidozyma auris OX=498019 GN=B9J08_005225 PE=3 SV=1
581	tr|A0A2H0ZZX3|A0A2H0ZZX3_CANAR	14	0.000737162499702622	3.9132724410390076E-05	4.900016600054149E-05	0.00010462948223894415	3.930847554697649E-05		0.00011219974383250494	1.7773261849597876E-05	1.5013141071984694E-05	0.00016141457850487806	2.1755215913809436E-05	2.5074950314157483E-05	8.63222712022304E-05	1.0204462187277946E-05	4.358632615917729E-05	1.1747700470151696E-05	glutamate--tRNA ligase OS=Candidozyma auris OX=498019 GN=B9J08_001156 PE=3 SV=1
584	tr|A0AAW0VGJ3|A0AAW0VGJ3_CANAR	15	0.0007619050852390223	5.4857284436801315E-05	5.1009681167948455E-05	4.507425773423029E-05	6.905393408399908E-05	8.199335102161938E-05	4.252692530721764E-05	3.991469280098426E-05	6.114651920709352E-05	6.239800943384643E-05	5.016056872983347E-05	5.25261050087477E-05	3.3699769459212415E-05	1.684635644981519E-05	7.329394716907655E-05	2.7403683228596598E-05	ML-like domain-containing protein OS=Candidozyma auris OX=498019 GN=B9J08_02431 PE=3 SV=1
585	tr|A0A2H1A361|A0A2H1A361_CANAR	15	0.001404503034642544	0.0001625844726457789	0.00024380290715297459	0.0001887799673741816	0.00016117805709840833	0.00018907606895509526	0.0001015041315905552	7.242418294832829E-05	6.664693603522187E-05	5.306710227644053E-05	2.6943290095278673E-05	6.58386451596111E-05	3.632968566916154E-05	6.9730134405782826E-06	2.4300828047161788E-05	5.05374615376781E-06	EF-hand domain-containing protein OS=Candidozyma auris OX=498019 GN=B9J08_000354 PE=4 SV=1
587	tr|A0AAW0VN64|A0AAW0VN64_CANAR	15	0.0026916685742257346	0.00023477337873174884	0.0002238621918711171	0.00019689265535047573	0.0002834336392986402	0.0001825497794499871	0.0002150795401398972	0.00013285961166042712	0.00012754447576106105	0.00015226404947454798	0.0001211314221872679	0.00015887631851208445	0.0002481899374423874	0.00012364164560905427	0.00020586101742158978	8.470891131544882E-05	glucan endo-1,3-beta-D-glucosidase OS=Candidozyma auris OX=498019 GN=B9J08_01761 PE=3 SV=1
588	tr|A0A2H1A772|A0A2H1A772_CANAR	13	0.00022973149192329653	5.34567511843935E-05	2.4886876114591118E-05	3.062699060322881E-05	2.4686394746778946E-05		1.7124495576213944E-05	4.774843523918404E-06	9.574775016449363E-06	6.346046929765579E-06	1.3518235826406702E-05	4.829441743309739E-06	2.1079008388336577E-05	5.000259389945668E-06	1.3827372879958166E-05		cystathionine gamma-lyase OS=Candidozyma auris OX=498019 GN=B9J08_000174 PE=3 SV=1
593	tr|A0A5C1DRN4|A0A5C1DRN4_CANAR	14	0.0011147053205509464	5.652855302239605E-05	4.336817740252087E-05	0.00010321487668485861	4.896347060719707E-05		0.00023523215232363034	3.624806739041036E-05	5.0949532437972424E-05	0.0001509679830560118	2.29687256646521E-05	3.081707184696559E-05	0.000178662923013738	4.201334768963451E-05	5.236581643882521E-05	6.24046229721333E-05	60S ribosomal protein L24 OS=Candidozyma auris OX=498019 GN=B9J08_002718 PE=3 SV=1
594	tr|A0A2H0ZDY0|A0A2H0ZDY0_CANAR	14	0.0005756886988417482	4.9487788414346E-05	2.885944997369895E-05	0.00010251200751663519	4.151243545886691E-05		0.00011393443006520083	1.073622606329066E-05	9.221436501016027E-06	5.254573951904938E-05	1.1236386706419562E-05	5.889870157999729E-06	9.494425402286727E-05	1.384899421671336E-05	1.6368031372263955E-05	2.4591648853380387E-05	Pyruvate dehydrogenase E1 component subunit beta OS=Candidozyma auris OX=498019 GN=B9J08_005207 PE=4 SV=1
595	tr|A0A2H0ZCD6|A0A2H0ZCD6_CANAR	15	0.0016364207991518827	8.717615816918762E-05	8.038230833816962E-05	0.0001741325033223817	9.301858772063678E-05	3.7952382396594063E-05	0.00035432511359864206	2.5791667333448125E-05	3.826884098738477E-05	0.00019694830274274072	5.572921421979006E-05	3.890506999297203E-05	0.00024506848832013084	8.189043218924394E-05	7.238229011983675E-05	5.44494397007236E-05	Small ribosomal subunit protein uS5 OS=Candidozyma auris OX=498019 GN=B9J08_004990 PE=3 SV=1
597	tr|A0A2H0ZGI4|A0A2H0ZGI4_CANAR	14	0.0003860645477771514	4.34615376103283E-05	3.730283182930592E-05	6.307894305806187E-05	4.5875545720671266E-05		5.209139961984993E-05	1.230121839324126E-05	1.4380422834905754E-05	2.5360235991613916E-05	1.3365135357771178E-05	1.4032637484251082E-05	2.8942443019594505E-05	8.609445858493085E-06	1.8037754050893076E-05	9.224996948170297E-06	Obg-like ATPase 1 OS=Candidozyma auris OX=498019 GN=OLA1 PE=3 SV=1
600	tr|A0AAW0VC42|A0AAW0VC42_CANAR	15	0.004225092891640964	0.0003693509538828116	0.0004004838806650239	0.00027210168359431794	0.00047073949550135703	0.00018956968590177705	0.00037406522013208284	0.00021281793094889804	0.0002083475584961893	0.0002258257364882325	0.00013187161376019188	0.00037614009909935797	0.0003998897654310152	7.01876271347698E-05	0.0004107646905540397	0.0001129369500508992	FAD-binding FR-type domain-containing protein OS=Candidozyma auris OX=498019 GN=B9J08_03947 PE=4 SV=1
601	tr|A0A2H0ZR23|A0A2H0ZR23_CANAR	14	0.0006204448259081418	5.859472010014525E-05	2.9891314051895596E-05	0.00013386462507587518	6.600449482933212E-05		6.742769952383533E-05	2.0100064192682207E-05	1.790745570020214E-05	6.261404357848439E-05	2.1057671865427115E-05	1.9895741176030477E-05	5.967100952305669E-05	2.283917115417547E-05	2.0130803262491782E-05	2.0446011874508023E-05	60S ribosomal protein L30 OS=Candidozyma auris OX=498019 GN=B9J08_002719 PE=3 SV=1
602	tr|A0A2H1A0I8|A0A2H1A0I8_CANAR	14	0.0015398443524992065	0.00015327167700787203	9.367347382213226E-05	0.00012477885474396647	0.00016958813130605623		0.0002312509010838202	6.350335491647531E-06	3.9042307800126014E-05	7.482894532962051E-05	0.00034474311498404936	7.339248217867733E-05	0.00012606094310362986	3.463491396055093E-05	5.8453104016268036E-05	9.775167670789969E-06	Glucosidase 2 subunit beta OS=Candidozyma auris OX=498019 GN=B9J08_002155 PE=4 SV=1
603	tr|A0A2H1A676|A0A2H1A676_CANAR	9	0.00021941637970844782	6.325739591646454E-05	1.2870318880826752E-05	2.3369288808439128E-05	6.441824235815548E-05		9.951645943721534E-06		8.099773502061864E-06	1.4388502379673772E-05		4.53435279495358E-06	1.8526859124151132E-05				Oxysterol-binding protein OS=Candidozyma auris OX=498019 GN=B9J08_000877 PE=3 SV=1
604	tr|A0AAW0VN51|A0AAW0VN51_CANAR	13	0.00028461396998127203	3.626105591715817E-05	4.038548002096707E-05	2.7985223208539614E-05	3.900017893474901E-05	1.4979068587107378E-05	3.567596738019091E-05		1.7372461884308028E-05	1.300572410480814E-05	8.858052838014141E-06	1.1366413905631885E-05	2.2021837652185426E-05		1.5698826816398148E-05	2.003678731214111E-06	Phosphatidylinositol transfer protein SFH5 OS=Candidozyma auris OX=498019 GN=B9J08_01905 PE=3 SV=1
606	tr|A0A2H0ZES9|A0A2H0ZES9_CANAR	15	0.0010876107902209112	9.858061038467188E-05	0.0001249956415434972	0.00013140730002052649	0.00012318532540233	4.2993540089723703E-05	9.846916814622512E-05	7.435062664124595E-05	3.5026451168936066E-05	9.009541324208882E-05	4.36146523576284E-05	5.1510431032915936E-05	7.940256789341077E-05	4.783833683363347E-06	7.466627713084046E-05	1.4528951483507042E-05	Transaldolase OS=Candidozyma auris OX=498019 GN=B9J08_005228 PE=3 SV=1
607	tr|A0A2H0ZKY3|A0A2H0ZKY3_CANAR	14	0.002578689189825127	0.00025413564373334333	0.00037737178400124304	0.00020691181618137146	0.0007422645118815019		0.00021035937277663437	7.666606325967917E-05	0.0001236450475132204	0.00016805707731781556	6.949500720120075E-05	0.00011326077067872308	9.362279753529111E-05	3.724536083887118E-05	8.058681844429121E-05	2.5067118461940285E-05	Calmodulin OS=Candidozyma auris OX=498019 GN=B9J08_002876 PE=3 SV=1
608	tr|A0A2H1A659|A0A2H1A659_CANAR	15	0.00034113153878679025	2.9127325606683818E-05	4.4590774059674436E-05	4.079765237587129E-05	4.3014308633902355E-05	1.1497489852013199E-05	3.7258060250360725E-05	9.23280584777478E-06	1.7043448602686945E-05	3.179651458469944E-05	1.2829921281963702E-05	1.7835624944041593E-05	2.383455406065378E-05	6.496614668013352E-06	1.2284298513975789E-05	3.492145504475008E-06	FAD/NAD(P)-binding domain-containing protein OS=Candidozyma auris OX=498019 GN=B9J08_000850 PE=3 SV=1
609	tr|A0A2H1A5I7|A0A2H1A5I7_CANAR	14	0.0012249963756741952	0.00012644149442050847	0.00011695448322479578	0.0002809388453670847	0.00011928389717205902		0.00015793984916691434	3.223366146504296E-05	1.7561266030685027E-05	0.00010705236830499706	3.751453316977658E-05	1.9228632372380663E-05	0.00010295951935775903	3.831804832342229E-05	3.188126137759502E-05	3.668851592117426E-05	Succinate--CoA ligase [ADP-forming] subunit alpha, mitochondrial OS=Candidozyma auris OX=498019 GN=B9J08_000650 PE=3 SV=1
610	tr|A0A2H0ZDD8|A0A2H0ZDD8_CANAR	15	0.0022311838780865365	0.00021121117501853585	0.00024646527457873065	0.0003868774848819474	0.0003354954441820964	2.551803838189395E-05	0.0002133927889949058	8.160636268729658E-05	4.802259930969999E-05	0.00020425136442583697	9.885577154803803E-05	6.523024111407841E-05	0.00013935314436404342	8.280156818995992E-05	7.365420544696665E-05	1.8448414962506546E-05	Sterol 24-C-methyltransferase OS=Candidozyma auris OX=498019 GN=B9J08_005340 PE=3 SV=1
612	tr|A0A2H1A0L0|A0A2H1A0L0_CANAR	15	0.002218486670699921	0.00021090613154340008	6.336718630974429E-05	0.00011116828647448174	0.00021608511859760597	5.122558808229186E-05	6.44893003376322E-05	0.00042805903972318	0.00011797408684894677	6.574508495817305E-05	0.00025791123756605325	0.0001194738912832252	0.0001834762364318613	0.00016550928864745367	8.061498278317373E-05	8.248121111269864E-05	5'/3'-nucleotidase SurE OS=Candidozyma auris OX=498019 GN=B9J08_00083 PE=3 SV=1
613	tr|A0A2H0ZTZ6|A0A2H0ZTZ6_CANAR	13	0.00043002139354345596	3.9376090242132333E-05	4.052962395785742E-05	9.156569062005662E-05	3.450779951095248E-05		4.575388215335678E-05	2.858086679560371E-06	1.4466894629796497E-05	4.6431621777593066E-05	2.0337224074374326E-05	2.395033908915358E-05	3.8155523469348715E-05		2.3861752186152107E-05	8.226865153121714E-06	RuvB-like helicase OS=Candidozyma auris OX=498019 GN=B9J08_003774 PE=3 SV=1
615	tr|A0AAW0VDG6|A0AAW0VDG6_CANAR	14	0.00025653269211857465	3.011573834409709E-05	1.8525973517769473E-05	3.7068803063881966E-05	1.708144718496642E-05		3.497909387136898E-05	5.329352312993389E-06	4.604875152893835E-06	3.962571020077461E-05	1.3767954628385944E-05	8.610057654532623E-06	3.0232279979772237E-05	4.5579250214208306E-06	6.412043991674986E-06	5.621437194042335E-06	Alanine--tRNA ligase OS=Candidozyma auris OX=498019 GN=ALA1 PE=3 SV=1
617	tr|A0A2H1A0B8|A0A2H1A0B8_CANAR	15	0.0005367215447107124	5.2147794396267694E-05	8.570268996018367E-05	4.406461126977764E-05	7.253012820377981E-05	1.208142486508944E-05	2.413742782750081E-05	7.798286174077117E-06	3.7090874524966304E-05	3.1749532350089124E-05	2.6306357170792595E-05	3.6120881153692824E-05	3.860689697063792E-05	5.6321570782465175E-06	4.971253606244893E-05	1.3039946703161951E-05	Pali-domain-containing protein OS=Candidozyma auris OX=498019 GN=B9J08_002180 PE=4 SV=1
618	tr|A0A2H0ZJS3|A0A2H0ZJS3_CANAR	12	0.00017420223058900794	1.550608722812086E-05	8.74016141804802E-06	3.0632624761704726E-05	8.055301728047866E-06		2.2298737637545506E-05		2.817109108921921E-06	1.797449878153593E-05	2.7901761935292856E-05	3.4758184480003674E-06	1.860392578758879E-05		1.4696555390062805E-05	3.4996483641382845E-06	UDP-N-acetylglucosamine diphosphorylase OS=Candidozyma auris OX=498019 GN=B9J08_004381 PE=3 SV=1
621	tr|A0A2H0ZIR0|A0A2H0ZIR0_CANAR	15	0.0005365366260827602	7.549402820490864E-05	4.6849315431404214E-05	8.180780204095196E-05	7.987618611215704E-05	7.520936788892567E-07	5.684645909974354E-05	1.2138967010970833E-05	1.273089469997676E-05	5.176326139768319E-05	2.299448326709328E-05	1.1281980448946613E-05	3.697415905455166E-05	5.566758211860932E-06	3.070690269892969E-05	1.0753334724692473E-05	Adenosylhomocysteinase OS=Candidozyma auris OX=498019 GN=B9J08_004352 PE=3 SV=1
622	tr|A0A2H0ZW29|A0A2H0ZW29_CANAR	15	0.0028867918661706895	0.00013773906590152355	0.00014186284876355998	0.00021384281050251943	0.00015818683815276095	7.585052174637667E-05	0.0007219501173270826	3.5528908824648536E-05	7.470825802261303E-05	0.00035078636091370323	6.719390970786647E-05	6.495074703481249E-05	0.00047030754491295297	0.0001616205765042075	0.0001457991205594964	6.646423729656546E-05	Small ribosomal subunit protein uS3 OS=Candidozyma auris OX=498019 GN=B9J08_001974 PE=3 SV=1
623	tr|A0A2H1A1B6|A0A2H1A1B6_CANAR	14	0.0015359621164067118	0.00021541271437410092	0.00017288274375812674	0.00016416184364449686	0.0002925270392504607		0.00011983132791631277	6.09025626601425E-05	7.09488775820409E-05	8.926459501805997E-05	6.623746592990212E-05	3.542660892351856E-05	0.00010666095061085641	4.2730939205603175E-05	7.881662032281171E-05	2.0157827210278673E-05	Small GTP-binding protein OS=Candidozyma auris OX=498019 GN=B9J08_002223 PE=3 SV=1
625	tr|A0A2H0ZYB3|A0A2H0ZYB3_CANAR	13	0.000610336115943835	2.5043146673313422E-05	2.071827476170994E-05	0.00013504760879534525	1.9425477129970575E-05		0.00011647762505886077	5.1499524106456E-06	6.411667814981286E-06	8.222118965640412E-05	6.232623289801706E-06	1.2203081467753706E-05	0.00011695468538157301		3.629108336352414E-05	2.815970013995152E-05	Acyl-coenzyme A oxidase OS=Candidozyma auris OX=498019 GN=B9J08_001741 PE=3 SV=1
627	tr|A0A2H0ZLX9|A0A2H0ZLX9_CANAR	14	0.0005446116917226586	6.761563227423168E-05	4.9963675289181245E-05	0.00010833970723455095	3.569624666377613E-05		7.730670175809815E-05	1.4525769187705795E-05	9.789563049887167E-06	4.913422649942415E-05	2.0791133506926873E-05	1.209590218564264E-05	5.377711299912283E-05	1.8768193495814942E-05	1.4978279856509741E-05	1.1829547721786315E-05	Elongation factor Tu OS=Candidozyma auris OX=498019 GN=B9J08_003238 PE=3 SV=1
628	tr|A0AAW0VJ12|A0AAW0VJ12_CANAR	15	0.005771352265891292	0.0004350036757142616	0.000373319166890074	0.00039929436979642646	0.0004963100057925361	0.00010251873198996777	0.00037554369946652213	0.0006403909760168319	0.00041073629680474493	0.0004007018993654604	0.0003325017445953951	0.00036973117498942035	0.00045275623841490193	0.00030844609031338034	0.00044139057643935773	0.00023270761930201106	Crh-like protein OS=Candidozyma auris OX=498019 GN=B9J08_00371 PE=3 SV=1
629	tr|A0AAW0VMM1|A0AAW0VMM1_CANAR	13	0.0004891878279421168	3.78407404882636E-05	4.463966735265174E-05	2.9357751603390542E-05	6.402046715375543E-05		7.122175810063519E-05	2.129470445149817E-05	4.290234681443816E-05	1.3429070088712696E-05	8.883774008202928E-06	4.879880653722896E-05	5.896590830510234E-05		4.304328345022725E-05	4.789549588009822E-06	Peptide transporter OS=Candidozyma auris OX=498019 GN=B9J08_01688 PE=3 SV=1
630	tr|A0A2H0ZC49|A0A2H0ZC49_CANAR	15	0.0023291580660110968	0.0002113135973555972	0.00023621659936383935	0.00030671739512006115	0.00028190143133500865	2.510513341824442E-05	0.0002674031827291657	9.555827603763499E-05	6.748797910371844E-05	0.00016379455377747755	8.585601524950672E-05	8.071493670733643E-05	0.00023165799869258042	0.0001340693403970083	9.466603868705268E-05	4.669558803686437E-05	Aconitate hydratase, mitochondrial OS=Candidozyma auris OX=498019 GN=B9J08_004914 PE=3 SV=1
631	tr|A0AAW0VFV0|A0AAW0VFV0_CANAR	15	0.08307710044170138	0.005346741721123511	0.005848498267873474	0.004860696861512859	0.0070232445639949	0.005915528042447729	0.008421311371307211	0.0041233449304629	0.0052225135801148995	0.006036823078142808	0.003725688549526841	0.005242111513283967	0.00769439994929054	0.0037473494882231937	0.007467045708763381	0.002401802815633161	1,3-beta-glucanosyltransferase OS=Candidozyma auris OX=498019 GN=B9J08_02342 PE=3 SV=1
632	tr|A0AAW0VGV3|A0AAW0VGV3_CANAR	15	0.001553857485467076	0.0001576785140499976	0.00012573971337176494	0.0001341521145940696	0.00020841412109900913	0.00015566532791679724	0.0001636911342478348	6.494279129872662E-05	6.400395526840182E-05	0.00010869513304961385	5.307141461532729E-05	6.010570475155102E-05	8.97505686097976E-05	5.515743025114491E-05	6.735452490444258E-05	4.5435037438596874E-05	Iron transport multicopper oxidase FET3 OS=Candidozyma auris OX=498019 GN=B9J08_02475 PE=3 SV=1
633	tr|A0A2H0ZM53|A0A2H0ZM53_CANAR	15	0.00952321064444115	0.0007942430295775544	0.0006910841040469543	0.0017091722177250744	0.0008779862307223156	0.00043106774407704183	0.0010161263407142994	0.00038356357347980554	0.0003012429695551019	0.0009316028331535011	0.0003547686757822191	0.0002166039191446045	0.0008740209349283593	0.0003792522827238329	0.000309510471809242	0.0002529653170012449	Glyceraldehyde-3-phosphate dehydrogenase OS=Candidozyma auris OX=498019 GN=B9J08_003306 PE=3 SV=1
634	tr|A0A2H0ZR79|A0A2H0ZR79_CANAR	15	0.014615750195571582	0.0012009272745163275	0.0011584898183282211	0.0023715379998776823	0.0011376512381419963	0.0008781000155974116	0.0018571705435857962	0.0004883939557226109	0.0005941569185548962	0.0013201407162074647	0.00035327069693265724	0.0004707371289310406	0.0012304103847940323	0.0004366962007854911	0.0006952360566938079	0.00042283124690214866	Elongation factor 2 OS=Candidozyma auris OX=498019 GN=B9J08_002772 PE=4 SV=1
635	tr|A0A2H1A599|A0A2H1A599_CANAR	14	0.003028508381372917	0.00024474936947804077	0.000256688086488957	0.0005534972222632093	0.00024112957828283983		0.0005435587123808299	9.308448542785803E-05	6.94236728182643E-05	0.00031060112387580813	4.02038770327688E-05	4.433310519144133E-05	0.00034817849716283156	0.00014375456288460167	6.771683039228385E-05	7.158925769318285E-05	Large ribosomal subunit protein uL23 OS=Candidozyma auris OX=498019 GN=B9J08_000554 PE=3 SV=1
636	tr|A0A2H0ZKS1|A0A2H0ZKS1_CANAR	15	0.002903115956816331	0.0006275846047541863	0.0002879001720226446	0.0004468873543822556	0.0002967801934320925	3.906245930164906E-05	0.00023919618163600274	9.077107412026535E-05	9.676646574905479E-05	0.00020739506859073512	9.707754974103447E-05	8.16801400159307E-05	0.00015601829698988498	6.389960156439527E-05	0.00011371990310085687	5.837689141534277E-05	Endoplasmic reticulum chaperone BiP OS=Candidozyma auris OX=498019 GN=B9J08_002819 PE=3 SV=1
637	tr|A0AAW0VDL6|A0AAW0VDL6_CANAR	15	0.003756755868276124	0.0003075513029145334	0.00040417343678397495	0.0003518968273228876	0.0003919079122268079	9.517169663411561E-05	0.00020009422919031668	0.000583071601290399	0.00026518013738828283	0.0003791563673555016	0.00021321293214919163	0.0001466563492188214	0.00018422623880302443	3.8938403626663504E-05	0.00017000419593527928	2.5514237436324372E-05	Uncharacterized protein OS=Candidozyma auris OX=498019 GN=B9J08_03307 PE=4 SV=1
638	tr|A0A2H0ZQV0|A0A2H0ZQV0_CANAR	15	0.0057408856970939896	0.0003766003005175955	0.00041400831151482305	0.0009568400982488187	0.0003533764168176511	6.734668424302845E-05	0.0011041869793527352	7.289939815311393E-05	0.00010085135562927919	0.0006498927643034901	0.00012504843580319916	6.532683856865407E-05	0.0009200464092153555	0.00020810587999873985	0.00011976994057842108	0.00020658588414908488	Citrate synthase OS=Candidozyma auris OX=498019 GN=B9J08_002652 PE=3 SV=1
639	tr|A0AAW0VIU0|A0AAW0VIU0_CANAR	15	0.008559931991528854	0.0007216749067799819	0.0007667492421625053	0.0006745088364340201	0.0008489095027002735	8.058940105544628E-05	0.001229522773643474	0.0004949917522203787	0.0008580130674968976	0.0004096988774814503	0.00020310765758278803	0.0006884524972311368	0.0006894737056977962	0.00028106775650022024	0.000481576861853663	0.00013159515268882304	Copper transport protein OS=Candidozyma auris OX=498019 GN=B9J08_00326 PE=3 SV=1
640	tr|A0A2H0ZCP2|A0A2H0ZCP2_CANAR	14	0.005451895938936582	0.0009296960286138596	0.0003786549458930831	0.0004222875495659706	0.0011264775964349523		0.00038095397303210737	9.568317242686976E-05	0.0002840369174775659	0.00042105602197139405	0.00016358438360103924	0.0003080267693216608	0.000446523523937096	0.00014009957805209876	0.00032272925072300215	3.208622788588262E-05	Sulfhydryl oxidase OS=Candidozyma auris OX=498019 GN=B9J08_005093 PE=4 SV=1
641	tr|A0A2H1A7X9|A0A2H1A7X9_CANAR	15	0.0031657940492732317	0.0003182225054232452	0.000534317255442188	0.00035419415280865766	0.0004506782927488295	0.000133576661295203	0.0002551645089248852	0.00012721230553209103	0.0001738224138452544	0.00020080093118035128	0.00012526200166672135	0.00011490378937745531	0.00016606986463691165	5.810030739792532E-05	0.00010963999609284872	4.3829062900664213E-05	Pal1 cell morphology protein OS=Candidozyma auris OX=498019 GN=B9J08_000457 PE=4 SV=1
642	tr|A0AAW0VCG4|A0AAW0VCG4_CANAR	13	0.00048097397100022585	6.986035042919854E-05	8.39991977400533E-05	7.362148561795808E-05	5.1020765530279625E-05		6.143284201913235E-05	4.240094839951987E-05	8.698138963348738E-06	1.527265020583594E-05	1.9682439346216138E-05	1.8871356756954137E-05	1.0427370003065979E-05		1.5671564466058472E-05	1.0014861522604757E-05	Protein BOI2 OS=Candidozyma auris OX=498019 GN=B9J08_04229 PE=4 SV=1
643	tr|A0AAW0VC51|A0AAW0VC51_CANAR	14	0.0013284341088808298	7.537626007152002E-05	5.474064665971499E-05	5.865154234415778E-05	7.298718774353672E-05		7.354392751380167E-05	0.00016336069964787922	0.00011319276930580187	0.000134036018090239	0.0001336187467118209	0.00010502670248252527	0.00014169227724000836	3.225114803031048E-05	6.66439808961472E-05	0.00010331220214336628	Uncharacterized protein OS=Candidozyma auris OX=498019 GN=B9J08_04242 PE=3 SV=1
644	tr|A0A2H0ZFY1|A0A2H0ZFY1_CANAR	14	0.001146593701766308	0.0001353958854932216	0.00014176703641261492	0.00018522071149788596	0.00014370698053331246		0.00015457904642166053	2.8832445045472146E-05	2.7095436812290055E-05	6.915740204868417E-05	2.3675371704090372E-05	2.9492789588991807E-05	0.00011768366741376372	2.6877952263339587E-05	4.349734346922103E-05	1.9611633061759568E-05	P/Homo B domain-containing protein OS=Candidozyma auris OX=498019 GN=B9J08_004549 PE=3 SV=1
645	tr|A0AAW0VE55|A0AAW0VE55_CANAR	14	0.0003003646531241123	3.530422569686021E-05	3.277635701385526E-05	9.21082337534439E-05	2.2276244599100273E-05		3.508483665043726E-05	5.6443414463491335E-06	3.7399353780200376E-06	2.4071794934061726E-05	9.161448491851004E-06	2.910785151122995E-06	1.5030818303435844E-05	1.0531827695488907E-05	4.206154999897123E-06	7.5176490101886126E-06	J domain-containing protein OS=Candidozyma auris OX=498019 GN=B9J08_03635 PE=4 SV=1
647	tr|A0A5Q7YDP5|A0A5Q7YDP5_CANAR	14	0.0012219838430455854	0.00014422022424527702	9.973731187279805E-05	0.000165017645989145	0.0001515116890019603		0.0001337964095708726	3.197678009863156E-05	3.878018008886498E-05	0.00011162506618329458	6.355639218820289E-05	3.3198969772331635E-05	0.00012550015939079463	3.387122474491465E-05	5.1872448975298936E-05	3.731934092319837E-05	Small ribosomal subunit protein uS10 OS=Candidozyma auris OX=498019 GN=B9J08_000107 PE=3 SV=1
648	tr|A0A2H0ZC96|A0A2H0ZC96_CANAR	15	0.003184341537598303	0.0002137821867070704	0.00020527793298837923	0.00042397021468986167	0.0002279547489660346	7.05069812552374E-05	0.000520032738892666	8.708734016285436E-05	8.959774624284369E-05	0.0003579268298787227	8.784662494387181E-05	8.516579173775014E-05	0.00037192782449057074	0.0001186005927482599	0.0001884558005720908	0.0001362081833220893	Small ribosomal subunit protein eS1 OS=Candidozyma auris OX=498019 GN=RPS1 PE=3 SV=1
649	tr|A0A2H0ZD81|A0A2H0ZD81_CANAR	14	0.0021686736901680684	0.00013782183127389222	0.00010599765239009517	0.00027172702785237555	0.0001284166159084364		0.0004602270328200834	4.074653593107729E-05	4.459597294318183E-05	0.0002080644283158838	8.420775943086973E-05	4.2364692460564505E-05	0.00031143099219806976	0.00018068897378571496	6.35102700042776E-05	8.8873904853546E-05	60S ribosomal protein L6 OS=Candidozyma auris OX=498019 GN=B9J08_004958 PE=3 SV=1
651	tr|A0A2H0ZNZ0|A0A2H0ZNZ0_CANAR	12	0.0004701346603355669	4.980707158044026E-05	4.006017730585654E-05	7.201216986562732E-05	5.150522876721301E-05		7.024717197434435E-05		1.590675689451116E-05	4.389580585236908E-05	1.822953326490531E-05	1.1492114221360663E-05	4.264798889023701E-05	2.9535047619037766E-05	2.4795594099664594E-05		60S ribosomal protein L31-A OS=Candidozyma auris OX=498019 GN=B9J08_003634 PE=3 SV=1
652	tr|A0A2H0ZM29|A0A2H0ZM29_CANAR	15	0.003803965055499087	0.00023657008268624033	0.00020692917406393656	0.0005421180808876009	0.0002283309224281915	9.698583680124893E-05	0.0005841289281309512	0.00010315319835182031	0.00010186846297558415	0.0004561998996289489	7.206147722095871E-05	0.00010886249587602015	0.0005674172736641252	0.0001372721846230571	0.00018735892169578487	0.0001747081164646183	40S ribosomal protein S8 OS=Candidozyma auris OX=498019 GN=B9J08_002961 PE=3 SV=1
653	tr|A0A2H1A6Z0|A0A2H1A6Z0_CANAR	15	0.0030152947676025292	0.00020299904104989817	0.00020035329875160758	0.00035188425314490587	0.00019456322851968224	0.00010434675921239644	0.00036873112575980054	6.657544500004696E-05	0.00013817955873076613	0.0004289788891831884	0.0001537165501675588	0.00011319138201756376	0.00037521600608697494	8.974367222490393E-05	0.00017557892092222806	5.123663683100727E-05	GTP-binding nuclear protein OS=Candidozyma auris OX=498019 GN=B9J08_000082 PE=3 SV=1
657	tr|A0A2H1A2S6|A0A2H1A2S6_CANAR	15	0.0036327220560458213	0.0001318511197947371	0.000205320725977781	0.0005683332568601862	0.00023338634744912143	5.337160798819369E-05	0.0006785668096264371	2.7386872770838834E-05	6.968301258044799E-05	0.0005280913184137412	6.4088412369884E-05	8.583496473498135E-05	0.0004931216155213178	0.00020878734169425475	0.00017596069517401077	0.00010893795508988835	40S ribosomal protein S9-A OS=Candidozyma auris OX=498019 GN=B9J08_000203 PE=3 SV=1
663	tr|A0A2H0ZMS2|A0A2H0ZMS2_CANAR	9	8.641001562985477E-05	8.430871024183366E-06	1.025526701211986E-05	2.8767386575350684E-05	7.0176803085301155E-06		1.0070749815109267E-05	2.267148944182737E-06		1.3082243963286021E-05	1.2002848432243512E-06		5.318383143868367E-06				V-type proton ATPase subunit OS=Candidozyma auris OX=498019 GN=B9J08_003537 PE=3 SV=1
666	tr|A0AAW0VDT4|A0AAW0VDT4_CANAR	12	0.00020632692442985323	1.134325023515034E-05	1.9897860339474277E-05	4.244984565387437E-05	1.5360525116236835E-05		4.402268079430695E-05		4.812393344433758E-06	2.9372507112395444E-05	4.980956826620433E-06	4.37944754256491E-06	1.6770254320703806E-05		9.882363832617755E-06	3.05483931147438E-06	T-complex protein 1 subunit delta OS=Candidozyma auris OX=498019 GN=B9J08_03285 PE=3 SV=1
669	tr|A0A2H1A037|A0A2H1A037_CANAR	2	2.82381850107032E-06	1.2601446979631343E-06		1.5636738031071858E-06													Multi drug resistance-associated protein OS=Candidozyma auris OX=498019 GN=B9J08_001899 PE=3 SV=1
670	tr|A0A2H0ZMZ0|A0A2H0ZMZ0_CANAR	12	0.00015812629254293266	6.92465752026634E-06	6.513207806471167E-06	3.71146556358523E-05	5.859131291984901E-06		4.303662061308592E-05	2.673130496814555E-06	6.765167658390166E-06	2.4122509974572744E-05	3.170431755829243E-06		1.585635027767701E-05		2.182498097880478E-06	3.90793141410786E-06	CBS domain-containing protein OS=Candidozyma auris OX=498019 GN=B9J08_003611 PE=3 SV=1
675	tr|A0A2H1A4V0|A0A2H1A4V0_CANAR	11	7.715309364391433E-05	4.228206687731308E-06	3.658893523321358E-06	1.8248070438853774E-05	5.341070921553476E-06		9.396329159208366E-06	1.9356242137671584E-06		4.308680404171421E-06	2.1544831800329477E-05		5.400838420458761E-06		2.2771866254728854E-06	8.133614490463408E-07	Eukaryotic translation initiation factor 2A OS=Candidozyma auris OX=498019 GN=B9J08_000965 PE=3 SV=1
686	tr|A0A2H0ZPA4|A0A2H0ZPA4_CANAR	4	3.938282978600516E-05	1.8359235062857944E-06		1.7609535988629182E-05	1.2898388247797372E-05		7.038982043292814E-06										NADH-ubiquinone oxidoreductase OS=Candidozyma auris OX=498019 GN=B9J08_004091 PE=3 SV=1
689	tr|A0A2H0ZXD6|A0A2H0ZXD6_CANAR	13	0.00040520245972347095	3.678307724953987E-05	3.4612759030235806E-05	4.091756517117224E-05	4.281116994534547E-05		3.619096229681144E-05	2.372353182817408E-05	2.409616825298379E-05	3.169962670543674E-05	1.4054579302038332E-05	2.6073407554513625E-05	3.664388691889536E-05		3.987612297200221E-05	1.7719602496321975E-05	Amino acid permease/ SLC12A domain-containing protein OS=Candidozyma auris OX=498019 GN=B9J08_002443 PE=3 SV=1
690	tr|A0A2H0ZFY7|A0A2H0ZFY7_CANAR	13	0.00019515419112165397	2.7250668732041075E-05	2.478657836778753E-05	2.3568411553229035E-05	2.170121866768845E-05		1.4007174879388778E-05		5.409538762905593E-06	9.286699233600509E-06	6.515082542597269E-06	7.861674064045991E-06	1.7033560475285833E-05	1.4808041891512441E-05	1.7606593392714354E-05	5.318948558857119E-06	2-dehydropantolactone reductase OS=Candidozyma auris OX=498019 GN=B9J08_004583 PE=4 SV=1
691	tr|A0A2H1A6I6|A0A2H1A6I6_CANAR	15	0.0016832589621831697	0.0011860324143197797	4.6281384189857485E-05	9.800805069985135E-05	4.8633040239557814E-05	1.0615661840759661E-05	6.572886700153562E-05	1.1939653772760094E-05	1.5340062131422957E-05	4.949957288008994E-05	1.8944746955697775E-05	1.911870839330972E-05	5.813368804118812E-05	2.4766504003849882E-05	1.8640373609832617E-05	1.1576234103677084E-05	Isocitrate dehydrogenase [NADP] OS=Candidozyma auris OX=498019 GN=B9J08_000980 PE=3 SV=1
693	tr|A0A2H0ZUN3|A0A2H0ZUN3_CANAR	14	0.00041614469704454293	3.476699824698622E-05	2.8384163220644697E-05	6.762789942469166E-05	4.8548801475197025E-05		6.306797076198037E-05	2.789879007240233E-06	5.834879970423211E-06	4.6638145520892025E-05	8.536052447289071E-06	1.0465847076270515E-05	5.67919589737334E-05	3.971855630646679E-06	2.335438869815777E-05	1.5365856590389978E-05	Eukaryotic translation initiation factor 3 subunit A OS=Candidozyma auris OX=498019 GN=TIF32 PE=3 SV=1
694	tr|A0AAW0VDT9|A0AAW0VDT9_CANAR	13	0.00028658370668150723	1.823179888902797E-05	6.324393291820611E-05	2.0452521824438582E-05	3.9966656140443224E-05		4.634636851341881E-05	8.017272908709165E-06		1.3167837575337062E-05	1.061666194914666E-05	5.922035284356023E-06	2.646187685215825E-05	1.1834416980382312E-05	2.032287614860238E-05	1.9994506972807138E-06	Phosphoglycerate mutase OS=Candidozyma auris OX=498019 GN=B9J08_03481 PE=3 SV=1
695	tr|A0A5C1DXC8|A0A5C1DXC8_CANAR	15	0.0009265299864807501	7.794544838499286E-05	8.043760756943109E-05	8.490606264583834E-05	0.00010508765276141054	5.480286220218432E-05	8.138233740249937E-05	1.0583808098127529E-05	4.630380097527247E-05	7.368833616567047E-05	4.295413562176053E-05	5.344839123760565E-05	9.06086755813905E-05	1.7641416048082415E-05	8.04453379942013E-05	2.62941137922827E-05	Ras-related protein SEC4 OS=Candidozyma auris OX=498019 GN=B9J08_001177 PE=3 SV=1
696	tr|A0A2H1A7M8|A0A2H1A7M8_CANAR	5	4.9165655535892646E-05	8.394516776057566E-06	1.2117168875674073E-05	1.1591559681287575E-05	1.1348041646510942E-05		5.714368556362491E-06										Uncharacterized protein OS=Candidozyma auris OX=498019 GN=B9J08_000336 PE=4 SV=1
697	tr|A0A2H0ZW31|A0A2H0ZW31_CANAR	11	0.00010391060572533111	1.08734385862141E-05	1.2967952649427065E-05	1.7770599203078984E-05	1.8560232996080293E-05		1.2012269082723359E-05		2.835016514207131E-06	1.4154176953625118E-05	1.7134695504187685E-06		1.0041739956078516E-05	1.9424852234222962E-06		1.0392250100554777E-06	Eukaryotic translation initiation factor 3 subunit I OS=Candidozyma auris OX=498019 GN=TIF34 PE=3 SV=1
699	tr|A0AAW0VGL0|A0AAW0VGL0_CANAR	12	0.00010523627339897291	9.720031168781486E-06	1.094511759100373E-05	1.0365924855597955E-05	1.3719545554581767E-05		8.333019740494254E-06	1.4854855550464687E-06	2.6227895623810633E-06	1.8190128228244585E-05		1.0652917455015482E-05	8.153125999581192E-06		9.828127970966169E-06	1.2200597172787785E-06	Lethal giant larvae (Lgl)-like C-terminal domain-containing protein OS=Candidozyma auris OX=498019 GN=B9J08_02478 PE=3 SV=1
701	tr|A0AAW0V8A2|A0AAW0V8A2_CANAR	10	0.00010320711327661613	2.5289034274292234E-05	6.493671966313822E-06	2.525338299619714E-05	2.2407139914551266E-05		4.513196957806736E-06	2.60015934669515E-06	2.2689872290180417E-06	6.580100782203769E-06		1.966461954525172E-06	5.83497785501279E-06				Branched-chain-amino-acid aminotransferase OS=Candidozyma auris OX=498019 GN=B9J08_05463 PE=3 SV=1
703	tr|A0A5Q7YFI1|A0A5Q7YFI1_CANAR	14	0.0008975056624070281	0.00018082828013950966	6.695965797653066E-05	0.0001239895565316088	9.223903785883277E-06	1.7488501244553574E-05	0.00021721138267278038	2.0146286582851878E-05	3.752655080591711E-05	0.00010321702472894666	7.220526317706601E-06		3.462855746896504E-05	3.2277381812121324E-05	1.555144290196889E-05	3.1236609437684045E-05	40S ribosomal protein S23 OS=Candidozyma auris OX=498019 GN=B9J08_003677 PE=3 SV=1
706	tr|A0AAW0VLZ7|A0AAW0VLZ7_CANAR	11	6.0782446372001836E-05	6.151961755480746E-06	2.041879404927673E-06	8.137315040959412E-06	4.2300668177102276E-06		3.5007435582349644E-06		1.8288643457413488E-06	4.5735445489654225E-06	2.6173173000131387E-06		6.8259604306692155E-06		2.9813559057520297E-06	1.789343726354766E-05	Saccharopine dehydrogenase [NAD(+), L-lysine-forming] OS=Candidozyma auris OX=498019 GN=B9J08_01066 PE=3 SV=1
708	tr|A0A2H0ZMI5|A0A2H0ZMI5_CANAR	13	0.0004694338473450739	4.93652183491177E-05	4.805278100787938E-05	5.991200890659336E-05	7.637388319517629E-05		5.394045044037545E-05	2.001000448234585E-05	1.3956100010233749E-05	3.978536353389109E-05	9.61226118295023E-06	1.457868473686878E-05	4.011881838169846E-05	1.8993892622758968E-05	2.4734380495184436E-05		Glutathione peroxidase OS=Candidozyma auris OX=498019 GN=B9J08_003442 PE=3 SV=1
711	tr|A0AAW0VB78|A0AAW0VB78_CANAR	9	5.9606066632963895E-05	9.20793835899281E-06	3.1891825385995366E-06	2.8038573950294723E-05	7.653461140000767E-06		4.6281507929437305E-06		7.621940204502127E-07	3.7061597370334804E-06		1.1475895557506818E-06	1.2728165388979544E-06				Cystathionine beta-synthase OS=Candidozyma auris OX=498019 GN=B9J08_04577 PE=3 SV=1
712	tr|A0A2H0ZM31|A0A2H0ZM31_CANAR	13	0.0004462740092584651	1.232827292948812E-05	6.749199103492387E-06	2.7138424986315586E-05	9.803938671467649E-06		3.921015343438023E-05	2.2255101522311E-06	2.101427960420285E-06	1.5741695105917057E-05	3.01648120130457E-06	2.024769752338187E-06	2.3474080766039045E-05		0.00029869683014290205	3.763225052168831E-06	Eukaryotic translation initiation factor 3 subunit C OS=Candidozyma auris OX=498019 GN=NIP1 PE=3 SV=1
713	tr|A0AAW0VI65|A0AAW0VI65_CANAR	12	0.0002556740987269725	2.7282545707240898E-05	2.838673220427638E-05	8.041945061225044E-05	1.8567570762613628E-05		3.757325694961006E-05		2.700267322635316E-06	2.346587160933385E-05	5.937546333594361E-06	2.6658946686529285E-06	1.6457667281077407E-05		7.61170902305339E-06	4.605586252633869E-06	K Homology domain-containing protein OS=Candidozyma auris OX=498019 GN=B9J08_00037 PE=4 SV=1
723	tr|A0A2H0ZI51|A0A2H0ZI51_CANAR	14	0.00022853785617848392	2.5998066691165727E-05	1.473184489629337E-05	4.306885537547402E-05	1.8909138273848956E-05		3.442733426078502E-05	2.8936828500239865E-06	8.284937685990688E-06	2.2492589064239096E-05	5.330062813125187E-06	6.358396734085244E-06	2.490613438435786E-05	5.6717651796752086E-06	1.252363458626076E-05	2.941413383158785E-06	JAB1/MPN/MOV34 metalloenzyme domain-containing protein OS=Candidozyma auris OX=498019 GN=B9J08_004843 PE=4 SV=1
724	tr|A0A5Q7YC46|A0A5Q7YC46_CANAR	6	0.0001816354893615547	4.9566657879750384E-05		1.9862040953888007E-06	4.922699780938533E-05		1.7809367238038964E-06					7.513530803958706E-05	3.939384813639239E-06				10 kDa heat shock protein, mitochondrial OS=Candidozyma auris OX=498019 GN=B9J08_002967 PE=3 SV=1
725	tr|A0A2H0ZFJ2|A0A2H0ZFJ2_CANAR	15	0.0007381286612138277	5.148068073029647E-05	5.372920228421135E-05	4.183831303978482E-05	5.0644792827809E-05	0.0001353401084898109	7.023707162479333E-05	9.478185580518128E-05	4.2501295550238144E-05	2.1770927456698643E-05	1.5146696787910687E-05	4.5401041826740586E-05	4.910589754722096E-05	4.836714330267766E-06	5.3209570979784034E-05	8.104491933079842E-06	Major facilitator superfamily (MFS) profile domain-containing protein OS=Candidozyma auris OX=498019 GN=B9J08_005568 PE=3 SV=1
728	tr|A0AAW0VMF9|A0AAW0VMF9_CANAR	15	0.0028362724333086653	0.00019447255420052995	0.0002764163939087401	0.0007699521444776736	0.00016510172448292636	5.528045160760421E-05	0.00047482633978814697	1.6513378600448734E-05	4.8235078336487845E-05	0.00028057381551377397	2.1632111332976698E-05	3.9480140714682034E-05	0.0003338619015513762	2.159552705771419E-05	6.87134567891994E-05	6.961741494638564E-05	Isocitrate lyase OS=Candidozyma auris OX=498019 GN=B9J08_01235 PE=3 SV=1
730	tr|A0A2H0ZXJ1|A0A2H0ZXJ1_CANAR	14	0.0010914250837959084	0.00011659629591518916	7.691775718752558E-05	0.00014943035164787581	0.00015706259394760792		0.00011249762822896263	5.522802809297339E-05	5.306805108080173E-05	7.168602926068997E-05	3.669966512460772E-05	4.5882407233233475E-05	8.756863131223532E-05	1.2783227373826636E-05	7.569608454448914E-05	4.0308332845889835E-05	Peptidyl-prolyl cis-trans isomerase OS=Candidozyma auris OX=498019 GN=B9J08_002142 PE=3 SV=1
731	tr|A0A2H1A8X8|A0A2H1A8X8_CANAR	11	0.00021189867925071836	2.622753636638139E-05	9.830955172220351E-06	3.4598903830551516E-05	1.6129063309248676E-05		2.4782476493386676E-05		5.205277379871934E-06	2.6004184946779548E-05	2.6432582781246916E-05		2.532407237187779E-05		5.209145990126189E-06	1.2154480609027381E-05	Chorismate synthase OS=Candidozyma auris OX=498019 GN=B9J08_000465 PE=3 SV=1
732	tr|A0A2H1A7M6|A0A2H1A7M6_CANAR	10	0.0002702463696988689	4.722179000011796E-05	6.31327149258685E-05	5.286074373147494E-05	4.256729711644348E-05		2.9893094305577978E-05		5.2472629855068506E-06	1.0782931377967165E-05	2.4929618785149415E-06	7.35272558727859E-06	8.694847790118429E-06				Exocyst complex component Sec3 PIP2-binding N-terminal domain-containing protein OS=Candidozyma auris OX=498019 GN=B9J08_000338 PE=3 SV=1
733	tr|A0AAW0VBQ2|A0AAW0VBQ2_CANAR	12	0.0005095351407131964	5.114809409894827E-05	3.6435903108581454E-05	9.970697589979252E-05	6.629349843570861E-05		9.294429140187592E-05	9.870938655502079E-06	2.748347092546349E-05	4.184641553829594E-05	1.0199202985112353E-05		3.9352472133197615E-05		2.6865566593150504E-05	7.38831093756766E-06	Peptide hydrolase OS=Candidozyma auris OX=498019 GN=B9J08_04067 PE=3 SV=1
734	tr|A0A2H0ZXY4|A0A2H0ZXY4_CANAR	15	0.004517718005506864	0.0003118577486253599	0.0007999616283901557	0.00036356782337311694	0.00033485335447748456	0.0013237066973605558	0.0002341036895047881	6.676093415932976E-05	0.00017091819771253804	0.00019075221769567898	0.00011648299467231385	0.00016329744688658147	0.00018255058188878777	4.721543119012492E-05	0.00016470060971777753	4.698864985227001E-05	GH16 domain-containing protein OS=Candidozyma auris OX=498019 GN=B9J08_002262 PE=3 SV=1
735	tr|A0AAW0VKI5|A0AAW0VKI5_CANAR	2	3.3632907019165753E-06	1.643061011140318E-06		1.7202296907762574E-06													HTH La-type RNA-binding domain-containing protein OS=Candidozyma auris OX=498019 GN=B9J08_01012 PE=4 SV=1
736	tr|A0AAW0VK85|A0AAW0VK85_CANAR	15	0.0023552813312295163	0.0002816288968506716	0.0003560084300152593	0.0002726455325887352	0.00027456649551325105	2.217245881613939E-05	0.0002835076008409535	4.273497145745254E-05	0.00010793669377963103	0.0001616956891415451	8.19574606414541E-05	7.959939886071228E-05	0.0001534632041660919	7.951228179696302E-05	0.00012241083634806314	3.5441380412593084E-05	Uncharacterized protein OS=Candidozyma auris OX=498019 GN=B9J08_00937 PE=4 SV=1
737	tr|A0A2H0ZT83|A0A2H0ZT83_CANAR	14	0.0001668196431141955	2.603772793008677E-05	1.5116783551368363E-05	5.316170783989351E-05	1.561315106746039E-05		1.3969137700442538E-05	4.4411202652877784E-06	2.6679916445283583E-06	9.892244485262835E-06	3.482996193184771E-06	2.1032431336002458E-06	1.1915161346858885E-05	3.3731303259637835E-06	3.3956828226987057E-06	1.6495648075585875E-06	Malate dehydrogenase OS=Candidozyma auris OX=498019 GN=B9J08_003466 PE=3 SV=1
738	tr|A0A2H1A3H0|A0A2H1A3H0_CANAR	15	0.003215422323366685	0.00045709967069691053	0.00025759732909602645	0.00044043457374206473	0.00033592264071851996	0.00012812437367556686	0.0003744178900680702	8.610165335536176E-05	0.00011270143487328893	0.000276678821592931	7.522735494523896E-05	9.099463208442293E-05	0.00024181371256451603	5.574751074046157E-05	0.00015225140945570627	0.0001303093157575984	Actin OS=Candidozyma auris OX=498019 GN=B9J08_000486 PE=3 SV=1
739	tr|A0AAW0VJ68|A0AAW0VJ68_CANAR	14	0.0008404154067366722	0.00010518798554377714	6.322146463692579E-05	0.0003005054563252253	9.45487479354683E-05		7.664982476589483E-05	1.0300357851347633E-05	5.1752905424179845E-06	6.918621015128439E-05	2.008977621612752E-05	6.81689722706111E-06	5.227622993659101E-05	1.1655162782531965E-05	1.374871745208225E-05	1.1053285369937032E-05	Heat shock protein SSC1, mitochondrial OS=Candidozyma auris OX=498019 GN=B9J08_00434 PE=3 SV=1
740	tr|A0A2H0ZFX0|A0A2H0ZFX0_CANAR	14	0.0010167160349736628	9.511255101720174E-05	8.691877742408395E-05	0.0001259317931286108	0.00012185646190593378		0.00014421642759364866	1.1194732453641948E-05	2.828817486746913E-05	0.00011823942251522613	2.2996717778573328E-05	2.7750088487034808E-05	8.862666295330978E-05	3.395545781430729E-05	7.956341616276694E-05	3.206535087185464E-05	Glutamine synthetase OS=Candidozyma auris OX=498019 GN=B9J08_004561 PE=3 SV=1
741	tr|A0A2H1A326|A0A2H1A326_CANAR	13	0.0005344801372672107	6.62642886223513E-05	4.2339146640676865E-05	0.00015042603908978675	7.344273154766226E-05		6.666701378513704E-05	6.387750444543594E-06	1.3045615331264627E-05	6.615049643384146E-05	7.124387675686046E-06	3.5949292226808345E-06	2.999598810610568E-05		5.678504342888639E-06	3.363246024585735E-06	Complex III subunit 7 OS=Candidozyma auris OX=498019 GN=B9J08_001429 PE=3 SV=1
742	tr|A0AAW0VBJ1|A0AAW0VBJ1_CANAR	14	0.0002503075259793129	2.4602342920804877E-05	2.4886215282788753E-05	5.1474440608985694E-05	2.37812496252416E-05		4.0295651809982005E-05	7.3425512617181255E-06	4.860761488101073E-06	2.2271091497555315E-05	4.171492898889734E-06	2.869535304663953E-06	3.233220709544289E-05	3.794151991785153E-06	4.54760326952313E-06	3.078230923830658E-06	Serine--tRNA ligase, cytoplasmic OS=Candidozyma auris OX=498019 GN=B9J08_03940 PE=3 SV=1
743	tr|A0A2H0ZGE3|A0A2H0ZGE3_CANAR	15	0.0012707175468407242	7.605951230558447E-05	4.71840019581083E-05	0.0001219348789812473	7.981271593734134E-05	3.9954363259037926E-05	0.000250157887839925	1.6794610332393446E-05	1.968642936950699E-05	0.0001426546142922608	3.501922748302441E-05	2.6744247785022125E-05	0.00021801638028986882	6.497231299580335E-05	7.340340195854439E-05	5.8322962053055365E-05	Acetyltransferase component of pyruvate dehydrogenase complex OS=Candidozyma auris OX=498019 GN=B9J08_004737 PE=3 SV=1
744	tr|A0A2H0ZYS2|A0A2H0ZYS2_CANAR	15	0.0024739469135212707	0.0001239279171588675	0.0001374927061015545	0.00027928463537628135	0.00014475400754413215	5.0688848174429826E-05	0.0005463716994959435	6.057025178933487E-05	6.23454431818348E-05	0.00027174480833834264	7.282077393714557E-05	4.308498260324277E-05	0.0002892407425810734	0.00021538061785042828	0.0001118786860500074	6.436079333865183E-05	40S ribosomal protein S13 OS=Candidozyma auris OX=498019 GN=B9J08_001870 PE=3 SV=1
745	tr|A0A2H0ZVW8|A0A2H0ZVW8_CANAR	13	0.00014646806727834391	1.0710286156774758E-05	1.825500769760821E-05	2.382630857550321E-05	1.1866122092910993E-05		2.0059923220781086E-05	9.366676229450972E-06	8.031088116474674E-06	1.40210260099063E-05	2.4183850578684145E-06	5.950968019664523E-06	1.5441462672492437E-05		4.0118524791862555E-06	2.5089609497220847E-06	Phosphotransferase OS=Candidozyma auris OX=498019 GN=B9J08_002566 PE=3 SV=1
749	tr|A0A2H0ZGB4|A0A2H0ZGB4_CANAR	12	0.0003161180319302507	1.7281673252808036E-05	1.8551605531303612E-05	7.28173385019536E-05	1.3788049778530794E-05		8.032350337131002E-05	4.715136827363112E-06		3.252943850961503E-05	2.330316159752699E-06	1.6053868619021157E-06	5.514527475708666E-05		9.276561977021465E-06	7.753746401603622E-06	Acetyl-CoA hydrolase OS=Candidozyma auris OX=498019 GN=B9J08_004702 PE=3 SV=1
750	tr|A0A2H0ZDC7|A0A2H0ZDC7_CANAR	12	0.0002454262825366363	3.077724220604807E-05	2.8383981491899045E-05	5.928774414746196E-05	3.41235956613446E-05		2.1888267240222784E-05	4.834203785724658E-06	1.0551192422422981E-05	1.0784922917777235E-05	1.0516776857171788E-05		1.8736101109326323E-05		1.3172508928453191E-05	2.3697457687836926E-06	Dolichyl-diphosphooligosaccharide--protein glycosyltransferase subunit WBP1 OS=Candidozyma auris OX=498019 GN=B9J08_005304 PE=3 SV=1
751	tr|A0AAW0VCB1|A0AAW0VCB1_CANAR	13	0.00014355411983889242	2.9693379748010417E-05	2.4489608816203295E-05	3.0328875167460208E-05	1.5067526392103471E-05		1.1937470824827843E-05	7.113864354113022E-06	3.084792552340699E-06	7.4541311601329536E-06	3.3856856470456053E-06	2.051490851666617E-06	5.589950256058985E-06		2.549070295570446E-06	8.082737733588503E-07	Exocyst complex component EXO84 OS=Candidozyma auris OX=498019 GN=B9J08_04285 PE=3 SV=1
753	tr|A0A2H1A1F9|A0A2H1A1F9_CANAR	15	0.006997595177177269	0.0006839844003164758	0.0005950414366979854	0.0012030104832086391	0.0006025121157243938	0.0003461182253146599	0.0006885313394806096	0.0002474293606383741	0.00023190314191062658	0.0006216356153342442	0.00029393570375707914	0.00017958828946543632	0.0005225644577396188	0.00030566123248903197	0.00029239194036317554	0.00018328743473691825	Glyceraldehyde-3-phosphate dehydrogenase OS=Candidozyma auris OX=498019 GN=B9J08_001227 PE=3 SV=1
754	tr|A0A2H1A2B0|A0A2H1A2B0_CANAR	15	0.004410955209869166	0.0005563107007400996	0.0003595845956573224	0.001150544067383654	0.00050576661013078	7.42834771909456E-05	0.0004516969044327498	0.0001195681028748551	0.00011013189362583532	0.0003748481342490415	0.00011531971285343569	4.446565023698535E-05	0.0002948120463365533	9.77799141415301E-05	9.449992584198116E-05	6.13434741733969E-05	ATP synthase subunit alpha OS=Candidozyma auris OX=498019 GN=B9J08_000020 PE=3 SV=1
755	tr|A0A2H1A5E3|A0A2H1A5E3_CANAR	14	0.0026498913269458854	0.00019965408781237427	0.00020673571142359616	0.0005171419142851249	0.00020082418032374563		0.0005042081554116564	4.126716739902042E-05	5.3444580492719294E-05	0.0002647147367084633	5.088276526900108E-05	5.032564062580819E-05	0.0003158614529601257	8.703728226413263E-05	9.493447149087119E-05	6.285918047924669E-05	40S ribosomal protein S6 OS=Candidozyma auris OX=498019 GN=B9J08_000771 PE=3 SV=1
757	tr|A0A2H0ZCU8|A0A2H0ZCU8_CANAR	15	0.004218238003262726	0.0005394976915047189	0.00036929217353204167	0.0014154065207980734	0.000495142246925383	7.733972570238917E-05	0.00037214688756526343	7.484195106186184E-05	9.611675765955153E-05	0.00036247193907318066	6.333369397341442E-05	5.318268869347698E-05	0.00017960493330334114	3.1042107142171124E-05	6.132319102076383E-05	2.749549530709499E-05	Mitochondrial outer membrane protein porin OS=Candidozyma auris OX=498019 GN=B9J08_005138 PE=3 SV=1
758	tr|A0A2H0ZKR5|A0A2H0ZKR5_CANAR	14	0.0015023813541421192	0.00017010844297050666	0.00011280259265611686	0.00027699313360945933	0.00016389493793276153		0.00020933036622724366	3.856794103851394E-05	2.5144346359078373E-05	0.0001580865024833384	5.6882404304755624E-05	2.9522153309773347E-05	0.00012689188742940767	5.959958419254337E-05	3.379679113620126E-05	4.076027049241931E-05	Isocitrate dehydrogenase [NAD] subunit 2, mitochondrial OS=Candidozyma auris OX=498019 GN=B9J08_002770 PE=3 SV=1
759	tr|A0A2H0ZYK1|A0A2H0ZYK1_CANAR	14	0.0016258816172212004	0.00023812858515077944	0.00010062400772481069	0.00023114132514657208	0.0002209821090931202		0.00019357690814974748	5.3925686600447005E-05	2.6432338500816777E-05	0.00013412334764340792	8.671144453567206E-05	2.343608268603401E-05	0.00013657930826690604	0.00010378020026526509	5.038013426793227E-05	2.6060139189689025E-05	Transaminase A OS=Candidozyma auris OX=498019 GN=B9J08_002478 PE=3 SV=1
760	tr|A0AAW0VLS9|A0AAW0VLS9_CANAR	12	0.00027233324489126155	2.1704369505356912E-05	1.4440112436742863E-05	6.315147100090978E-05	1.694089532860562E-05		3.754836396213393E-05		4.0361738731098254E-06	5.2550324320590745E-05	8.840711085875524E-06	5.1032082524734325E-06	3.1866050515559566E-05		7.888933681488872E-06	8.262630928414463E-06	Eukaryotic translation initiation factor 3 subunit B OS=Candidozyma auris OX=498019 GN=PRT1 PE=3 SV=1
761	tr|A0A2H0ZMH9|A0A2H0ZMH9_CANAR	14	0.0004452272390381007	9.288740677464737E-05	1.8550271477102595E-05	7.623259160628725E-05	8.134502428081599E-05		4.02503412225545E-05	2.4104276941779847E-05	3.7887270076231516E-06	1.6701084797096097E-05	2.271227904006446E-05	1.0461219653296833E-05	2.6865275079519375E-05	2.6772514252099848E-05	3.0556432767519597E-06	1.5005836284614493E-06	Ketol-acid reductoisomerase, mitochondrial OS=Candidozyma auris OX=498019 GN=B9J08_003440 PE=1 SV=1
762	tr|A0A2H0ZYR1|A0A2H0ZYR1_CANAR	15	0.006193873404708674	0.0008385851289891894	0.0003786731807206296	0.0007677585243668411	0.0008735388164492522	0.0002206179569166753	0.0005787976462396819	0.00023630117030537425	0.00017192116365348685	0.0004418860267424252	0.0002652082412535729	0.00015915892589430695	0.0005463898962608422	0.00038634952647165823	0.00017766226108861284	0.0001510249393561249	Phosphoglycerate kinase OS=Candidozyma auris OX=498019 GN=B9J08_001860 PE=3 SV=1
763	tr|A0A2H0ZID9|A0A2H0ZID9_CANAR	14	0.0010834521383676252	0.00012647388858490799	6.547833740835462E-05	0.00022806018290542885	0.00011272382347343091		0.00012152981339725353	2.0484286978191776E-05	1.9910876915480396E-05	0.00011220278845231619	3.2607673472479514E-05	1.2145681007778667E-05	0.00011009467223915226	6.855097919514226E-05	1.9717175640033372E-05	3.3471958697674746E-05	Isocitrate dehydrogenase [NAD] subunit 1, mitochondrial OS=Candidozyma auris OX=498019 GN=B9J08_004224 PE=3 SV=1
764	tr|A0A2H1A8Z7|A0A2H1A8Z7_CANAR	14	0.00045062989038284615	4.231872313373068E-05	5.092479732293497E-05	9.628490388403244E-05	3.154209712143062E-05		8.119888627914024E-05	3.617764786546175E-06	9.594356199480827E-06	4.597968068999844E-05	1.2068815097241383E-05	9.902333570271756E-06	4.2431542305538225E-05	2.822628004504605E-06	1.633330481336474E-05	5.610057174631005E-06	Clp R domain-containing protein OS=Candidozyma auris OX=498019 GN=B9J08_000476 PE=3 SV=1
765	tr|A0A2H0ZHR9|A0A2H0ZHR9_CANAR	13	0.0002181584408503356	2.013424349668705E-05	1.9008463337469485E-05	5.1172981537112226E-05	2.815634524031655E-05		3.028100701456915E-05	2.5589136249395366E-06	2.589354339449895E-06	2.612741546625729E-05	2.1505351382820626E-06	2.315809705592372E-06	2.696318997864597E-05		5.848230209482885E-06	8.519517615311113E-07	Glucose-6-phosphate 1-dehydrogenase OS=Candidozyma auris OX=498019 GN=B9J08_004550 PE=3 SV=1
766	tr|A0AAW0VFJ9|A0AAW0VFJ9_CANAR	14	0.0007492801245807559	0.00010298835345167283	5.937039296507986E-05	9.693780280558627E-05	9.619860107525671E-05		0.00010143274952103683	1.7008573763164452E-05	2.2803457267960762E-05	6.497932192628229E-05	2.3332380263945413E-05	1.296465548205993E-05	8.585786532816213E-05	2.764959183548997E-05	1.9534254390486615E-05	1.8222124504571908E-05	5-methyltetrahydropteroyltriglutamate--homocysteine S-methyltransferase OS=Candidozyma auris OX=498019 GN=B9J08_02340 PE=3 SV=1
767	tr|A0A2H1A4U4|A0A2H1A4U4_CANAR	14	0.004035789930360099	0.0002829682243476419	0.00023997563368641125	0.0005225014206992608	0.00045028991309774714		0.0006431844320058869	6.638842353322034E-05	0.0001737498868372496	0.0004557944189286347	0.00013904960542323076	0.0001238352601193684	0.00039268729049278864	0.000223268999898692	0.00015805537128367103	0.0001640410500062958	Ribosomal protein L24 OS=Candidozyma auris OX=498019 GN=B9J08_000955 PE=3 SV=1
768	tr|A0AAW0VJU6|A0AAW0VJU6_CANAR	15	0.0032948332672978714	0.0003151709758918299	0.00035789572434081926	0.000351546266823175	0.0003852951089965798	0.0001823292571884552	0.0003731127976575806	9.314028807127994E-05	0.0001510990357511535	0.00025174047786765975	8.581703273944723E-05	0.00018983944339665698	0.0002519395516802723	2.8079665413246073E-05	0.00021128160371474075	6.654603776497536E-05	AMP-dependent synthetase/ligase domain-containing protein OS=Candidozyma auris OX=498019 GN=B9J08_00622 PE=3 SV=1
771	tr|A0AAW0VBW1|A0AAW0VBW1_CANAR	3	1.4835218250271201E-05	6.700793873967273E-06	3.4094295179294685E-06	4.724994858374458E-06													SGTA homodimerisation domain-containing protein OS=Candidozyma auris OX=498019 GN=B9J08_03852 PE=3 SV=1
773	tr|A0A2H0ZF28|A0A2H0ZF28_CANAR	12	0.00018117177176418784	1.4513204767988903E-05	1.20571240460319E-05	4.085545252315177E-05	7.016069212047762E-06		2.0458442381305073E-05		1.655840091972092E-05	2.3273815817008054E-05	1.1219008522028554E-06	9.796282789596675E-06	1.7728026897238323E-05		9.062623469774122E-06	8.7304280881215E-06	GMP synthase [glutamine-hydrolyzing] OS=Candidozyma auris OX=498019 GN=B9J08_005528 PE=3 SV=1
774	tr|A0A0L0NY28|A0A0L0NY28_CANAR	14	0.0003319702242676513	6.136699766454475E-05	2.3903417965917534E-05	5.566851870959421E-05	6.213427971128466E-05		3.96159279283147E-05	7.518420194508416E-06	5.761848812494847E-06	2.4107749150098098E-05	8.259009456015793E-06	3.638073136876654E-06	2.3884434339892462E-05	7.526700694014496E-06	5.028444240476974E-06	3.5564022636177053E-06	fumarate hydratase OS=Candidozyma auris OX=498019 GN=B9J08_001207 PE=3 SV=1
775	tr|A0A5C1DWS7|A0A5C1DWS7_CANAR	8	0.00012538297076177427	2.076463295437501E-05	1.923621901815376E-05		2.5711885262253556E-05		1.9254114875391394E-05					7.592727787146554E-06	1.2803605973117812E-05	7.285723472323489E-06	1.2734061419012678E-05		Translationally-controlled tumor protein homolog OS=Candidozyma auris OX=498019 GN=B9J08_002152 PE=3 SV=1
778	tr|A0AAW0VIV0|A0AAW0VIV0_CANAR	15	0.0010060114165794877	7.951194274395379E-05	7.272032704726634E-05	0.00018909093079750273	6.848578417184216E-05	1.692435267492444E-05	9.433199411585148E-05	8.805598504557696E-06	1.6732120900384707E-05	0.0001142151276059656	5.9803262987615195E-05	1.3036573347442604E-05	8.915955406502402E-05	3.3907552126938423E-06	0.00012477858160976656	5.5024510794696525E-05	Vacuolar proton pump subunit B OS=Candidozyma auris OX=498019 GN=B9J08_00171 PE=3 SV=1
779	tr|A0A2H0ZX54|A0A2H0ZX54_CANAR	12	0.00019405662643670198	2.132462050414001E-05	4.072747699948478E-06	2.398466528765711E-05	1.4183471075609266E-05		2.978983504123466E-05	3.3194378321777977E-06		1.569697598472727E-05	8.798279655922918E-06	5.083133402808185E-06	6.151944626474784E-05		4.5121926181897395E-06	1.7718210695386778E-06	Saccharopine dehydrogenase [NADP(+), L-glutamate-forming] OS=Candidozyma auris OX=498019 GN=B9J08_002375 PE=3 SV=1
780	tr|A0A2H0ZDD4|A0A2H0ZDD4_CANAR	13	0.00043978992256268185	5.247606985925039E-05	3.1132959185752255E-05	7.423182821352843E-05	7.397937724605055E-05	2.4739266938884718E-05	3.4969593614167814E-05	1.1193120199617582E-05	1.1227660789869335E-05	4.450548328288867E-05		1.8598860520763614E-05	2.9893675671355542E-05		2.737780487315725E-05	5.464222167395787E-06	Uncharacterized protein OS=Candidozyma auris OX=498019 GN=B9J08_005339 PE=4 SV=1
782	tr|A0AAW0VFF8|A0AAW0VFF8_CANAR	15	0.0015413822897978016	0.00020850758546500327	0.00011562013164946518	6.727318965686778E-05	0.00029502496153297863	0.00012082688273879467	0.00010946948270133019	0.00010975291356512123	8.545567567828797E-05	5.3642854305543095E-05	5.509421220468076E-05	9.179105921343045E-05	7.832689863307427E-05	3.258299758748911E-05	0.00010999834397927452	8.015100886460322E-06	Phosphate:H+ symporter OS=Candidozyma auris OX=498019 GN=B9J08_03714 PE=4 SV=1
787	tr|A0AAW0VNQ4|A0AAW0VNQ4_CANAR	15	0.0011098060952854367	0.00011624184388351443	7.440963616483848E-05	0.00031333408764735174	0.00012651874425222444	9.885487260237867E-05	9.55128818699796E-05	3.1649066150455395E-05	2.9527314881613592E-05	0.00010411757347119176	3.0500935973614754E-05	8.102095907664021E-06	4.259823323751397E-05	7.980242191601382E-06	2.2021984397792794E-05	8.436582653701928E-06	Cytochrome b-c1 complex subunit 2, mitochondrial OS=Candidozyma auris OX=498019 GN=B9J08_01929 PE=3 SV=1
788	tr|A0A2H1A331|A0A2H1A331_CANAR	15	0.0005246666884675319	5.361254971192744E-05	4.401001855096311E-05	9.063857141335445E-05	3.834189796143914E-05	1.050989050982605E-05	5.250151574578538E-05	7.753169710221677E-06	1.725836267360564E-05	5.1458294883077294E-05	2.6924782511063513E-05	1.5971028674413833E-05	5.541964299858134E-05	1.5187372079348713E-05	2.9396029574511417E-05	1.5683561469412954E-05	Methionine-tRNA ligase, beta subunit OS=Candidozyma auris OX=498019 GN=B9J08_000351 PE=4 SV=1
789	tr|A0A2H0ZHU4|A0A2H0ZHU4_CANAR	15	0.0006926786031959224	8.80386258987117E-05	8.009311182066068E-05	5.5861880922260145E-05	0.00010531863179946154	3.643597860671364E-05	6.039440751282359E-05	1.7804361030530715E-05	3.503496121964593E-05	3.449471555406281E-05	1.7067502286692613E-05	2.106900839259592E-05	6.571443412738293E-05	2.284621153012471E-05	3.4496622763712604E-05	1.800814973054285E-05	Protoplast secreted protein 2 OS=Candidozyma auris OX=498019 GN=B9J08_004839 PE=3 SV=1
790	tr|A0A2H0ZIT1|A0A2H0ZIT1_CANAR	14	0.0003404197884979884	5.754355758990259E-05	1.953394026591318E-05	7.354491371837234E-05	4.972378769105596E-05		3.4143797855511274E-05	1.9824015657559632E-05	4.473786089767139E-06	2.9926133879704304E-05	1.0250153490082635E-05	2.6751721980462463E-06	1.8856959156523917E-05	9.36482551476071E-06	4.127671861967592E-06	6.431073528820938E-06	Phosphoglycerate mutase OS=Candidozyma auris OX=498019 GN=B9J08_004375 PE=3 SV=1
795	tr|A0AAW0VBA3|A0AAW0VBA3_CANAR	13	0.0035416112475069816	8.24126115834061E-05	6.271881944725372E-05	0.0016116706831377765	0.00010583036823977531		7.171747053174924E-05	2.5626311362849784E-05	1.0592633546140442E-05	1.3778835599099692E-05	6.498634595050672E-05	6.6149544469794E-05	8.61068216296568E-05		0.0013313202216182177	8.700580390754889E-06	GTP-binding protein RHO3 OS=Candidozyma auris OX=498019 GN=B9J08_03913 PE=3 SV=1
802	tr|A0A2H0ZSP4|A0A2H0ZSP4_CANAR	13	0.0001561273324116518	6.385912478726038E-06	1.2117780145091256E-05	1.7086728206613616E-05	6.9112325038752026E-06		3.101345949271145E-05	6.035839361588494E-06	6.970306262290837E-06	2.4571447777533994E-05	3.362320429178171E-06	6.6887130740008705E-06	1.6848021266467484E-05		1.2572706816872175E-05	5.562864596702214E-06	S-(hydroxymethyl)glutathione dehydrogenase OS=Candidozyma auris OX=498019 GN=B9J08_002769 PE=3 SV=1
806	tr|A0A2H0ZYX0|A0A2H0ZYX0_CANAR	11	0.0001969214640860833	1.6782464871768412E-05	1.3932366451596308E-05	6.391847479552257E-05	9.022752618220513E-06		4.045160352065876E-05	4.712032239035198E-06	6.5450154697655764E-06	2.134600528085884E-05	3.8067696201929203E-06	4.426243491558587E-06	1.1977735726905603E-05				Alternative oxidase OS=Candidozyma auris OX=498019 GN=B9J08_001930 PE=3 SV=1
807	tr|A0A2H0ZMQ5|A0A2H0ZMQ5_CANAR	12	0.0001571247888008257	2.4823752749733042E-05	4.132305166136409E-06	3.576496401231917E-05	6.575893561906541E-06		1.5976685201610428E-05		4.310189439568644E-06	1.6634661086960182E-05	3.2053581417890886E-06	1.5803375325401578E-05	2.490722635001877E-05		2.4841068510807392E-06	2.5062709143011124E-06	Ornithine aminotransferase OS=Candidozyma auris OX=498019 GN=B9J08_003517 PE=3 SV=1
809	tr|A0AAW0VH26|A0AAW0VH26_CANAR	4	1.0271431424168509E-05	2.361032873451185E-06		3.468893452365544E-06	2.4389390866904405E-06		2.0025660116613393E-06										Protein DOM34 homolog OS=Candidozyma auris OX=498019 GN=B9J08_02311 PE=3 SV=1
815	tr|A0AAW0VKJ2|A0AAW0VKJ2_CANAR	14	0.000749665414597335	9.167298613206321E-05	6.988591206176517E-05	0.00014040038581272205	0.00013264945320981723		9.43587379905753E-05	1.5285300726143928E-05	9.346425350067524E-06	5.0257582751650575E-05	2.2884105686429497E-05	1.5054708191840581E-05	5.148647764153248E-05	1.096674452506723E-05	3.3494614839648203E-05	1.192197967801215E-05	protein disulfide-isomerase OS=Candidozyma auris OX=498019 GN=B9J08_00571 PE=3 SV=1
816	tr|A0A2H0ZD59|A0A2H0ZD59_CANAR	14	0.0008867536641673887	9.207274695771573E-05	0.0001639391783113115	0.00011266878925026599	0.00011378709696186238	3.0151877257677064E-06	0.00010884183671358984	4.4178724949653405E-05	3.365417524297521E-05	2.7228012784932253E-05	4.545059499650511E-05	4.3949981789355424E-05	4.662814437828074E-05		4.760310917124096E-05	3.736084933932459E-06	PH domain-containing protein OS=Candidozyma auris OX=498019 GN=B9J08_005263 PE=4 SV=1
817	tr|A0AAW0VGS8|A0AAW0VGS8_CANAR	15	0.07750550696150492	0.0054549203211262465	0.004982795447965176	0.0040504114825503585	0.007946340402082813	0.0012852000857195439	0.005560248573358433	0.0025163110914893172	0.005615831749135259	0.00727148544665947	0.004344871941745323	0.005495063975987536	0.008221035427117301	0.003129681513244598	0.009023825415670162	0.0026074840876533978	Receptor L-domain domain-containing protein OS=Candidozyma auris OX=498019 GN=B9J08_02572 PE=3 SV=1
821	tr|A0A2H0ZMW6|A0A2H0ZMW6_CANAR	15	0.005213460344728259	0.00040058553479534447	0.00033397683465032893	0.0005853257103253486	0.00033760961432430047	0.0001235911376402127	0.0008313412843617439	0.0001280987387839843	0.00016711755260072168	0.0006988330339953151	0.00015107097358377355	0.0001903643893736802	0.000601751178442525	0.00019669409511031014	0.00028109335823862805	0.00018600690850204067	40S ribosomal protein S4 OS=Candidozyma auris OX=498019 GN=B9J08_00156 PE=3 SV=1
822	tr|A0A2H0ZNZ4|A0A2H0ZNZ4_CANAR	15	0.0005582845376638564	6.238706842114628E-05	4.6576652099550637E-05	0.00015401617752632652	7.006708791675212E-05	1.8265445443445003E-05	5.3768260086111316E-05	2.129830204312279E-05	1.0210739979036095E-05	5.34452978163622E-05	1.4447403991413548E-05	8.315569817494122E-06	2.588397182991153E-05	4.500919528403297E-06	8.98855906223422E-06	6.1130821025465985E-06	Uncharacterized protein OS=Candidozyma auris OX=498019 GN=B9J08_003973 PE=4 SV=1
823	tr|A0A2H0ZIP0|A0A2H0ZIP0_CANAR	12	0.00014873539539389017	1.2684151950341628E-05	1.716392482952235E-05	2.4472278008688548E-05	1.7959228761264548E-05		2.5307918800917168E-05		1.651897639569774E-06	1.624122547501598E-05	2.4005696864487024E-06	1.9100255410029855E-06	1.6644690138891546E-05		8.663691166272043E-06	3.6357933959549147E-06	T-complex protein 1 subunit gamma OS=Candidozyma auris OX=498019 GN=B9J08_004338 PE=3 SV=1
824	tr|A0A2H1A840|A0A2H1A840_CANAR	15	0.0014613445003614648	0.00011904252155265437	0.00012239637116427047	0.00018580364680853374	0.00010927603684925802	0.00010242298439819469	0.000160948542303375	7.33343603049441E-05	5.909481555363496E-05	0.00018915784630345239	2.78148042208751E-05	8.221248646719493E-05	9.43600405250904E-05	1.2140697281031023E-05	0.0001020964176088877	2.1242929020067903E-05	Integral membrane protein OS=Candidozyma auris OX=498019 GN=B9J08_000501 PE=3 SV=1
826	tr|A0A2H1A7D1|A0A2H1A7D1_CANAR	15	0.005346757373748605	0.00032574282144764207	0.0004856825211679555	0.0004393500719534125	0.00040321236894542864	0.00016157667146580125	0.0004425569954576333	0.00044055971126097295	0.0003150280215792668	0.0004265036714479072	0.00027268073910086495	0.0003257529296264119	0.00044084468530240084	0.00018456310827978054	0.0004194665996843009	0.000263236457028825	glucan endo-1,3-beta-D-glucosidase OS=Candidozyma auris OX=498019 GN=B9J08_001002 PE=3 SV=1
828	tr|A0AAW0VF68|A0AAW0VF68_CANAR	15	0.006821416767294778	0.0005827682617219329	0.0005253349156893691	0.0006040600876242039	0.0006230614505971213	0.0004903546894478114	0.000534043727611989	0.0003501998818366421	0.00030509840063911266	0.0003397626875175186	0.0004186989843208057	0.000520860983292544	0.0006398348814312851	9.860916985155076E-05	0.000568048385302557	0.00022068026041033388	Multidrug resistance protein CDR1 OS=Candidozyma auris OX=498019 GN=B9J08_02123 PE=4 SV=1
829	tr|A0AAW0VJL5|A0AAW0VJL5_CANAR	13	0.00034395896573953354	4.187272483860312E-05	3.4673968575929644E-05	3.801082382991762E-05	4.299728421250627E-05		2.66042990272915E-05	1.7597832622450595E-05	2.1112538424306663E-05	1.5784625036261433E-05	9.62344588443459E-06	2.190485935066356E-05	3.53902035174472E-05		3.13820461905944E-05	7.00431422912699E-06	Major facilitator superfamily (MFS) profile domain-containing protein OS=Candidozyma auris OX=498019 GN=B9J08_00506 PE=3 SV=1
830	tr|A0A2H0ZN62|A0A2H0ZN62_CANAR	13	0.0005231544678255024	8.421763209123314E-05	9.014409920187519E-05	0.00012514942440462163	8.881537251096577E-05		2.6993939713049095E-05	1.4374017443213893E-05	1.704768850354417E-05	2.776738992515087E-05	1.21448127757312E-05	5.752578601390793E-06	1.8415870310073577E-05	6.831295941028707E-06	5.500346403624278E-06		Cell division control protein 3 OS=Candidozyma auris OX=498019 GN=B9J08_003359 PE=3 SV=1
831	tr|A0A2H0ZGR3|A0A2H0ZGR3_CANAR	12	0.00037072013317205975	3.5703963871890824E-05	6.476154967312695E-05	6.0407583167452445E-05	2.1666677963664916E-05		7.139218432799136E-05	6.569362199519854E-06	6.486816402588644E-06	6.6473690330185E-05	7.007950197041053E-06	5.513914724833845E-06			2.934229538064489E-06	2.1802210775700346E-05	Cell division control protein 10 OS=Candidozyma auris OX=498019 GN=B9J08_004834 PE=3 SV=1
835	tr|A0AAW0V8S1|A0AAW0V8S1_CANAR	2	7.195600324725459E-06	3.0748294711278737E-06		4.120770853597586E-06													Protein ARG5,6, mitochondrial OS=Candidozyma auris OX=498019 GN=B9J08_05313 PE=3 SV=1
836	tr|A0A2H0ZXL2|A0A2H0ZXL2_CANAR	15	0.012216239967956127	0.0003156072268693395	0.0002193535058217463	0.00017730837314388167	0.0010838521342184028	0.001426582577265093	0.0005821304796204131	0.0008269106720827083	0.0009430885586763222	0.000709775810405418	0.0007120069603691699	0.0009401479340939719	0.0013328897894021555	0.0006585202174010307	0.002144713179604178	0.0001433525489822964	Opaque-phase-specific protein OP4 OS=Candidozyma auris OX=498019 GN=B9J08_002540 PE=4 SV=1
838	tr|A0A2H0ZDG8|A0A2H0ZDG8_CANAR	15	0.0035656987167708757	0.0002546025108014345	0.00015450990148975973	9.368553484826666E-05	0.0004050290031945896	3.3127413786088364E-05	0.00027700364089270377	0.00019634545163545587	0.00023078846138811389	0.0002214497803782845	0.00017653930394096007	0.00027402952371947676	0.0003813065869909836	0.00012083558882957305	0.000583214197698355	0.00016323181717683034	Uncharacterized protein OS=Candidozyma auris OX=498019 GN=B9J08_005380 PE=4 SV=1
840	tr|A0A2H0ZD48|A0A2H0ZD48_CANAR	15	0.0012482488127937726	0.00019164855016595185	9.325030191709181E-05	0.0001887572833043552	0.00020742082239922865	6.837427412790816E-05	7.321479131996797E-05	6.480852118464769E-05	3.440789954470944E-05	8.157504681246377E-05	3.8008724529390605E-05	3.649729025577769E-05	6.776813667494055E-05	4.0146510587381035E-05	4.307484291452381E-05	1.929581705543436E-05	Fructose-bisphosphate aldolase OS=Candidozyma auris OX=498019 GN=B9J08_005239 PE=1 SV=1
841	tr|A0A2H0ZN50|A0A2H0ZN50_CANAR	14	0.001232588222430202	0.00010541933144550562	0.00012946267453832534	0.00010556302543942259	0.00013772872346248438		0.0001777717770599098	5.978611005930164E-05	6.801571316071315E-05	6.675118531035195E-05	3.4453507467880655E-05	7.19965882818412E-05	0.00011861447318615062	3.0308555046031823E-05	0.00010743067650419726	1.9285881468086035E-05	Uncharacterized protein OS=Candidozyma auris OX=498019 GN=B9J08_003657 PE=3 SV=1
844	tr|A0A2H0ZK40|A0A2H0ZK40_CANAR	14	0.0012093768622870424	9.253675249724205E-05	7.159379881338125E-05	0.00019686778606965166	7.059102050800708E-05		9.298568331395864E-05	1.4291299484674448E-05	5.028868263515827E-05	0.0002101731814262208	5.3807971533979434E-05	3.218082330089138E-05	0.00017708697918121082	2.8418333837946963E-05	3.794074946545356E-05	8.061380021926602E-05	60S ribosomal protein L43 OS=Candidozyma auris OX=498019 GN=B9J08_004391 PE=3 SV=1
845	tr|A0A2H0ZFB0|A0A2H0ZFB0_CANAR	15	0.00035856841467175063	3.111344161158696E-05	3.244954264599683E-05	3.802358756837147E-05	3.419631583870539E-05	5.873764968546936E-05	2.9232349248228076E-05	1.4787047610547284E-05	1.319919956398102E-05	2.242357741734464E-05	1.0856811212830922E-05	1.2332496197756701E-05	2.4145259833353513E-05	5.642490147029153E-06	2.5108817222191723E-05	6.319828868357567E-06	Rab GDP dissociation inhibitor OS=Candidozyma auris OX=498019 GN=B9J08_005447 PE=3 SV=1
846	tr|A0A2H0ZGI3|A0A2H0ZGI3_CANAR	13	0.0003529050587958302	6.583585210939209E-05		3.265610908327061E-05	8.245047737933376E-05		2.1190150166531294E-05	7.767067073423457E-06	6.961362642646704E-06	2.528409953117434E-05	1.1800479414289804E-05	1.7396592518551826E-05	5.375986112859971E-05	8.112255227363788E-06	1.3072388200198305E-05	6.618364321054572E-06	40S ribosomal protein S12 OS=Candidozyma auris OX=498019 GN=B9J08_004761 PE=3 SV=1
847	tr|A0AAW0VIC9|A0AAW0VIC9_CANAR	14	0.00019994967361821892	1.422501335553577E-05	2.3524191375734213E-05	5.100447807413301E-05	1.3474428015624879E-05		3.4786688357946194E-05	3.943626641256331E-06	4.277137370579388E-06	1.784895722388287E-05	4.5465872254341505E-06	2.8123276539794856E-06	1.4339776143365653E-05	7.192151128712478E-06	5.5319109352722015E-06	2.442400116762294E-06	Nucleolar protein 58 OS=Candidozyma auris OX=498019 GN=B9J08_00144 PE=3 SV=1
848	tr|A0AAW0V909|A0AAW0V909_CANAR	15	0.00462119567927832	0.00015930008717117612	0.00012776242039402657	0.0002792178890278321	0.0001388857617623904	1.4328935129991738E-05	0.0027146247127955484	4.198942389090345E-05	5.741077835643759E-05	0.00019731593886169083	8.86115929473477E-05	8.953536063960408E-05	0.00039367893774319517	7.526607301272311E-05	0.00015001837973002146	9.324938781543115E-05	Fatty acid synthase subunit alpha OS=Candidozyma auris OX=498019 GN=B9J08_05430 PE=3 SV=1
850	tr|A0A2H1A5C8|A0A2H1A5C8_CANAR	15	0.0037201430004955454	0.00031742806506144974	0.00023700994446337076	0.00038459493458186284	0.0003028332485430343	0.0001377982738980089	0.000418060321983396	0.0001246144313222982	0.0001628322278353835	0.00035334157038969806	0.0002416738320060294	0.00015175627971335514	0.0003439191426721628	0.00017105874525515365	0.00017243448751487166	0.00020078749525547038	Small ribosomal subunit protein uS11 OS=Candidozyma auris OX=498019 GN=B9J08_000605 PE=3 SV=1
851	tr|A0A2H0ZWA3|A0A2H0ZWA3_CANAR	2	5.4193974977040325E-06	3.449689713121209E-07		5.0744285263919116E-06													Uncharacterized protein OS=Candidozyma auris OX=498019 GN=B9J08_002035 PE=4 SV=1
852	tr|A0AAW0VN93|A0AAW0VN93_CANAR	15	0.04151415446241282	0.001991109123091932	0.001929996144954208	0.0007485764684197406	0.002413391729010081	0.0016151761493591373	0.002813281612241893	0.0013002263684771722	0.0031112995756111934	0.003822667808557351	0.0017777070314213565	0.004852460518640642	0.004261215947914004	0.0018089434083374844	0.00810206752374368	0.0009660350526329485	Lysophospholipase OS=Candidozyma auris OX=498019 GN=B9J08_01867 PE=3 SV=1
853	tr|A0A2H0ZK73|A0A2H0ZK73_CANAR	15	0.012878228576922003	0.0013652628667400538	0.0013038361923755504	0.0013957784659191334	0.0015347613257014087	0.0005178778150071495	0.00107628608319822	0.00029692058918024566	0.0006623276376511102	0.0011513953222614954	0.00034764097277156537	0.0006864503372035486	0.000976642069557753	0.00025457106214670297	0.0010275890285684451	0.0002808888086396227	Exo-beta-1,3-glucanase OS=Candidozyma auris OX=498019 GN=B9J08_002596 PE=3 SV=1
854	tr|A0AAW0VIJ8|A0AAW0VIJ8_CANAR	13	0.0010169324095606132	1.0844932778571532E-05	9.437619823056588E-06	2.0150567789110218E-05	8.84841290665971E-06		2.617616205578989E-05		3.188733142083145E-06	0.0008865668015352203	3.573178161939226E-06	2.00557388620348E-06	2.734492099607248E-05	2.46761584992156E-06	9.533106774539436E-06	6.794783861445625E-06	leucine--tRNA ligase OS=Candidozyma auris OX=498019 GN=B9J08_00235 PE=3 SV=1
859	tr|A0A2H0ZWF0|A0A2H0ZWF0_CANAR	13	0.0003109141983787168	2.9681729778154112E-05	2.4124499245397947E-05	1.8640850268155093E-05	1.5452332520770176E-05		4.227495159053728E-05	1.5170364335943986E-05	5.975668878079396E-06	7.64470128506033E-06	1.82909944746907E-05	2.750187487973315E-05	4.800506559991575E-05		4.4134806136141166E-05	1.4016359386137731E-05	Uncharacterized protein OS=Candidozyma auris OX=498019 GN=B9J08_002108 PE=3 SV=1
860	tr|A0A5Q7YHT6|A0A5Q7YHT6_CANAR	14	0.00026582905083293934	3.531683454304299E-05	3.0226677931197092E-05	3.423205166137675E-05	2.541523271183E-05		2.881197371211875E-05	7.231185814315955E-06	1.0647626219803468E-05	2.281529306308924E-05	5.534751351147855E-06	1.1355775369481601E-05	2.3682052747673835E-05	9.317398764531253E-06	1.6606014461734673E-05	4.636182481595881E-06	Uncharacterized protein OS=Candidozyma auris OX=498019 GN=B9J08_001186 PE=4 SV=1
861	tr|A0A2H0ZNI5|A0A2H0ZNI5_CANAR	15	0.03585589415721782	0.0032637724347104637	0.0038801868182949642	0.0032243108206543546	0.004518344040408841	0.0013203038728469394	0.0024578752442942684	0.0012667656417932448	0.002064532454073701	0.002806401870391769	0.001029936374779699	0.0024103392805266623	0.003338394830215901	0.0011486021222645846	0.0022289143117457787	0.000897214040216651	Exo-beta-1,3-glucanase OS=Candidozyma auris OX=498019 GN=B9J08_003799 PE=3 SV=1
863	tr|A0A2H0ZTM5|A0A2H0ZTM5_CANAR	13	0.0011074914823913	0.00012192855431526516	7.685487904153078E-05	0.0003895454958708833	0.00013848519599835113		0.00013687228051538855	1.6543831547330482E-05	1.6550082445982017E-05	0.00016133864439340313	1.0198504700274838E-05	1.8806958453903699E-06	3.276837022722718E-05		1.7827955569710325E-06	2.7421519333018256E-06	ATP synthase subunit 4 OS=Candidozyma auris OX=498019 GN=B9J08_003138 PE=3 SV=1
864	tr|A0A2H0ZCW1|A0A2H0ZCW1_CANAR	15	0.000867583436315882	6.562147907366294E-05	6.575891007084273E-05	0.00015147081216283081	6.22837854496533E-05	2.2631932401305593E-05	0.00010834966699634837	2.0211822710280398E-05	4.0555705372692615E-05	0.00011079191562119939	4.909579972142341E-05	1.753974774593869E-05	4.727570375358212E-05	1.8265956064579178E-05	2.6702114107545196E-05	6.102808506399721E-05	Mannose-1-phosphate guanyltransferase OS=Candidozyma auris OX=498019 GN=B9J08_005161 PE=3 SV=1
866	tr|A0A2H0ZQV3|A0A2H0ZQV3_CANAR	15	0.0008811570718064892	7.243079962728966E-05	8.727075296281735E-05	0.0001546117659984861	7.00905818190384E-05	1.687895871034064E-05	0.00014862741725623138	1.4786487985183453E-05	1.8732698710094027E-05	9.302777456334544E-05	1.5622720597665214E-05	2.1508556866481036E-05	0.00010382312176523235	1.8510657022529048E-05	3.322267036133427E-05	1.201210756042089E-05	UTP--glucose-1-phosphate uridylyltransferase OS=Candidozyma auris OX=498019 GN=B9J08_001989 PE=3 SV=1
867	tr|A0A2H1A7P0|A0A2H1A7P0_CANAR	15	0.0012202742604161298	0.0001620827085195699	9.700953035900563E-05	0.0002030429185394906	0.00017999134767903766	1.3102123429296288E-05	0.00015263243359910108	2.560087505762237E-05	3.515306338074146E-05	0.00011239333727735254	2.9084207118929234E-05	2.4021689868387512E-05	9.585822928104585E-05	2.5247374851953996E-05	5.273452705879089E-05	1.2319894395804805E-05	pyridoxal 5'-phosphate synthase (glutamine hydrolyzing) OS=Candidozyma auris OX=498019 GN=B9J08_000058 PE=3 SV=1
869	tr|A0AAW0VA77|A0AAW0VA77_CANAR	14	0.00046565287182919515	4.156552200418098E-05	1.852601481975712E-05	1.1221332282595929E-05	1.7416384607562528E-05		1.9297581805599488E-05	9.171816010206707E-05	4.101997199580908E-05	2.8942685961621782E-05	5.852671329605015E-05	3.321777434902371E-05	4.534662772167143E-05	1.3653306488267223E-05	1.4010081300747626E-05	3.1190715094241035E-05	Type VII secretion-associated serine protease mycosin OS=Candidozyma auris OX=498019 GN=B9J08_04510 PE=3 SV=1
870	tr|A0A2H0ZHP1|A0A2H0ZHP1_CANAR	13	0.00030442625838335443	4.826772021670514E-05	1.5328010176596046E-05	5.085604169335166E-05	5.092690033896197E-05		1.6562209044408596E-05	1.767322215360655E-05	1.2335560495910033E-05	3.306871980032408E-05	1.6576723414719308E-05	1.2235564162353292E-05	2.116285236038704E-05		2.7627098290872976E-06	6.670024696943413E-06	Small GTP-binding protein OS=Candidozyma auris OX=498019 GN=B9J08_004581 PE=3 SV=1
876	tr|A0A2H0ZDU5|A0A2H0ZDU5_CANAR	2	1.22169925004843E-05	2.705616784191257E-06		9.511375716293044E-06													Mitochondrial GTP/GDP carrier protein 1 OS=Candidozyma auris OX=498019 GN=B9J08_005501 PE=3 SV=1
878	tr|A0A2H1A1T9|A0A2H1A1T9_CANAR	4	3.917170109453465E-05	6.881243828319641E-06		1.5564157432537264E-05	8.088216278612576E-06		8.638083555065174E-06										Mitochondrial import inner membrane translocase subunit OS=Candidozyma auris OX=498019 GN=B9J08_001392 PE=3 SV=1
880	tr|A0A0L0NTC8|A0A0L0NTC8_CANAR	14	0.0001798105555107221	1.0437550018654648E-05	1.4481509418962116E-05	1.6495015192994476E-05	1.3177735313264068E-05	2.0642585626761992E-05	1.5813134731178406E-05	1.6762391900732948E-05	1.077386536066542E-05	6.551058380802351E-06	6.489555677754573E-06	1.264904935684251E-05	1.6301848528942858E-05		1.3520544754852726E-05	5.7147112483129954E-06	Amino acid permease/ SLC12A domain-containing protein OS=Candidozyma auris OX=498019 GN=B9J08_002280 PE=3 SV=1
883	tr|A0A2H0ZN15|A0A2H0ZN15_CANAR	15	0.0028219572652960316	0.00022739855520192807	0.00022527373686136122	0.000639259003004597	0.00013955002537435125	9.01539537691813E-05	0.00036663446092966646	7.105976967586376E-05	7.360262194972916E-05	0.00036083908942783217	6.125595047541167E-05	5.888921989959043E-05	0.0002840305471219786	3.308652216228703E-05	8.364323195845053E-05	0.00010728057748380278	Pyruvate kinase OS=Candidozyma auris OX=498019 GN=B9J08_003632 PE=3 SV=1
884	tr|A0AAW0VGY8|A0AAW0VGY8_CANAR	15	0.002746298004894326	0.0002550148615977515	0.00046644303103238004	0.00033389688627642684	0.0002707832294153291	3.969050920842664E-05	0.00023797485271851484	6.355939739933885E-05	0.0005183215275066582	0.00012989059070076588	5.858664435123507E-05	0.00012107436717907926	0.00012685505139214005	1.4795505711888547E-05	8.229965414832739E-05	2.7111896256064378E-05	Uncharacterized protein OS=Candidozyma auris OX=498019 GN=B9J08_02658 PE=4 SV=1
885	tr|A0A2H1A3N7|A0A2H1A3N7_CANAR	15	0.0006780948059080945	7.967014978761486E-05	6.97008254645197E-05	9.329883148520946E-05	8.449961142116925E-05	6.850714087876013E-05	4.508167027110501E-05	2.6830518550504557E-05	1.687989732598157E-05	5.550732429078107E-05	2.0929321040249922E-05	1.7647891074502605E-05	4.1098394663875194E-05	1.1315967526977731E-05	3.535766710752626E-05	1.1769595019317172E-05	Superoxide dismutase OS=Candidozyma auris OX=498019 GN=B9J08_000528 PE=3 SV=1
886	tr|A0A2H0ZJY8|A0A2H0ZJY8_CANAR	13	0.0001514497758560545	2.2103647117742528E-05	1.1163010357037744E-05	1.2274746153825964E-05	8.258641176291024E-06		5.757437835013459E-06	1.8622240175354836E-05	7.0864926536768015E-06	1.7143590032970275E-05	1.7628899007885843E-05	8.752838605061322E-06	9.466772558843469E-06		1.0576535228655231E-05	2.6149249536960264E-06	Ribonuclease T2-like OS=Candidozyma auris OX=498019 GN=B9J08_004351 PE=3 SV=1
888	tr|A0AAW0VII3|A0AAW0VII3_CANAR	14	0.00044069716319664314	4.412072355863969E-05	6.310029286556508E-05	3.6564477427894864E-05	4.5988894639541866E-05	2.407576849622169E-05	2.4683063604105023E-05	2.5137238768102637E-05	1.5782504104348074E-05	2.3432979252631144E-05	1.1388175613968973E-05	1.528632885843023E-05	6.749471796880316E-05		2.9081549748845955E-05	1.456044828954477E-05	SPX domain-containing protein OS=Candidozyma auris OX=498019 GN=B9J08_00302 PE=4 SV=1
889	tr|A0A2H0ZZ51|A0A2H0ZZ51_CANAR	12	6.986851230758748E-05	4.413292469362854E-06	6.440615432981632E-06	1.0273661561378346E-05	6.562081295490854E-06		8.742521314023247E-06		1.5607725408844794E-05	5.126095671777932E-06	2.011825409341397E-06	2.1568667998247026E-06	3.7654299361800747E-06		3.1008440509210847E-06	1.667552957460566E-06	T-complex protein 1 subunit eta OS=Candidozyma auris OX=498019 GN=B9J08_001461 PE=3 SV=1
890	tr|A0AAW0V8X1|A0AAW0V8X1_CANAR	15	0.0030470927657708876	0.00019547746414088295	0.00014884537105567156	0.0003551141213731072	0.0002285007500658033	0.00041788937236105823	0.00025678278085672525	0.00042793288417687663	0.00011788880484787565	0.00012579858343796294	5.934159348530313E-05	0.0001374049171300686	0.00020275702662971644	0.0001819576064274246	0.00013327602311248023	5.812546666993131E-05	Major facilitator superfamily (MFS) profile domain-containing protein OS=Candidozyma auris OX=498019 GN=B9J08_05491 PE=3 SV=1
891	tr|A0A2H0ZFC0|A0A2H0ZFC0_CANAR	15	0.004349242615971858	0.00043118992255557903	0.0003814294606058988	0.0006569598334228106	0.000461233554470211	0.00018768010665606573	0.00043062756442428774	0.00017102951915891698	0.0001664895330409304	0.00037494125737256705	0.0001611435441316132	0.00013136166151055882	0.00036615410353529643	0.00013130563363407887	0.00021825882460612482	7.943809684691784E-05	Small ribosomal subunit protein RACK1 OS=Candidozyma auris OX=498019 GN=B9J08_005458 PE=3 SV=1
892	tr|A0AAW0VGA4|A0AAW0VGA4_CANAR	14	0.0014728948705870213	0.00018780259537315574	0.00011713394862152242	0.00022727067407032442	0.00018973785904224648		0.00017283285073002916	8.669409674945638E-05	4.443936381092401E-05	9.79239911613245E-05	6.47750631748011E-05	4.42792887159263E-05	0.00011424434352685974	4.051227488074369E-05	5.892122593529761E-05	2.6327294794410078E-05	Peptidyl-prolyl cis-trans isomerase OS=Candidozyma auris OX=498019 GN=B9J08_02606 PE=3 SV=1
893	tr|A0A2H0ZVY1|A0A2H0ZVY1_CANAR	15	0.00048312301300185975	4.192923058999949E-05	3.0376199386879168E-05	3.817857431657716E-05	5.5827735382468345E-05	6.287917678894055E-05	6.15377714200156E-05	1.4919852039149513E-05	1.9374158906847673E-05	4.0513191459880905E-05	1.821956297183402E-05	2.6382322063175963E-05	3.316825517376626E-05	7.220049217082747E-06	2.6186906359639E-05	6.410026925603376E-06	ADP-ribosylation factor OS=Candidozyma auris OX=498019 GN=B9J08_002276 PE=3 SV=1
894	tr|A0AAW0VJN8|A0AAW0VJN8_CANAR	13	0.0016281674274874515	0.00012605664525426374	0.0001093335065472291	0.0005416310526446919	8.312220925162401E-05		0.00032910083538024526	1.1493385856139229E-05	1.1421879506425479E-05	0.00023170920303484057	1.0385608604476277E-05	3.0454669772754494E-05	0.00011477362640421621		1.1886668519774323E-05	1.6798136710771092E-05	Acyl-coenzyme A oxidase OS=Candidozyma auris OX=498019 GN=B9J08_00210 PE=3 SV=1
898	tr|A0AAW0VDL4|A0AAW0VDL4_CANAR	12	0.00017166507569880512	1.0152865677490079E-05	8.658606513238944E-06	3.024230921854054E-05	7.076287079945808E-06		3.371500295143333E-05		2.0774909220491774E-06	2.7190908374780975E-05	1.1077104898961519E-05	2.9043317107503813E-06	2.7535611434204228E-05		3.291102825243279E-06	7.74345409216686E-06	proline--tRNA ligase OS=Candidozyma auris OX=498019 GN=B9J08_03188 PE=3 SV=1
899	tr|A0A2H1A283|A0A2H1A283_CANAR	12	0.00042141613478864073	2.3316648321355194E-05	2.278346500846595E-05	1.106932058068827E-05	1.3452073424558213E-05		1.81991597543911E-05		2.71098050851118E-05	1.6166894180340077E-05	1.4972344172046467E-05	0.00020929000493334537	2.3710182732634137E-05		3.4843391752271077E-05	6.5028448434330904E-06	Uncharacterized protein OS=Candidozyma auris OX=498019 GN=B9J08_000003 PE=4 SV=1
901	tr|A0A2H0ZNF7|A0A2H0ZNF7_CANAR	12	0.0005040926906451763	2.3829594304568213E-05	2.676212678055305E-05	4.8980140730442736E-05	2.8261141796551852E-05		6.369550106926774E-05		1.9875021772916093E-05	3.901098469608404E-05	2.4561592315569053E-05	6.82887408652241E-06	0.00020812850066925039		8.642651523407671E-06	5.51656090004296E-06	calcium/calmodulin-dependent protein kinase OS=Candidozyma auris OX=498019 GN=B9J08_003453 PE=3 SV=1
902	tr|A0A2H1A7B9|A0A2H1A7B9_CANAR	11	0.0001985514569540004	3.991039576178313E-06	1.0806103360979221E-05		2.4866064628010336E-05		2.7877000910946023E-05	4.5572425282825036E-06	6.778346137392287E-06	2.018185973733523E-06		8.57140506263479E-06	1.2498449047662359E-05		9.546067032388646E-05	1.1269494042946114E-06	DUF3533 domain-containing protein OS=Candidozyma auris OX=498019 GN=B9J08_000220 PE=4 SV=1
903	tr|A0A2H0ZIG7|A0A2H0ZIG7_CANAR	13	0.00046728671281114304	5.416277106855626E-05	3.421192324011523E-05	0.0001425434722610374	6.318690289835927E-05		6.11814467047169E-05	7.668306521120885E-06	7.586508547873622E-06	5.040709733664305E-05	1.092997931971829E-05	3.172881027345705E-06	2.2192599717005637E-05		5.711036738647135E-06	4.331787430003628E-06	ATP synthase F(0) complex subunit e, mitochondrial OS=Candidozyma auris OX=498019 GN=B9J08_004266 PE=3 SV=1
904	tr|A0A0L0NQG7|A0A0L0NQG7_CANAR	14	0.0021193342532790527	0.00013394637027098696	0.00010676391164612723	0.0001893424248882753	9.562935702280959E-05		0.0004393100042030433	6.070173710100807E-05	4.6630802698698504E-05	0.00030046725342685064	4.537680754132707E-05	6.875975127864109E-05	0.0003631183677828251	6.734430904584294E-05	0.00011082211288645273	9.112104348616427E-05	60S ribosomal protein L10 OS=Candidozyma auris OX=498019 GN=B9J08_002601 PE=3 SV=1
910	tr|A0A2H0ZJD2|A0A2H0ZJD2_CANAR	14	0.00018957134268407014	9.158371248100622E-06	2.52911812716741E-05	1.3689098960615394E-05	1.964674441819805E-05		5.441175429591023E-05	4.4774959139367285E-06	3.914714073523319E-06	1.8254720147753054E-05	2.1315053584492815E-06	3.1850053292056767E-06	1.6054245315332347E-05	6.41114833548675E-06	9.686485365632605E-06	3.2588726502520198E-06	Adenylosuccinate synthetase OS=Candidozyma auris OX=498019 GN=B9J08_004225 PE=3 SV=1
911	tr|A0A2H0ZMJ4|A0A2H0ZMJ4_CANAR	14	0.0006476531205697134	9.899954118664657E-05	4.690889767878474E-05	0.00011837896674105655	0.00010380921006022217		6.280118271728997E-05	1.2075822615752015E-05	1.7419902392115974E-05	4.880767787024548E-05	3.142018242188683E-05	1.9432647285249854E-05	3.9516243243949626E-05	1.8357433058205297E-05	2.371518411529249E-05	6.010229183016041E-06	Thioredoxin domain-containing protein OS=Candidozyma auris OX=498019 GN=B9J08_003437 PE=3 SV=1
912	tr|A0A2H1A685|A0A2H1A685_CANAR	7	0.0005982748343929082	7.831078026537981E-05	2.5853722603832806E-05	0.00010626579982740996	1.835544807809596E-05		2.7691160263229973E-05		0.0001680777162131594	0.00017372020714180025							Uncharacterized protein OS=Candidozyma auris OX=498019 GN=B9J08_000865 PE=4 SV=1
916	tr|A0A2H0ZIP2|A0A2H0ZIP2_CANAR	4	3.5980821966196826E-05	4.594308689262352E-06	1.1368520787174988E-05		1.1003166619444241E-05		9.014825870315244E-06										Gpi16 subunit OS=Candidozyma auris OX=498019 GN=B9J08_004347 PE=4 SV=1
920	tr|A0A2H0ZSN2|A0A2H0ZSN2_CANAR	13	0.0002500580567743848	2.9677569613934522E-05	1.6606124965545588E-05	5.2117408668029656E-05	1.8070419513507694E-05		1.134408794125519E-05	1.001317676880887E-05	7.423274885620096E-06	5.737114995431579E-06	2.0864872385768383E-06	1.1824619513810408E-05	6.334283901138996E-05		1.9217078733895372E-05	2.5978549245790323E-06	Oligomycin resistance ATP-dependent permease YOR1 OS=Candidozyma auris OX=498019 GN=B9J08_003323 PE=3 SV=1
921	tr|A0A2H1A3C8|A0A2H1A3C8_CANAR	2	3.008345966194864E-06	7.40086419478151E-07		2.268259546716713E-06													Anaphase-promoting complex subunit 4 WD40 domain-containing protein OS=Candidozyma auris OX=498019 GN=B9J08_000404 PE=3 SV=1
927	tr|A0AAW0VEA3|A0AAW0VEA3_CANAR	15	0.0006389379566164045	6.473047156056346E-05	7.54540477868825E-05	6.948499177631463E-05	9.206876353091903E-05	1.6769402373734427E-05	6.029375105867237E-05	1.2967399091227181E-05	3.284009411239116E-05	3.629686738315837E-05	2.517481998783204E-05	3.675819525108805E-05	4.5034812179522844E-05	2.2165318572462852E-05	3.513688260858581E-05	1.3762139343049695E-05	WSC domain-containing protein OS=Candidozyma auris OX=498019 GN=B9J08_03329 PE=4 SV=1
928	tr|A0A2H0ZCM9|A0A2H0ZCM9_CANAR	5	2.2796915709663305E-05	4.5057674083129715E-06	1.2403936836309331E-06	5.705570118205118E-06	2.3064778456865057E-06		9.038706653827775E-06										Uncharacterized protein OS=Candidozyma auris OX=498019 GN=B9J08_005080 PE=4 SV=1
929	tr|A0AAW0VMY5|A0AAW0VMY5_CANAR	15	0.001241140889004491	0.00011603881125914248	0.00012611245554988755	0.0001212041338924898	0.00011475418648459974	5.7435868768969045E-05	7.904424385197706E-05	6.421790323519226E-05	8.810338537139111E-05	9.34625745636443E-05	3.401624150262921E-05	7.990013598710984E-05	8.813815075035778E-05	1.8823690336843353E-05	0.00012347451900558183	3.641458844467606E-05	Major facilitator superfamily (MFS) profile domain-containing protein OS=Candidozyma auris OX=498019 GN=B9J08_01838 PE=4 SV=1
930	tr|A0A2H1A7U2|A0A2H1A7U2_CANAR	14	0.0015492593851071828	0.00014499309366483042	7.965218832132929E-05	0.00027599997364050955	0.00029184458681092335		0.0001343145567798369	2.3290168605954863E-05	0.00011473373379618927	0.00013206012305011934	5.5843150017104134E-05	6.274602950575746E-05	0.00010453357598876353	7.020380323665315E-06	9.043868188904754E-05	3.1789142713151704E-05	Cell wall synthesis protein KRE9 OS=Candidozyma auris OX=498019 GN=B9J08_000049 PE=3 SV=1
933	tr|A0A5C1DUY5|A0A5C1DUY5_CANAR	14	0.0005488602308948723	7.036464764995505E-05	8.110573743301105E-05	0.00014030275163845997	8.575703960219683E-05		5.2901531522169825E-05	2.4356041733436228E-05	8.629186378302057E-06	8.575495872549307E-06	8.73907117374377E-06	1.4494188900707146E-05	2.8229122386203426E-05	7.398561062367018E-06	1.1284778659431233E-05	6.7220768823392225E-06	thioredoxin-dependent peroxiredoxin OS=Candidozyma auris OX=498019 GN=B9J08_000645 PE=3 SV=1
935	tr|A0AAW0V8Y4|A0AAW0V8Y4_CANAR	14	0.0004038452524596375	2.0188076474700955E-05	1.4552697524871629E-05	4.72612695563831E-05	2.1152482217194276E-05		9.43502933175076E-05	1.823952304856224E-06	1.9384302403309905E-05	6.168669424836738E-05	6.982374755861834E-06	1.8334734476128426E-05	5.941279525182825E-05	1.29571653694296E-06	2.856865271316186E-05	8.851210678523144E-06	Uncharacterized protein OS=Candidozyma auris OX=498019 GN=B9J08_05585 PE=3 SV=1
936	tr|A0A2H0ZGB6|A0A2H0ZGB6_CANAR	12	0.0016857047816676268	0.00011791536243088309	0.00018581427218464735	0.00013060274219016583	0.0001087232550910854		0.0003467192539555662		6.571146568604061E-05	0.00013706642813481875	6.21162495393134E-05	6.129780489911598E-05	0.00028244788532679843		9.334738211093893E-05	9.394268011825272E-05	40S ribosomal protein S25 OS=Candidozyma auris OX=498019 GN=B9J08_004699 PE=3 SV=1
939	tr|A0A2H0ZK31|A0A2H0ZK31_CANAR	15	0.002796408936910425	0.00015916438352035805	0.00011172665522690139	5.957114758436917E-05	0.000196158796240302	0.0001341997515393751	0.00024689279982447154	9.649463586662998E-05	0.00021060871123539506	0.0002731097106796724	0.0001312763957646947	0.00019995822807903968	0.00030700227027263686	0.00014435808354739286	0.00038620992739531255	0.00013967744013387368	Crh-like protein OS=Candidozyma auris OX=498019 GN=B9J08_004410 PE=3 SV=1
940	tr|A0A2H0ZWC4|A0A2H0ZWC4_CANAR	15	0.005481932559786319	0.0002486739747802297	0.00031243448611027773	0.0009501205270408717	0.0002620576262277557	0.0002996070053667716	0.0012240608559856605	0.00013798713242107254	0.00017926082023278362	0.0008006610289313827	9.75263829464204E-05	0.00010696592161846518	0.0004799110386940571	0.00016026104758015323	0.00012968698029642442	9.271773155399148E-05	Histone H4 OS=Candidozyma auris OX=498019 GN=B9J08_002073 PE=3 SV=1
945	tr|A0AAW0VG12|A0AAW0VG12_CANAR	14	0.0006962200120117332	7.507612800622972E-05	0.00017754320222150642	0.00011931440554625586	6.221435271215526E-05	2.403254112109186E-05	0.0001597043701114372	8.983879156177825E-06	1.5722177524493677E-05	1.1061864100777767E-05	2.3674406249401976E-06	1.0245273247858242E-05	1.276656222499076E-05		1.6006597468857336E-05	1.1812179449611777E-06	LIM zinc-binding domain-containing protein OS=Candidozyma auris OX=498019 GN=B9J08_02513 PE=4 SV=1
947	tr|A0A2H0ZX73|A0A2H0ZX73_CANAR	13	0.00024437218953954007	3.0978168322584685E-05	3.1145399344431724E-05	4.419227498215947E-05	3.626055202794089E-05		3.159909901596259E-05	6.848495336350205E-06	7.791001839872124E-06	2.0204171373175337E-05	5.030140367349701E-06	4.768048996847602E-06	1.9705434278836086E-05		3.66212415743106E-06	2.187279496598542E-06	Small COPII coat GTPase SAR1 OS=Candidozyma auris OX=498019 GN=B9J08_002010 PE=3 SV=1
948	tr|A0AAW0V9G3|A0AAW0V9G3_CANAR	14	0.00024123581771830343	2.2029704162598184E-05	1.4758901828401356E-05	6.673595421669895E-05	1.1456873472440365E-05		4.007090637992236E-05	2.2949303461728693E-06	5.010141110454892E-06	3.020039127643672E-05	2.2318397815369877E-06	5.534182383789663E-06	2.613679155339126E-05	1.7916978517952622E-06	6.6170082196562385E-06	6.366495135008342E-06	ATP-dependent 6-phosphofructokinase OS=Candidozyma auris OX=498019 GN=B9J08_05063 PE=3 SV=1
949	tr|A0A2H0ZW22|A0A2H0ZW22_CANAR	4	1.576937722929762E-05	4.5100181750201E-06	3.5602726372162663E-06		4.202442284878853E-06		3.496644132182405E-06										Proteasome subunit alpha type OS=Candidozyma auris OX=498019 GN=B9J08_002568 PE=3 SV=1
952	tr|A0AAW0VK10|A0AAW0VK10_CANAR	15	0.0017384825164204656	0.00016674132232436445	0.00022783630216416544	0.00019273740028766432	0.00022888795527272097	1.1992673007938827E-05	0.0001835095058377464	5.971699632686863E-05	8.21391102815844E-05	0.00011064750236010545	6.309769798650285E-05	7.400416398214972E-05	0.00011402547562699981	7.883574716726973E-05	0.00011907930112628449	2.5231362668099897E-05	WSC domain-containing protein OS=Candidozyma auris OX=498019 GN=B9J08_00597 PE=4 SV=1
955	tr|A0A2H0ZHF9|A0A2H0ZHF9_CANAR	15	0.0021953430126342593	0.00014814451998896685	0.00015866003672396366	0.00031776031413944264	0.00015902153670038457	7.415369065160652E-05	0.00026255322912768504	7.912073999839866E-05	9.670693572607962E-05	0.00026765723677784394	4.877405435646509E-05	6.829466691547839E-05	0.00027283326417822584	7.590477160840351E-05	0.0001130020469045429	5.2755968836772275E-05	40S ribosomal protein S22 OS=Candidozyma auris OX=498019 GN=B9J08_000604 PE=3 SV=1
956	tr|A0A2H1A2Q1|A0A2H1A2Q1_CANAR	11	0.00010868843119251508	7.3214813152810584E-06	9.332093244616807E-06	1.9666951634698612E-05	8.978846474832273E-06		1.535180831471335E-05		3.1385752661871568E-06	1.049286946210028E-05	3.2431140993513826E-06		2.197051526612283E-05		7.642984715673552E-06	1.5491913989377964E-06	26S proteasome regulatory subunit 7 homolog OS=Candidozyma auris OX=498019 GN=B9J08_001338 PE=3 SV=1
958	tr|A0AAW0VJA7|A0AAW0VJA7_CANAR	14	0.00047077405847739624	6.549239317953898E-05	6.700009675263649E-05	5.570767874378615E-05	4.837220823615779E-05	1.1409416685534913E-05	4.973312344529636E-05	9.913430209912885E-06	1.8235879126412642E-05	2.3861927107873122E-05	1.6098963000934093E-05	3.6433169824940136E-05	2.5587253899944164E-05		3.427003108010873E-05	8.658487184319765E-06	Chitin synthase OS=Candidozyma auris OX=498019 GN=B9J08_00715 PE=3 SV=1
796	tr|A0A2H0ZP70|A0A2H0ZP70_CANAR	9	0.00017938206800010653		9.65309229261445E-06	1.2284929763631963E-05				4.361598833528878E-05		1.2318898469025675E-05	2.9469636061068865E-05		2.921183806965527E-05	1.631947171604286E-05	8.550577749119216E-06	1.7957635543659466E-05	Uncharacterized protein OS=Candidozyma auris OX=498019 GN=B9J08_004037 PE=4 SV=1
966	tr|A0A2H0ZMU0|A0A2H0ZMU0_CANAR	4	3.9364748511895746E-05		7.044813949881776E-06	1.543673067074554E-05	8.979850273263645E-06		7.903353618004789E-06										BAR domain-containing protein OS=Candidozyma auris OX=498019 GN=B9J08_003218 PE=4 SV=1
968	tr|A0AAW0VLA9|A0AAW0VLA9_CANAR	2	6.6860202386876315E-06		2.5236092680549644E-06	4.162410970632667E-06													Histone deacetylase interacting domain-containing protein OS=Candidozyma auris OX=498019 GN=B9J08_01286 PE=4 SV=1
1006	tr|A0A2H0ZCE9|A0A2H0ZCE9_CANAR	4	1.8702664653083752E-05		4.001278740522961E-06	8.108101665983359E-06	4.6646814245416445E-06		1.9286028220357883E-06										GOLD domain-containing protein OS=Candidozyma auris OX=498019 GN=B9J08_005011 PE=3 SV=1

## Sheet: Total_40K
Protein Index	Locus	Replicate Count	Total Signal	1__20K1	1__20K2	1__20K3	2__40K1	2__40K2	2__40K3	3__60K1	3__60K2	3__60K3	4__80K1	4__80K2	4__80K3	5__100K1	5__100K2	5__100K3	Description
1	tr|A0A2H0ZYR6|A0A2H0ZYR6_CANAR	14	0.0011982490536019685	0.00013406745672048178	9.864798020898846E-05	0.0002247845463543559	0.00018309169457115168		8.121547919411488E-05	3.9774193523629375E-05	2.5802171262351104E-05	6.498431675072575E-05	4.5877921028895595E-05	2.5503157065067884E-05	9.484538365378739E-05	8.627847820731827E-05	6.324024098477934E-05	3.0136034076321142E-05	Triosephosphate isomerase OS=Candidozyma auris OX=498019 GN=B9J08_001875 PE=3 SV=1
2	tr|A0A2H0ZK61|A0A2H0ZK61_CANAR	15	0.0003218293694835233	2.287030271669206E-05	3.4099788343651826E-05	1.68377615888022E-05	4.673028008498508E-05	2.0947004496788593E-05	2.0905229210835917E-05	1.69617118011504E-05	2.3263846978164972E-05	1.9420708131849617E-05	8.334278489457767E-06	2.0438816897228803E-05	3.428700960094069E-05	3.670406608391704E-06	2.621949956361387E-05	6.842724970969818E-06	ML-like domain-containing protein OS=Candidozyma auris OX=498019 GN=B9J08_002617 PE=3 SV=1
3	tr|A0AAW0VFT6|A0AAW0VFT6_CANAR	14	0.0005759113542374295	4.6086253923352795E-05	5.0769625755342706E-05	9.661934121248035E-05	3.9786323752247126E-05		7.968196849918349E-05	2.200368316540366E-05	2.3652687731216116E-05	5.330699229901732E-05	3.1822418776463324E-05	1.6275939554866094E-05	5.306243334325161E-05	1.2434058252344319E-05	3.0593961571723243E-05	1.9815666400537206E-05	Cell division control protein 48 OS=Candidozyma auris OX=498019 GN=B9J08_02438 PE=3 SV=1
4	tr|A0A2H1A472|A0A2H1A472_CANAR	12	0.0002888819932660486	3.869371760721776E-05	2.4423170438873264E-05	6.009126992636349E-05	2.757052847576747E-05		5.629160503704229E-05		1.0115364896495105E-06	2.7039391600032915E-05	4.384828024813448E-06	4.711068180622629E-06	3.285143083260786E-05		9.134042719901885E-06	2.6794039331561085E-06	3-hydroxyisobutyryl-CoA hydrolase OS=Candidozyma auris OX=498019 GN=B9J08_000780 PE=4 SV=1
5	tr|A0AAW0VB92|A0AAW0VB92_CANAR	14	0.004712647058079976	0.0005738256451974964	0.0007867907714660119	0.0008201709891752425	0.0007256431456695708		0.0003430320407371521	0.00015576271271860626	0.00019692830056936638	0.000259584381058482	0.00016370038389265556	0.00013068743010488087	0.00017329779899190605	0.00013180430298362608	0.00019561411339917914	5.5805042115800836E-05	Protein ROT1 OS=Candidozyma auris OX=498019 GN=B9J08_03830 PE=3 SV=1
6	tr|A0A2H0ZF98|A0A2H0ZF98_CANAR	14	0.0004617321545857071	3.548728802293667E-05	2.4523207983154667E-05	3.349159686399345E-05	3.021848850982264E-05	1.4432800906345352E-05		8.730843215480748E-05	4.271034131604649E-05	3.0106661106017253E-05	3.0459196756457597E-05	3.150202685171612E-05	2.3905466548056877E-05	2.1191693248483173E-05	1.5033858566272852E-05	4.136109575159651E-05	SCP domain-containing protein OS=Candidozyma auris OX=498019 GN=B9J08_005437 PE=4 SV=1
7	tr|A0A2H0ZQ75|A0A2H0ZQ75_CANAR	14	0.004499243576975247	0.00036640462138963866	0.0002930747245866723	0.0001510977044980772	0.0005193588338923265		0.0004976354740443069	0.00013394311964907583	0.00042970738784769833	0.00030648389754204126	0.00014251856305516045	0.00040075721808219506	0.0003985372116604871	0.00026827636324816675	0.0005233438365831275	6.810462089627421E-05	Uncharacterized protein OS=Candidozyma auris OX=498019 GN=B9J08_001830 PE=4 SV=1
8	tr|A0AAW0VA70|A0AAW0VA70_CANAR	15	0.02782526654983359	0.0019686895224495125	0.0012612685507486104	0.0008076210644027706	0.0022210010816633248	0.0018459922950426284	0.0020504733071370464	0.0011973243486428178	0.002487215077384364	0.0024086409002287267	0.0015422269616359107	0.002377010187166642	0.0026914916906691454	0.0008310578067950926	0.003416119288595489	0.0007191344672715099	Uncharacterized protein OS=Candidozyma auris OX=498019 GN=B9J08_05219 PE=4 SV=1
11	tr|A0A2H0ZP76|A0A2H0ZP76_CANAR	15	0.0024179859179238147	0.0002444806878012381	7.164450113341751E-05	0.00012784469524255735	0.00026766435742316407	4.19127512975284E-05	0.00024747843934772273	3.576836185830065E-05	4.966501893070665E-05	0.0003871972785633111	5.312509753922698E-05	5.2239652782436794E-05	0.00044293100438948203	6.435019759857481E-05	0.0002900732014565158	4.161067255963182E-05	40S ribosomal protein S5 OS=Candidozyma auris OX=498019 GN=B9J08_004067 PE=3 SV=1
13	tr|A0A2H0ZD52|A0A2H0ZD52_CANAR	15	0.002898646052289381	9.981951634951394E-05	0.00012530354786141054	0.0002470267507203159	0.0001533171007846585	2.4120562080595354E-05	0.0007194500313772294	7.826045590785097E-05	8.785638215783718E-05	0.0002676987129906264	8.16273358584456E-05	7.226365183272686E-05	0.0005352283692578883	0.0001986988062415695	0.00013237499736640265	7.559983150231006E-05	60S ribosomal protein L20-A OS=Candidozyma auris OX=498019 GN=B9J08_005230 PE=3 SV=1
14	tr|A0AAW0VKU5|A0AAW0VKU5_CANAR	14	0.0003093164220646168	2.0914927380790833E-05	1.2179229242313454E-05	2.6676792581097385E-05	2.5773398030128075E-05		2.1642265526927635E-05	3.612117900136862E-05	1.49518263582801E-05	3.171963262807428E-05	1.86689305169217E-05	9.460879686926888E-06	3.375267044780654E-05	1.407134078368156E-05	2.333108901658494E-05	2.0052260863714785E-05	Putative peptidase domain-containing protein OS=Candidozyma auris OX=498019 GN=B9J08_00850 PE=4 SV=1
17	tr|A0A2H0ZEF2|A0A2H0ZEF2_CANAR	12	0.00030310298216978964	3.453515403157625E-05	4.063096251474972E-05	6.112402697170474E-05	4.571070194227125E-05		3.5992859521079274E-05		8.965167011866876E-06	3.221701170818051E-05	8.283892684399562E-06	6.20536853684889E-06	1.3463046409577536E-05	7.402230918197699E-06	8.572559919337341E-06		Vacuolar sorting protein Vps3844 C-terminal domain-containing protein OS=Candidozyma auris OX=498019 GN=B9J08_005092 PE=4 SV=1
19	tr|A0A2H0ZTM6|A0A2H0ZTM6_CANAR	15	0.001155190783458161	0.00010793607224400321	5.718292405369417E-05	7.472054670398037E-05	0.00011975018161940023	4.092217615777797E-05	0.00015104660641930844	2.653285115460069E-05	2.6399740166758737E-05	0.0001733265106061911	6.993150201710991E-05	1.5703568163224078E-05	0.0001408243900542352	5.035976127116704E-05	5.3222908248574744E-05	4.733104457813504E-05	40S ribosomal protein S10-A OS=Candidozyma auris OX=498019 GN=B9J08_003107 PE=3 SV=1
20	tr|A0A2H1A0X7|A0A2H1A0X7_CANAR	15	0.0008036059306016743	8.469211731848504E-05	9.980673225363627E-05	8.315884165006437E-05	0.00010452341264414382	1.6777494454827572E-05	6.994981536995338E-05	2.8270501233706276E-05	3.667927644436521E-05	5.7315748937781085E-05	3.523966689816458E-05	3.919152789014444E-05	5.7670742077731703E-05	1.7635698735980784E-05	5.382594333032616E-05	1.8868411362363528E-05	Ras-related protein RSR1 OS=Candidozyma auris OX=498019 GN=B9J08_001102 PE=3 SV=1
21	tr|A0A2H1A6Q2|A0A2H1A6Q2_CANAR	14	0.000381301212725193	2.321823891947115E-05	3.0291018167554624E-05	4.962742655579534E-05	3.0183706894175576E-05		5.414719671495389E-05	2.9543016026781866E-05	1.0262969911117957E-05	3.576937558212713E-05	2.3541149214235993E-05	7.421949793454768E-06	4.347402530513675E-05	9.117729871113821E-06	1.5468019096459208E-05	1.9235390672815006E-05	arginine--tRNA ligase OS=Candidozyma auris OX=498019 GN=B9J08_001049 PE=3 SV=1
22	tr|A0A2H0ZCL6|A0A2H0ZCL6_CANAR	14	0.00039421684749116	4.054018875309478E-05	4.99486165844849E-05	4.1959305276662926E-05	5.592742260468796E-05	3.102660512035855E-05	3.573335211489844E-05	9.58165231564224E-06	1.767947406326451E-05	2.5307992683922446E-05	7.5238187468283515E-06	1.782994841169275E-05	2.6302592295969523E-05		3.201345843998561E-05	2.842420079667014E-06	E3 ubiquitin-protein ligase OS=Candidozyma auris OX=498019 GN=B9J08_005071 PE=3 SV=1
23	tr|A0AAW0VGG9|A0AAW0VGG9_CANAR	13	4.477887365030904E-05	2.5105760542411506E-06	5.274321645389372E-06	4.8120031150623275E-06	3.6459665484787965E-06		1.290737189277291E-05	1.8574965156524627E-06	7.442109926764675E-07	4.4011964808029247E-07	1.1249065130251995E-06	2.3857314277314956E-06	5.818788277170658E-06		2.6403687651001687E-06	6.170122549277383E-07	1-phosphatidylinositol 4-kinase OS=Candidozyma auris OX=498019 GN=B9J08_02432 PE=3 SV=1
25	tr|A0A2H1A2E4|A0A2H1A2E4_CANAR	15	0.00016308344252821347	1.2730993436400293E-05	1.1190897459097446E-05	2.3024983804305357E-05	1.81698055961979E-05	7.198924168360225E-06	2.7462546768023722E-05	4.035125388242537E-06	2.259509210454924E-06	1.2862615462038965E-05	3.3390645080679125E-06	6.021649637242953E-06	1.7014083131269013E-05	3.2679437567222307E-06	9.275350880045408E-06	5.2299493217445676E-06	Inosine-5'-monophosphate dehydrogenase OS=Candidozyma auris OX=498019 GN=B9J08_000075 PE=3 SV=1
26	tr|A0A2H1A363|A0A2H1A363_CANAR	13	7.80667841285337E-05	1.524533326897804E-05	5.5978566354285815E-06	3.2182313214426835E-06	1.536541361459762E-05		5.843786063136426E-06	4.71940063965896E-06	2.8601534293963357E-06	5.0907059028535075E-06	9.660339612023605E-06	2.3944872378679766E-06	3.562146285372002E-06		3.020708956446808E-06	1.488221161331156E-06	Uncharacterized protein OS=Candidozyma auris OX=498019 GN=B9J08_001489 PE=3 SV=1
29	tr|A0AAW0VJT8|A0AAW0VJT8_CANAR	14	0.0008201759370901904	8.664031995745593E-05	0.00010491221137352199	0.00010833884368128922	8.181698018929448E-05	5.0276308659603855E-05	9.590743897498894E-05	1.859858934152631E-05	5.747274846504283E-05	8.989048166564336E-05	1.187788580653878E-05	3.548696957319E-05	3.0597471278193606E-05		4.211201068385645E-05	6.247677440044625E-06	NAD(P)-binding domain-containing protein OS=Candidozyma auris OX=498019 GN=B9J08_00323 PE=3 SV=1
30	tr|A0A2H0ZKG9|A0A2H0ZKG9_CANAR	15	0.0006153937957593683	5.392788034450273E-05	3.8458700995215905E-05	0.00011967775084669703	9.866776453271578E-05	1.9093578581122416E-05	5.34182688756134E-05	1.3321681919771847E-05	1.7495978615582702E-05	6.019383281175413E-05	2.096096852349448E-05	1.0675850418870356E-05	4.742876885318047E-05	2.7303823167697417E-05	2.320297623939393E-05	1.1565971033755767E-05	Uncharacterized protein OS=Candidozyma auris OX=498019 GN=B9J08_004217 PE=3 SV=1
31	tr|A0A2H0ZKV9|A0A2H0ZKV9_CANAR	15	0.07270832847431341	0.006186282570452526	0.006780147764948858	0.0066817286874885475	0.006940076722066586	0.0031651146196360193	0.006685211657231378	0.004254646705003385	0.0039061824956117186	0.0038921132596822007	0.002607657008977452	0.004899888904790835	0.0071609486532576445	0.0016802295909270032	0.005587554821308561	0.0022805450129306922	Plasma membrane ATPase OS=Candidozyma auris OX=498019 GN=B9J08_002855 PE=3 SV=1
32	tr|A0A2H0ZLP2|A0A2H0ZLP2_CANAR	15	0.05759193315367016	0.003867288481099192	0.0038390724862281777	0.00218164112113969	0.004902108331702617	0.006274043231583136	0.005248117641089047	0.0015129777439810148	0.004992610264830596	0.005711148138543807	0.002516137515085012	0.003967669753735751	0.004297797889520026	0.0016886479827738737	0.005046156706041742	0.0015465158663164852	SCP domain-containing protein OS=Candidozyma auris OX=498019 GN=B9J08_003148 PE=4 SV=1
33	tr|A0A2H1A7G4|A0A2H1A7G4_CANAR	14	0.0008671312675680887	0.0001244667792286209	0.0001435252331153846	0.0001142842604523709	0.00016187458279195348		4.843388735773902E-05	2.8820599641937743E-05	3.405329057146871E-05	4.870862272707181E-05	2.5252189947828626E-05	5.0973808752090235E-05	3.5055254920156153E-05	7.824443940153336E-06	3.8075135623633516E-05	5.783178497679823E-06	Cell division control protein 42 homolog OS=Candidozyma auris OX=498019 GN=B9J08_000269 PE=3 SV=1
34	tr|A0A5C1DWY4|A0A5C1DWY4_CANAR	13	0.0002338368405568297	8.59227407059244E-05	1.9852667704590202E-05	2.206972539863563E-05	4.945298295024025E-05		2.5224505964288625E-05		3.5742717131349044E-06	3.633090460900322E-06	3.10657816147011E-06	2.063445027681968E-06	1.3439854008475243E-05	3.090246104574947E-06	1.8455090974550115E-06	5.612232594580139E-07	Clathrin light chain OS=Candidozyma auris OX=498019 GN=B9J08_002206 PE=3 SV=1
35	tr|A0A2H0ZKL3|A0A2H0ZKL3_CANAR	15	0.01775168543899971	0.000901730170270896	0.0010212338386990682	0.0005196583032242347	0.0012143959796866355	0.0005357305904183314	0.0016874690000423607	0.000815543361826392	0.0014870859779724758	0.001553530006720956	0.0010564052501563705	0.0015970319136224534	0.0016788660054723945	0.0007721436355294641	0.0022383108838051596	0.0006725505215525189	chitinase OS=Candidozyma auris OX=498019 GN=B9J08_002761 PE=3 SV=1
36	tr|A0A2H0ZL35|A0A2H0ZL35_CANAR	14	0.0034251749506148126	0.00022045180955021997	0.00030360126305366205	0.0006412329909806735	0.00022308407304639884	2.3935436147974128E-05	0.00029287760908209426		0.00023875199341483015	0.00039484768821916393	0.0002485414573109404	3.7701452325726256E-05	9.073047722934942E-05	0.00019906247518494726	0.00029916809381977746	0.00021118813124905488	Malate synthase OS=Candidozyma auris OX=498019 GN=B9J08_002919 PE=3 SV=1
37	tr|A0A2H1A5P2|A0A2H1A5P2_CANAR	15	0.0009003305238034567	0.00013785157909063483	5.014987704009321E-05	0.00014186627800564442	9.140981001266014E-05	2.4509608456763806E-05	7.486689616929114E-05	5.544323069419287E-05	2.6867238390885285E-05	7.874183115891761E-05	3.802379533779678E-05	2.2878580293211846E-05	6.616908352565485E-05	3.0895516457228114E-05	3.7952738818781374E-05	2.2704460351700544E-05	Malate dehydrogenase OS=Candidozyma auris OX=498019 GN=B9J08_000694 PE=3 SV=1
38	tr|A0AAW0VCU4|A0AAW0VCU4_CANAR	15	0.005356411188006651	0.0002063696725424326	0.00020312419128010664	0.0007385770113468046	0.0002972189185935004	0.0003201208746971778	0.00021642053687098115	0.00021289352034625536	0.0003011517385849327	0.0003026402310335761	0.00124398169888746	0.00031888424609224827	0.00032019653289553984	0.00012074480030808483	0.00038887967159627123	0.00016520754293127872	candidapepsin OS=Candidozyma auris OX=498019 GN=B9J08_03031 PE=3 SV=1
39	tr|A0A2H0ZM86|A0A2H0ZM86_CANAR	15	0.004748422022550229	0.00024282319079374962	0.00030432416348306153	0.00048138003589604574	0.00034682406232896027	1.5044118477701298E-05	0.0008093090672578411	9.432048466594371E-05	0.00011848575868937652	0.0006929817302841425	0.00014883375397296668	0.00012194931305624073	0.0007838901367539189	0.00014399072678804168	0.00020303657711818316	0.00024122890298405508	Large ribosomal subunit protein uL3 OS=Candidozyma auris OX=498019 GN=B9J08_003023 PE=3 SV=1
40	tr|A0A2H1A787|A0A2H1A787_CANAR	15	0.002238633462244936	0.00021900805513615145	0.00017777281649163486	0.00032484600033695084	0.00011615065078635675	5.811534254591918E-05	0.00032419514187549794	6.961809479215713E-05	6.735207036732242E-05	0.00026071865350485457	6.662203264206846E-05	5.3673263579025345E-05	0.00022352560817136448	0.0001414432721169815	7.455608250807345E-05	6.10363773905775E-05	40S ribosomal protein S7 OS=Candidozyma auris OX=498019 GN=B9J08_000185 PE=3 SV=1
41	tr|A0A2H0ZLJ0|A0A2H0ZLJ0_CANAR	15	0.005083345577906896	0.0005693140037279078	0.0003190366253565519	0.0008727126973666267	0.0004840344644334211	0.00012290704354599326	0.0006066589869093055	0.00020770685251441848	7.954085265448425E-05	0.0005245037990696713	0.00017932419745789253	0.0001058123663164298	0.000601815746846822	0.00015872586247350838	0.0001660853648250866	8.516671440877663E-05	Aldehyde dehydrogenase domain-containing protein OS=Candidozyma auris OX=498019 GN=B9J08_003088 PE=3 SV=1
42	tr|A0A2H0ZKV5|A0A2H0ZKV5_CANAR	15	0.005122304080517358	0.00033153662401966624	0.0003624250861652065	0.0006053475665539119	0.00027432863041796084	9.446567561048247E-05	0.000847207769471832	9.467466089918099E-05	0.0002843056495528257	0.0005370293118065328	0.0001665233612574218	0.0002448499244687087	0.0006685398219196326	0.00010192412128850547	0.0003132797957847838	0.00019586608130070513	Elongation factor 3 OS=Candidozyma auris OX=498019 GN=B9J08_002813 PE=3 SV=1
43	tr|A0A2H0ZLP7|A0A2H0ZLP7_CANAR	14	0.002626574934116285	0.0001952442004865015	0.00017851227075768355	0.00030803580926569993	0.00015415630638723898		0.00040010531305505236	3.579045373575851E-05	9.702583071873465E-05	0.0002946919690267169	0.00010944836392243768	8.320929915771974E-05	0.00033870463869638414	0.00017450221947346736	0.00011910366495164382	0.00013804459448124674	60S ribosomal protein L17-B OS=Candidozyma auris OX=498019 GN=B9J08_003127 PE=3 SV=1
44	tr|A0A2H0ZPT7|A0A2H0ZPT7_CANAR	15	0.00026930734709740864	2.308805069508211E-05	1.7269492709949778E-05	1.3563146558051011E-05	2.5481413142410398E-05	1.058713072903448E-05	2.702524573563743E-05	2.043352096304434E-05	1.9937687608415856E-05	1.587966514997843E-05	7.849450218708496E-06	2.3677082957523745E-05	2.2363207482330283E-05	4.3573820677239864E-06	2.2359120351407822E-05	1.5435750728110537E-05	Major facilitator superfamily (MFS) profile domain-containing protein OS=Candidozyma auris OX=498019 GN=B9J08_002110 PE=3 SV=1
45	tr|A0A2H1A7W7|A0A2H1A7W7_CANAR	14	0.00040132030150670213	3.706949436327866E-05	3.877461989873289E-05	8.074131376271659E-05	2.465122164974365E-05		6.216804190803297E-05	7.944175176662227E-06	1.3514031108252072E-05	3.636341889264038E-05	1.1996545652579688E-05	1.1413810965943223E-05	4.244512066114776E-05	7.024571023635099E-06	2.0486450250640425E-05	6.727486192696611E-06	Vacuolar protein sorting-associated protein 1 OS=Candidozyma auris OX=498019 GN=B9J08_000431 PE=3 SV=1
46	tr|A0AAW0V782|A0AAW0V782_CANAR	13	0.0008583535352602989	7.861380028496048E-05	8.145801034605549E-05	0.0001430224073249022	9.004422255065216E-05		0.00010987729967826261	1.030073093492352E-05	2.460129622740561E-05	3.629757027956192E-05	0.00013950951403334387	7.38841798948002E-05	2.3478341805954974E-05		4.2831615116391095E-05	4.43454678308476E-06	Reticulon-like protein OS=Candidozyma auris OX=498019 GN=B9J08_05325 PE=4 SV=1
47	tr|A0A2H1A5E1|A0A2H1A5E1_CANAR	15	0.0007250535639334493	5.710021696774289E-05	0.00010166919582422247	5.634745060264797E-05	7.189139118592878E-05	1.6586364720104988E-05	8.543392597273692E-05	2.3835736713621997E-05	4.305896098819521E-05	6.285930649857018E-05	2.3058446158209588E-05	3.506239217363151E-05	4.4224894127313444E-05	3.750796207240627E-05	3.9743642137935214E-05	2.6673677790181853E-05	FAS1 domain-containing protein OS=Candidozyma auris OX=498019 GN=B9J08_000615 PE=4 SV=1
48	tr|A0A2H1A3A4|A0A2H1A3A4_CANAR	12	0.0008983662983892164	0.00031236576432320927	9.585047267964925E-05	2.1320798301263787E-05	0.0003922122036832942		2.1076823087764364E-05	8.758436743241593E-06	6.094582720551874E-06	1.3070347974153132E-05		2.855516935067204E-06	1.620983855281954E-05		6.7398914902393434E-06	1.8116218979628857E-06	SEC14 cytosolic factor OS=Candidozyma auris OX=498019 GN=B9J08_000444 PE=4 SV=1
49	tr|A0AAW0VBP9|A0AAW0VBP9_CANAR	14	0.00020955774695032099	2.5568792105196765E-05	2.3031714735421E-05	4.934714033554024E-05	1.8978676410182294E-05		3.106687494187602E-05	4.0454384842331175E-06	5.303445452989502E-06	1.4756053299059802E-05	5.4840740880705135E-06	2.5424513557961204E-06	7.806788912598408E-06	5.912562799938939E-06	1.311961591491313E-05	2.5941181145051172E-06	CCT-beta OS=Candidozyma auris OX=498019 GN=B9J08_03875 PE=3 SV=1
50	tr|A0A2H1A212|A0A2H1A212_CANAR	15	0.0014786164518424303	0.00011137696596562566	0.00011377009584696213	0.00023233489792463566	0.0001692042587099307	6.256332459143395E-05	0.0001891624950687593	4.616901256949468E-05	4.3265722954849774E-05	0.00014050281942715163	4.7688725413621785E-05	6.87518914646196E-05	9.404930507941076E-05	3.437631783884411E-05	5.053754140336002E-05	7.486307758373054E-05	S-adenosylmethionine synthase OS=Candidozyma auris OX=498019 GN=B9J08_001467 PE=3 SV=1
51	tr|A0A2H0ZNX1|A0A2H0ZNX1_CANAR	15	0.0030816052697475527	0.0002757084206757543	0.00019678411314545696	0.0004882922426681825	0.0002164426615608766	9.293332258980235E-05	0.00027823152383085596	0.0001173234122294994	0.0001727409920931996	0.00028220865669893253	0.00022887266791528718	0.00019309319657967387	0.00025863726549174484	5.719399668888883E-05	7.36076466226319E-05	0.00014953515095676587	alcohol dehydrogenase OS=Candidozyma auris OX=498019 GN=B9J08_003614 PE=3 SV=1
52	tr|A0AAW0VJX3|A0AAW0VJX3_CANAR	15	0.0006147774096458126	4.5546610407144387E-05	7.770856634501541E-05	7.588164672006175E-05	6.324277933804164E-05	0.00014723241358870735	4.657018849985461E-05	1.4722530800745738E-05	1.8086842326006853E-05	3.4052790740218846E-05	1.1827560721901228E-05	1.453470153517283E-05	2.6380940832139553E-05	1.9345642018079825E-05	1.7571172606678233E-05	2.073023166044299E-06	Nucleotide exchange factor SIL1 OS=Candidozyma auris OX=498019 GN=B9J08_00301 PE=4 SV=1
53	tr|A0A2H1A0V4|A0A2H1A0V4_CANAR	15	0.001710796045378879	9.425849421860439E-05	7.133598767628576E-05	1.4997777069785067E-05	0.00012786970637108732	3.728930160972939E-05	0.00027015947196226144	6.960610948228176E-05	4.6058935357394476E-05	9.042600352558793E-05	7.574446219160758E-05	0.0001233706691211551	0.0002433902201836616	0.00013723814416587398	0.0002703840178654185	3.866674457814474E-05	Uncharacterized protein OS=Candidozyma auris OX=498019 GN=B9J08_001080 PE=4 SV=1
54	tr|A0A2H0ZHY4|A0A2H0ZHY4_CANAR	14	0.0003210849852037768	2.5616781222764278E-05	3.1641328830912285E-05	2.8748051407197828E-05	5.3559125832605376E-05		2.5755341872939415E-05	7.801670575086944E-06	2.233500115897943E-05	3.674344089821675E-05	1.2736326825568524E-05	9.070361481461468E-06	3.575808912244494E-05	5.195893237963622E-06	1.724946167061599E-05	8.87411106701994E-06	NAD(P)H:quinone oxidoreductase, type IV OS=Candidozyma auris OX=498019 GN=B9J08_004840 PE=3 SV=1
55	tr|A0A2H0ZWR9|A0A2H0ZWR9_CANAR	14	0.0022126043978541433	0.0003780939278259516	9.885140488874949E-05	0.00037257409414925987	0.0003332708762884099		0.00021211243051126951	0.0001016897447143713	3.9745334785546046E-05	0.00019049198095220837	0.00010886578791852053	4.001838486189313E-05	0.00018899230096792958	6.63461202333261E-05	4.3738012254914796E-05	3.781399750179351E-05	Pyruvate decarboxylase OS=Candidozyma auris OX=498019 GN=B9J08_002231 PE=3 SV=1
56	tr|A0A2H0ZQ96|A0A2H0ZQ96_CANAR	15	0.001119237849107352	0.00011374127562904291	9.74718152463484E-05	0.00022220437558195759	9.110287354730717E-05	4.345943513278963E-06	0.00013204985163168937	2.2217526676453844E-05	1.432207252275175E-05	0.0001379743998890832	2.2227742227334325E-05	4.521766884968538E-05	0.00013305190310641961	1.5839115725363603E-05	3.928622246498694E-05	2.8185062495648815E-05	Bifunctional purine biosynthesis protein ADE17 OS=Candidozyma auris OX=498019 GN=B9J08_001850 PE=3 SV=1
57	tr|A0A2H0ZQE9|A0A2H0ZQE9_CANAR	13	0.0005278830782694716	8.225596743265512E-05	2.6966563359011458E-05	9.594711765391098E-05	7.220465660039156E-05		0.0001267772305751247	8.294527303246659E-06	5.299361838608585E-06	2.69329826694857E-05	6.050522748262108E-06	5.8660979066447245E-06	6.205774972799876E-05		6.583644778274006E-06	2.6466556758573183E-06	Mitochondrial phosphate carrier protein OS=Candidozyma auris OX=498019 GN=B9J08_004038 PE=3 SV=1
58	tr|A0AAW0V8U1|A0AAW0V8U1_CANAR	15	0.0014136856103994153	8.767189722997517E-05	9.146374726960323E-05	4.245061442690006E-05	0.00012687335612407546	3.945818817059121E-05	0.00015175897387880168	5.13281588254032E-05	0.00010635217073584715	0.00014278697181503927	8.876364902474798E-05	7.919928555761026E-05	0.0001331341862797265	7.823907530557202E-05	0.00015656370519727902	3.764163055824318E-05	Triacylglycerol lipase OS=Candidozyma auris OX=498019 GN=B9J08_04927 PE=4 SV=1
60	tr|A0A2H1A734|A0A2H1A734_CANAR	14	0.0007857873442118436	3.077108878710258E-05	3.0032360339712367E-05	8.724125810147638E-05	4.179935116450615E-05		0.000150914065540304	1.559533317770575E-05	2.4140251122300755E-05	0.00010165144013942926	1.668855828547877E-05	2.6860965456154927E-05	0.0001508431631238588	2.233237184668689E-05	4.274783152893456E-05	4.416930559819246E-05	40S ribosomal protein S26 OS=Candidozyma auris OX=498019 GN=B9J08_000142 PE=3 SV=1
62	tr|A0A2H1A5C0|A0A2H1A5C0_CANAR	10	0.00012027185096726611	1.579116795516842E-05	1.297604370880724E-05	3.304919431555473E-05	1.0033146005287281E-05		1.3934664925453818E-05	3.0446551163305543E-06	3.5562130628726236E-06	1.6529322475936566E-05	3.5017830913349383E-06		7.85566031051995E-06				Dolichol-phosphate mannosyltransferase subunit 1 OS=Candidozyma auris OX=498019 GN=B9J08_000589 PE=3 SV=1
67	tr|A0A2H1A784|A0A2H1A784_CANAR	12	0.00046932422750200326	7.563528125808861E-05	1.9379735164831862E-05	0.0001250391107410044	9.190846695941314E-05		2.856383914047174E-05		6.912873502997731E-06	2.03330037639905E-05	1.006506550384689E-05	1.3341858504753032E-05	3.8637507616719197E-05	3.124849312896869E-05	8.258992216917445E-06		Oleate-induced peroxisomal protein POX18 OS=Candidozyma auris OX=498019 GN=B9J08_000178 PE=4 SV=1
70	tr|A0AAW0VK43|A0AAW0VK43_CANAR	4	3.4674315564581614E-05	6.059826575858907E-06		2.1456876392378806E-05	2.9905062487610843E-06		4.167106347582818E-06										MICOS complex subunit MIC60 OS=Candidozyma auris OX=498019 GN=B9J08_00847 PE=3 SV=1
71	tr|A0A2H1A116|A0A2H1A116_CANAR	7	8.772639828588876E-05	4.891537699847695E-06	8.494464153929598E-06	2.1012894173339364E-05	4.527532444863199E-06		4.4529231037859776E-05		1.6458680064838758E-06	2.62487076956525E-06							T-complex protein 1 subunit epsilon OS=Candidozyma auris OX=498019 GN=B9J08_001136 PE=3 SV=1
72	tr|A0A2H0ZIA3|A0A2H0ZIA3_CANAR	13	0.00010247517612675077	4.838618296916491E-06	3.5798993417464358E-06	3.3879690337179286E-05	3.0565662235297184E-06		2.300506079337043E-05	1.0129618817725785E-06	1.3692661509171431E-06	7.849350637949816E-06	1.1028285680756173E-06	2.482306198861202E-06	1.577211462229166E-05		1.6241519878104045E-06	2.9023610863299782E-06	NAD-specific glutamate dehydrogenase OS=Candidozyma auris OX=498019 GN=B9J08_004192 PE=3 SV=1
77	tr|A0AAW0VA43|A0AAW0VA43_CANAR	12	6.242920560515201E-05	1.8599029646549626E-06	2.4263348267471863E-06		8.92574553781266E-06		8.620290455390835E-06	2.483790582052071E-06	2.6405910961823235E-06	6.459096101337285E-06	2.415440117466724E-06	2.922331025111256E-06	1.4982659057032286E-05		5.215591661061517E-06	3.4774321803029085E-06	Type VII secretion-associated serine protease mycosin OS=Candidozyma auris OX=498019 GN=B9J08_04511 PE=3 SV=1
82	tr|A0AAW0VC48|A0AAW0VC48_CANAR	4	1.5638259395528025E-05	7.292065707659433E-06		1.10991342304926E-06	4.2038074507455193E-07		6.815899519744781E-06										Importin N-terminal domain-containing protein OS=Candidozyma auris OX=498019 GN=B9J08_03967 PE=4 SV=1
89	tr|A0A2H0ZW12|A0A2H0ZW12_CANAR	4	2.8335562413337228E-05	5.839186868074839E-06		1.4908899536219675E-05	4.334773032086709E-06		3.252702976956003E-06										Peroxisomal membrane protein PEX14 OS=Candidozyma auris OX=498019 GN=B9J08_001963 PE=3 SV=1
92	tr|A0A2H1A6G2|A0A2H1A6G2_CANAR	5	2.5341215175928813E-05	7.769004752282225E-06	3.889680769898974E-06	3.1505898263196886E-06	7.190950974761504E-06		3.3409888526664236E-06										Uncharacterized protein OS=Candidozyma auris OX=498019 GN=B9J08_000631 PE=3 SV=1
93	tr|A0A2H0ZJM0|A0A2H0ZJM0_CANAR	14	0.0001193720972028787	9.136385044457354E-06	8.190217192121846E-06	1.519041789954334E-05	7.800316850510586E-06		2.187956228613587E-05	3.1157675107772383E-06	3.352133173811449E-06	1.1765431450899442E-05	3.4450337861922553E-06	3.0630364403355815E-06	1.2709340850520875E-05	9.973027788089557E-07	1.4400054527037709E-05	4.327097411726194E-06	methionine--tRNA ligase OS=Candidozyma auris OX=498019 GN=B9J08_004297 PE=3 SV=1
96	tr|A0A2H1A1L1|A0A2H1A1L1_CANAR	14	0.001325063422693178	8.304565116385462E-05	7.134950581684285E-05	0.00013211631937295538	7.640729964495668E-05		0.000370368098159868	2.3736696348637506E-05	2.392927446228514E-05	0.00015693954595186538	9.517136571954587E-06	2.8404120284094775E-05	0.00020356453523595665	6.4450858211849E-05	5.773648932103829E-05	2.3497892147019338E-05	60S ribosomal protein L16-B OS=Candidozyma auris OX=498019 GN=B9J08_001278 PE=3 SV=1
97	tr|A0A2H1A405|A0A2H1A405_CANAR	13	0.00018010173381880122	1.709000746551883E-05	1.4928058249011127E-05	1.9569064713140427E-05	2.2912321551108182E-05		2.0355342177584607E-05	5.905539922710075E-06	9.807188131215177E-06	1.568084131728204E-05	5.490194706472379E-06	1.543000580507393E-05	1.608674316293628E-05		1.4180952388750193E-05	2.6654742279979445E-06	Small GTP-binding protein OS=Candidozyma auris OX=498019 GN=B9J08_000187 PE=3 SV=1
98	tr|A0AAW0VD35|A0AAW0VD35_CANAR	14	0.00024374649372886883	2.928314678483964E-05	3.20610561501829E-05	1.565993812662782E-05	2.200366313506103E-05		2.5916860705415936E-05	1.3243467612969891E-05	8.186114217972478E-06	1.4998435408885563E-05	6.96203341494294E-06	2.03870986404641E-05	2.4477027487197576E-05	4.151127788639753E-06	2.213520422932427E-05	4.281320026344956E-06	Integral membrane protein OS=Candidozyma auris OX=498019 GN=B9J08_04404 PE=3 SV=1
101	tr|A0A2H1A465|A0A2H1A465_CANAR	13	0.00017846355829845945	2.8928740054408673E-05	4.161491628727508E-05	1.811892710167593E-05	2.1645738728386483E-05		1.179348481100645E-05	4.782358493089835E-06	3.197893546194414E-06	1.0041673870691249E-05	8.237587291609268E-06	3.327525420105957E-06	1.4035770529530938E-05	8.399252321437257E-06	4.339689843047883E-06		homoisocitrate dehydrogenase OS=Candidozyma auris OX=498019 GN=B9J08_000755 PE=3 SV=1
106	tr|A0AAW0VB31|A0AAW0VB31_CANAR	13	0.00013792731527205305	2.0055139974856515E-05	1.718296504582792E-05	1.2582592360495027E-05	6.343464035122204E-06		2.757240704821534E-05		3.5078650852022513E-06	1.068341828713664E-05	4.4752893075029085E-06	1.7462510612480874E-06	1.6657924287934052E-05	4.945696476339093E-06	1.0206588174956672E-05	1.9677141272163326E-06	Mannosyltransferase OS=Candidozyma auris OX=498019 GN=B9J08_04609 PE=3 SV=1
109	tr|A0A2H0ZM30|A0A2H0ZM30_CANAR	14	0.0034500502863564317	0.0001970276349516719	0.0002275103551380476	0.0004888601658425547	0.0002206456458969084		0.0007316925443265432	4.9770668140210604E-05	6.925525649479647E-05	0.0004028531244584849	9.724859916601514E-05	8.089743637172258E-05	0.0004919505535651476	0.0001233614434356461	0.0001505180611133476	0.00011845879745533469	40S ribosomal protein S18-B OS=Candidozyma auris OX=498019 GN=B9J08_003273 PE=3 SV=1
116	tr|A0A2H0ZD01|A0A2H0ZD01_CANAR	14	0.0005562560673210411	3.448108322203255E-05	3.3771710134971374E-05	9.626764861550385E-05	2.4877778955704453E-05		0.00010740286586885822	7.006522879565058E-06	6.648593071563052E-06	5.64366598357354E-05	1.5587539185938626E-05	1.3743865875591839E-05	0.00011632358857552898	5.823097342298315E-06	2.1212601701137692E-05	1.66725120566117E-05	Pyruvate carboxylase OS=Candidozyma auris OX=498019 GN=B9J08_005201 PE=4 SV=1
117	tr|A0A2H0ZNJ2|A0A2H0ZNJ2_CANAR	12	6.454118365967703E-05	5.980504098016817E-06	5.662139049003407E-06	1.2204714090527207E-05	5.326485730345632E-06		8.040456644873735E-06		1.7829967856949416E-06	6.518416297819094E-06	2.5245607854229793E-06	2.472512621072535E-06	7.819779743205604E-06		3.970543430864875E-06	2.2380743828302005E-06	T-complex protein 1 subunit zeta OS=Candidozyma auris OX=498019 GN=B9J08_003771 PE=3 SV=1
123	tr|A0A2H0ZDL0|A0A2H0ZDL0_CANAR	6	4.677746404419676E-05	3.2091778597364947E-06	1.3413357414418235E-05		1.3383082358369968E-05		9.868807894343747E-06				2.118365459419882E-06		4.784673057908433E-06				Potassium channel tetramerisation-type BTB domain-containing protein OS=Candidozyma auris OX=498019 GN=B9J08_005417 PE=4 SV=1
124	tr|A0AAW0V8A5|A0AAW0V8A5_CANAR	12	0.0004155480506763954	4.092589864297114E-05	7.213245107588455E-05	4.6395768034246504E-05	5.500523298578591E-05		6.030980895155198E-05		3.1175915380683226E-05	2.7019646601060336E-05	5.4595916144630565E-06	1.753738866755995E-05	3.180944633907193E-05		2.1857619788941924E-05	5.9192825941748305E-06	Cell cycle control protein OS=Candidozyma auris OX=498019 GN=B9J08_05495 PE=3 SV=1
126	tr|A0A2H1A9B9|A0A2H1A9B9_CANAR	15	0.0018980306417050482	0.00018327142906750214	0.00016154097013815238	0.00019065443610241252	0.0002207609120707829	0.00016209111899542607	0.00013464935770085259	0.00011686054209375158	7.006165438054531E-05	9.476485522538465E-05	0.00012147899801917219	0.00011324090565093286	0.00012663353666247164	7.216592488279101E-05	8.525224270038456E-05	4.4603758014485625E-05	Inorganic pyrophosphatase OS=Candidozyma auris OX=498019 GN=B9J08_000498 PE=3 SV=1
127	tr|A0AAW0VGX5|A0AAW0VGX5_CANAR	13	0.00025974568924071385	3.144320824051044E-05	5.255959194701098E-05	5.7771655288417244E-05	2.1892151167319842E-05		2.908782821231164E-05		6.045977626420482E-06	1.7128360610893257E-05	2.991172929976226E-06	7.047542505474933E-06	2.3176994891120726E-05	8.224907229265798E-07	8.369247647900834E-06	1.4094674504306552E-06	Vesicular-fusion protein SEC18 OS=Candidozyma auris OX=498019 GN=B9J08_02601 PE=3 SV=1
128	tr|A0AAW0VL34|A0AAW0VL34_CANAR	14	0.0010310397119391885	7.561734951576281E-05	0.00012690323166578726	8.672347367197112E-05	9.223142906672297E-05		8.789335024336685E-05	1.8466291240634212E-05	1.8322663494256E-05	3.7780947939699935E-05	0.00020964707686998318	0.00018317298845399398	3.334298154870324E-05	1.4442026156151596E-05	3.704593629214854E-05	9.449965780006807E-06	EF-hand domain-containing protein OS=Candidozyma auris OX=498019 GN=B9J08_00964 PE=4 SV=1
131	tr|A0A2H1A937|A0A2H1A937_CANAR	15	0.002077542079368198	0.00020437766360073567	0.0001366612640486169	0.0004651424754175573	0.0002085786336239268	4.1931128152656065E-05	0.00024835477661929004	8.668522269011564E-05	8.15242187858029E-05	0.00025075299894520225	5.728900038553503E-05	5.3294858333696926E-05	0.00011812965230190019	3.6642977651786085E-05	6.124223501536854E-05	2.6934973796007664E-05	ADP/ATP translocase OS=Candidozyma auris OX=498019 GN=B9J08_000434 PE=3 SV=1
134	tr|A0A2H0ZCY3|A0A2H0ZCY3_CANAR	13	0.0003702716024177965	3.942939848073923E-05	5.0478471523619256E-05	4.074871944622953E-05	5.474683519358195E-05		3.67460838705602E-05	4.785096660048575E-06	2.1370380861217354E-05	3.834454838097741E-05	8.649028861956819E-06	2.2945054131566655E-05	2.439306482322745E-05		2.045187064493077E-05	7.183049539141315E-06	CRAL-TRIO domain-containing protein OS=Candidozyma auris OX=498019 GN=B9J08_005552 PE=4 SV=1
136	tr|A0AAW0VKU8|A0AAW0VKU8_CANAR	13	0.0001737292161060654	1.5244540497212057E-05	4.452412091200863E-06	1.45175940661457E-05	1.9252301824590167E-05		3.471978890598087E-05		4.269262548773223E-06	2.622388267267241E-05	6.343814524102243E-06	4.1015526462384205E-06	2.691758260851518E-05	3.0588637485155147E-06	1.1652019747501284E-05	2.975600224617486E-06	Isocitrate dehydrogenase [NADP] OS=Candidozyma auris OX=498019 GN=B9J08_01038 PE=3 SV=1
137	tr|A0A2H0ZN83|A0A2H0ZN83_CANAR	13	0.00030769306151571336	2.6758176260390425E-05	1.73031207882925E-05	3.634786246398627E-05	1.5548897929868227E-05		0.0001279217549018607	1.9454176576341838E-06	3.53482702311478E-06	3.527449391424262E-05	3.3681860218132908E-06	5.396403133092814E-06	2.5491653493251016E-05		5.658832884892614E-06	3.1434350432737848E-06	glycine--tRNA ligase OS=Candidozyma auris OX=498019 GN=B9J08_003708 PE=3 SV=1
142	tr|A0A2H0ZJ34|A0A2H0ZJ34_CANAR	5	4.7373511067103786E-05	9.73433881160566E-06	1.9720856541211447E-05	8.734988678311949E-06	6.152079826196695E-06		3.0312472097780336E-06										Uncharacterized protein OS=Candidozyma auris OX=498019 GN=B9J08_004138 PE=3 SV=1
143	tr|A0A2H0ZQR0|A0A2H0ZQR0_CANAR	15	0.0011504609239218256	0.00014907414681238063	7.009087730566547E-05	0.00013887182808706896	0.00011572824236845082	2.660284711114842E-05	0.00013288709614017703	3.0694891580711814E-05	2.899973206959596E-05	0.00017656756592298155	4.683387297145266E-05	4.804789374251897E-05	0.00010033546652864129	2.587923661996939E-05	3.598337858663269E-05	2.3863848074430226E-05	Uncharacterized protein OS=Candidozyma auris OX=498019 GN=B9J08_001910 PE=3 SV=1
144	tr|A0A2H0ZC08|A0A2H0ZC08_CANAR	13	0.0004085059955132622	5.8053287184807905E-05	3.3814821149678004E-05	7.534749690313299E-05	2.1415738393806068E-05		4.762277940159708E-05		4.9091094657714455E-06	3.844618613593687E-05	3.5156030590756558E-06	2.1606379227137958E-06	4.69244053443574E-05	2.207954093079564E-05	1.890351103147548E-05	3.5312878590113867E-05	DNA-binding protein, 42 kDa OS=Candidozyma auris OX=498019 GN=B9J08_005542 PE=3 SV=1
148	tr|A0A2H1A4C7|A0A2H1A4C7_CANAR	5	2.7019063314081957E-05	4.889476493256138E-06	5.070611981913565E-06	6.9122173032740374E-06	5.892326906110395E-06		4.254430629527823E-06										Actin-related protein 2/3 complex subunit 5 OS=Candidozyma auris OX=498019 GN=B9J08_000810 PE=3 SV=1
149	tr|A0A2H0ZNV2|A0A2H0ZNV2_CANAR	14	0.00026446252148919333	2.680624088003089E-05	2.0774082007419462E-05	3.669246233996551E-05	3.069047453225406E-05		3.125239023831805E-05	1.0094269148910523E-05	6.818093317366554E-06	2.2216286877969072E-05	9.094959631235512E-06	5.2014615986033965E-06	2.5520685536800764E-05	6.355382092317423E-06	9.025084530867746E-06	2.3920648757134356E-05	Phospho-2-dehydro-3-deoxyheptonate aldolase OS=Candidozyma auris OX=498019 GN=B9J08_003882 PE=1 SV=1
151	tr|A0A2H0ZYU1|A0A2H0ZYU1_CANAR	15	0.002737275269594821	0.0003044575337484058	0.000302187909036359	0.00038951239650622944	0.00022328717158301846	0.00010908830107718056	0.00028034333557030246	9.209111043381949E-05	0.00010660552623843805	0.0002537673914717374	9.584664966171665E-05	0.00010286002509232743	0.0002049743459885305	9.616932038228614E-05	0.00013452513535847102	4.1559117445998584E-05	Glycolipid 2-alpha-mannosyltransferase OS=Candidozyma auris OX=498019 GN=B9J08_001907 PE=3 SV=1
161	tr|A0AAW0V7W8|A0AAW0V7W8_CANAR	15	0.0007896527324795851	8.70133643745948E-05	8.750439830694019E-05	7.918295291839651E-05	0.00010060542675874735	1.9346599684463858E-05	5.835112921174079E-05	2.3608868588449336E-05	3.103005472479592E-05	6.903172204173949E-05	3.280513020840235E-05	3.103449834725238E-05	7.04884367817136E-05	3.746862935983273E-05	4.752631346131573E-05	1.4655207711200056E-05	Probable NADPH dehydrogenase OS=Candidozyma auris OX=498019 GN=B9J08_05418 PE=3 SV=1
162	tr|A0A0L0NT91|A0A0L0NT91_CANAR	5	0.00015699858866395194	2.2077160990551394E-05	5.8793214208498815E-06	9.957095572993285E-05	1.9606597499935296E-05		9.864553022682492E-06										acetyl-CoA C-acyltransferase OS=Candidozyma auris OX=498019 GN=B9J08_001484 PE=3 SV=1
163	tr|A0A2H0ZQK7|A0A2H0ZQK7_CANAR	14	0.002250456567649187	0.0002058283566553083	0.0001672922347463007	0.0003073566035630754	0.0002032126082733694		0.00031407625453189143	0.0002276495220735235	5.844259679751233E-05	0.00018971658504460527	7.12694643421238E-05	6.7576457978966E-05	0.00019084397799902758	0.00011622846499050697	9.532643618624743E-05	3.563700446672864E-05	Uncharacterized protein OS=Candidozyma auris OX=498019 GN=B9J08_001917 PE=4 SV=1
164	tr|A0AAW0VMQ6|A0AAW0VMQ6_CANAR	13	0.0004089513493493466	6.375875233147961E-05	8.827036018866116E-06	4.9625583606761164E-05	3.972689386611771E-05		0.0001216943471515359		1.9945582596218965E-06	4.3673520189717676E-05	5.645396101662512E-06	1.999466368381595E-06	5.218575108623135E-05	1.1025911221926323E-05	3.460377697566107E-06	5.333755449478643E-06	Serine hydroxymethyltransferase OS=Candidozyma auris OX=498019 GN=B9J08_01649 PE=3 SV=1
165	tr|A0A2H0ZC73|A0A2H0ZC73_CANAR	14	0.0003132976218195114	3.3459385395758925E-05	3.0817279833763624E-05	7.09949725757032E-05	3.564926387819573E-05		1.675489652893553E-05	2.901963972967328E-06	7.354851657993163E-06	1.826145091331436E-05	8.814832042593038E-06	2.1166422451225752E-05	4.7680170208220223E-05	7.006131943768053E-06	9.485534479931842E-06	2.950465937140665E-06	RuvB-like helicase OS=Candidozyma auris OX=498019 GN=B9J08_004932 PE=3 SV=1
166	tr|A0A2H1A6M6|A0A2H1A6M6_CANAR	14	0.0003483918018609512	4.294462399318172E-05	3.882651171601341E-05	4.063620477490865E-05	2.196614114969632E-05		5.5546330103689744E-05	3.5836942614196675E-06	8.23992718081435E-06	4.1307262046933E-05	1.14430425860714E-05	1.1208695905945486E-05	3.614897128687752E-05	3.0131611719879103E-06	2.7612514453646657E-05	5.914721229765356E-06	Uncharacterized protein OS=Candidozyma auris OX=498019 GN=B9J08_001018 PE=4 SV=1
167	tr|A0AAW0VJ38|A0AAW0VJ38_CANAR	13	0.0003143945204549401	2.2076232315054103E-05	3.0273398739624133E-05	4.315890713085262E-05	2.470167255890444E-05		5.652137895179252E-05	5.027900783676961E-06	6.903919800355126E-06	2.8771892785503508E-05	4.587561365291076E-06	1.133410133687692E-05	3.991064462380024E-05		3.548830342569666E-05	5.638606637511843E-06	glutamine--fructose-6-phosphate transaminase (isomerizing) OS=Candidozyma auris OX=498019 GN=B9J08_00492 PE=4 SV=1
168	tr|A0A5Q7YIA8|A0A5Q7YIA8_CANAR	14	0.0008952923210440553	6.5651596850563E-05	5.261620458147963E-05	9.94291960902239E-05	3.296135768556409E-05		0.00013555467292589198	3.075378548804821E-05	2.0203092294180097E-05	9.342807406516982E-05	1.8868931438469922E-05	3.548087906795258E-05	0.00014366909116200782	7.627228402232499E-05	5.8386073092421716E-05	3.2017082279757465E-05	60S ribosomal protein L33-A OS=Candidozyma auris OX=498019 GN=B9J08_000878 PE=3 SV=1
169	tr|A0A2H0ZFN1|A0A2H0ZFN1_CANAR	13	0.00027053231154662696	4.3287399629274626E-05		2.538163118670124E-05	3.3858372039807314E-05		1.4175923740176692E-05	7.060766566616295E-06	1.546442583456923E-05	2.1386187525262047E-05	2.675749775216335E-05	2.1638260810419887E-05	2.1472875654548705E-05	6.7310663711799825E-06	7.470476873180332E-06	2.5847427562727202E-05	Hydroxymethylglutaryl-CoA synthase OS=Candidozyma auris OX=498019 GN=B9J08_004500 PE=3 SV=1
170	tr|A0A2H0ZN51|A0A2H0ZN51_CANAR	12	0.0002719189506885911	3.815817762867422E-05	1.385072481261317E-05	8.255612359792686E-05	3.146112070197178E-05		5.561661682391895E-05	3.954312820822799E-06	3.3048338279821026E-06	2.3284955660009843E-05	2.9382611554188384E-06		1.1119047164906373E-05		4.157619908530319E-06	1.5171565858158725E-06	NADH-cytochrome b5 reductase OS=Candidozyma auris OX=498019 GN=B9J08_003681 PE=3 SV=1
172	tr|A0A2H0ZN28|A0A2H0ZN28_CANAR	12	0.0007157950339735332	7.474117060979087E-05	4.859536521960674E-05	0.0001946514871545614	7.984328159957663E-05		0.00011587922815065415		9.669454372095828E-06	6.391868320315486E-05	1.3091134459572634E-05	6.921207053259573E-06	7.670544831854803E-05		1.125338135037833E-05	2.0525192482334028E-05	SHSP domain-containing protein OS=Candidozyma auris OX=498019 GN=B9J08_003627 PE=4 SV=1
173	tr|A0A2H1A137|A0A2H1A137_CANAR	15	0.0015750462652790076	0.00012010756889411268	0.00017107314673172954	0.00012307738627435818	0.0001364065251876725	2.126494497328697E-05	0.00016272714734304848	0.00010013193424325651	7.370575085809467E-05	9.987400683385873E-05	7.503457975374848E-05	0.00014984801213941326	0.00012819907121364426	2.4675080890651945E-06	0.00013486898555264368	7.62596971910745E-05	ABC transporter domain-containing protein OS=Candidozyma auris OX=498019 GN=B9J08_001125 PE=3 SV=1
174	tr|A0AAW0VIV4|A0AAW0VIV4_CANAR	14	0.0010778842167528551	8.870273458217947E-05	0.00010389980879190491	0.000124709391362084	0.00010710651224255583		0.00011520288069220827	5.0527361578589314E-05	5.0966310547428836E-05	8.937459830521629E-05	3.0110333651635456E-05	9.030955799158116E-05	7.574088656420875E-05	2.0588747310259278E-05	0.00011063158047515687	2.0013512657846614E-05	Major facilitator superfamily (MFS) profile domain-containing protein OS=Candidozyma auris OX=498019 GN=B9J08_00304 PE=4 SV=1
175	tr|A0A2H1A0S8|A0A2H1A0S8_CANAR	13	0.0002373870257346064	1.0442291548835959E-05	2.2702339644328413E-05	4.346813291651298E-05	1.826272721699007E-05		2.721848270231603E-05		8.032751811222456E-06	2.7209737478439834E-05	6.018547374746019E-06	7.892421475030448E-06	2.863554132291999E-05	2.3992715201286424E-06	2.2594174511790006E-05	1.2510606211345545E-05	Enoyl reductase (ER) domain-containing protein OS=Candidozyma auris OX=498019 GN=B9J08_001067 PE=3 SV=1
177	tr|A0A2H1A809|A0A2H1A809_CANAR	14	0.00015348574489446837	1.8971126512672963E-05	8.849091280269968E-06	2.4580590756211516E-05	1.7972960723805723E-05		2.257185918703669E-05	2.294690506731228E-06	3.3534036316188453E-06	1.0848162294206137E-05	7.670300689612655E-06	2.9104789246026776E-06	1.7994134181124407E-05	5.347273294300669E-06	6.412652073838696E-06	3.7090208384362452E-06	dihydrolipoyllysine-residue succinyltransferase OS=Candidozyma auris OX=498019 GN=B9J08_000469 PE=3 SV=1
178	tr|A0A2H1A5J1|A0A2H1A5J1_CANAR	9	7.491683031066057E-05	1.3826671968854742E-05	4.557789982485113E-06	2.9207056293650155E-05	1.061969554269126E-05		6.344812565059342E-06		1.8350452238043184E-06	2.725246505981955E-06	1.5170632777732267E-06		4.283448950360463E-06				Survival factor 1 OS=Candidozyma auris OX=498019 GN=B9J08_000654 PE=3 SV=1
179	tr|A0AAW0VLC2|A0AAW0VLC2_CANAR	14	0.0014762318181879952	0.00023159644780736962	9.908336924197508E-05	0.00045151718461807383	0.00031310199607814904		0.0001293610474828522	1.1917155500692785E-05	1.5148081840527466E-05	0.0001000829587647336	2.412208576679549E-05	4.401983546115671E-06	5.988813265169756E-05	1.9944714552188785E-05	1.2716244611615968E-05	3.350415725208316E-06	Uncharacterized protein OS=Candidozyma auris OX=498019 GN=B9J08_01359 PE=4 SV=1
182	tr|A0A2H1A739|A0A2H1A739_CANAR	14	0.0004855245837075107	4.36605082231755E-05	4.731460710344774E-05	0.00010488038658602579	2.338691744946117E-05		5.797587628232287E-05	1.529666645079505E-05	9.417843228240464E-06	6.394980234393041E-05	1.232820059018865E-05	9.260845718821821E-06	5.2705669171126366E-05	1.6971161481629572E-05	1.1563635005006005E-05	1.681246407333931E-05	Large ribosomal subunit protein eL38 OS=Candidozyma auris OX=498019 GN=B9J08_000136 PE=3 SV=1
183	tr|A0A2H0ZJ52|A0A2H0ZJ52_CANAR	13	0.0003692372376171227	4.160260484731076E-05	7.806593592333557E-05	4.832765778881375E-05	4.8604753199761734E-05	3.885895651390018E-05	2.4187698214349924E-05		9.291271348428955E-06	1.6283191585291844E-05	8.632470403244631E-06	2.140157039366054E-05	1.9555550122684723E-05		1.287340344682687E-05	1.552173829513222E-06	Bud emergence protein 1 OS=Candidozyma auris OX=498019 GN=B9J08_004456 PE=4 SV=1
184	tr|A0A2H0ZUP3|A0A2H0ZUP3_CANAR	14	0.0014384715488295133	0.00010404825910196321	0.00013359042822542298	0.0002622686553503055	0.00010302866643797111		0.0003359605091064014	2.7179831372841875E-05	2.1237043289431532E-05	0.00013067664187885015	1.246347354332033E-05	1.9345179917668846E-05	0.00015749377998160876	3.575033461136534E-05	7.900758852632491E-05	1.6421157486037307E-05	60S ribosomal protein L27 OS=Candidozyma auris OX=498019 GN=B9J08_003919 PE=3 SV=1
185	tr|A0A2H0ZD76|A0A2H0ZD76_CANAR	14	0.0010414527884626344	9.767362663293601E-05	0.00012052810466441977	0.00012278719551943654	0.00011235519857547792		7.636568465325708E-05	2.9977598432829425E-05	4.8360006687548516E-05	7.209852295012147E-05	4.4325591330806864E-05	6.284237744242767E-05	9.175165502936828E-05	1.8469540269111233E-05	0.00010822846003357958	3.568922624131404E-05	non-specific serine/threonine protein kinase OS=Candidozyma auris OX=498019 GN=B9J08_004977 PE=3 SV=1
186	tr|A0AAW0VN56|A0AAW0VN56_CANAR	9	5.13006979675984E-05	6.400363575488818E-06	7.404438616727514E-06	1.3154854363450588E-05	6.51757287304379E-06		4.403072781581753E-06		2.343924073657501E-06	7.056323745557548E-06					2.1438950151876086E-06	1.8762529229032834E-06	Adenosine kinase OS=Candidozyma auris OX=498019 GN=B9J08_01523 PE=3 SV=1
190	tr|A0A2H1A244|A0A2H1A244_CANAR	13	0.0015531241460865401	3.0669636651678615E-05	1.1135643660022402E-05	0.0003931438907190962	2.901358910070879E-05		2.7297796112892013E-05	0.0009871484423475945	5.084442726190653E-06	1.8106579405731156E-05	1.0838097179185538E-05	7.821478997823598E-06	2.083618845908852E-05		6.906556676609582E-06	5.121804049918403E-06	Enoyl reductase (ER) domain-containing protein OS=Candidozyma auris OX=498019 GN=B9J08_001171 PE=3 SV=1
193	tr|A0A2H0ZCB7|A0A2H0ZCB7_CANAR	12	0.000459206434064075	1.1266940290018984E-05	1.1183983506365227E-05	1.3658874596454877E-05	1.1221156505793281E-05		1.2091347517379221E-05	4.385051133597382E-06		1.1865338589713778E-05	1.332124663772289E-05	0.00012943749284100636	0.0001279480021959796		0.0001108930051320386	1.933995118004757E-06	Uncharacterized protein OS=Candidozyma auris OX=498019 GN=B9J08_004972 PE=4 SV=1
195	tr|A0AAW0VBM4|A0AAW0VBM4_CANAR	4	4.154334623919103E-05	1.6314495473412173E-05		2.0596271849104453E-06	1.8164344932731233E-05		5.004878648137178E-06										Peptide hydrolase OS=Candidozyma auris OX=498019 GN=B9J08_03971 PE=3 SV=1
196	tr|A0A2H1A035|A0A2H1A035_CANAR	6	0.00010852440274330471	5.590014926922669E-06		2.2393968586140208E-05	2.4337645057767144E-05		1.9455283183127596E-06		3.424994937365494E-05	2.0007296480506985E-05							Protein transporter SEC13 OS=Candidozyma auris OX=498019 GN=B9J08_001099 PE=3 SV=1
207	tr|A0AAW0VAZ4|A0AAW0VAZ4_CANAR	15	0.001442733620948928	0.0001019587694338795	7.303265680805674E-05	0.00010211322493905113	8.996679957764038E-05	1.8989503976869623E-05	7.411721814869696E-05	0.0002118659016097158	0.00011210716310938143	9.977496234063056E-05	0.0001343449022224151	0.00011563978780645356	9.039021123405742E-05	4.629970936629916E-05	6.053423481745802E-05	0.00011159857555832237	Uncharacterized protein OS=Candidozyma auris OX=498019 GN=B9J08_04599 PE=3 SV=1
208	tr|A0A2H0ZNN7|A0A2H0ZNN7_CANAR	13	0.00024543461267199674	1.6677177231038547E-05	1.0197345104642777E-05	1.2547460486334931E-05	1.8812658187617573E-05		7.312334953689962E-06	4.081047979110158E-05	2.8373013216607504E-05	2.1370063507762326E-05	1.264331528521162E-05	2.0508375684232734E-05	2.5807611383395867E-05		1.6162104347523493E-05	1.4212673492837799E-05	RlpA-like protein double-psi beta-barrel domain-containing protein OS=Candidozyma auris OX=498019 GN=B9J08_003863 PE=4 SV=1
210	tr|A0A2H0ZN06|A0A2H0ZN06_CANAR	15	0.0019991673173238226	0.00030877401745983116	0.00010710775895369155	0.0001928303007156929	0.00043944645582772644	1.0099961343739804E-05	0.00015664896376205666	9.150796748029521E-05	3.87918612425941E-05	0.0001691928620564503	0.00010847887739811696	3.5885829615903325E-05	0.0001579450347909783	8.832353380585812E-05	5.796137837458378E-05	3.617251449630402E-05	Transketolase OS=Candidozyma auris OX=498019 GN=B9J08_003615 PE=3 SV=1
211	tr|A0A2H0ZUB3|A0A2H0ZUB3_CANAR	13	0.0007638874075739841	5.5981253595990424E-05	6.0612459379210515E-05	0.0001304427531517245	4.707088896871844E-05		0.00010887361991804673	2.9322210509717366E-05	1.9831080065577724E-05	9.467215809967951E-05	2.6357447332730376E-05		9.106571068724765E-05	2.8474860393825094E-05	2.92027405240734E-05	4.198022494744249E-05	60S ribosomal protein L34-B OS=Candidozyma auris OX=498019 GN=B9J08_003393 PE=3 SV=1
212	tr|A0AAW0VLE6|A0AAW0VLE6_CANAR	7	2.1606046669113055E-05	3.6172363632062883E-06	1.5010092256876919E-06	3.4991546755067437E-06	2.596957035757123E-06		5.623964282356831E-06					6.308606570226241E-07	4.136864429575755E-06				Ubiquitin carboxyl-terminal hydrolase OS=Candidozyma auris OX=498019 GN=B9J08_01026 PE=3 SV=1
214	tr|A0A2H0ZGD1|A0A2H0ZGD1_CANAR	14	0.0007931264047365739	2.9563199073828678E-05	5.280431035402215E-05	0.0003599177943585351	5.3033451651071976E-05		1.769495927003948E-05	0.00011899779133145864	1.6479299796712774E-05	2.121425480497438E-05	7.14179622028738E-05	2.6939801772552173E-05	8.709613064924595E-06	1.333947694095866E-06	1.2134289711539846E-05	2.885729649944664E-06	t-SNARE coiled-coil homology domain-containing protein OS=Candidozyma auris OX=498019 GN=B9J08_004691 PE=3 SV=1
221	tr|A0AAW0VAS0|A0AAW0VAS0_CANAR	12	0.00019617970808069436	1.983239375923712E-05	3.7002706805865405E-05	2.762610089417105E-05	2.072821677219031E-05	1.3889926678944968E-05	2.3355268904717686E-05	2.5481608233059456E-06	4.913041835175292E-06			1.0835133576327266E-05	1.851344693722913E-05		1.5505487092446487E-05	1.4298240010837067E-06	Phospholipid-transporting ATPase OS=Candidozyma auris OX=498019 GN=B9J08_04726 PE=3 SV=1
225	tr|A0AAW0VC82|A0AAW0VC82_CANAR	14	0.00029734753426254474	1.8617286047789125E-05	4.436401788709123E-05	4.025862137678629E-05	3.3012260304018996E-05	1.0989046124489772E-05	3.57526779805748E-05	1.0250671113687583E-06	1.1798600495313996E-05	1.5409970603221298E-05	4.247715242935968E-06	2.5489473276298888E-05	2.621156746277941E-05		2.580516251196446E-05	4.366067837911754E-06	Myosin-1 OS=Candidozyma auris OX=498019 GN=B9J08_04096 PE=3 SV=1
226	tr|A0A2H0ZD80|A0A2H0ZD80_CANAR	15	0.015812639183435666	0.0005943580941771331	0.000293570422782022	0.00013016504706011726	0.000738373327414223	0.0007191788519045315	0.001329912230079177	0.0008709746538461565	0.0009812371094919433	0.0007929540787148258	0.0009282502665519115	0.0016994007627179147	0.0023747437396302432	0.0010031207036301486	0.0028508290829098995	0.0005055708125254193	Protein YOP1 OS=Candidozyma auris OX=498019 GN=B9J08_005283 PE=3 SV=1
228	tr|A0AAW0VEY6|A0AAW0VEY6_CANAR	14	0.00025022282214143374	2.539016175080251E-05	2.8788311430174614E-05	2.4237833829266452E-05	2.3006377464127798E-05		3.066308509071303E-05	4.957534556382051E-06	1.7222920933978666E-05	2.0315101205590872E-05	8.196090956134721E-06	1.0128090566083475E-05	2.7013924839706232E-05	2.9001439805171054E-06	2.2549216970486364E-05	4.854028567469904E-06	glucan 1,3-beta-glucosidase OS=Candidozyma auris OX=498019 GN=B9J08_02013 PE=3 SV=1
229	tr|A0AAW0VCT3|A0AAW0VCT3_CANAR	13	7.386342146850052E-05	6.667859869746142E-06	4.925683307257913E-06	4.147488349024495E-06	7.199192159883075E-06		7.736824375908473E-06	5.7643411136503955E-06	2.6862822037554813E-06	3.0974195017186317E-06	3.4288214338777928E-06	4.985639952117527E-06	1.3984471881852273E-05		7.3068875690881935E-06	1.9325097506201333E-06	ABC transporter domain-containing protein OS=Candidozyma auris OX=498019 GN=B9J08_04313 PE=4 SV=1
230	tr|A0A2H1A6J7|A0A2H1A6J7_CANAR	15	0.00427692151857947	0.00020756209943116618	0.0002955769063835357	0.00021042459288302508	0.0002716668731744665	6.937142734648272E-05	0.00019984790212574752	0.0013525858568882538	0.000930749509462941	0.00015745135038316272	8.662942339145342E-05	0.00013109367928011223	0.00013761396353440274	3.520421456473171E-05	0.00014862266900906288	4.252105072092583E-05	Band 7 domain-containing protein OS=Candidozyma auris OX=498019 GN=B9J08_000987 PE=3 SV=1
231	tr|A0AAW0VDY4|A0AAW0VDY4_CANAR	13	0.0036806257012219536	0.0002637593644578688	0.00013776496054373035	0.0001950852436392455	0.00017847088415705317		0.00015578039515590992		0.00019588065686219078	0.00043383562643316774	0.00046025848117691446	0.0002550530858991619	0.0004218902622760451	0.000161542467843485	0.00018743036121531809	0.000633873911561863	WW domain-containing protein OS=Candidozyma auris OX=498019 GN=B9J08_03429 PE=4 SV=1
232	tr|A0A2H0ZCP9|A0A2H0ZCP9_CANAR	15	0.002087184972776283	0.00011097466449521836	0.00011463469926578204	0.00021932757952972402	0.00014483815094764197	0.00021883140813572086	0.0002642230186262579	8.805302036359001E-05	7.5646566735864E-05	0.00019822929948838254	7.900828195440177E-05	5.9078473560008027E-05	0.00020128880758347607	0.0001850292937178477	8.127216758160353E-05	4.674954079076413E-05	60S ribosomal protein L5 OS=Candidozyma auris OX=498019 GN=B9J08_005099 PE=3 SV=1
234	tr|A0AAW0V9N4|A0AAW0V9N4_CANAR	15	0.0006426536925645123	1.2638922433540464E-05	1.7410439872996193E-05	1.9327906933665253E-05	3.233177530940716E-05	0.00010130784341658463	9.972081618743685E-06	5.380607334113505E-05	6.843679934287583E-05	2.564628287802413E-05	1.608947847122803E-05	9.787106201537832E-05	6.853174114009717E-05	2.1257373490438155E-05	8.530838388614911E-05	1.2717528414249184E-05	CFEM domain-containing protein OS=Candidozyma auris OX=498019 GN=B9J08_05224 PE=4 SV=1
235	tr|A0A2H0ZYX4|A0A2H0ZYX4_CANAR	15	0.001601279426745049	0.0001561597143505197	0.00012933045861546763	0.00023940091195759618	0.00020470812740433424	2.4188378940853376E-05	0.00018005935078760626	0.00011900606579219526	4.799370143608096E-05	0.00011349424344444727	0.00011794531241882594	4.685416605770714E-05	0.00010909862151852621	5.17133932816924E-05	2.9985869273310314E-05	3.134111146588572E-05	Uncharacterized protein OS=Candidozyma auris OX=498019 GN=B9J08_001940 PE=4 SV=1
239	tr|A0A2H1A0T5|A0A2H1A0T5_CANAR	15	0.00040747055088163935	3.2296249536226606E-05	3.837803821334002E-05	7.372409048904376E-05	2.5485819817524123E-05	1.3872332928439229E-05	5.7602007903326575E-05	5.835147046588315E-06	9.719879447451308E-06	3.9791300878512025E-05	1.839296834913605E-05	8.851976605583312E-06	4.700535916816404E-05	9.97815241548118E-06	1.3774986601554532E-05	1.2762241481268212E-05	Aminomethyltransferase OS=Candidozyma auris OX=498019 GN=B9J08_001073 PE=3 SV=1
240	tr|A0AAW0VLL1|A0AAW0VLL1_CANAR	15	0.0006207523021647078	4.8858942974049884E-05	6.182093075658857E-05	8.971971914946274E-05	0.00011913749818983548	2.843969731231735E-05	4.7857531190839706E-05	2.2422889198359316E-05	1.7989622054745594E-05	3.027008451984371E-05	1.248158037275918E-05	1.5785030088489977E-05	3.6679518233178415E-05	1.0527625022090639E-05	7.361325618059212E-05	5.148376921555135E-06	Ras-like protein 1 OS=Candidozyma auris OX=498019 GN=B9J08_01305 PE=3 SV=1
242	tr|A0A2H0ZWG5|A0A2H0ZWG5_CANAR	13	0.000486483693114953	7.714136640848163E-05	9.397361123616906E-05	7.392180206143036E-05	6.279173756988081E-05		5.244732668359149E-05	8.748863152196073E-06	1.9688093064254774E-05	3.0334985287771925E-05	2.103818061039737E-05	1.0828328542542437E-05	1.7553454821796906E-05		1.4344992687113747E-05	3.6709509893264017E-06	AMP-activated protein kinase glycogen-binding domain-containing protein OS=Candidozyma auris OX=498019 GN=B9J08_002104 PE=3 SV=1
243	tr|A0A2H1A6I3|A0A2H1A6I3_CANAR	15	0.0008862107907130193	0.00011866040178634682	8.164477793419823E-05	0.00014958288464108173	0.00010964500303867767	3.1874341977071295E-05	9.667281700206133E-05	3.1322857860996204E-05	2.323057308320935E-05	6.886218555919121E-05	2.9126359234946835E-05	1.8605166518737552E-05	6.293794526584106E-05	2.311575735218115E-05	2.7684663402370874E-05	1.3245056056107978E-05	ATP-dependent RNA helicase eIF4A OS=Candidozyma auris OX=498019 GN=B9J08_000996 PE=3 SV=1
244	tr|A0A2H1A5X4|A0A2H1A5X4_CANAR	13	0.00017549242452347753	2.6745205004257482E-05	2.8858607413150937E-06	3.1954766929961235E-05	4.48797074108594E-05		1.7619470544440226E-05	6.669455193164878E-06	2.291109327664298E-06	5.0844437348945655E-06	9.774700452282251E-06	1.800453155344255E-06	1.5648342688466322E-05		3.418779810216965E-06	6.720129530610562E-06	Polyadenylate-binding protein OS=Candidozyma auris OX=498019 GN=B9J08_000774 PE=3 SV=1
245	tr|A0A2H1A820|A0A2H1A820_CANAR	15	0.001067344396135599	9.485542870776785E-05	0.000137617182031927	0.00011377506943093359	0.000161605544736377	0.00013764645601530657	6.798901000181864E-05	4.7492313364337834E-05	4.578537352586687E-05	7.3119362826884E-05	3.3731080191114565E-05	4.121346221173895E-05	4.4523392436075756E-05	1.552924938288361E-05	3.9650119101156585E-05	1.2811352171410218E-05	V-SNARE coiled-coil homology domain-containing protein OS=Candidozyma auris OX=498019 GN=B9J08_000485 PE=3 SV=1
247	tr|A0A2H0ZPC2|A0A2H0ZPC2_CANAR	15	0.0009808317289692868	7.459717305625915E-05	3.6031156020230645E-05	0.00017317529139073575	7.403784348568586E-05	1.3868182473943067E-05	0.00015113673956725242	8.296366072299244E-06	1.3026266057198005E-05	0.00013445686666192184	3.3078809288371436E-05	1.4252077140365886E-05	0.0001660262928332031	1.404117971732761E-05	1.5579115707769064E-05	5.9228369496723667E-05	Pyruvate dehydrogenase E1 component subunit alpha OS=Candidozyma auris OX=498019 GN=B9J08_003785 PE=4 SV=1
249	tr|A0AAW0VE44|A0AAW0VE44_CANAR	5	0.00016107333667277684	1.5140068278870062E-05	1.3926559392133045E-05	3.691076228584821E-05	9.34791605549035E-05		1.6167861610220282E-06										Uncharacterized protein OS=Candidozyma auris OX=498019 GN=B9J08_03524 PE=4 SV=1
252	tr|A0A2H0ZUY6|A0A2H0ZUY6_CANAR	15	0.003388723889467431	0.0003282958183415706	0.0003437009415805048	0.00027861788800912787	0.00044141747929462465	0.00020688266729707158	0.0003600394098547215	0.0001444367081439059	0.00017118141438763397	0.00019412265920045106	9.089680597863905E-05	0.00021044143933318448	0.000249732558518469	7.092428034888674E-05	0.0002710059338983531	2.7027885280286802E-05	Major facilitator superfamily (MFS) profile domain-containing protein OS=Candidozyma auris OX=498019 GN=B9J08_002250 PE=3 SV=1
254	tr|A0AAW0V8W3|A0AAW0V8W3_CANAR	15	0.3574387292951904	0.02172931325732629	0.01265029589043623	0.010361786323981239	0.027528504916185335	0.009180815473661326	0.043388393584530865	0.014014969291438702	0.027042400457114948	0.024364053433139556	0.017553282708286107	0.029212967677223298	0.038726147774943764	0.027519817441717852	0.04680174206164735	0.0073642390035576115	Opaque-phase-specific protein OP4 OS=Candidozyma auris OX=498019 GN=B9J08_04902 PE=4 SV=1
255	tr|A0A2H0ZS48|A0A2H0ZS48_CANAR	15	0.003500325218567573	0.0003012789191277998	0.0002212963884924813	0.00039865635137193144	0.0002714736319384429	4.4934282170733645E-05	0.00042467961534326903	7.242819359676907E-05	0.00012191357484971431	0.00044175844039523454	0.00012074781485774789	9.930059546255746E-05	0.00045621115842004974	0.00017344158923140074	0.00018341008679816445	0.00016879457651127695	40S ribosomal protein S24 OS=Candidozyma auris OX=498019 GN=B9J08_003089 PE=3 SV=1
257	tr|A0A2H0ZQC0|A0A2H0ZQC0_CANAR	12	0.0004141753794425324	2.66584984236808E-05	7.775455610826107E-05	4.637273643688795E-05	4.9804061451612834E-05		4.104207270282192E-05	5.111444855848726E-06	3.313036347238588E-05	3.703303421648126E-05		3.585545081091554E-05	1.549720039796653E-05		4.349251935072226E-05	2.42344121494753E-06	Metallo-beta-lactamase domain-containing protein OS=Candidozyma auris OX=498019 GN=B9J08_004018 PE=4 SV=1
258	tr|A0A2H0ZV89|A0A2H0ZV89_CANAR	11	0.00028925424756089867	2.97686515396387E-05	6.1716073270348685E-06	5.218767241634985E-05	1.5047304872703468E-05		7.92794583630316E-05		8.367033459544844E-06	3.266340417416525E-05		9.55958670197584E-06	3.9785804462697926E-05		4.211536527045958E-06	1.221218771671032E-05	2-oxoglutarate dehydrogenase, mitochondrial OS=Candidozyma auris OX=498019 GN=B9J08_002363 PE=3 SV=1
260	tr|A0AAW0VHG0|A0AAW0VHG0_CANAR	15	0.002624045522378661	0.00022279497485810733	0.00022160150279602962	0.0002412020892355222	0.00030316127983242257	0.00013153578623653725	0.0002063525923068567	0.0001386661711780131	0.00014048877712368504	0.0001252074475625735	0.000109887105393911	0.00019575651667721154	0.00023581163429040465	4.263608570514426E-05	0.00021526677152164286	9.367678766059891E-05	FAD-binding FR-type domain-containing protein OS=Candidozyma auris OX=498019 GN=B9J08_02659 PE=3 SV=1
261	tr|A0A2H1A3X3|A0A2H1A3X3_CANAR	9	0.000144275770761593	3.471407884405502E-05	1.8518563941185482E-05	1.4209563564573218E-05	3.3774615098693576E-05		1.3828781160833466E-05		1.3999053583721921E-05	7.203569892156739E-06		2.2449693038922965E-06	5.782575372481253E-06				Uncharacterized protein OS=Candidozyma auris OX=498019 GN=B9J08_000671 PE=4 SV=1
265	tr|A0AAW0VF89|A0AAW0VF89_CANAR	15	0.006087788404148006	0.0005120397205060805	0.000631986163773591	0.0006479834552800022	0.000668336413678318	0.0005535237193608108	0.0005320910126455347	0.00034767614466314333	0.0002775640256958663	0.0003193656775810226	0.00016328761861713774	0.00035612912601790434	0.00045249416072168846	0.00011160442868370569	0.00040682385193687207	0.0001068828849863275	ferric-chelate reductase (NADPH) OS=Candidozyma auris OX=498019 GN=B9J08_01967 PE=3 SV=1
267	tr|A0A2H1A7F9|A0A2H1A7F9_CANAR	15	0.010875390486625345	0.001595388696495799	0.0006219559265109708	0.0013156825371114797	0.0016692526185389986	0.0005994306696789403	0.0008716416501501848	0.0004661024385784107	0.00030471840771722017	0.0006735159302830102	0.000512008303692636	0.000382412446181234	0.0008104301484967918	0.0005335484735551386	0.0003143295989669158	0.0002049726406676125	phosphopyruvate hydratase OS=Candidozyma auris OX=498019 GN=B9J08_000274 PE=3 SV=1
269	tr|A0A2H0ZQ92|A0A2H0ZQ92_CANAR	14	0.0013728507794636621	6.550383929379832E-05	8.479450468399795E-05	0.0002068925126066306	5.338211099822496E-05		0.0002914770622228235	1.7746752929089785E-05	3.178772652043171E-05	0.0001982990566314626	2.4974600472769464E-05	6.50449400441175E-05	0.0002024403209804777	2.5003266578714138E-05	4.9351350459259156E-05	5.6152735041864554E-05	Acetyl-coenzyme A synthetase OS=Candidozyma auris OX=498019 GN=B9J08_003998 PE=3 SV=1
270	tr|A0A0L0NYI4|A0A0L0NYI4_CANAR	14	0.000700254911935465	4.775121053564884E-05	3.2712892379635865E-05	1.195317260963661E-05	9.211087287511511E-05		9.760469535111678E-05	1.0360784066227848E-05	5.933504299221611E-05	7.28071064245776E-05	2.7256558889513782E-05	4.342082236224708E-05	5.841682761554595E-05	3.9313112071104534E-05	9.2881550634726E-05	1.4330263128152811E-05	Triacylglycerol lipase OS=Candidozyma auris OX=498019 GN=B9J08_004156 PE=4 SV=1
271	tr|A0A2H0ZKQ1|A0A2H0ZKQ1_CANAR	15	0.004232725622497616	0.0005365988724660539	0.00021575803976085547	0.000538934002044546	0.0004601217473276226	6.834916257303203E-05	0.0005152086362574127	0.00017100367645908008	0.00010747009294236841	0.00042987401710316975	0.00021033392198024637	0.00015638204679548493	0.00042914501507028744	0.00014105527915363628	0.000165845978079288	8.664513448453051E-05	Inositol-3-phosphate synthase OS=Candidozyma auris OX=498019 GN=B9J08_002762 PE=3 SV=1
272	tr|A0A2H1A2I2|A0A2H1A2I2_CANAR	15	0.007193871391217885	0.0007287293108375105	0.0005086809878033201	0.001088860884409411	0.0007114594888912517	0.00012139776600817229	0.000628849454872888	0.00024254501708493299	0.00026367084359609405	0.0006236964277148751	0.0003827697156052803	0.0002511174002805672	0.0006855702667320271	0.0002904061207380289	0.000373659891908444	0.0002924578147350817	non-chaperonin molecular chaperone ATPase OS=Candidozyma auris OX=498019 GN=B9J08_000102 PE=3 SV=1
273	tr|A0A5C1DZP3|A0A5C1DZP3_CANAR	14	0.002660304615734794	0.00025818785508902633	0.00023085223112498057	0.0006427016107381665	0.0001912166950432819		0.00031838754210406005	1.9884035477830402E-05	4.8575268621914475E-05	0.0003746529633476546	4.1963773416819166E-05	4.27196997313961E-05	0.00024268254335105055	8.148531123645078E-05	6.667214523502972E-05	0.00010032294121713274	Histone H2B OS=Candidozyma auris OX=498019 GN=B9J08_005145 PE=3 SV=1
274	tr|A0A2H0ZV23|A0A2H0ZV23_CANAR	15	0.0014422879802067138	0.0002103795763115377	9.215320134940568E-05	0.0004759459269050064	0.0001240932359885458	1.348172034302694E-05	0.00017007640966633887	2.7341509805335047E-05	2.2381695524900492E-05	0.00010084565461231794	2.7247481186626096E-05	1.9576346915339507E-05	8.26898118236496E-05	2.9819189050417536E-05	2.590505014205659E-05	2.0351170582209493E-05	Catalase OS=Candidozyma auris OX=498019 GN=B9J08_002298 PE=3 SV=1
277	tr|A0A2H0ZV74|A0A2H0ZV74_CANAR	15	0.0012162923290698446	0.00014662187723397572	0.00012614234992854695	0.00018396630033941982	0.00011600664084439986	9.627174980001008E-06	0.00016677230841811714	4.2139736598745504E-05	4.969297908546785E-05	9.676816322524294E-05	3.108726449952828E-05	3.129454704247815E-05	0.00010189365404998676	3.1403022196997316E-05	5.2911397890808736E-05	2.9964912736128787E-05	6-phosphogluconate dehydrogenase, decarboxylating OS=Candidozyma auris OX=498019 GN=B9J08_002350 PE=3 SV=1
278	tr|A0A2H0ZKB0|A0A2H0ZKB0_CANAR	12	0.00012607395288214768	3.878379158024804E-06	8.398920265904257E-06	3.326884224701671E-05	3.809425085043519E-06		1.9167549746419084E-05		5.2695766611240635E-06	1.8010011024833707E-05	1.7818407440745158E-06	2.0621293878169007E-06	1.9485486282507223E-05		6.509590505436831E-06	4.432201773946043E-06	Phosphoenolpyruvate carboxykinase (ATP) OS=Candidozyma auris OX=498019 GN=B9J08_002669 PE=3 SV=1
279	tr|A0A2H0ZIP1|A0A2H0ZIP1_CANAR	15	0.00257561656155762	0.00027365973610299685	0.00016940952745047422	0.00044968317651949605	0.00029342240737527647	2.1354584349009087E-05	0.00028526232148210027	7.426670948549829E-05	0.0001239073668014524	0.00019771909254891144	0.0001671255135249576	7.335840030113832E-05	0.000197863631773396	7.812071796499687E-05	0.00010476009112291207	6.570328475500337E-05	alcohol dehydrogenase OS=Candidozyma auris OX=498019 GN=B9J08_004331 PE=3 SV=1
280	tr|A0AAW0VD14|A0AAW0VD14_CANAR	13	0.0003158579148645091	4.013760414991392E-05	2.196192717216627E-05	2.798458080916198E-05	8.173812178452583E-05		2.1666619877294567E-05	2.099681054056609E-05	4.642323409216622E-06	2.1353939490262604E-05	6.303459732535981E-06	4.645070694632757E-06	4.481271585944807E-05	9.269936094016338E-06	1.0344805250768002E-05		Uncharacterized protein OS=Candidozyma auris OX=498019 GN=B9J08_04417 PE=4 SV=1
281	tr|A0A2H0ZMF3|A0A2H0ZMF3_CANAR	14	0.00041246365596136494	5.746983736587345E-05	3.7838345140748E-05	4.176825991421138E-05	4.327983339496904E-05	1.0483578194529631E-05	4.981701346379345E-05	8.383161301346592E-06	1.9295461103778384E-05	2.4635847998023313E-05	1.2417070997856989E-05	2.866199703937089E-05	4.368501206153099E-05		2.9415488203750144E-05	5.3127497815827045E-06	Clathrin heavy chain OS=Candidozyma auris OX=498019 GN=B9J08_003069 PE=3 SV=1
282	tr|A0A2H0ZM99|A0A2H0ZM99_CANAR	15	0.010859141050335397	0.000992293143801955	0.0011302278800796222	0.001774675597096578	0.0010631779970867025	0.00035844463140897244	0.0012214785646139069	0.0003459251568461998	0.00034149736468447366	0.0009838190154337657	0.0003840790118197037	0.0003380305829227244	0.0008719075066068269	0.0003609886734512368	0.0004009914065268888	0.0002916045179558401	Heat shock protein SSA2 OS=Candidozyma auris OX=498019 GN=B9J08_003364 PE=3 SV=1
283	tr|A0A2H0ZDC5|A0A2H0ZDC5_CANAR	14	0.0036906740236062555	0.0002809772346839298	0.0001944915637170981	0.0004681931036882631	0.00033782408087815543		0.0005333009145032765	9.044959599757185E-05	0.00011550822907477459	0.0003834111803352915	0.00016615761787565803	0.00017693556253715705	0.00042595184042097813	0.00014355906074429704	0.00028170798742030087	9.220605172950407E-05	Small ribosomal subunit protein uS2 OS=Candidozyma auris OX=498019 GN=RPS0 PE=3 SV=1
285	tr|A0A2H0ZVC9|A0A2H0ZVC9_CANAR	14	0.0012288603692948655	6.336588484508751E-05	5.203278096436626E-05	0.00010340293646987479	9.531092204642523E-05		0.00022422495478157284	5.228180041860979E-05	5.293711326265211E-05	0.00015107776269431241	5.3257188742316415E-05	3.7290178767217104E-05	0.0001667555241184251	6.744023416815128E-05	5.670418370316703E-05	5.277890431268761E-05	60S ribosomal protein L9-B OS=Candidozyma auris OX=498019 GN=B9J08_002367 PE=3 SV=1
286	tr|A0AAW0VJ66|A0AAW0VJ66_CANAR	14	0.001554511189263202	5.688284649971759E-05	8.703031757192524E-05	0.00018547996177130808	8.42318582275849E-05		0.0003136413032587063	3.851067270961534E-05	6.467683912989159E-05	0.0001978041856135236	4.464596441425842E-05	3.4974834072266705E-05	0.0002171711632607514	8.180412771672339E-05	9.157694075659394E-05	5.6080174260335374E-05	60S ribosomal protein L21-A OS=Candidozyma auris OX=498019 GN=B9J08_00428 PE=3 SV=1
291	tr|A0AAW0V9T0|A0AAW0V9T0_CANAR	14	0.0005621571204059232	5.566876561646173E-05	4.701877748672258E-05	8.311012460873804E-05	3.90785655542549E-05		8.370258724314917E-05	7.819658533210052E-06	1.959289947568627E-05	6.027078931799786E-05	1.9606004480697617E-05	1.7612244039193076E-05	5.2324656239813815E-05	1.2676400444882627E-05	4.6526940559960735E-05	1.7148706805154643E-05	ABC transporter ATP-binding protein ARB1 OS=Candidozyma auris OX=498019 GN=B9J08_04883 PE=4 SV=1
292	tr|A0A2H0ZD43|A0A2H0ZD43_CANAR	15	0.00758387945314444	0.0008579323577529558	0.0007890830359106561	0.0012735007299651364	0.0009668083387207559	0.00011266317367623247	0.0007365509859812615	0.00021983986351258858	0.0002564037644397945	0.0005652410973328855	0.0002921014370018125	0.00023007235127775537	0.0004032414115968635	0.0003719527299416091	0.0003593651268080527	0.00014912304922607913	Hsp82-like protein OS=Candidozyma auris OX=498019 GN=B9J08_004918 PE=3 SV=1
293	tr|A0A2H0ZJ33|A0A2H0ZJ33_CANAR	13	0.002534702746563401	2.7497394406029643E-05	0.0003033150981020464	0.00040099679133396394	0.0003031226837827363		0.00014699298982612957		9.71392039535471E-06	9.45154974012509E-05	0.0006054374244544154	8.83573525828352E-06	0.000570088601484845	2.345531181058994E-05	3.170942242548188E-05	9.021875882274552E-06	60S ribosomal protein L8 OS=Candidozyma auris OX=498019 GN=B9J08_004434 PE=3 SV=1
294	tr|A0AAW0VJB1|A0AAW0VJB1_CANAR	15	0.0060564229575254475	0.001209703284391487	0.0002454703840398762	0.0005004253344936729	0.0013709001204149336	0.00022712832329447116	0.00010795216726981631	0.0004013718252390562	0.00018996327779827456	8.733575143719645E-05	0.0007967332843365039	0.0001391683962685153	0.00023089546245470079	0.00025017389237612305	0.00024139975619541482	5.780169751540497E-05	Uncharacterized protein OS=Candidozyma auris OX=498019 GN=B9J08_00593 PE=4 SV=1
296	tr|A0A2H0ZSJ0|A0A2H0ZSJ0_CANAR	14	0.0005034553860345161	6.861847345778585E-05	3.798903957287926E-05	4.292773813514269E-05	3.6561410493791896E-05		5.487334822342281E-05	2.687378292089398E-05	2.0661515819682385E-05	5.164562209959736E-05	2.8305443435880904E-05	1.5626013461522972E-05	5.4775846157133296E-05	2.3904836222920075E-05	2.125642415573574E-05	1.9435891878126846E-05	40S ribosomal protein S28-A OS=Candidozyma auris OX=498019 GN=B9J08_003288 PE=3 SV=1
297	tr|A0AAW0VA85|A0AAW0VA85_CANAR	14	0.00035584232657770947	2.856446520304304E-05	3.796084683611097E-05	3.250945773026807E-05	5.647044744210762E-05	2.9744323508943967E-05	2.2853808601096087E-05	2.224682706157437E-05	1.4979181533133012E-05	1.5118694593566456E-05	6.007447681850574E-06	1.7117750588356946E-05	3.119495453258886E-05		3.724075061534719E-05	3.833370649722222E-06	PhoD-like phosphatase domain-containing protein OS=Candidozyma auris OX=498019 GN=B9J08_05058 PE=4 SV=1
300	tr|A0A2H0ZV67|A0A2H0ZV67_CANAR	13	0.0002609125855511507	2.7830902162667833E-05	4.104478364978673E-05	2.2277525800592184E-05	3.686563168438801E-05		2.1097613034173776E-05	8.521522010346846E-06	9.817064428217916E-06	5.030017188373868E-06	1.9033605219281987E-06	1.1619583845873495E-05	5.288635388043046E-05		1.8903926554287347E-05	3.11430079008404E-06	Phospholipid-transporting ATPase OS=Candidozyma auris OX=498019 GN=B9J08_002346 PE=3 SV=1
301	tr|A0A2H0ZDH0|A0A2H0ZDH0_CANAR	5	4.074052963991539E-05	5.332364102978127E-06	7.784326038713196E-06	1.4092494176353574E-05	4.370588560118085E-06		9.160756761752401E-06										Activator of Hsp90 ATPase AHSA1-like N-terminal domain-containing protein OS=Candidozyma auris OX=498019 GN=B9J08_005371 PE=3 SV=1
309	tr|A0A2H0ZYM3|A0A2H0ZYM3_CANAR	14	0.001220475412689975	6.748539119839157E-05	8.376914566885582E-05	0.00010107611853398923	7.726116070463519E-05		0.0002624972180983567	3.854594243195004E-05	3.7639268645828913E-05	0.00013162249548928802	2.9314349657289814E-05	3.699292354977278E-05	0.00018876697622763997	4.8276660103615794E-05	7.634058069510286E-05	4.0887181685258306E-05	Ribosomal protein L15 OS=Candidozyma auris OX=498019 GN=B9J08_001851 PE=3 SV=1
318	tr|A0AAW0VH03|A0AAW0VH03_CANAR	12	9.382353415435542E-05	6.426789301021591E-06	8.068607619692066E-06	1.3762753735158478E-05	8.224532105592982E-06		1.2312514083424733E-05		8.465715765584453E-06	1.1132196340915265E-05	3.703459896493197E-06	2.974366850119252E-06	9.861458799301276E-06		6.029702196539467E-06	2.8614374605126686E-06	Calcineurin-like phosphoesterase domain-containing protein OS=Candidozyma auris OX=498019 GN=B9J08_02632 PE=4 SV=1
329	tr|A0A2H1A660|A0A2H1A660_CANAR	12	0.0002182525108388747	2.595352801833206E-05	3.814678012410322E-05	2.9077544366665477E-05	2.437895136321813E-05		1.68284909871172E-05		5.982696728013963E-06	1.5039533548602492E-05	5.509855978679955E-06	8.877903784303513E-06	2.2292621397706266E-05		2.1079127666203302E-05	5.085476875929102E-06	Fumarate reductase OS=Candidozyma auris OX=498019 GN=B9J08_000874 PE=3 SV=1
330	tr|A0A2H0ZUS4|A0A2H0ZUS4_CANAR	11	0.0007473136746135836	7.248921558113167E-05	8.749739348983514E-05	6.685555634344841E-05	0.0001109280782696268		7.449252168831306E-05		5.3001926776826285E-05	6.0730153417611836E-05		5.692891650064053E-05	6.943783525481009E-05	2.05836286695819E-05	7.436844862175792E-05		Cysteine-rich transmembrane domain-containing protein OS=Candidozyma auris OX=498019 GN=B9J08_004065 PE=3 SV=1
333	tr|A0A2H0ZRL1|A0A2H0ZRL1_CANAR	14	0.0019192134843070076	6.634914540214068E-05	0.00011031410659835746	0.00022999245704650897	9.279628652002499E-05		0.0006196916262726016	3.399658795641486E-05	4.9433190629852174E-05	0.00023222869672679498	3.7659229932193666E-05	2.360373603504626E-05	0.0002520072772896324	7.186165611812779E-05	6.165179862203281E-05	3.762768915727884E-05	40S ribosomal protein S11-A OS=Candidozyma auris OX=498019 GN=B9J08_002921 PE=3 SV=1
334	tr|A0A2H1A2F2|A0A2H1A2F2_CANAR	14	0.0031704154763797098	0.00031674692311032426	0.00033991321889731283	0.0006056940462379059	0.00035590238522834153		0.00041066567315738086	8.468640078347597E-05	0.00012139831346182874	0.0003013882926642539	8.906383864037435E-05	7.061017606541193E-05	0.00024134705747857013	7.075483238896568E-05	0.00010530544961143555	5.693886865412819E-05	Sphingolipid long chain base-responsive protein PIL1 OS=Candidozyma auris OX=498019 GN=B9J08_000071 PE=4 SV=1
338	tr|A0AAW0VDX9|A0AAW0VDX9_CANAR	10	0.00011097582838014244	2.0947400822366967E-05	1.866481427944586E-05		1.0973484299828552E-05		9.39176339632972E-06		9.053131090531386E-06	6.629335480289118E-06		1.360984073519962E-05	7.5236077960686945E-06		1.2028767186730669E-05	2.153683293351837E-06	Major facilitator superfamily (MFS) profile domain-containing protein OS=Candidozyma auris OX=498019 GN=B9J08_03463 PE=4 SV=1
339	tr|A0A2H0ZG69|A0A2H0ZG69_CANAR	14	0.002510044364833554	0.0001799347055559299	0.00013324257462505684	0.0003242952745098518	0.0001355940256423587		0.00040792029403700697	4.1309945428319854E-05	8.217413861827403E-05	0.00039717946183839245	8.878622487714692E-05	8.785764761029218E-05	0.0003549926596166862	4.208832529880817E-05	9.181054565448594E-05	0.00014285854152094415	60S ribosomal protein L32 OS=Candidozyma auris OX=498019 GN=B9J08_005382 PE=3 SV=1
341	tr|A0A2H0ZG59|A0A2H0ZG59_CANAR	4	2.8290564240378126E-05	6.753328216326427E-06		1.2864205504054738E-05	6.100926258133945E-06		2.572104261863017E-06										Type VII secretion-associated serine protease mycosin OS=Candidozyma auris OX=498019 GN=B9J08_004648 PE=3 SV=1
342	tr|A0A2H0ZMV1|A0A2H0ZMV1_CANAR	14	0.0004220420728290461	6.313189637080575E-05	1.3543805612204617E-05	1.4875484237445695E-05	0.00015356408538869774		1.5013414069626907E-05	3.656765344639756E-05	7.193029615525633E-06	9.399716455335688E-06	4.168955999714834E-05	1.5479501084135592E-05	1.2835094939404598E-05	1.981009729573087E-05	1.605535552368417E-05	2.883378792902858E-06	Peptidase A1 domain-containing protein OS=Candidozyma auris OX=498019 GN=B9J08_003571 PE=3 SV=1
346	tr|A0A2H0ZNX4|A0A2H0ZNX4_CANAR	14	0.0009136948004010153	3.973032331779552E-05	4.8268567372543356E-05	0.0001489375207482933	4.392017649031028E-05		0.00025430146767538254	9.082693006134095E-06	2.0716649655324012E-05	0.0001024081933174199	1.4854437259221663E-05	1.6845260023027912E-05	0.00014408663746619284	6.961387241519256E-06	2.0397710793549647E-05	4.318377603430082E-05	Ribosomal protein L19 OS=Candidozyma auris OX=498019 GN=B9J08_003953 PE=3 SV=1
347	tr|A0A2H0ZSF0|A0A2H0ZSF0_CANAR	15	0.0036923904397133645	0.0002830616732633331	0.00021235677151568516	0.00038536783581338493	0.00029405840904240204	5.8257241103410574E-05	0.000542971294270614	0.00010177198965623417	0.00012756257978481647	0.0004291030249480344	8.404264239098689E-05	0.00011516918569506366	0.00044169480430780034	0.0002867003446218922	0.00015697831588590207	0.00017329432741380483	Small ribosomal subunit protein uS9 OS=Candidozyma auris OX=498019 GN=B9J08_003248 PE=3 SV=1
348	tr|A0A2H1A2W7|A0A2H1A2W7_CANAR	15	0.009696981849603211	0.0004692043102614221	0.0005084790871669033	0.00038499294312085254	0.0005461476242257097	0.00120919638870912	0.0009496279962596389	0.00045728418188109967	0.00045781070102119276	0.0009118722116073568	0.0004029734640509743	0.0006378144375042671	0.0010809403210119953	0.0002840372625519515	0.0011311860257347745	0.00026541489449595284	glucan 1,3-beta-glucosidase OS=Candidozyma auris OX=498019 GN=B9J08_001418 PE=3 SV=1
352	tr|A0A2H0ZVC5|A0A2H0ZVC5_CANAR	15	0.005622536944722613	0.0005241943952943366	0.0007342595044221296	0.0005674849737475975	0.000701010223265231	7.530495885977437E-05	0.00040515896547417817	0.00022688374138518926	0.000356253782532378	0.0004535619773511631	0.00023746504462477433	0.0002935550823993355	0.000364920989443526	0.0001541082978048033	0.0003547559349500485	0.00017361907316814707	t-SNARE coiled-coil homology domain-containing protein OS=Candidozyma auris OX=498019 GN=B9J08_002401 PE=3 SV=1
354	tr|A0A2H1A3M0|A0A2H1A3M0_CANAR	14	0.002665985906193984	0.00014693354979111655	6.133447594607439E-05	0.00016980724937508908	0.0001063535078302695		0.000606166932872517	3.1526867954939084E-05	5.782471569268406E-05	0.0002807205824128253	4.082662566699024E-05	0.00020210650919457254	0.0005006878871279097	0.00011273934806280807	0.00029935997414653624	4.959768011965225E-05	60S ribosomal protein L18-A OS=Candidozyma auris OX=498019 GN=B9J08_000090 PE=3 SV=1
355	tr|A0A2H0ZN21|A0A2H0ZN21_CANAR	15	0.0003617158561053999	4.097141884275317E-05	3.144316189417879E-05	1.9788259805696865E-05	3.2489020333681685E-05	3.9005397078198694E-05	5.247456220024051E-05	9.490566625472194E-06	2.5488882416846177E-05	3.00595670469791E-05	8.089113719027532E-06	1.0393622984367527E-05	2.5862494527048374E-05	4.693931195583017E-06	2.8098564661802953E-05	3.367292773523371E-06	Small GTP-binding protein OS=Candidozyma auris OX=498019 GN=B9J08_003599 PE=4 SV=1
356	tr|A0AAW0VHB3|A0AAW0VHB3_CANAR	14	0.00015206768223520518	1.2059145790455059E-05	1.5692252405660793E-05	1.3502202866275086E-05	1.642281488220557E-05		1.556436391703999E-05	7.958832031429203E-06	9.704886028724333E-06	1.303261521721686E-05	5.698150003126199E-06	9.72367874997403E-06	1.365087637244539E-05	5.4435995264632525E-06	9.587398377056027E-06	4.026866067133358E-06	Mid2 domain-containing protein OS=Candidozyma auris OX=498019 GN=B9J08_02756 PE=4 SV=1
358	tr|A0AAW0VHI7|A0AAW0VHI7_CANAR	14	0.0002605497274422142	2.681213004172105E-05	3.898696993802459E-05	2.289587206053953E-05	2.5362638693018228E-05	1.842253623060159E-05	3.163556727876526E-05	1.009911923539705E-05	1.1156263077693339E-05	1.1488522217735437E-05	4.024768074422818E-06	1.3405281419627644E-05	1.9921156842824916E-05		2.2634115375243034E-05	3.7047869565997584E-06	ferric-chelate reductase (NADPH) OS=Candidozyma auris OX=498019 GN=B9J08_02740 PE=4 SV=1
362	tr|A0A2H0ZCU5|A0A2H0ZCU5_CANAR	13	0.001774440070882695	0.0001506577574912795	0.00013449677556315838	0.0004149606055431825	0.00011751406000576865		0.0003724478158036402	4.1336860743437395E-06	3.8289601881237394E-05	0.0001603832271318987	3.9344112308568805E-05		0.00015099474457446133	0.00011493780124038471	4.033821474290832E-05	3.5941668521863E-05	Histone H2A OS=Candidozyma auris OX=498019 GN=B9J08_005144 PE=3 SV=1
363	tr|A0A2H0ZWG2|A0A2H0ZWG2_CANAR	13	0.0003087589681349897	2.0332323185073424E-05	2.8034492332822042E-05	9.096412046188896E-05	2.4726506532096595E-05		2.6868730082752393E-05	9.939106354581942E-06	1.3636751282647506E-05	1.857089573000654E-05	2.18372492021122E-06	1.2193214168765703E-05	2.9245736481911235E-05		2.620181450735263E-05	5.8615520948795344E-06	ABC transporter domain-containing protein OS=Candidozyma auris OX=498019 GN=B9J08_002451 PE=3 SV=1
364	tr|A0A2H0ZVJ9|A0A2H0ZVJ9_CANAR	15	0.005386718029565615	0.0006362153410907814	0.0005482947360548918	0.001024649385983023	0.0007268774563727238	6.745793730631549E-05	0.0006958276346164908	0.00013166493809057758	0.00013797611911210787	0.0003733648950381952	0.00014502570922394004	0.0001363755820489138	0.0003729314477556714	0.00014178723878378706	0.00014883737268636622	9.943223540183036E-05	Sphingolipid long chain base-responsive protein LSP1 OS=Candidozyma auris OX=498019 GN=B9J08_002459 PE=4 SV=1
365	tr|A0A2H1A7E5|A0A2H1A7E5_CANAR	14	0.0012806062478961737	0.00014203662879346747	0.00013610375329855366	0.0002541601640322406	0.00010805525734895985		0.00017201422354444336	4.1838185136328395E-05	2.6096468780235145E-05	0.00010757620717471892	4.571307723090569E-05	2.6281233286302322E-05	6.834119313226901E-05	9.628930610913526E-05	3.402505504575534E-05	2.207549498285875E-05	40S ribosomal protein S17-B OS=Candidozyma auris OX=498019 GN=B9J08_000254 PE=3 SV=1
366	tr|A0A2H0ZQG6|A0A2H0ZQG6_CANAR	15	0.001145875995315246	0.0001220059741408689	0.00013234434725809297	0.00026284963186940836	9.569868436147235E-05	9.791626950603615E-06	0.00014971206610350657	1.8644451972533523E-06	1.031009784597329E-05	0.00012299792999280874	5.234305495346336E-05	5.662298486512054E-06	0.00010853859743397681	8.614893768453803E-06	9.875902959628334E-06	5.326644399322334E-05	V-type proton ATPase catalytic subunit A OS=Candidozyma auris OX=498019 GN=B9J08_001893 PE=3 SV=1
367	tr|A0AAW0VL83|A0AAW0VL83_CANAR	15	0.0011108290049416044	8.288169841244201E-05	9.348066375319666E-05	0.0001052498715395351	0.0001451131766608616	4.748234798952775E-05	0.00010972242524180427	4.103054580322101E-05	7.66858516373068E-05	6.506739697563679E-05	4.150393767121084E-05	6.576896161365444E-05	0.00011135927529720948	2.7391744053063468E-05	7.855657398550104E-05	1.9534534307433275E-05	Lysophospholipase OS=Candidozyma auris OX=498019 GN=B9J08_01345 PE=3 SV=1
370	tr|A0A2H0ZRK0|A0A2H0ZRK0_CANAR	14	0.0006204474191288287	5.25978622531273E-05	8.83094153481808E-05	0.00015251937644531665	2.3249126038786643E-05	1.778957886819333E-05	0.00012261410074311315	6.440968151761142E-06	1.0942180854148533E-05	7.878714667705587E-05	3.3283898581170413E-06	7.704528821369816E-06	3.380884733338338E-05		1.8100741228350724E-05	4.25515650792446E-06	rRNA 2'-O-methyltransferase fibrillarin OS=Candidozyma auris OX=498019 GN=B9J08_001803 PE=3 SV=1
371	tr|A0A2H0ZDF7|A0A2H0ZDF7_CANAR	15	0.00046949822475600807	3.480003795410948E-05	6.22638780533147E-05	0.0001109098207707913	2.945599318336766E-05	2.2105425060503277E-05	6.020548687304689E-05	9.248168896453255E-06	1.488821776242326E-05	3.385654951930824E-05	6.425301328619128E-06	1.7537740260972165E-05	2.677477249077578E-05	2.350036782197935E-06	2.9135871755470733E-05	9.540924064654197E-06	Chaperone DnaJ OS=Candidozyma auris OX=498019 GN=B9J08_005368 PE=3 SV=1
372	tr|A0A2H0ZNA8|A0A2H0ZNA8_CANAR	12	0.00027385590006799327	4.474723220977799E-05	1.980520759058427E-05	9.079345285018676E-05	3.355609821816807E-05		2.7790544232398385E-05	4.6490077635372E-06		1.560230861910307E-05	6.004460237154426E-06	2.067040353864953E-06	1.8448154512222112E-05		4.7914239477654655E-06	5.600969533230591E-06	acetyl-CoA C-acetyltransferase OS=Candidozyma auris OX=498019 GN=B9J08_003730 PE=3 SV=1
373	tr|A0A2H0ZND6|A0A2H0ZND6_CANAR	14	0.0009233588843894438	7.395067145620349E-05	6.241727363543813E-05	0.00011808390533511601	7.934626084426678E-05	5.6757491338489594E-05	0.00015558526392181376	2.33842922623857E-05	2.8059361383157608E-05	7.802387040744132E-05	3.317539118946276E-05	3.4977368947351546E-05	9.821304729419436E-05	4.052267979009724E-05	4.0862006584025564E-05		40S ribosomal protein S15 OS=Candidozyma auris OX=498019 GN=B9J08_003755 PE=3 SV=1
374	tr|A0A2H1A5A5|A0A2H1A5A5_CANAR	5	1.229949675420057E-05	1.927688725750174E-06	3.0123769898774173E-06	2.867165327137815E-06	9.915872234550014E-07		3.5006784879801617E-06										Arf-GAP domain-containing protein OS=Candidozyma auris OX=498019 GN=B9J08_000584 PE=4 SV=1
375	tr|A0A2H1A763|A0A2H1A763_CANAR	10	0.00017912113513970373	2.809937998387352E-05	1.2552029243218794E-05	3.555837469115651E-05	2.7390697986787058E-05		2.274500390503793E-05		6.043623246277409E-06	2.770728163270144E-05	2.878712638884033E-06	1.9321759259726057E-06	1.42138558857944E-05				quinol--cytochrome-c reductase OS=Candidozyma auris OX=498019 GN=B9J08_000173 PE=3 SV=1
380	tr|A0A2H0ZNS4|A0A2H0ZNS4_CANAR	15	0.006856388777413136	0.0006739561470352873	0.0005867051095943612	0.0005211494016943758	0.0008411477266905353	0.00018911493704782976	0.0006330968073046989	0.0003481541180215078	0.0005048654988471129	0.0005260826641412376	0.0003283982039192586	0.0005217774058506241	0.0005158506552384358	9.654133480531801E-05	0.0004926498708322308	7.689889639032217E-05	GTP-binding protein RHO1 OS=Candidozyma auris OX=498019 GN=B9J08_003889 PE=3 SV=1
381	tr|A0A2H1A034|A0A2H1A034_CANAR	12	0.0006851276116321499	5.0495491931398195E-05	6.723486138062457E-05	0.0001186994503125314	4.063881964605898E-05		0.00012937751748734553		1.7707071230080734E-05	8.90030536562646E-05	1.8647739090113654E-05	1.4302014746623559E-05	8.352418041130973E-05		2.6437040957681194E-05	2.906037078211767E-05	60S ribosomal protein L23-B OS=Candidozyma auris OX=498019 GN=B9J08_001081 PE=3 SV=1
382	tr|A0A2H1A7Z2|A0A2H1A7Z2_CANAR	11	6.845672622861458E-05	8.669080064343082E-06	1.611786938836997E-05		8.773389011898919E-06		2.631014532544247E-06	4.5735782591409706E-06	5.754195816655054E-06		2.0238966289672967E-06	7.6208779435697985E-06	7.831708281131807E-06		3.3474416377110296E-06	1.1136746642824235E-06	Amino acid permease/ SLC12A domain-containing protein OS=Candidozyma auris OX=498019 GN=B9J08_000449 PE=3 SV=1
386	tr|A0A2H0ZQG0|A0A2H0ZQG0_CANAR	15	0.0036315586015806057	0.0002581201297295895	0.0002333907173689862	0.00028721758843162513	0.0002255408094792775	5.6405511914425224E-05	0.0005967996069718798	3.632842692777366E-05	0.0002434073138090764	0.00047286171275198274	7.743126333327538E-05	6.114825293997138E-05	0.00039026405252255	0.0002029914958751885	0.0002484976813962954	0.0002411540381287088	Ribosomal protein OS=Candidozyma auris OX=498019 GN=B9J08_001922 PE=3 SV=1
387	tr|A0A2H0ZKB9|A0A2H0ZKB9_CANAR	14	0.006647534389029295	0.0006269940917163273	0.00035954424361539066	0.0007105143948099669	0.000524382182534382		0.0008423848634062643	0.00018509491653839202	0.00023608164234865944	0.0006037819508344466	0.00023740631583391835	0.00014683758995195735	0.0007302909666807559	0.0007695223826319361	0.0004061657347457912	0.0002685331133811066	Large ribosomal subunit protein eL14 domain-containing protein OS=Candidozyma auris OX=498019 GN=B9J08_004146 PE=3 SV=1
393	tr|A0AAW0V9S4|A0AAW0V9S4_CANAR	15	0.4070165861371151	0.019605680634504057	0.04431033815219762	0.027162488213887784	0.020938693468192153	0.02168499318236624	0.04790865454750888	0.008262675133062372	0.03500337770913504	0.04130243632232434	0.009919061412557002	0.02754151473459076	0.037035304087155836	0.007295684658390807	0.04763138043630461	0.011414303444937574	Triacylglycerol lipase OS=Candidozyma auris OX=498019 GN=B9J08_04930 PE=4 SV=1
394	tr|A0A2H0ZT69|A0A2H0ZT69_CANAR	15	0.0022750216436821925	0.0003298396998296828	0.00016740923914710775	0.0007262131401776858	0.0003117847164156508	2.461678937601687E-05	0.00015531993634284222	8.344477198071843E-05	2.3406854145484867E-05	0.00011516239765915608	8.460535067326624E-05	3.129519352068771E-05	8.710487824372517E-05	8.725474367227891E-05	2.2748075040073693E-05	2.4815857457815318E-05	ATP synthase subunit beta OS=Candidozyma auris OX=498019 GN=B9J08_003508 PE=3 SV=1
395	tr|A0AAW0V8M7|A0AAW0V8M7_CANAR	13	0.00019419799570030295	1.6093568857750893E-05	1.1589374905723344E-05	3.523688013049719E-05	9.83814812200883E-06		3.4829591345946E-05	4.196310817439002E-06	4.727665908278568E-06	1.703567413513362E-05	1.0343747946477811E-05	1.4972837964547593E-05	1.7719374256294833E-05		1.6202622889032053E-05	1.4121984211732507E-06	Eukaryotic peptide chain release factor GTP-binding subunit OS=Candidozyma auris OX=498019 GN=B9J08_05409 PE=3 SV=1
397	tr|A0A2H0ZFS8|A0A2H0ZFS8_CANAR	15	0.0005098534682520364	6.054848724189262E-05	5.264063057697446E-05	0.00017915765665716838	4.679753457988704E-05	1.9909651907622308E-05	6.326100528786626E-05	7.87903211942973E-06	1.9169393373890444E-06	3.906012354465981E-05	5.14458621619726E-06	1.9016326660016958E-06	1.9428336123189138E-05	5.0962024723967274E-06	5.923531050755666E-06	1.18811847060628E-06	Uncharacterized protein OS=Candidozyma auris OX=498019 GN=B9J08_004509 PE=4 SV=1
398	tr|A0AAW0VEE9|A0AAW0VEE9_CANAR	15	0.001865231175608199	0.00015942273273847736	7.195462536806753E-05	0.00014816504602783336	9.146642424418956E-05	5.6517600289308964E-05	0.0004075784691434868	0.0001630259970448619	4.301696529956182E-05	0.00013962415099795354	3.9089560161105555E-05	7.155185096969516E-05	0.00024546449204089694	2.7443205848692402E-05	0.0001543835887545397	4.652646667952848E-05	Fatty acid synthase subunit beta OS=Candidozyma auris OX=498019 GN=B9J08_03546 PE=3 SV=1
399	tr|A0A2H0ZSK5|A0A2H0ZSK5_CANAR	11	0.0002126260977170025	9.947065902144486E-06	1.113993906673776E-05	8.826932879070213E-05	4.770792956722047E-06		4.774563927269258E-05		2.6606713876381206E-06	3.0966969029158864E-05	1.3228429402712074E-06		1.1096234577947004E-05		3.755089785559622E-06	9.515240074287003E-07	NADH-ubiquinone oxidoreductase 78 kDa subunit, mitochondrial OS=Candidozyma auris OX=498019 GN=B9J08_002759 PE=3 SV=1
400	tr|A0A2H1A4W2|A0A2H1A4W2_CANAR	15	0.025764821891673326	0.0018313578053319732	0.00182078818818903	0.0016731603143388815	0.001622824873263245	0.0014155388704379932	0.00156915777834849	0.0012934199516384168	0.001724323172277952	0.0006736177064872613	0.0036669487014822553	0.001561821188724897	0.0018451619960200532	0.0005939088733404817	0.0022036381857835933	0.0022691542860088067	1,3-beta-glucan synthase OS=Candidozyma auris OX=498019 GN=FKS1 PE=3 SV=1
401	tr|A0A2H0ZM70|A0A2H0ZM70_CANAR	15	0.0024643817606958903	0.00015726260333094092	0.00019495116397524377	0.0003527782150656988	0.00010248518989125733	5.7749841515383044E-05	0.00042855401399466517	5.2108036743140584E-05	5.8076336919537894E-05	0.0002754040657153571	5.9303193891281914E-05	6.540934393243364E-05	0.0003181212640261793	0.00011446206100638647	0.00010343784686203241	0.00012427858382635208	60S ribosomal protein L4-A OS=Candidozyma auris OX=498019 GN=B9J08_003313 PE=3 SV=1
402	tr|A0A2H0ZU55|A0A2H0ZU55_CANAR	13	0.0003273045891234719	5.5950086340276344E-05	1.9293447052238364E-05	6.804439537527851E-05	4.8361974511149944E-05		3.2147091781796324E-05		9.363586613465851E-06	2.2123248954007655E-05	8.111003430673088E-06	1.2419991919645148E-05	3.2143920168684325E-05	4.781169595525413E-06	5.8045496407230355E-06	8.760123740007796E-06	Uncharacterized protein OS=Candidozyma auris OX=498019 GN=B9J08_003292 PE=3 SV=1
403	tr|A0A2H1A7N8|A0A2H1A7N8_CANAR	15	0.0018442747976155757	7.769508351108807E-05	0.00015561490312768287	0.0002608916038319678	7.791945171592937E-05	7.856377043342051E-05	0.0003599902601222606	5.379478756296448E-05	4.673522223086834E-05	0.00021971037802812448	2.609949484171053E-05	4.6422080437539385E-05	0.00024215022196055066	4.272697600077461E-05	7.344304891561828E-05	8.251751489507557E-05	60S ribosomal protein L28 OS=Candidozyma auris OX=498019 GN=B9J08_000346 PE=3 SV=1
406	tr|A0AAW0VK40|A0AAW0VK40_CANAR	14	0.0002622006441219131	2.832046137878435E-05	1.8536926804893634E-05	1.6722340323575978E-05	2.9744444700606907E-05	2.6445390875168273E-05	3.4635121659440304E-05	1.9892389885047575E-05	9.611285553914309E-06	1.0611169056807628E-05	2.3685943129326127E-06	1.8869026032882835E-05	2.626867014532963E-05		1.54121566150197E-05	4.762666777509369E-06	Amino acid permease/ SLC12A domain-containing protein OS=Candidozyma auris OX=498019 GN=B9J08_00432 PE=3 SV=1
410	tr|A0AAW0VK45|A0AAW0VK45_CANAR	13	0.0005000427985404417	8.615143648489233E-05	2.4735206955551362E-05	2.9109727522370888E-05	0.0001893227883908739		1.5115538219525334E-05		7.36317013173207E-06	2.5282928037168414E-05	2.3142920407422624E-05	2.0945837281090502E-05	3.5054673329749806E-05	2.586856829518917E-05	1.1973411440427583E-05	5.976592044447713E-06	Protein BIG1 OS=Candidozyma auris OX=498019 GN=B9J08_00885 PE=3 SV=1
412	tr|A0AAW0V9Q2|A0AAW0V9Q2_CANAR	13	0.0029090694132882294	9.577445504013935E-05	0.00023870131041992774	0.00014466809762559896	0.00017861082369637085		0.000280895666353123		0.00022819673754402318	0.00023855959943404765	0.00021546534400924597	0.00024112186610175071	0.00029991016101590966	0.00013604044211451	0.0005059408290988234	0.00010518408083475895	CFEM domain-containing protein OS=Candidozyma auris OX=498019 GN=B9J08_05225 PE=4 SV=1
413	tr|A0A2H0ZWD3|A0A2H0ZWD3_CANAR	13	0.00114625625801939	7.248508561774127E-06	6.513017817327987E-06		9.727218357357839E-06	2.6286211809019907E-05	1.1932749616340501E-05	0.0001834776392101636	7.28312120686761E-06	6.014237227505753E-06	0.00044771602251040816	0.00039372833271101356	1.9371993068924763E-05		2.2243655683221985E-05	4.713550239464272E-06	Amino acid permease/ SLC12A domain-containing protein OS=Candidozyma auris OX=498019 GN=B9J08_002067 PE=3 SV=1
414	tr|A0AAW0VJP0|A0AAW0VJP0_CANAR	15	0.0020117670902306895	0.00013396749952610223	0.00013250540435892503	0.0009726788234940366	8.287188199880831E-05	4.04387917781559E-05	0.000254808079374176	1.152443173941837E-05	1.5955624146602808E-05	0.00017108747671244979	2.1176878195253902E-05	9.089903270146904E-06	9.69288007234328E-05	3.729845102077409E-05	1.6172239050251996E-05	1.5262804842154393E-05	Peroxisomal hydratase-dehydrogenase-epimerase OS=Candidozyma auris OX=498019 GN=B9J08_00706 PE=3 SV=1
417	tr|A0AAW0VDT3|A0AAW0VDT3_CANAR	11	0.0002629175845767826	2.4680902827710162E-05	3.12385601077698E-05	5.902501333314958E-05	2.0369845675213807E-05		5.05827529922814E-05		6.5694364920633114E-06	1.8623442561145006E-05	6.825048145948831E-06		2.927567058405043E-05		1.3943242936253147E-05	1.7836689211971327E-06	RNA helicase OS=Candidozyma auris OX=498019 GN=B9J08_03197 PE=3 SV=1
418	tr|A0AAW0VAE9|A0AAW0VAE9_CANAR	13	0.0016402058293824677	3.8619838828835417E-05	0.0001926328586273878	6.088535980621004E-05	0.00015311793713788986	0.00023087955105437883	0.00015025551118153242	9.664174405304345E-05	0.00013357349882555189		0.00014726043322545805	0.0001472570522344543	0.00016870094402767348	9.177605394939231E-05	2.860504643065991E-05		Receptor L-domain domain-containing protein OS=Candidozyma auris OX=498019 GN=B9J08_05136 PE=3 SV=1
423	tr|A0A2H0ZQG9|A0A2H0ZQG9_CANAR	13	8.837069900196442E-05	5.110002947930781E-06	1.369860546190806E-05	7.346184410704894E-06	1.5776860553632954E-05		7.024688277321189E-06	4.8888472051786305E-06	3.1007236899255136E-06	5.359510527485617E-06	1.2687046132166212E-06	6.362077123190539E-06	8.64753125634448E-06		8.215058280589383E-06	1.5719046545357427E-06	High osmolarity signaling protein SHO1 OS=Candidozyma auris OX=498019 GN=B9J08_001931 PE=3 SV=1
426	tr|A0A2H0ZVQ6|A0A2H0ZVQ6_CANAR	12	7.892702151256092E-05	8.849469617037089E-06	5.203273966237861E-06	1.4915839555725522E-05	4.454134703561231E-06		1.0776697009461998E-05		3.5584817375286888E-06	8.772285565653591E-06	4.132279651231757E-06	4.185753597602711E-06	6.50608570717546E-06		3.525842809840875E-06	4.046877591504155E-06	Eukaryotic peptide chain release factor subunit 1 OS=Candidozyma auris OX=498019 GN=B9J08_002484 PE=3 SV=1
438	tr|A0A2H0ZQ69|A0A2H0ZQ69_CANAR	9	0.00023335023767215036	2.5458445825579195E-05	1.559236767873368E-05	8.707742519790665E-05	2.260109384746109E-05		2.77487980489284E-05		7.811097255825628E-06	2.8581791258178502E-05	5.358990021524475E-06		1.312022853801278E-05				Cytochrome b-c1 complex subunit 10 OS=Candidozyma auris OX=498019 GN=B9J08_001820 PE=4 SV=1
450	tr|A0AAW0V807|A0AAW0V807_CANAR	10	0.0001792098671825065	2.1310180732688175E-05	2.5475313793004912E-05		2.2295126047594392E-05		2.306715227650867E-05		1.2349051547864769E-05	1.5136490652510998E-05		1.7333056186447467E-05	2.462276929535267E-05		1.3827788402770035E-05	3.7929382477643944E-06	Major facilitator superfamily (MFS) profile domain-containing protein OS=Candidozyma auris OX=498019 GN=B9J08_05259 PE=3 SV=1
454	tr|A0A2H0ZUW9|A0A2H0ZUW9_CANAR	14	0.0018705236346987072	0.00017177937934698042	0.0002156971275894727	0.00017061931590637186	0.00021579090527737064		0.00011720985702113956	0.00011228974863701633	0.00010942740460563695	0.00018117556304566668	6.69733124196326E-05	0.00011813141690159996	0.0001391294813106291	2.224299020304566E-05	0.00019150023486762504	3.855689756651965E-05	MARVEL domain-containing protein OS=Candidozyma auris OX=498019 GN=B9J08_002261 PE=4 SV=1
455	tr|A0A2H0ZWQ5|A0A2H0ZWQ5_CANAR	15	0.0018157407280970143	0.0001659241935896473	0.00019677947080204536	0.00012318604128384462	0.00020559394940606766	6.412483520753681E-05	0.00014896985308714388	8.682963268281063E-05	0.00011811503708457848	0.0001324834796839694	8.875331440915277E-05	0.0001118264510244486	0.00014193059874550117	5.78565283939688E-05	0.00013535252235452328	3.801482034177525E-05	Mannan endo-1,6-alpha-mannosidase OS=Candidozyma auris OX=498019 GN=B9J08_002188 PE=3 SV=1
456	tr|A0A2H0ZCW6|A0A2H0ZCW6_CANAR	9	0.00018340042049257635	3.604548994867639E-05	1.3757977069151578E-05	4.0001261442516364E-05	3.260069290917189E-05		1.882870723957734E-05	3.2750475488539965E-06		2.0182551983793276E-05	4.440095751692188E-06		1.4268596599143312E-05				Fructose-1,6-bisphosphatase OS=Candidozyma auris OX=498019 GN=B9J08_005163 PE=3 SV=1
457	tr|A0AAW0VLR5|A0AAW0VLR5_CANAR	12	0.00010398634876720147	1.5747610809283113E-05	1.805030678642886E-05	3.224339381098816E-06	2.3413227006347443E-05		1.2810807634645945E-05		3.187891211710783E-06	9.26434499797837E-06	2.128432905164219E-06	5.055448257026903E-06	3.976155570351063E-06		5.971478329364215E-06	1.1563058778017411E-06	Sphingoid long-chain base transporter RSB1 OS=Candidozyma auris OX=498019 GN=B9J08_01252 PE=3 SV=1
459	tr|A0A2H0ZFX1|A0A2H0ZFX1_CANAR	15	0.0019662553926615965	4.883135829169731E-05	3.6535164175495086E-05	9.459168656052855E-05	5.214991830976209E-05	0.0006844942084742734	0.00038046320594035835	4.56980212037646E-05	2.986689010413347E-05	0.00016471184423406187	4.574855010065142E-05	2.6967350817657762E-05	0.0001701683678380521	9.742010064212454E-05	4.828831135536371E-05	4.032041461367185E-05	60S ribosomal protein L7 OS=Candidozyma auris OX=498019 GN=B9J08_004574 PE=3 SV=1
460	tr|A0AAW0VN78|A0AAW0VN78_CANAR	14	0.00015770673019436062	1.6031702459175022E-05	1.627976491955128E-05	1.7230357123200098E-05	1.871985702263717E-05	2.3239308346064555E-05	1.0301452788497509E-05	1.1283926077105712E-05	3.1162414245730015E-06	5.243798869536811E-06	1.1926632160239341E-05	3.3091064619950183E-06	1.2432355452197609E-05		6.593647729867039E-06	1.998579359720442E-06	Oligomycin resistance ATP-dependent permease YOR1 OS=Candidozyma auris OX=498019 GN=B9J08_01690 PE=3 SV=1
466	tr|A0A2H0ZLB7|A0A2H0ZLB7_CANAR	12	0.0028281636273715994	8.638954737235721E-06	0.0008311973469211753	0.0012273591625239582	1.0129360084934349E-05		0.0006591857571439826		2.7413857904016927E-06	1.1922443597529837E-05	3.988967314405563E-06	1.968412730876823E-06	1.5105825662067339E-05		5.253458964336298E-05	3.3914212216688727E-06	Anaphase-promoting complex subunit 4 WD40 domain-containing protein OS=Candidozyma auris OX=498019 GN=B9J08_002987 PE=4 SV=1
470	tr|A0AAW0VIS3|A0AAW0VIS3_CANAR	12	0.00010096023200371779	1.0755949810495389E-05	5.5940816337575855E-06	5.917224916427437E-06	7.831976653036078E-06		2.0107243756079156E-05	2.5287738017732636E-06		1.5241589639760681E-05	2.1791951768304753E-06	4.652998558992083E-06	1.764157170295526E-05		4.285428644639476E-06	4.224197708970924E-06	Isoleucine--tRNA ligase, cytoplasmic OS=Candidozyma auris OX=498019 GN=B9J08_00094 PE=3 SV=1
473	tr|A0AAW0VI15|A0AAW0VI15_CANAR	12	0.0002542736086413286	2.959003251055539E-05	2.298900848019332E-05	4.961109276178385E-05	2.9539750124481393E-05		3.665917170022895E-05		2.8358584445794928E-06	2.649386944125595E-05	8.874119461319035E-06	4.862775067132429E-06	2.7991435882480826E-05	8.144685258415667E-06	6.6818095089022895E-06		Phosphoribosylamine-glycine ligase OS=Candidozyma auris OX=498019 GN=B9J08_00076 PE=3 SV=1
475	tr|A0A2H1A012|A0A2H1A012_CANAR	12	0.00011027433119417402	9.268574073779582E-06	6.579340549092605E-06	2.531395809816623E-05	6.260741006392784E-06		2.4330281602678905E-05		1.9415519366577366E-06	1.7684554015069642E-05	1.2633247839467284E-06	4.525415517249504E-06	8.27225707934768E-06		3.5997349274343934E-06	1.2345976043582056E-06	Lysine--tRNA ligase OS=Candidozyma auris OX=498019 GN=B9J08_001878 PE=3 SV=1
476	tr|A0A2H0ZUQ9|A0A2H0ZUQ9_CANAR	14	0.00031906261328349967	9.50022953400717E-06	2.4758947338051242E-05	7.78341090514191E-05	1.913926408323329E-05		5.553642857991729E-05	1.6154985190362604E-05	8.268230157523575E-06	4.2302190606273585E-05	6.2322711113619155E-06	7.652373908270584E-06	2.784339145108425E-05	6.720685408683406E-06	1.3689419306417779E-05	3.4300875568938008E-06	ATP-dependent RNA helicase SUB2 OS=Candidozyma auris OX=498019 GN=B9J08_003512 PE=3 SV=1
481	tr|A0A2H1A3F8|A0A2H1A3F8_CANAR	14	0.0006481345789533954	7.960074828215851E-05	5.507487060415741E-05	0.00015767201972871904	9.821492094637063E-05		6.548012510751044E-05	7.113318053162617E-06	1.0670101223396223E-05	4.031879800451602E-05	1.4498664170529163E-05	9.77411539204259E-06	5.4826990505316405E-05	3.200896747905672E-05	1.2236761690827744E-05	1.0644177765631898E-05	Aspartate aminotransferase OS=Candidozyma auris OX=498019 GN=B9J08_000460 PE=3 SV=1
482	tr|A0AAW0VH78|A0AAW0VH78_CANAR	11	0.00042108206894312137	4.459300412536142E-05	3.365347906513117E-05	8.670331707510589E-05	5.65609599466645E-05		5.1158639207340474E-05		6.29080997040352E-05	5.9104417935862996E-05	1.2204683110495467E-06		1.096547169005347E-05		8.37929113830478E-06	5.834920744211911E-06	Glucose-6-phosphate isomerase OS=Candidozyma auris OX=498019 GN=B9J08_02766 PE=3 SV=1
485	tr|A0A2H0ZYC7|A0A2H0ZYC7_CANAR	14	0.0003571344274334353	4.037392563824987E-05	8.163829352213755E-05	5.925353901338763E-05	4.016967437318834E-05		3.0392884472659646E-05	1.0909816521385354E-05	1.1962096315527778E-05	2.126582184112607E-05	7.762753602099546E-06	1.4714774070842396E-05	2.104744820689799E-05	2.59775504412605E-06	1.0851388366652245E-05	4.194256445154888E-06	Pal1 cell morphology protein OS=Candidozyma auris OX=498019 GN=B9J08_001743 PE=4 SV=1
486	tr|A0A2H0ZFX3|A0A2H0ZFX3_CANAR	15	0.02364754916995992	0.0015809610355764635	0.0016625197397401527	0.0009263273441578657	0.002454955553929642	0.0007386690207696802	0.002174987311104813	0.0008475231932156978	0.001647328246488501	0.0018977033425459163	0.0010223396247356238	0.0016247245732952057	0.0019157156421424303	0.0011322985752084268	0.003406997316306537	0.0006144986507429635	1,3-beta-glucanosyltransferase OS=Candidozyma auris OX=498019 GN=B9J08_005245 PE=3 SV=1
487	tr|A0A2H0ZVG5|A0A2H0ZVG5_CANAR	14	0.00048099995007424055	6.688382088194894E-05	2.6505930551174593E-05	5.122250421044491E-05	6.0902910137535514E-05		4.7366503818071443E-05	1.7363349595005823E-05	1.12893384915189E-05	3.6248282331749026E-05	1.5569043745807594E-05	1.2014882587572756E-05	6.498906032955E-05	4.03781245879967E-05	1.6893120455330442E-05	1.3373078350533893E-05	asparagine synthase (glutamine-hydrolyzing) OS=Candidozyma auris OX=498019 GN=B9J08_002429 PE=4 SV=1
489	tr|A0AAW0VMN2|A0AAW0VMN2_CANAR	15	0.0038045192309847167	0.0005341084479150833	0.0009708946622589893	0.0008266756988536478	0.0004443818767461857	0.00016046596807704874	0.0002810341792355127	7.269574781833351E-05	0.00012456175340224635	0.00013394449245853978	3.094776540511912E-05	8.509284744643825E-05	5.973040295965643E-05	1.0530007734359174E-05	6.542191817173882E-05	4.033462501817829E-06	GIT Spa2 homology (SHD) domain-containing protein OS=Candidozyma auris OX=498019 GN=B9J08_01817 PE=4 SV=1
490	tr|A0A2H1A5Q8|A0A2H1A5Q8_CANAR	15	0.0017428796900522553	0.00021544091439834804	0.00011689573527756575	0.0002395912306715714	0.00016054698910057295	1.9109162363098568E-05	0.00025538955801613397	3.3670992589973194E-05	5.0791017619003514E-05	0.0001687099402773717	5.0017681435951854E-05	3.717225887344899E-05	0.00016232096848514075	0.0001488954382186763	4.707215716264603E-05	3.725564556275223E-05	60S acidic ribosomal protein P0 OS=Candidozyma auris OX=498019 GN=B9J08_000711 PE=3 SV=1
491	tr|A0A2H0ZSR9|A0A2H0ZSR9_CANAR	14	0.008021817267438544	0.0005821611948545793	0.00043779445248681503	0.00031956864732519	0.0007347560795388659		0.0005862205717064229	0.0004767162799043971	0.00065721766477279	0.0007797754527446888	0.0003275237266371343	0.0006419150487874985	0.0007606352562251149	0.0004412592983280175	0.000912326304469174	0.00036394728965785574	SCP domain-containing protein OS=Candidozyma auris OX=498019 GN=B9J08_003314 PE=3 SV=1
492	tr|A0AAW0VCR7|A0AAW0VCR7_CANAR	12	0.00031220640721679163	2.4152346790914567E-05	2.552945243841347E-05	0.00011314007344285461	2.2828464230151308E-05		3.2841485390907446E-05	7.761577415092552E-06	8.83933119094378E-06		2.4217550412146793E-06	1.416684976307238E-05	1.9711808034922025E-05		3.697211511747411E-05	3.841148360830684E-06	Chitin synthase OS=Candidozyma auris OX=498019 GN=B9J08_03960 PE=3 SV=1
493	tr|A0A2H1A309|A0A2H1A309_CANAR	13	0.00016125765552023948	1.623589781547041E-05	1.1926527161089987E-05	4.867878170437398E-05	2.2382175447563026E-05		2.0630249544068705E-05	5.722449157843692E-06	6.50721430849629E-06	6.793408540791586E-06	2.006506300492158E-06	1.5404328144259175E-06	8.155143762215476E-06		6.469396274415587E-06	4.209472688992647E-06	Lanosterol 14-alpha demethylase OS=Candidozyma auris OX=498019 GN=ERG11 PE=3 SV=1
494	tr|A0A0L0NTP4|A0A0L0NTP4_CANAR	15	0.001143344878794868	8.866376796232958E-05	0.00010383776081586182	0.00018667541435738656	7.025580202185017E-05	3.338301913468213E-05	0.00015505530646160278	2.3629294914229133E-05	3.312028047391448E-05	0.00011464639714932841	3.4145387765316966E-05	3.110856546913876E-05	0.0001424000015493873	3.1173479599509576E-05	7.55298450156335E-05	1.972055610469658E-05	sulfate adenylyltransferase OS=Candidozyma auris OX=498019 GN=B9J08_002351 PE=4 SV=1
495	tr|A0A2H0ZTX6|A0A2H0ZTX6_CANAR	14	0.0005588065972525724	4.13798775072096E-05	2.454288838026878E-05	3.224948080836961E-05	2.4507658398088732E-05		3.469190991681214E-05	8.98723357725745E-05	4.873596136855321E-05	3.3342860047655896E-05	5.662593339199972E-05	5.270310393749112E-05	4.374113553574399E-05	2.411337144013072E-05	2.2557025758938674E-05	2.974305498873566E-05	Glucan 1,3-beta-glucosidase OS=Candidozyma auris OX=498019 GN=B9J08_003251 PE=3 SV=1
496	tr|A0AAW0VMT1|A0AAW0VMT1_CANAR	12	0.0004691748049608964	7.145028440670705E-05	3.27235317716539E-05	2.7932651770947522E-05	0.00010196714959679454		3.299722020073485E-05		1.5054602361699098E-05	4.4652047832975325E-05	3.807776364767354E-05	1.6538126164872603E-05	2.4367617275651545E-05	3.3011951649681854E-05	3.0401858281504464E-05		5'/3'-nucleotidase SurE OS=Candidozyma auris OX=498019 GN=B9J08_01399 PE=3 SV=1
497	tr|A0AAW0VLQ2|A0AAW0VLQ2_CANAR	11	6.358199403273437E-05	1.537309032661806E-05		6.332973156263278E-06	1.2884094158134625E-05		4.907049135055718E-06		2.3261779963478337E-06	5.572221889124964E-06	1.9685560375837723E-06	2.8960749364247885E-06	8.552203841066556E-06		1.1758586146691495E-06	1.5936939414456162E-06	assimilatory sulfite reductase (NADPH) OS=Candidozyma auris OX=498019 GN=B9J08_01410 PE=4 SV=1
499	tr|A0AAW0VDR8|A0AAW0VDR8_CANAR	15	0.012069611457954401	0.0004988837976280096	0.0008391392070011743	0.0005173895434484944	0.0009099457473834481	0.000692130992540235	0.0011037229199855685	0.0006147658638511903	0.0007622961561832289	0.0013076949396126246	0.0007094532173495808	0.0008977105978977542	0.0013053338638459007	0.00034494360278250106	0.0011659669421120757	0.0004002340663326171	glucan endo-1,3-beta-D-glucosidase OS=Candidozyma auris OX=498019 GN=B9J08_03182 PE=3 SV=1
505	tr|A0A2H0ZMW5|A0A2H0ZMW5_CANAR	15	0.013843999511201117	0.0002204455164524395	9.286547890758224E-05	1.2221037353401353E-05	0.00027500093947434913	0.00047557058780807395	0.0009639147924839708	0.0002352238781555881	0.0005980787512253403	0.00034667974192566274	0.0027926495427119296	0.0010279510507002017	0.0011336802446711366	0.00038152084631190396	0.001418507326022663	0.0038696897769968717	Uncharacterized protein OS=Candidozyma auris OX=498019 GN=B9J08_003575 PE=4 SV=1
506	tr|A0A2H1A0P1|A0A2H1A0P1_CANAR	15	0.0005835489937458416	6.453772231852741E-05	7.775352355856988E-05	7.946884696928418E-05	6.70274156208224E-05	2.464221417274178E-05	6.943221764314074E-05	2.033835800236639E-05	2.609515294893463E-05	3.903936680086394E-05	1.5262648503190452E-05	2.3312968283143464E-05	3.6570381013047614E-05	8.09127179394366E-06	2.5125397595855556E-05	6.851508521409601E-06	Serine aminopeptidase S33 domain-containing protein OS=Candidozyma auris OX=498019 GN=B9J08_00053 PE=4 SV=1
509	tr|A0A2H0ZIS9|A0A2H0ZIS9_CANAR	15	0.041171682019042005	0.003096825033253084	0.0034141822409030544	0.006839919960740431	0.002853388813448345	0.0017774877384091206	0.005764142890969161	0.001331078221648025	0.0014651861287785265	0.004210417206920681	0.0012061403744857689	0.001322973910836587	0.0036857168702248235	0.0010541015326235518	0.0019504928057262766	0.0011996282900745747	Elongation factor 1-alpha OS=Candidozyma auris OX=498019 GN=B9J08_003610 PE=3 SV=1
510	tr|A0AAW0VJE7|A0AAW0VJE7_CANAR	14	0.00027950195291102865	4.821126731675984E-05	2.1578793413951485E-05	4.1995448140007484E-05	3.951619155638043E-05	9.607597364453077E-06	2.5228634310454432E-05	1.0849770052287739E-05	6.29762910226973E-06	1.934381020030619E-05	1.3346773502565585E-05	5.648127003655147E-06	1.6401822732875623E-05	1.533962619596517E-05		6.136462019096698E-06	Gfo/Idh/MocA-like oxidoreductase N-terminal domain-containing protein OS=Candidozyma auris OX=498019 GN=B9J08_00103 PE=4 SV=1
515	tr|A0A2H0ZD66|A0A2H0ZD66_CANAR	14	0.002548314654285292	0.00015409403803624466	0.00011739324249997444	8.06149717080707E-05	0.00018326493512343015		0.0002623181700622392	8.466137753506472E-05	0.00023304435080211754	0.00024543519360432757	0.0001533454998210299	0.00014030088999098664	0.00031664593533395113	9.40010641913489E-05	0.0003579693046053641	0.00012522568097114237	CFEM domain-containing protein OS=Candidozyma auris OX=498019 GN=B9J08_005265 PE=4 SV=1
516	tr|A0AAW0VLS0|A0AAW0VLS0_CANAR	13	0.00038818747059528856	5.6385540770916324E-05	4.811696429668385E-05	5.4851660510822564E-05	5.667075541908803E-05		4.9919441274880956E-05	5.936359290960999E-06	1.623365778795248E-05	2.6386379541239635E-05	8.179016373846981E-06	9.329349725589107E-06	2.6618312802275047E-05		2.30108374777156E-05	6.549195323317056E-06	VPS10 domain-containing protein OS=Candidozyma auris OX=498019 GN=B9J08_01332 PE=4 SV=1
518	tr|A0A2H0ZS63|A0A2H0ZS63_CANAR	10	0.0004735137754740994	8.894678748278559E-05		6.168343045597041E-05	0.00018080415338287304		2.291670261737689E-05	1.1859247599949803E-05		2.88419587770033E-05	3.138906927834402E-05		2.1851111194941118E-05	1.2063205251875493E-05		1.3158109432979692E-05	Cytochrome c oxidase subunit OS=Candidozyma auris OX=498019 GN=B9J08_003005 PE=3 SV=1
519	tr|A0A2H0ZI56|A0A2H0ZI56_CANAR	15	0.0006757760144716322	5.2550069440949454E-05	5.152655076216637E-05	9.997218153137938E-05	5.625385785457035E-05	2.3845692358302424E-05	5.9376180935645165E-05	1.76336952811827E-05	2.7459685132069448E-05	3.296360483815613E-05	6.492020319628895E-05	4.53365754733523E-05	5.1762780561317686E-05	4.952353702576805E-06	7.159672904194499E-05	1.5625854361730014E-05	chitin synthase OS=Candidozyma auris OX=498019 GN=B9J08_004150 PE=4 SV=1
520	tr|A0A2H0ZEH3|A0A2H0ZEH3_CANAR	14	0.0003904070885722096	8.50297852393428E-05	2.949076737568855E-05	9.09913961075948E-05	7.47342788373722E-05		4.2439196143687194E-05	4.957308041353833E-06	3.90307829328732E-06	1.226422164878553E-05	5.154896543624211E-06	3.3420201420676436E-06	2.3684046771924186E-05	8.689320599917148E-06	3.145882669846554E-06	2.5808901577176414E-06	Succinate--CoA ligase [ADP-forming] subunit beta, mitochondrial OS=Candidozyma auris OX=498019 GN=B9J08_005128 PE=3 SV=1
521	tr|A0A2H0ZV45|A0A2H0ZV45_CANAR	15	0.0029097041075152766	0.00036268532887442483	0.000347497263337525	0.0004813920624548859	0.0004886414274481587	9.526499049807335E-05	0.00018978625491628229	8.189994615048585E-05	0.00013340938794243135	0.0002217499810422754	9.666350933668294E-05	0.00013126668592236855	0.00011530938986038633	6.0636662700779805E-05	6.668424607008755E-05	3.681697096042876E-05	14-3-3 domain-containing protein OS=Candidozyma auris OX=498019 GN=B9J08_002322 PE=3 SV=1
522	tr|A0A5C1DP24|A0A5C1DP24_CANAR	13	0.001317718792912248	7.980415086668791E-05	0.00010553015519191127	0.0002809371077294239	0.00014913323880874437		0.0001397564906393978	3.264072229516216E-05	2.3886915785706784E-05	0.00020415188328484296	8.961607872213304E-05	1.8058756330984667E-05	6.722169094600069E-05		5.231514292518269E-05	7.466645938606983E-05	Cytochrome c OS=Candidozyma auris OX=498019 GN=B9J08_003804 PE=3 SV=1
523	tr|A0A2H0ZS35|A0A2H0ZS35_CANAR	15	0.0059683273573422025	0.00038353270455054666	0.0006296933954446976	0.0003923918358739349	0.0005110787766765022	8.06590451598221E-05	0.0005616409264272841	0.00020054032341624504	0.0003533784441072837	0.0004918101703501532	0.00029351706074484213	0.00040103201668814946	0.0005487112846948175	0.00021796041873854092	0.0007377474709448433	0.0001646334835245402	Exo-beta-1,3-glucanase OS=Candidozyma auris OX=498019 GN=B9J08_003120 PE=3 SV=1
525	tr|A0A2H1A6F6|A0A2H1A6F6_CANAR	15	0.0013017724488314372	0.00020004284798599785	0.00011287463158297189	0.00017323993677728603	0.00022853328317296408	3.168206368890323E-05	0.00013065897493528514	3.758309366906711E-05	3.103317037132358E-05	4.46591193967929E-05	7.758801917123422E-05	3.636384354325718E-05	9.864750126233552E-05	3.493559069666862E-05	4.234496696077382E-05	2.1585405616576176E-05	Dihydrolipoyl dehydrogenase OS=Candidozyma auris OX=498019 GN=B9J08_000976 PE=3 SV=1
526	tr|A0AAW0VC09|A0AAW0VC09_CANAR	15	0.018979294143894883	0.000642038698949262	0.00019086007819277972	5.569981198419454E-05	0.0007000384460038192	0.00024527186545177104	0.002127130347471196	0.0006338249848939086	0.0013208482779013672	0.0008020818488116044	0.0010945618471261784	0.0025531113958531643	0.003158823973362696	0.0008562352687981221	0.003968360375358345	0.0006304069237364771	Uncharacterized protein OS=Candidozyma auris OX=498019 GN=B9J08_04031 PE=4 SV=1
527	tr|A0A2H0ZCH4|A0A2H0ZCH4_CANAR	15	0.0015551461733644973	0.0001000288533969773	0.00014784143951172103	0.00016518466982732823	0.00014383050294928499	6.228271210191363E-05	0.0001229450769791521	6.091207629132761E-05	8.101136723455197E-05	0.00011724833858621406	4.6788945932211195E-05	0.00013351796122423477	0.00018915020869785022	2.706897634139078E-05	0.00011972013864921323	3.7614905641126134E-05	Major facilitator superfamily (MFS) profile domain-containing protein OS=Candidozyma auris OX=498019 GN=B9J08_005025 PE=3 SV=1
528	tr|A0AAW0VL76|A0AAW0VL76_CANAR	15	0.06651646090453829	0.004761641555227872	0.004320647879921666	0.002454535156976194	0.005725365860850013	0.0012568098284123567	0.005351628174221283	0.0028404885071653782	0.0052259421625831205	0.005437414894854508	0.0030547767751731695	0.0055049715380920995	0.007350239589030044	0.00281641534567983	0.008538115226790408	0.0018774684095603465	Flo11 domain-containing protein OS=Candidozyma auris OX=498019 GN=B9J08_01408 PE=4 SV=1
530	tr|A0AAW0VEK6|A0AAW0VEK6_CANAR	12	0.000135249720151327	4.924977567957595E-06		1.783041606315973E-05	1.1288134956126621E-05	4.977741880846782E-05	4.821662500698165E-06	7.744135757919852E-06	3.975141483362429E-06		8.520835909873324E-06	6.932979761707328E-06	1.0604120075233225E-05	2.652856762014454E-06	6.17704050480645E-06		Peptidase A1 domain-containing protein OS=Candidozyma auris OX=498019 GN=B9J08_03222 PE=3 SV=1
531	tr|A0A2H0ZFT6|A0A2H0ZFT6_CANAR	15	0.0013571669603029742	0.00010492943624516447	9.517974492104624E-05	7.8356195450527E-05	0.00011944269808390217	0.00016713384289779952	0.00011178688752583945	9.615750822036939E-05	7.207848598379052E-05	6.570751195041941E-05	4.502121661389653E-05	9.667149901409599E-05	0.00011793517559153116	1.782641150489137E-05	0.00014690220187387214	2.203814442582886E-05	OPT family small oligopeptide transporter OS=Candidozyma auris OX=498019 GN=B9J08_004544 PE=3 SV=1
532	tr|A0A2H0ZN00|A0A2H0ZN00_CANAR	13	9.675359356715743E-05	9.109800764571385E-06	9.696897180713563E-06	6.244164075090584E-06	7.941882543287071E-06		2.2199556109169814E-05		4.105081084663386E-06	8.16029709695868E-06	2.251379612903257E-06	4.732804592703672E-06	7.582205996806679E-06	3.1990606226474835E-06	1.0224861043976164E-05	1.3056028436656892E-06	Lysophospholipase OS=Candidozyma auris OX=498019 GN=B9J08_003621 PE=3 SV=1
533	tr|A0A2H1A826|A0A2H1A826_CANAR	14	0.0006062227378252825	0.0001374972705128987	0.00013188394161118817	8.367528862512769E-05	9.198619107195432E-05	5.047876730785684E-05	4.700477104159582E-05	7.076322819289426E-06	1.3816611809380372E-05	3.411102996723155E-06	2.7491656214199682E-06	1.0324381765606886E-05	1.0410183413098672E-05		1.4429921495978605E-05	1.4788177331639322E-06	Myosin-2 OS=Candidozyma auris OX=498019 GN=B9J08_000492 PE=3 SV=1
534	tr|A0A2H1A5V9|A0A2H1A5V9_CANAR	15	0.001714174113844866	0.00026977253075264414	0.00012566638582289528	0.00029721076894670764	0.00030557511392034434	3.35780643925143E-05	0.00014043936681340887	4.3268847392339654E-05	4.682907478064015E-05	9.977626163398259E-05	4.8452855475292645E-05	4.521563868127291E-05	0.00011077584516610241	7.069831780651603E-05	5.5272216083197236E-05	2.164282617700775E-05	malate dehydrogenase OS=Candidozyma auris OX=498019 GN=B9J08_000764 PE=3 SV=1
535	tr|A0A2H0ZCE2|A0A2H0ZCE2_CANAR	14	0.0006224424872434376	6.929676898076109E-05	6.347163077610769E-05	0.00010419128161430335	4.934670077232652E-05		7.472694089625335E-05	8.461055822226359E-06	1.9270031781633508E-05	4.278685897641552E-05	8.245565954883125E-06	5.817113005116926E-06	5.66559617721827E-05	1.9865402561903524E-05	1.886510050813445E-05	8.144207382118949E-05	Aspartate--tRNA ligase, cytoplasmic OS=Candidozyma auris OX=498019 GN=B9J08_004993 PE=3 SV=1
537	tr|A0A5Q7YF84|A0A5Q7YF84_CANAR	15	0.0022608158653011595	0.00010712962705260862	0.00017367271035506856	0.00042457068960974613	0.0001474114434353795	1.62883673079781E-05	0.0004235570160773874	4.5299354754102845E-05	3.0770316684172604E-05	0.0003074370570150979	3.336164500777505E-05	3.12556789578438E-05	0.0003123569672093263	7.750043450232656E-05	6.093091721695437E-05	6.927364011539159E-05	60S ribosomal protein L13 OS=Candidozyma auris OX=498019 GN=B9J08_003249 PE=3 SV=1
541	tr|A0A2H1A6W9|A0A2H1A6W9_CANAR	15	0.002244483959003237	0.0001715497775431371	0.0001257586709840952	0.00028848902843916705	0.0001471964599253324	0.00012397966194663322	0.00030519412137117516	8.282288829516234E-05	7.696938555432263E-05	0.00022713397579448481	5.031342631678638E-05	7.108886482528279E-05	0.0002776992471356999	9.000559097301537E-05	0.00012235502960748865	8.392783029145415E-05	60S ribosomal protein L11-A OS=Candidozyma auris OX=498019 GN=B9J08_000064 PE=3 SV=1
543	tr|A0AAW0VKL7|A0AAW0VKL7_CANAR	12	0.0001664883796521379	3.72720815254202E-05	2.7618060912165712E-06	4.208952278984926E-05	3.582882836059183E-05		3.759484581414788E-06		2.7014671994534125E-06	3.647627636519293E-06	2.2311961450780615E-06	1.8062828009532588E-06	3.36383582599784E-06		2.98647595757047E-05	1.1614871199386567E-06	Uncharacterized protein OS=Candidozyma auris OX=498019 GN=B9J08_00916 PE=3 SV=1
546	tr|A0A2H0ZQB8|A0A2H0ZQB8_CANAR	11	0.00010956361677921338	1.3146368090739017E-05	1.0927795537384299E-05	2.126168176181603E-05	1.6610474998950687E-05		8.725957319161845E-06	6.0494835609352065E-06		1.7065131884409863E-05	1.004497918869474E-06		1.0302316196508273E-05		3.8470318087126045E-06	6.228777017260752E-07	26S protease subunit RPT4 OS=Candidozyma auris OX=498019 GN=B9J08_001842 PE=3 SV=1
547	tr|A0A2H1A679|A0A2H1A679_CANAR	11	0.00023857008203853586	2.348398356563601E-05	1.8483275522939322E-05	7.139100126087334E-05	1.283952550778168E-05		3.2857789104749636E-05		2.014371351618201E-06	4.147677722959026E-05	4.226930642946303E-06		2.340078850564669E-05		6.051542480919392E-06	2.344096865835033E-06	Cysteine proteinase 1, mitochondrial OS=Candidozyma auris OX=498019 GN=B9J08_000871 PE=3 SV=1
548	tr|A0AAW0VHU3|A0AAW0VHU3_CANAR	14	0.00018175810855972473	2.9516591644196163E-05	9.452653746560338E-06	3.933006993540613E-05	1.258082657604832E-05		2.6361420686226872E-05	2.858646304924201E-06	5.52214568983421E-06	1.9954973298224198E-05	3.5530371984084873E-06	3.257388205230314E-06	1.766755336416965E-05	1.1997255607779594E-06	6.787646209496051E-06	3.715430140221865E-06	TIGR01456 family HAD hydrolase OS=Candidozyma auris OX=498019 GN=B9J08_02997 PE=4 SV=1
561	tr|A0A2H0ZC37|A0A2H0ZC37_CANAR	5	7.70501402904256E-05	1.5204426245853308E-05	2.9818465606082644E-06	5.350381183632361E-05	2.7250718295532143E-06		2.634983818087202E-06										Uncharacterized protein OS=Candidozyma auris OX=498019 GN=B9J08_004905 PE=3 SV=1
563	tr|A0A2H1A3R4|A0A2H1A3R4_CANAR	14	0.0008301540225182298	0.00010887038774614725	4.888074543345703E-05	0.00016773108830455774	0.0001159047603226077		0.00013104946153435517	1.0222036949238282E-05	6.030772464725607E-06	8.605922766866816E-05	1.3692770603532884E-05	6.8603927346691455E-06	8.577707173844701E-05	3.444718257533314E-05	5.66346444403954E-06	8.964659998451095E-06	40S ribosomal protein S19-A OS=Candidozyma auris OX=498019 GN=B9J08_000091 PE=3 SV=1
568	tr|A0A2H0ZHV2|A0A2H0ZHV2_CANAR	15	0.0016742701141044365	0.00014928748546971037	0.00011796487026941562	9.833055624969514E-05	0.00023978900547774168	3.721548094737E-05	0.00011314237323365943	9.757160156828727E-05	8.445924856184785E-05	0.00012459914929999726	0.00013197686653735252	0.00011230764630509689	0.00012681355076242962	6.587648644785524E-05	0.00010190317923196333	7.303261374201466E-05	Uncharacterized protein OS=Candidozyma auris OX=498019 GN=B9J08_004534 PE=3 SV=1
569	tr|A0AAW0VEU2|A0AAW0VEU2_CANAR	14	0.0004068560238394288	4.233136973094994E-05	2.861813072027118E-05	1.0631530670403664E-05	4.502235720594177E-05		1.8963923229057014E-05	8.375796898046858E-05	2.607384253166532E-05	2.4246198441707346E-05	1.976170378333711E-05	1.3136584660633649E-05	2.3052534544161338E-05	3.0113436055438727E-05	3.35012632046381E-05	7.645180080755043E-06	ribonuclease T2 OS=Candidozyma auris OX=498019 GN=B9J08_03630 PE=3 SV=1
570	tr|A0A2H0ZCS4|A0A2H0ZCS4_CANAR	14	0.00035446397046451833	2.0655185149425554E-05	1.8628253759980146E-05	8.933347915644843E-05	2.1175935967543297E-05		5.7286587073199584E-05	4.8254096728644724E-06	6.381701143524279E-06	3.4065948747894476E-05	7.335500434213845E-06	1.0391672208015873E-05	5.2335196082279956E-05	2.566887545491477E-06	1.990996809003769E-05	9.572245433599253E-06	C-1-tetrahydrofolate synthase, cytoplasmic OS=Candidozyma auris OX=498019 GN=B9J08_005123 PE=3 SV=1
574	tr|A0AAW0VLY8|A0AAW0VLY8_CANAR	14	0.0009387343712040662	4.244273528855234E-05	5.147268884007506E-05	9.469628181657115E-05	3.487095370745448E-05		6.637835128979052E-05	3.951172256578639E-05	1.9846234812280242E-05	4.9812846352192394E-05	2.9120287192881495E-05	1.3715341442310428E-05	0.0004554104627299982	9.384701406045966E-06	2.4070405445926536E-05	8.001358314201008E-06	Acetyl-coenzyme A synthetase OS=Candidozyma auris OX=498019 GN=B9J08_01226 PE=3 SV=1
575	tr|A0AAW0VHL6|A0AAW0VHL6_CANAR	15	0.002312781508126893	0.00020767328378379352	0.00017959222274009838	0.0001270875749203364	0.00025089861990184085	0.0002073988376568646	0.00022549499601480874	9.314549791692892E-05	0.0001246961396058732	0.00020384221481929511	8.102462496303978E-05	0.00010500337255836628	0.00022976854795804947	2.4770257673679958E-05	0.0002336773610165121	1.8707956597405637E-05	Major facilitator superfamily (MFS) profile domain-containing protein OS=Candidozyma auris OX=498019 GN=B9J08_02896 PE=3 SV=1
576	tr|A0A5Q7YKS6|A0A5Q7YKS6_CANAR	15	0.0023925793187453024	0.0002777070133982126	0.0001843620447365703	0.00039591476985755117	0.00027813603284916513	5.785571726026624E-05	0.00027986936383432077	9.983091575737638E-05	5.645449669841137E-05	0.00016538397294504274	0.00010515569735209198	3.037297534216761E-05	0.00016942878661743542	0.0001275165583759714	9.827634917678428E-05	6.63146245439347E-05	60S ribosomal protein L12-A OS=Candidozyma auris OX=498019 GN=B9J08_005336 PE=3 SV=1
578	tr|A0A2H0ZLY2|A0A2H0ZLY2_CANAR	15	0.0315133748554762	0.0013956059984523604	7.923588906703342E-05	0.0010024001362861838	0.0035336511705870914	0.0020896804619140092	0.002033453693966532	0.0018103056205064079	0.0008589950759255237	0.0015725107283290443	0.0013358447367758728	0.0026112931417570373	0.004548284616496039	0.002587198826556737	0.005609024580956732	0.00044589017789959317	Opaque-phase-specific protein OP4 OS=Candidozyma auris OX=498019 GN=B9J08_003223 PE=4 SV=1
580	tr|A0A2H0ZFV9|A0A2H0ZFV9_CANAR	14	0.001014425924570151	5.506998132651096E-05	6.868751010897562E-05	0.000129143158148509	4.944126862254613E-05		0.00016847523313644113	1.0230124868186968E-05	3.098518034009895E-05	0.0001780972175963536	2.2706364871092818E-05	3.1248647089599483E-05	0.00017581336740645113	8.640516905411905E-06	5.168791630801835E-05	3.419943784195501E-05	Serine hydroxymethyltransferase OS=Candidozyma auris OX=498019 GN=B9J08_005225 PE=3 SV=1
581	tr|A0A2H0ZZX3|A0A2H0ZZX3_CANAR	14	0.000737162499702622	3.9132724410390076E-05	4.900016600054149E-05	0.00010462948223894415	3.930847554697649E-05		0.00011219974383250494	1.7773261849597876E-05	1.5013141071984694E-05	0.00016141457850487806	2.1755215913809436E-05	2.5074950314157483E-05	8.63222712022304E-05	1.0204462187277946E-05	4.358632615917729E-05	1.1747700470151696E-05	glutamate--tRNA ligase OS=Candidozyma auris OX=498019 GN=B9J08_001156 PE=3 SV=1
584	tr|A0AAW0VGJ3|A0AAW0VGJ3_CANAR	15	0.0007619050852390223	5.4857284436801315E-05	5.1009681167948455E-05	4.507425773423029E-05	6.905393408399908E-05	8.199335102161938E-05	4.252692530721764E-05	3.991469280098426E-05	6.114651920709352E-05	6.239800943384643E-05	5.016056872983347E-05	5.25261050087477E-05	3.3699769459212415E-05	1.684635644981519E-05	7.329394716907655E-05	2.7403683228596598E-05	ML-like domain-containing protein OS=Candidozyma auris OX=498019 GN=B9J08_02431 PE=3 SV=1
585	tr|A0A2H1A361|A0A2H1A361_CANAR	15	0.001404503034642544	0.0001625844726457789	0.00024380290715297459	0.0001887799673741816	0.00016117805709840833	0.00018907606895509526	0.0001015041315905552	7.242418294832829E-05	6.664693603522187E-05	5.306710227644053E-05	2.6943290095278673E-05	6.58386451596111E-05	3.632968566916154E-05	6.9730134405782826E-06	2.4300828047161788E-05	5.05374615376781E-06	EF-hand domain-containing protein OS=Candidozyma auris OX=498019 GN=B9J08_000354 PE=4 SV=1
587	tr|A0AAW0VN64|A0AAW0VN64_CANAR	15	0.0026916685742257346	0.00023477337873174884	0.0002238621918711171	0.00019689265535047573	0.0002834336392986402	0.0001825497794499871	0.0002150795401398972	0.00013285961166042712	0.00012754447576106105	0.00015226404947454798	0.0001211314221872679	0.00015887631851208445	0.0002481899374423874	0.00012364164560905427	0.00020586101742158978	8.470891131544882E-05	glucan endo-1,3-beta-D-glucosidase OS=Candidozyma auris OX=498019 GN=B9J08_01761 PE=3 SV=1
588	tr|A0A2H1A772|A0A2H1A772_CANAR	13	0.00022973149192329653	5.34567511843935E-05	2.4886876114591118E-05	3.062699060322881E-05	2.4686394746778946E-05		1.7124495576213944E-05	4.774843523918404E-06	9.574775016449363E-06	6.346046929765579E-06	1.3518235826406702E-05	4.829441743309739E-06	2.1079008388336577E-05	5.000259389945668E-06	1.3827372879958166E-05		cystathionine gamma-lyase OS=Candidozyma auris OX=498019 GN=B9J08_000174 PE=3 SV=1
593	tr|A0A5C1DRN4|A0A5C1DRN4_CANAR	14	0.0011147053205509464	5.652855302239605E-05	4.336817740252087E-05	0.00010321487668485861	4.896347060719707E-05		0.00023523215232363034	3.624806739041036E-05	5.0949532437972424E-05	0.0001509679830560118	2.29687256646521E-05	3.081707184696559E-05	0.000178662923013738	4.201334768963451E-05	5.236581643882521E-05	6.24046229721333E-05	60S ribosomal protein L24 OS=Candidozyma auris OX=498019 GN=B9J08_002718 PE=3 SV=1
594	tr|A0A2H0ZDY0|A0A2H0ZDY0_CANAR	14	0.0005756886988417482	4.9487788414346E-05	2.885944997369895E-05	0.00010251200751663519	4.151243545886691E-05		0.00011393443006520083	1.073622606329066E-05	9.221436501016027E-06	5.254573951904938E-05	1.1236386706419562E-05	5.889870157999729E-06	9.494425402286727E-05	1.384899421671336E-05	1.6368031372263955E-05	2.4591648853380387E-05	Pyruvate dehydrogenase E1 component subunit beta OS=Candidozyma auris OX=498019 GN=B9J08_005207 PE=4 SV=1
595	tr|A0A2H0ZCD6|A0A2H0ZCD6_CANAR	15	0.0016364207991518827	8.717615816918762E-05	8.038230833816962E-05	0.0001741325033223817	9.301858772063678E-05	3.7952382396594063E-05	0.00035432511359864206	2.5791667333448125E-05	3.826884098738477E-05	0.00019694830274274072	5.572921421979006E-05	3.890506999297203E-05	0.00024506848832013084	8.189043218924394E-05	7.238229011983675E-05	5.44494397007236E-05	Small ribosomal subunit protein uS5 OS=Candidozyma auris OX=498019 GN=B9J08_004990 PE=3 SV=1
597	tr|A0A2H0ZGI4|A0A2H0ZGI4_CANAR	14	0.0003860645477771514	4.34615376103283E-05	3.730283182930592E-05	6.307894305806187E-05	4.5875545720671266E-05		5.209139961984993E-05	1.230121839324126E-05	1.4380422834905754E-05	2.5360235991613916E-05	1.3365135357771178E-05	1.4032637484251082E-05	2.8942443019594505E-05	8.609445858493085E-06	1.8037754050893076E-05	9.224996948170297E-06	Obg-like ATPase 1 OS=Candidozyma auris OX=498019 GN=OLA1 PE=3 SV=1
600	tr|A0AAW0VC42|A0AAW0VC42_CANAR	15	0.004225092891640964	0.0003693509538828116	0.0004004838806650239	0.00027210168359431794	0.00047073949550135703	0.00018956968590177705	0.00037406522013208284	0.00021281793094889804	0.0002083475584961893	0.0002258257364882325	0.00013187161376019188	0.00037614009909935797	0.0003998897654310152	7.01876271347698E-05	0.0004107646905540397	0.0001129369500508992	FAD-binding FR-type domain-containing protein OS=Candidozyma auris OX=498019 GN=B9J08_03947 PE=4 SV=1
601	tr|A0A2H0ZR23|A0A2H0ZR23_CANAR	14	0.0006204448259081418	5.859472010014525E-05	2.9891314051895596E-05	0.00013386462507587518	6.600449482933212E-05		6.742769952383533E-05	2.0100064192682207E-05	1.790745570020214E-05	6.261404357848439E-05	2.1057671865427115E-05	1.9895741176030477E-05	5.967100952305669E-05	2.283917115417547E-05	2.0130803262491782E-05	2.0446011874508023E-05	60S ribosomal protein L30 OS=Candidozyma auris OX=498019 GN=B9J08_002719 PE=3 SV=1
602	tr|A0A2H1A0I8|A0A2H1A0I8_CANAR	14	0.0015398443524992065	0.00015327167700787203	9.367347382213226E-05	0.00012477885474396647	0.00016958813130605623		0.0002312509010838202	6.350335491647531E-06	3.9042307800126014E-05	7.482894532962051E-05	0.00034474311498404936	7.339248217867733E-05	0.00012606094310362986	3.463491396055093E-05	5.8453104016268036E-05	9.775167670789969E-06	Glucosidase 2 subunit beta OS=Candidozyma auris OX=498019 GN=B9J08_002155 PE=4 SV=1
603	tr|A0A2H1A676|A0A2H1A676_CANAR	9	0.00021941637970844782	6.325739591646454E-05	1.2870318880826752E-05	2.3369288808439128E-05	6.441824235815548E-05		9.951645943721534E-06		8.099773502061864E-06	1.4388502379673772E-05		4.53435279495358E-06	1.8526859124151132E-05				Oxysterol-binding protein OS=Candidozyma auris OX=498019 GN=B9J08_000877 PE=3 SV=1
604	tr|A0AAW0VN51|A0AAW0VN51_CANAR	13	0.00028461396998127203	3.626105591715817E-05	4.038548002096707E-05	2.7985223208539614E-05	3.900017893474901E-05	1.4979068587107378E-05	3.567596738019091E-05		1.7372461884308028E-05	1.300572410480814E-05	8.858052838014141E-06	1.1366413905631885E-05	2.2021837652185426E-05		1.5698826816398148E-05	2.003678731214111E-06	Phosphatidylinositol transfer protein SFH5 OS=Candidozyma auris OX=498019 GN=B9J08_01905 PE=3 SV=1
606	tr|A0A2H0ZES9|A0A2H0ZES9_CANAR	15	0.0010876107902209112	9.858061038467188E-05	0.0001249956415434972	0.00013140730002052649	0.00012318532540233	4.2993540089723703E-05	9.846916814622512E-05	7.435062664124595E-05	3.5026451168936066E-05	9.009541324208882E-05	4.36146523576284E-05	5.1510431032915936E-05	7.940256789341077E-05	4.783833683363347E-06	7.466627713084046E-05	1.4528951483507042E-05	Transaldolase OS=Candidozyma auris OX=498019 GN=B9J08_005228 PE=3 SV=1
607	tr|A0A2H0ZKY3|A0A2H0ZKY3_CANAR	14	0.002578689189825127	0.00025413564373334333	0.00037737178400124304	0.00020691181618137146	0.0007422645118815019		0.00021035937277663437	7.666606325967917E-05	0.0001236450475132204	0.00016805707731781556	6.949500720120075E-05	0.00011326077067872308	9.362279753529111E-05	3.724536083887118E-05	8.058681844429121E-05	2.5067118461940285E-05	Calmodulin OS=Candidozyma auris OX=498019 GN=B9J08_002876 PE=3 SV=1
608	tr|A0A2H1A659|A0A2H1A659_CANAR	15	0.00034113153878679025	2.9127325606683818E-05	4.4590774059674436E-05	4.079765237587129E-05	4.3014308633902355E-05	1.1497489852013199E-05	3.7258060250360725E-05	9.23280584777478E-06	1.7043448602686945E-05	3.179651458469944E-05	1.2829921281963702E-05	1.7835624944041593E-05	2.383455406065378E-05	6.496614668013352E-06	1.2284298513975789E-05	3.492145504475008E-06	FAD/NAD(P)-binding domain-containing protein OS=Candidozyma auris OX=498019 GN=B9J08_000850 PE=3 SV=1
609	tr|A0A2H1A5I7|A0A2H1A5I7_CANAR	14	0.0012249963756741952	0.00012644149442050847	0.00011695448322479578	0.0002809388453670847	0.00011928389717205902		0.00015793984916691434	3.223366146504296E-05	1.7561266030685027E-05	0.00010705236830499706	3.751453316977658E-05	1.9228632372380663E-05	0.00010295951935775903	3.831804832342229E-05	3.188126137759502E-05	3.668851592117426E-05	Succinate--CoA ligase [ADP-forming] subunit alpha, mitochondrial OS=Candidozyma auris OX=498019 GN=B9J08_000650 PE=3 SV=1
610	tr|A0A2H0ZDD8|A0A2H0ZDD8_CANAR	15	0.0022311838780865365	0.00021121117501853585	0.00024646527457873065	0.0003868774848819474	0.0003354954441820964	2.551803838189395E-05	0.0002133927889949058	8.160636268729658E-05	4.802259930969999E-05	0.00020425136442583697	9.885577154803803E-05	6.523024111407841E-05	0.00013935314436404342	8.280156818995992E-05	7.365420544696665E-05	1.8448414962506546E-05	Sterol 24-C-methyltransferase OS=Candidozyma auris OX=498019 GN=B9J08_005340 PE=3 SV=1
612	tr|A0A2H1A0L0|A0A2H1A0L0_CANAR	15	0.002218486670699921	0.00021090613154340008	6.336718630974429E-05	0.00011116828647448174	0.00021608511859760597	5.122558808229186E-05	6.44893003376322E-05	0.00042805903972318	0.00011797408684894677	6.574508495817305E-05	0.00025791123756605325	0.0001194738912832252	0.0001834762364318613	0.00016550928864745367	8.061498278317373E-05	8.248121111269864E-05	5'/3'-nucleotidase SurE OS=Candidozyma auris OX=498019 GN=B9J08_00083 PE=3 SV=1
613	tr|A0A2H0ZTZ6|A0A2H0ZTZ6_CANAR	13	0.00043002139354345596	3.9376090242132333E-05	4.052962395785742E-05	9.156569062005662E-05	3.450779951095248E-05		4.575388215335678E-05	2.858086679560371E-06	1.4466894629796497E-05	4.6431621777593066E-05	2.0337224074374326E-05	2.395033908915358E-05	3.8155523469348715E-05		2.3861752186152107E-05	8.226865153121714E-06	RuvB-like helicase OS=Candidozyma auris OX=498019 GN=B9J08_003774 PE=3 SV=1
615	tr|A0AAW0VDG6|A0AAW0VDG6_CANAR	14	0.00025653269211857465	3.011573834409709E-05	1.8525973517769473E-05	3.7068803063881966E-05	1.708144718496642E-05		3.497909387136898E-05	5.329352312993389E-06	4.604875152893835E-06	3.962571020077461E-05	1.3767954628385944E-05	8.610057654532623E-06	3.0232279979772237E-05	4.5579250214208306E-06	6.412043991674986E-06	5.621437194042335E-06	Alanine--tRNA ligase OS=Candidozyma auris OX=498019 GN=ALA1 PE=3 SV=1
617	tr|A0A2H1A0B8|A0A2H1A0B8_CANAR	15	0.0005367215447107124	5.2147794396267694E-05	8.570268996018367E-05	4.406461126977764E-05	7.253012820377981E-05	1.208142486508944E-05	2.413742782750081E-05	7.798286174077117E-06	3.7090874524966304E-05	3.1749532350089124E-05	2.6306357170792595E-05	3.6120881153692824E-05	3.860689697063792E-05	5.6321570782465175E-06	4.971253606244893E-05	1.3039946703161951E-05	Pali-domain-containing protein OS=Candidozyma auris OX=498019 GN=B9J08_002180 PE=4 SV=1
618	tr|A0A2H0ZJS3|A0A2H0ZJS3_CANAR	12	0.00017420223058900794	1.550608722812086E-05	8.74016141804802E-06	3.0632624761704726E-05	8.055301728047866E-06		2.2298737637545506E-05		2.817109108921921E-06	1.797449878153593E-05	2.7901761935292856E-05	3.4758184480003674E-06	1.860392578758879E-05		1.4696555390062805E-05	3.4996483641382845E-06	UDP-N-acetylglucosamine diphosphorylase OS=Candidozyma auris OX=498019 GN=B9J08_004381 PE=3 SV=1
621	tr|A0A2H0ZIR0|A0A2H0ZIR0_CANAR	15	0.0005365366260827602	7.549402820490864E-05	4.6849315431404214E-05	8.180780204095196E-05	7.987618611215704E-05	7.520936788892567E-07	5.684645909974354E-05	1.2138967010970833E-05	1.273089469997676E-05	5.176326139768319E-05	2.299448326709328E-05	1.1281980448946613E-05	3.697415905455166E-05	5.566758211860932E-06	3.070690269892969E-05	1.0753334724692473E-05	Adenosylhomocysteinase OS=Candidozyma auris OX=498019 GN=B9J08_004352 PE=3 SV=1
622	tr|A0A2H0ZW29|A0A2H0ZW29_CANAR	15	0.0028867918661706895	0.00013773906590152355	0.00014186284876355998	0.00021384281050251943	0.00015818683815276095	7.585052174637667E-05	0.0007219501173270826	3.5528908824648536E-05	7.470825802261303E-05	0.00035078636091370323	6.719390970786647E-05	6.495074703481249E-05	0.00047030754491295297	0.0001616205765042075	0.0001457991205594964	6.646423729656546E-05	Small ribosomal subunit protein uS3 OS=Candidozyma auris OX=498019 GN=B9J08_001974 PE=3 SV=1
623	tr|A0A2H1A1B6|A0A2H1A1B6_CANAR	14	0.0015359621164067118	0.00021541271437410092	0.00017288274375812674	0.00016416184364449686	0.0002925270392504607		0.00011983132791631277	6.09025626601425E-05	7.09488775820409E-05	8.926459501805997E-05	6.623746592990212E-05	3.542660892351856E-05	0.00010666095061085641	4.2730939205603175E-05	7.881662032281171E-05	2.0157827210278673E-05	Small GTP-binding protein OS=Candidozyma auris OX=498019 GN=B9J08_002223 PE=3 SV=1
625	tr|A0A2H0ZYB3|A0A2H0ZYB3_CANAR	13	0.000610336115943835	2.5043146673313422E-05	2.071827476170994E-05	0.00013504760879534525	1.9425477129970575E-05		0.00011647762505886077	5.1499524106456E-06	6.411667814981286E-06	8.222118965640412E-05	6.232623289801706E-06	1.2203081467753706E-05	0.00011695468538157301		3.629108336352414E-05	2.815970013995152E-05	Acyl-coenzyme A oxidase OS=Candidozyma auris OX=498019 GN=B9J08_001741 PE=3 SV=1
627	tr|A0A2H0ZLX9|A0A2H0ZLX9_CANAR	14	0.0005446116917226586	6.761563227423168E-05	4.9963675289181245E-05	0.00010833970723455095	3.569624666377613E-05		7.730670175809815E-05	1.4525769187705795E-05	9.789563049887167E-06	4.913422649942415E-05	2.0791133506926873E-05	1.209590218564264E-05	5.377711299912283E-05	1.8768193495814942E-05	1.4978279856509741E-05	1.1829547721786315E-05	Elongation factor Tu OS=Candidozyma auris OX=498019 GN=B9J08_003238 PE=3 SV=1
628	tr|A0AAW0VJ12|A0AAW0VJ12_CANAR	15	0.005771352265891292	0.0004350036757142616	0.000373319166890074	0.00039929436979642646	0.0004963100057925361	0.00010251873198996777	0.00037554369946652213	0.0006403909760168319	0.00041073629680474493	0.0004007018993654604	0.0003325017445953951	0.00036973117498942035	0.00045275623841490193	0.00030844609031338034	0.00044139057643935773	0.00023270761930201106	Crh-like protein OS=Candidozyma auris OX=498019 GN=B9J08_00371 PE=3 SV=1
629	tr|A0AAW0VMM1|A0AAW0VMM1_CANAR	13	0.0004891878279421168	3.78407404882636E-05	4.463966735265174E-05	2.9357751603390542E-05	6.402046715375543E-05		7.122175810063519E-05	2.129470445149817E-05	4.290234681443816E-05	1.3429070088712696E-05	8.883774008202928E-06	4.879880653722896E-05	5.896590830510234E-05		4.304328345022725E-05	4.789549588009822E-06	Peptide transporter OS=Candidozyma auris OX=498019 GN=B9J08_01688 PE=3 SV=1
630	tr|A0A2H0ZC49|A0A2H0ZC49_CANAR	15	0.0023291580660110968	0.0002113135973555972	0.00023621659936383935	0.00030671739512006115	0.00028190143133500865	2.510513341824442E-05	0.0002674031827291657	9.555827603763499E-05	6.748797910371844E-05	0.00016379455377747755	8.585601524950672E-05	8.071493670733643E-05	0.00023165799869258042	0.0001340693403970083	9.466603868705268E-05	4.669558803686437E-05	Aconitate hydratase, mitochondrial OS=Candidozyma auris OX=498019 GN=B9J08_004914 PE=3 SV=1
631	tr|A0AAW0VFV0|A0AAW0VFV0_CANAR	15	0.08307710044170138	0.005346741721123511	0.005848498267873474	0.004860696861512859	0.0070232445639949	0.005915528042447729	0.008421311371307211	0.0041233449304629	0.0052225135801148995	0.006036823078142808	0.003725688549526841	0.005242111513283967	0.00769439994929054	0.0037473494882231937	0.007467045708763381	0.002401802815633161	1,3-beta-glucanosyltransferase OS=Candidozyma auris OX=498019 GN=B9J08_02342 PE=3 SV=1
632	tr|A0AAW0VGV3|A0AAW0VGV3_CANAR	15	0.001553857485467076	0.0001576785140499976	0.00012573971337176494	0.0001341521145940696	0.00020841412109900913	0.00015566532791679724	0.0001636911342478348	6.494279129872662E-05	6.400395526840182E-05	0.00010869513304961385	5.307141461532729E-05	6.010570475155102E-05	8.97505686097976E-05	5.515743025114491E-05	6.735452490444258E-05	4.5435037438596874E-05	Iron transport multicopper oxidase FET3 OS=Candidozyma auris OX=498019 GN=B9J08_02475 PE=3 SV=1
633	tr|A0A2H0ZM53|A0A2H0ZM53_CANAR	15	0.00952321064444115	0.0007942430295775544	0.0006910841040469543	0.0017091722177250744	0.0008779862307223156	0.00043106774407704183	0.0010161263407142994	0.00038356357347980554	0.0003012429695551019	0.0009316028331535011	0.0003547686757822191	0.0002166039191446045	0.0008740209349283593	0.0003792522827238329	0.000309510471809242	0.0002529653170012449	Glyceraldehyde-3-phosphate dehydrogenase OS=Candidozyma auris OX=498019 GN=B9J08_003306 PE=3 SV=1
634	tr|A0A2H0ZR79|A0A2H0ZR79_CANAR	15	0.014615750195571582	0.0012009272745163275	0.0011584898183282211	0.0023715379998776823	0.0011376512381419963	0.0008781000155974116	0.0018571705435857962	0.0004883939557226109	0.0005941569185548962	0.0013201407162074647	0.00035327069693265724	0.0004707371289310406	0.0012304103847940323	0.0004366962007854911	0.0006952360566938079	0.00042283124690214866	Elongation factor 2 OS=Candidozyma auris OX=498019 GN=B9J08_002772 PE=4 SV=1
635	tr|A0A2H1A599|A0A2H1A599_CANAR	14	0.003028508381372917	0.00024474936947804077	0.000256688086488957	0.0005534972222632093	0.00024112957828283983		0.0005435587123808299	9.308448542785803E-05	6.94236728182643E-05	0.00031060112387580813	4.02038770327688E-05	4.433310519144133E-05	0.00034817849716283156	0.00014375456288460167	6.771683039228385E-05	7.158925769318285E-05	Large ribosomal subunit protein uL23 OS=Candidozyma auris OX=498019 GN=B9J08_000554 PE=3 SV=1
636	tr|A0A2H0ZKS1|A0A2H0ZKS1_CANAR	15	0.002903115956816331	0.0006275846047541863	0.0002879001720226446	0.0004468873543822556	0.0002967801934320925	3.906245930164906E-05	0.00023919618163600274	9.077107412026535E-05	9.676646574905479E-05	0.00020739506859073512	9.707754974103447E-05	8.16801400159307E-05	0.00015601829698988498	6.389960156439527E-05	0.00011371990310085687	5.837689141534277E-05	Endoplasmic reticulum chaperone BiP OS=Candidozyma auris OX=498019 GN=B9J08_002819 PE=3 SV=1
637	tr|A0AAW0VDL6|A0AAW0VDL6_CANAR	15	0.003756755868276124	0.0003075513029145334	0.00040417343678397495	0.0003518968273228876	0.0003919079122268079	9.517169663411561E-05	0.00020009422919031668	0.000583071601290399	0.00026518013738828283	0.0003791563673555016	0.00021321293214919163	0.0001466563492188214	0.00018422623880302443	3.8938403626663504E-05	0.00017000419593527928	2.5514237436324372E-05	Uncharacterized protein OS=Candidozyma auris OX=498019 GN=B9J08_03307 PE=4 SV=1
638	tr|A0A2H0ZQV0|A0A2H0ZQV0_CANAR	15	0.0057408856970939896	0.0003766003005175955	0.00041400831151482305	0.0009568400982488187	0.0003533764168176511	6.734668424302845E-05	0.0011041869793527352	7.289939815311393E-05	0.00010085135562927919	0.0006498927643034901	0.00012504843580319916	6.532683856865407E-05	0.0009200464092153555	0.00020810587999873985	0.00011976994057842108	0.00020658588414908488	Citrate synthase OS=Candidozyma auris OX=498019 GN=B9J08_002652 PE=3 SV=1
639	tr|A0AAW0VIU0|A0AAW0VIU0_CANAR	15	0.008559931991528854	0.0007216749067799819	0.0007667492421625053	0.0006745088364340201	0.0008489095027002735	8.058940105544628E-05	0.001229522773643474	0.0004949917522203787	0.0008580130674968976	0.0004096988774814503	0.00020310765758278803	0.0006884524972311368	0.0006894737056977962	0.00028106775650022024	0.000481576861853663	0.00013159515268882304	Copper transport protein OS=Candidozyma auris OX=498019 GN=B9J08_00326 PE=3 SV=1
640	tr|A0A2H0ZCP2|A0A2H0ZCP2_CANAR	14	0.005451895938936582	0.0009296960286138596	0.0003786549458930831	0.0004222875495659706	0.0011264775964349523		0.00038095397303210737	9.568317242686976E-05	0.0002840369174775659	0.00042105602197139405	0.00016358438360103924	0.0003080267693216608	0.000446523523937096	0.00014009957805209876	0.00032272925072300215	3.208622788588262E-05	Sulfhydryl oxidase OS=Candidozyma auris OX=498019 GN=B9J08_005093 PE=4 SV=1
641	tr|A0A2H1A7X9|A0A2H1A7X9_CANAR	15	0.0031657940492732317	0.0003182225054232452	0.000534317255442188	0.00035419415280865766	0.0004506782927488295	0.000133576661295203	0.0002551645089248852	0.00012721230553209103	0.0001738224138452544	0.00020080093118035128	0.00012526200166672135	0.00011490378937745531	0.00016606986463691165	5.810030739792532E-05	0.00010963999609284872	4.3829062900664213E-05	Pal1 cell morphology protein OS=Candidozyma auris OX=498019 GN=B9J08_000457 PE=4 SV=1
642	tr|A0AAW0VCG4|A0AAW0VCG4_CANAR	13	0.00048097397100022585	6.986035042919854E-05	8.39991977400533E-05	7.362148561795808E-05	5.1020765530279625E-05		6.143284201913235E-05	4.240094839951987E-05	8.698138963348738E-06	1.527265020583594E-05	1.9682439346216138E-05	1.8871356756954137E-05	1.0427370003065979E-05		1.5671564466058472E-05	1.0014861522604757E-05	Protein BOI2 OS=Candidozyma auris OX=498019 GN=B9J08_04229 PE=4 SV=1
643	tr|A0AAW0VC51|A0AAW0VC51_CANAR	14	0.0013284341088808298	7.537626007152002E-05	5.474064665971499E-05	5.865154234415778E-05	7.298718774353672E-05		7.354392751380167E-05	0.00016336069964787922	0.00011319276930580187	0.000134036018090239	0.0001336187467118209	0.00010502670248252527	0.00014169227724000836	3.225114803031048E-05	6.66439808961472E-05	0.00010331220214336628	Uncharacterized protein OS=Candidozyma auris OX=498019 GN=B9J08_04242 PE=3 SV=1
644	tr|A0A2H0ZFY1|A0A2H0ZFY1_CANAR	14	0.001146593701766308	0.0001353958854932216	0.00014176703641261492	0.00018522071149788596	0.00014370698053331246		0.00015457904642166053	2.8832445045472146E-05	2.7095436812290055E-05	6.915740204868417E-05	2.3675371704090372E-05	2.9492789588991807E-05	0.00011768366741376372	2.6877952263339587E-05	4.349734346922103E-05	1.9611633061759568E-05	P/Homo B domain-containing protein OS=Candidozyma auris OX=498019 GN=B9J08_004549 PE=3 SV=1
645	tr|A0AAW0VE55|A0AAW0VE55_CANAR	14	0.0003003646531241123	3.530422569686021E-05	3.277635701385526E-05	9.21082337534439E-05	2.2276244599100273E-05		3.508483665043726E-05	5.6443414463491335E-06	3.7399353780200376E-06	2.4071794934061726E-05	9.161448491851004E-06	2.910785151122995E-06	1.5030818303435844E-05	1.0531827695488907E-05	4.206154999897123E-06	7.5176490101886126E-06	J domain-containing protein OS=Candidozyma auris OX=498019 GN=B9J08_03635 PE=4 SV=1
647	tr|A0A5Q7YDP5|A0A5Q7YDP5_CANAR	14	0.0012219838430455854	0.00014422022424527702	9.973731187279805E-05	0.000165017645989145	0.0001515116890019603		0.0001337964095708726	3.197678009863156E-05	3.878018008886498E-05	0.00011162506618329458	6.355639218820289E-05	3.3198969772331635E-05	0.00012550015939079463	3.387122474491465E-05	5.1872448975298936E-05	3.731934092319837E-05	Small ribosomal subunit protein uS10 OS=Candidozyma auris OX=498019 GN=B9J08_000107 PE=3 SV=1
648	tr|A0A2H0ZC96|A0A2H0ZC96_CANAR	15	0.003184341537598303	0.0002137821867070704	0.00020527793298837923	0.00042397021468986167	0.0002279547489660346	7.05069812552374E-05	0.000520032738892666	8.708734016285436E-05	8.959774624284369E-05	0.0003579268298787227	8.784662494387181E-05	8.516579173775014E-05	0.00037192782449057074	0.0001186005927482599	0.0001884558005720908	0.0001362081833220893	Small ribosomal subunit protein eS1 OS=Candidozyma auris OX=498019 GN=RPS1 PE=3 SV=1
649	tr|A0A2H0ZD81|A0A2H0ZD81_CANAR	14	0.0021686736901680684	0.00013782183127389222	0.00010599765239009517	0.00027172702785237555	0.0001284166159084364		0.0004602270328200834	4.074653593107729E-05	4.459597294318183E-05	0.0002080644283158838	8.420775943086973E-05	4.2364692460564505E-05	0.00031143099219806976	0.00018068897378571496	6.35102700042776E-05	8.8873904853546E-05	60S ribosomal protein L6 OS=Candidozyma auris OX=498019 GN=B9J08_004958 PE=3 SV=1
651	tr|A0A2H0ZNZ0|A0A2H0ZNZ0_CANAR	12	0.0004701346603355669	4.980707158044026E-05	4.006017730585654E-05	7.201216986562732E-05	5.150522876721301E-05		7.024717197434435E-05		1.590675689451116E-05	4.389580585236908E-05	1.822953326490531E-05	1.1492114221360663E-05	4.264798889023701E-05	2.9535047619037766E-05	2.4795594099664594E-05		60S ribosomal protein L31-A OS=Candidozyma auris OX=498019 GN=B9J08_003634 PE=3 SV=1
652	tr|A0A2H0ZM29|A0A2H0ZM29_CANAR	15	0.003803965055499087	0.00023657008268624033	0.00020692917406393656	0.0005421180808876009	0.0002283309224281915	9.698583680124893E-05	0.0005841289281309512	0.00010315319835182031	0.00010186846297558415	0.0004561998996289489	7.206147722095871E-05	0.00010886249587602015	0.0005674172736641252	0.0001372721846230571	0.00018735892169578487	0.0001747081164646183	40S ribosomal protein S8 OS=Candidozyma auris OX=498019 GN=B9J08_002961 PE=3 SV=1
653	tr|A0A2H1A6Z0|A0A2H1A6Z0_CANAR	15	0.0030152947676025292	0.00020299904104989817	0.00020035329875160758	0.00035188425314490587	0.00019456322851968224	0.00010434675921239644	0.00036873112575980054	6.657544500004696E-05	0.00013817955873076613	0.0004289788891831884	0.0001537165501675588	0.00011319138201756376	0.00037521600608697494	8.974367222490393E-05	0.00017557892092222806	5.123663683100727E-05	GTP-binding nuclear protein OS=Candidozyma auris OX=498019 GN=B9J08_000082 PE=3 SV=1
657	tr|A0A2H1A2S6|A0A2H1A2S6_CANAR	15	0.0036327220560458213	0.0001318511197947371	0.000205320725977781	0.0005683332568601862	0.00023338634744912143	5.337160798819369E-05	0.0006785668096264371	2.7386872770838834E-05	6.968301258044799E-05	0.0005280913184137412	6.4088412369884E-05	8.583496473498135E-05	0.0004931216155213178	0.00020878734169425475	0.00017596069517401077	0.00010893795508988835	40S ribosomal protein S9-A OS=Candidozyma auris OX=498019 GN=B9J08_000203 PE=3 SV=1
663	tr|A0A2H0ZMS2|A0A2H0ZMS2_CANAR	9	8.641001562985477E-05	8.430871024183366E-06	1.025526701211986E-05	2.8767386575350684E-05	7.0176803085301155E-06		1.0070749815109267E-05	2.267148944182737E-06		1.3082243963286021E-05	1.2002848432243512E-06		5.318383143868367E-06				V-type proton ATPase subunit OS=Candidozyma auris OX=498019 GN=B9J08_003537 PE=3 SV=1
666	tr|A0AAW0VDT4|A0AAW0VDT4_CANAR	12	0.00020632692442985323	1.134325023515034E-05	1.9897860339474277E-05	4.244984565387437E-05	1.5360525116236835E-05		4.402268079430695E-05		4.812393344433758E-06	2.9372507112395444E-05	4.980956826620433E-06	4.37944754256491E-06	1.6770254320703806E-05		9.882363832617755E-06	3.05483931147438E-06	T-complex protein 1 subunit delta OS=Candidozyma auris OX=498019 GN=B9J08_03285 PE=3 SV=1
670	tr|A0A2H0ZMZ0|A0A2H0ZMZ0_CANAR	12	0.00015812629254293266	6.92465752026634E-06	6.513207806471167E-06	3.71146556358523E-05	5.859131291984901E-06		4.303662061308592E-05	2.673130496814555E-06	6.765167658390166E-06	2.4122509974572744E-05	3.170431755829243E-06		1.585635027767701E-05		2.182498097880478E-06	3.90793141410786E-06	CBS domain-containing protein OS=Candidozyma auris OX=498019 GN=B9J08_003611 PE=3 SV=1
675	tr|A0A2H1A4V0|A0A2H1A4V0_CANAR	11	7.715309364391433E-05	4.228206687731308E-06	3.658893523321358E-06	1.8248070438853774E-05	5.341070921553476E-06		9.396329159208366E-06	1.9356242137671584E-06		4.308680404171421E-06	2.1544831800329477E-05		5.400838420458761E-06		2.2771866254728854E-06	8.133614490463408E-07	Eukaryotic translation initiation factor 2A OS=Candidozyma auris OX=498019 GN=B9J08_000965 PE=3 SV=1
686	tr|A0A2H0ZPA4|A0A2H0ZPA4_CANAR	4	3.938282978600516E-05	1.8359235062857944E-06		1.7609535988629182E-05	1.2898388247797372E-05		7.038982043292814E-06										NADH-ubiquinone oxidoreductase OS=Candidozyma auris OX=498019 GN=B9J08_004091 PE=3 SV=1
689	tr|A0A2H0ZXD6|A0A2H0ZXD6_CANAR	13	0.00040520245972347095	3.678307724953987E-05	3.4612759030235806E-05	4.091756517117224E-05	4.281116994534547E-05		3.619096229681144E-05	2.372353182817408E-05	2.409616825298379E-05	3.169962670543674E-05	1.4054579302038332E-05	2.6073407554513625E-05	3.664388691889536E-05		3.987612297200221E-05	1.7719602496321975E-05	Amino acid permease/ SLC12A domain-containing protein OS=Candidozyma auris OX=498019 GN=B9J08_002443 PE=3 SV=1
690	tr|A0A2H0ZFY7|A0A2H0ZFY7_CANAR	13	0.00019515419112165397	2.7250668732041075E-05	2.478657836778753E-05	2.3568411553229035E-05	2.170121866768845E-05		1.4007174879388778E-05		5.409538762905593E-06	9.286699233600509E-06	6.515082542597269E-06	7.861674064045991E-06	1.7033560475285833E-05	1.4808041891512441E-05	1.7606593392714354E-05	5.318948558857119E-06	2-dehydropantolactone reductase OS=Candidozyma auris OX=498019 GN=B9J08_004583 PE=4 SV=1
691	tr|A0A2H1A6I6|A0A2H1A6I6_CANAR	15	0.0016832589621831697	0.0011860324143197797	4.6281384189857485E-05	9.800805069985135E-05	4.8633040239557814E-05	1.0615661840759661E-05	6.572886700153562E-05	1.1939653772760094E-05	1.5340062131422957E-05	4.949957288008994E-05	1.8944746955697775E-05	1.911870839330972E-05	5.813368804118812E-05	2.4766504003849882E-05	1.8640373609832617E-05	1.1576234103677084E-05	Isocitrate dehydrogenase [NADP] OS=Candidozyma auris OX=498019 GN=B9J08_000980 PE=3 SV=1
693	tr|A0A2H0ZUN3|A0A2H0ZUN3_CANAR	14	0.00041614469704454293	3.476699824698622E-05	2.8384163220644697E-05	6.762789942469166E-05	4.8548801475197025E-05		6.306797076198037E-05	2.789879007240233E-06	5.834879970423211E-06	4.6638145520892025E-05	8.536052447289071E-06	1.0465847076270515E-05	5.67919589737334E-05	3.971855630646679E-06	2.335438869815777E-05	1.5365856590389978E-05	Eukaryotic translation initiation factor 3 subunit A OS=Candidozyma auris OX=498019 GN=TIF32 PE=3 SV=1
694	tr|A0AAW0VDT9|A0AAW0VDT9_CANAR	13	0.00028658370668150723	1.823179888902797E-05	6.324393291820611E-05	2.0452521824438582E-05	3.9966656140443224E-05		4.634636851341881E-05	8.017272908709165E-06		1.3167837575337062E-05	1.061666194914666E-05	5.922035284356023E-06	2.646187685215825E-05	1.1834416980382312E-05	2.032287614860238E-05	1.9994506972807138E-06	Phosphoglycerate mutase OS=Candidozyma auris OX=498019 GN=B9J08_03481 PE=3 SV=1
695	tr|A0A5C1DXC8|A0A5C1DXC8_CANAR	15	0.0009265299864807501	7.794544838499286E-05	8.043760756943109E-05	8.490606264583834E-05	0.00010508765276141054	5.480286220218432E-05	8.138233740249937E-05	1.0583808098127529E-05	4.630380097527247E-05	7.368833616567047E-05	4.295413562176053E-05	5.344839123760565E-05	9.06086755813905E-05	1.7641416048082415E-05	8.04453379942013E-05	2.62941137922827E-05	Ras-related protein SEC4 OS=Candidozyma auris OX=498019 GN=B9J08_001177 PE=3 SV=1
696	tr|A0A2H1A7M8|A0A2H1A7M8_CANAR	5	4.9165655535892646E-05	8.394516776057566E-06	1.2117168875674073E-05	1.1591559681287575E-05	1.1348041646510942E-05		5.714368556362491E-06										Uncharacterized protein OS=Candidozyma auris OX=498019 GN=B9J08_000336 PE=4 SV=1
697	tr|A0A2H0ZW31|A0A2H0ZW31_CANAR	11	0.00010391060572533111	1.08734385862141E-05	1.2967952649427065E-05	1.7770599203078984E-05	1.8560232996080293E-05		1.2012269082723359E-05		2.835016514207131E-06	1.4154176953625118E-05	1.7134695504187685E-06		1.0041739956078516E-05	1.9424852234222962E-06		1.0392250100554777E-06	Eukaryotic translation initiation factor 3 subunit I OS=Candidozyma auris OX=498019 GN=TIF34 PE=3 SV=1
699	tr|A0AAW0VGL0|A0AAW0VGL0_CANAR	12	0.00010523627339897291	9.720031168781486E-06	1.094511759100373E-05	1.0365924855597955E-05	1.3719545554581767E-05		8.333019740494254E-06	1.4854855550464687E-06	2.6227895623810633E-06	1.8190128228244585E-05		1.0652917455015482E-05	8.153125999581192E-06		9.828127970966169E-06	1.2200597172787785E-06	Lethal giant larvae (Lgl)-like C-terminal domain-containing protein OS=Candidozyma auris OX=498019 GN=B9J08_02478 PE=3 SV=1
701	tr|A0AAW0V8A2|A0AAW0V8A2_CANAR	10	0.00010320711327661613	2.5289034274292234E-05	6.493671966313822E-06	2.525338299619714E-05	2.2407139914551266E-05		4.513196957806736E-06	2.60015934669515E-06	2.2689872290180417E-06	6.580100782203769E-06		1.966461954525172E-06	5.83497785501279E-06				Branched-chain-amino-acid aminotransferase OS=Candidozyma auris OX=498019 GN=B9J08_05463 PE=3 SV=1
703	tr|A0A5Q7YFI1|A0A5Q7YFI1_CANAR	14	0.0008975056624070281	0.00018082828013950966	6.695965797653066E-05	0.0001239895565316088	9.223903785883277E-06	1.7488501244553574E-05	0.00021721138267278038	2.0146286582851878E-05	3.752655080591711E-05	0.00010321702472894666	7.220526317706601E-06		3.462855746896504E-05	3.2277381812121324E-05	1.555144290196889E-05	3.1236609437684045E-05	40S ribosomal protein S23 OS=Candidozyma auris OX=498019 GN=B9J08_003677 PE=3 SV=1
706	tr|A0AAW0VLZ7|A0AAW0VLZ7_CANAR	11	6.0782446372001836E-05	6.151961755480746E-06	2.041879404927673E-06	8.137315040959412E-06	4.2300668177102276E-06		3.5007435582349644E-06		1.8288643457413488E-06	4.5735445489654225E-06	2.6173173000131387E-06		6.8259604306692155E-06		2.9813559057520297E-06	1.789343726354766E-05	Saccharopine dehydrogenase [NAD(+), L-lysine-forming] OS=Candidozyma auris OX=498019 GN=B9J08_01066 PE=3 SV=1
708	tr|A0A2H0ZMI5|A0A2H0ZMI5_CANAR	13	0.0004694338473450739	4.93652183491177E-05	4.805278100787938E-05	5.991200890659336E-05	7.637388319517629E-05		5.394045044037545E-05	2.001000448234585E-05	1.3956100010233749E-05	3.978536353389109E-05	9.61226118295023E-06	1.457868473686878E-05	4.011881838169846E-05	1.8993892622758968E-05	2.4734380495184436E-05		Glutathione peroxidase OS=Candidozyma auris OX=498019 GN=B9J08_003442 PE=3 SV=1
711	tr|A0AAW0VB78|A0AAW0VB78_CANAR	9	5.9606066632963895E-05	9.20793835899281E-06	3.1891825385995366E-06	2.8038573950294723E-05	7.653461140000767E-06		4.6281507929437305E-06		7.621940204502127E-07	3.7061597370334804E-06		1.1475895557506818E-06	1.2728165388979544E-06				Cystathionine beta-synthase OS=Candidozyma auris OX=498019 GN=B9J08_04577 PE=3 SV=1
712	tr|A0A2H0ZM31|A0A2H0ZM31_CANAR	13	0.0004462740092584651	1.232827292948812E-05	6.749199103492387E-06	2.7138424986315586E-05	9.803938671467649E-06		3.921015343438023E-05	2.2255101522311E-06	2.101427960420285E-06	1.5741695105917057E-05	3.01648120130457E-06	2.024769752338187E-06	2.3474080766039045E-05		0.00029869683014290205	3.763225052168831E-06	Eukaryotic translation initiation factor 3 subunit C OS=Candidozyma auris OX=498019 GN=NIP1 PE=3 SV=1
713	tr|A0AAW0VI65|A0AAW0VI65_CANAR	12	0.0002556740987269725	2.7282545707240898E-05	2.838673220427638E-05	8.041945061225044E-05	1.8567570762613628E-05		3.757325694961006E-05		2.700267322635316E-06	2.346587160933385E-05	5.937546333594361E-06	2.6658946686529285E-06	1.6457667281077407E-05		7.61170902305339E-06	4.605586252633869E-06	K Homology domain-containing protein OS=Candidozyma auris OX=498019 GN=B9J08_00037 PE=4 SV=1
723	tr|A0A2H0ZI51|A0A2H0ZI51_CANAR	14	0.00022853785617848392	2.5998066691165727E-05	1.473184489629337E-05	4.306885537547402E-05	1.8909138273848956E-05		3.442733426078502E-05	2.8936828500239865E-06	8.284937685990688E-06	2.2492589064239096E-05	5.330062813125187E-06	6.358396734085244E-06	2.490613438435786E-05	5.6717651796752086E-06	1.252363458626076E-05	2.941413383158785E-06	JAB1/MPN/MOV34 metalloenzyme domain-containing protein OS=Candidozyma auris OX=498019 GN=B9J08_004843 PE=4 SV=1
724	tr|A0A5Q7YC46|A0A5Q7YC46_CANAR	6	0.0001816354893615547	4.9566657879750384E-05		1.9862040953888007E-06	4.922699780938533E-05		1.7809367238038964E-06					7.513530803958706E-05	3.939384813639239E-06				10 kDa heat shock protein, mitochondrial OS=Candidozyma auris OX=498019 GN=B9J08_002967 PE=3 SV=1
725	tr|A0A2H0ZFJ2|A0A2H0ZFJ2_CANAR	15	0.0007381286612138277	5.148068073029647E-05	5.372920228421135E-05	4.183831303978482E-05	5.0644792827809E-05	0.0001353401084898109	7.023707162479333E-05	9.478185580518128E-05	4.2501295550238144E-05	2.1770927456698643E-05	1.5146696787910687E-05	4.5401041826740586E-05	4.910589754722096E-05	4.836714330267766E-06	5.3209570979784034E-05	8.104491933079842E-06	Major facilitator superfamily (MFS) profile domain-containing protein OS=Candidozyma auris OX=498019 GN=B9J08_005568 PE=3 SV=1
728	tr|A0AAW0VMF9|A0AAW0VMF9_CANAR	15	0.0028362724333086653	0.00019447255420052995	0.0002764163939087401	0.0007699521444776736	0.00016510172448292636	5.528045160760421E-05	0.00047482633978814697	1.6513378600448734E-05	4.8235078336487845E-05	0.00028057381551377397	2.1632111332976698E-05	3.9480140714682034E-05	0.0003338619015513762	2.159552705771419E-05	6.87134567891994E-05	6.961741494638564E-05	Isocitrate lyase OS=Candidozyma auris OX=498019 GN=B9J08_01235 PE=3 SV=1
730	tr|A0A2H0ZXJ1|A0A2H0ZXJ1_CANAR	14	0.0010914250837959084	0.00011659629591518916	7.691775718752558E-05	0.00014943035164787581	0.00015706259394760792		0.00011249762822896263	5.522802809297339E-05	5.306805108080173E-05	7.168602926068997E-05	3.669966512460772E-05	4.5882407233233475E-05	8.756863131223532E-05	1.2783227373826636E-05	7.569608454448914E-05	4.0308332845889835E-05	Peptidyl-prolyl cis-trans isomerase OS=Candidozyma auris OX=498019 GN=B9J08_002142 PE=3 SV=1
731	tr|A0A2H1A8X8|A0A2H1A8X8_CANAR	11	0.00021189867925071836	2.622753636638139E-05	9.830955172220351E-06	3.4598903830551516E-05	1.6129063309248676E-05		2.4782476493386676E-05		5.205277379871934E-06	2.6004184946779548E-05	2.6432582781246916E-05		2.532407237187779E-05		5.209145990126189E-06	1.2154480609027381E-05	Chorismate synthase OS=Candidozyma auris OX=498019 GN=B9J08_000465 PE=3 SV=1
732	tr|A0A2H1A7M6|A0A2H1A7M6_CANAR	10	0.0002702463696988689	4.722179000011796E-05	6.31327149258685E-05	5.286074373147494E-05	4.256729711644348E-05		2.9893094305577978E-05		5.2472629855068506E-06	1.0782931377967165E-05	2.4929618785149415E-06	7.35272558727859E-06	8.694847790118429E-06				Exocyst complex component Sec3 PIP2-binding N-terminal domain-containing protein OS=Candidozyma auris OX=498019 GN=B9J08_000338 PE=3 SV=1
733	tr|A0AAW0VBQ2|A0AAW0VBQ2_CANAR	12	0.0005095351407131964	5.114809409894827E-05	3.6435903108581454E-05	9.970697589979252E-05	6.629349843570861E-05		9.294429140187592E-05	9.870938655502079E-06	2.748347092546349E-05	4.184641553829594E-05	1.0199202985112353E-05		3.9352472133197615E-05		2.6865566593150504E-05	7.38831093756766E-06	Peptide hydrolase OS=Candidozyma auris OX=498019 GN=B9J08_04067 PE=3 SV=1
734	tr|A0A2H0ZXY4|A0A2H0ZXY4_CANAR	15	0.004517718005506864	0.0003118577486253599	0.0007999616283901557	0.00036356782337311694	0.00033485335447748456	0.0013237066973605558	0.0002341036895047881	6.676093415932976E-05	0.00017091819771253804	0.00019075221769567898	0.00011648299467231385	0.00016329744688658147	0.00018255058188878777	4.721543119012492E-05	0.00016470060971777753	4.698864985227001E-05	GH16 domain-containing protein OS=Candidozyma auris OX=498019 GN=B9J08_002262 PE=3 SV=1
736	tr|A0AAW0VK85|A0AAW0VK85_CANAR	15	0.0023552813312295163	0.0002816288968506716	0.0003560084300152593	0.0002726455325887352	0.00027456649551325105	2.217245881613939E-05	0.0002835076008409535	4.273497145745254E-05	0.00010793669377963103	0.0001616956891415451	8.19574606414541E-05	7.959939886071228E-05	0.0001534632041660919	7.951228179696302E-05	0.00012241083634806314	3.5441380412593084E-05	Uncharacterized protein OS=Candidozyma auris OX=498019 GN=B9J08_00937 PE=4 SV=1
737	tr|A0A2H0ZT83|A0A2H0ZT83_CANAR	14	0.0001668196431141955	2.603772793008677E-05	1.5116783551368363E-05	5.316170783989351E-05	1.561315106746039E-05		1.3969137700442538E-05	4.4411202652877784E-06	2.6679916445283583E-06	9.892244485262835E-06	3.482996193184771E-06	2.1032431336002458E-06	1.1915161346858885E-05	3.3731303259637835E-06	3.3956828226987057E-06	1.6495648075585875E-06	Malate dehydrogenase OS=Candidozyma auris OX=498019 GN=B9J08_003466 PE=3 SV=1
738	tr|A0A2H1A3H0|A0A2H1A3H0_CANAR	15	0.003215422323366685	0.00045709967069691053	0.00025759732909602645	0.00044043457374206473	0.00033592264071851996	0.00012812437367556686	0.0003744178900680702	8.610165335536176E-05	0.00011270143487328893	0.000276678821592931	7.522735494523896E-05	9.099463208442293E-05	0.00024181371256451603	5.574751074046157E-05	0.00015225140945570627	0.0001303093157575984	Actin OS=Candidozyma auris OX=498019 GN=B9J08_000486 PE=3 SV=1
739	tr|A0AAW0VJ68|A0AAW0VJ68_CANAR	14	0.0008404154067366722	0.00010518798554377714	6.322146463692579E-05	0.0003005054563252253	9.45487479354683E-05		7.664982476589483E-05	1.0300357851347633E-05	5.1752905424179845E-06	6.918621015128439E-05	2.008977621612752E-05	6.81689722706111E-06	5.227622993659101E-05	1.1655162782531965E-05	1.374871745208225E-05	1.1053285369937032E-05	Heat shock protein SSC1, mitochondrial OS=Candidozyma auris OX=498019 GN=B9J08_00434 PE=3 SV=1
740	tr|A0A2H0ZFX0|A0A2H0ZFX0_CANAR	14	0.0010167160349736628	9.511255101720174E-05	8.691877742408395E-05	0.0001259317931286108	0.00012185646190593378		0.00014421642759364866	1.1194732453641948E-05	2.828817486746913E-05	0.00011823942251522613	2.2996717778573328E-05	2.7750088487034808E-05	8.862666295330978E-05	3.395545781430729E-05	7.956341616276694E-05	3.206535087185464E-05	Glutamine synthetase OS=Candidozyma auris OX=498019 GN=B9J08_004561 PE=3 SV=1
741	tr|A0A2H1A326|A0A2H1A326_CANAR	13	0.0005344801372672107	6.62642886223513E-05	4.2339146640676865E-05	0.00015042603908978675	7.344273154766226E-05		6.666701378513704E-05	6.387750444543594E-06	1.3045615331264627E-05	6.615049643384146E-05	7.124387675686046E-06	3.5949292226808345E-06	2.999598810610568E-05		5.678504342888639E-06	3.363246024585735E-06	Complex III subunit 7 OS=Candidozyma auris OX=498019 GN=B9J08_001429 PE=3 SV=1
742	tr|A0AAW0VBJ1|A0AAW0VBJ1_CANAR	14	0.0002503075259793129	2.4602342920804877E-05	2.4886215282788753E-05	5.1474440608985694E-05	2.37812496252416E-05		4.0295651809982005E-05	7.3425512617181255E-06	4.860761488101073E-06	2.2271091497555315E-05	4.171492898889734E-06	2.869535304663953E-06	3.233220709544289E-05	3.794151991785153E-06	4.54760326952313E-06	3.078230923830658E-06	Serine--tRNA ligase, cytoplasmic OS=Candidozyma auris OX=498019 GN=B9J08_03940 PE=3 SV=1
743	tr|A0A2H0ZGE3|A0A2H0ZGE3_CANAR	15	0.0012707175468407242	7.605951230558447E-05	4.71840019581083E-05	0.0001219348789812473	7.981271593734134E-05	3.9954363259037926E-05	0.000250157887839925	1.6794610332393446E-05	1.968642936950699E-05	0.0001426546142922608	3.501922748302441E-05	2.6744247785022125E-05	0.00021801638028986882	6.497231299580335E-05	7.340340195854439E-05	5.8322962053055365E-05	Acetyltransferase component of pyruvate dehydrogenase complex OS=Candidozyma auris OX=498019 GN=B9J08_004737 PE=3 SV=1
744	tr|A0A2H0ZYS2|A0A2H0ZYS2_CANAR	15	0.0024739469135212707	0.0001239279171588675	0.0001374927061015545	0.00027928463537628135	0.00014475400754413215	5.0688848174429826E-05	0.0005463716994959435	6.057025178933487E-05	6.23454431818348E-05	0.00027174480833834264	7.282077393714557E-05	4.308498260324277E-05	0.0002892407425810734	0.00021538061785042828	0.0001118786860500074	6.436079333865183E-05	40S ribosomal protein S13 OS=Candidozyma auris OX=498019 GN=B9J08_001870 PE=3 SV=1
745	tr|A0A2H0ZVW8|A0A2H0ZVW8_CANAR	13	0.00014646806727834391	1.0710286156774758E-05	1.825500769760821E-05	2.382630857550321E-05	1.1866122092910993E-05		2.0059923220781086E-05	9.366676229450972E-06	8.031088116474674E-06	1.40210260099063E-05	2.4183850578684145E-06	5.950968019664523E-06	1.5441462672492437E-05		4.0118524791862555E-06	2.5089609497220847E-06	Phosphotransferase OS=Candidozyma auris OX=498019 GN=B9J08_002566 PE=3 SV=1
749	tr|A0A2H0ZGB4|A0A2H0ZGB4_CANAR	12	0.0003161180319302507	1.7281673252808036E-05	1.8551605531303612E-05	7.28173385019536E-05	1.3788049778530794E-05		8.032350337131002E-05	4.715136827363112E-06		3.252943850961503E-05	2.330316159752699E-06	1.6053868619021157E-06	5.514527475708666E-05		9.276561977021465E-06	7.753746401603622E-06	Acetyl-CoA hydrolase OS=Candidozyma auris OX=498019 GN=B9J08_004702 PE=3 SV=1
750	tr|A0A2H0ZDC7|A0A2H0ZDC7_CANAR	12	0.0002454262825366363	3.077724220604807E-05	2.8383981491899045E-05	5.928774414746196E-05	3.41235956613446E-05		2.1888267240222784E-05	4.834203785724658E-06	1.0551192422422981E-05	1.0784922917777235E-05	1.0516776857171788E-05		1.8736101109326323E-05		1.3172508928453191E-05	2.3697457687836926E-06	Dolichyl-diphosphooligosaccharide--protein glycosyltransferase subunit WBP1 OS=Candidozyma auris OX=498019 GN=B9J08_005304 PE=3 SV=1
751	tr|A0AAW0VCB1|A0AAW0VCB1_CANAR	13	0.00014355411983889242	2.9693379748010417E-05	2.4489608816203295E-05	3.0328875167460208E-05	1.5067526392103471E-05		1.1937470824827843E-05	7.113864354113022E-06	3.084792552340699E-06	7.4541311601329536E-06	3.3856856470456053E-06	2.051490851666617E-06	5.589950256058985E-06		2.549070295570446E-06	8.082737733588503E-07	Exocyst complex component EXO84 OS=Candidozyma auris OX=498019 GN=B9J08_04285 PE=3 SV=1
[truncated: 112 more rows]

## Sheet: Total_60K
Protein Index	Locus	Replicate Count	Total Signal	1__20K1	1__20K2	1__20K3	2__40K1	2__40K2	2__40K3	3__60K1	3__60K2	3__60K3	4__80K1	4__80K2	4__80K3	5__100K1	5__100K2	5__100K3	Description
[truncated: 465 more rows]

[truncated: 12 more sheets: Total_80K, Total_100K, UpSet1_All_Fractions, UpSet_20K Only, UpSet_20K ∩ 40K ∩ 60K ∩ 80K, UpSet_20K ∩ 40K, UpSet_20K ∩ 40K ∩ 60K, UpSet_20K ∩ 40K ∩ 80K, UpSet_20K ∩ 40K ∩ 60K ∩ 100K, UpSet_20K ∩ 40K ∩ 80K ∩ 100K, UpSet_20K ∩ 60K ∩ 80K ∩ 100K, UpSet_40K Only]
