# Supplementary material for: Fungal Extracellular Vesicles are Recoverable Across Variable Ultracentrifugation Speeds but Display Species-specific Profiles of Sedimentation
Source: J Membr Biol. 2026 Jun 17;259(1):21. doi: 10.1007/s00232-026-00386-3 (PMC13275532; doi:10.1007/s00232-026-00386-3)
Supplement: Supplementary file 3 — Supplementary Material 3 [file 232_2026_386_MOESM3_ESM.xlsx]

## Sheet: Overview
ANALYSIS SUMMARY
Total Tables:	18
Analysis Date:	2026-01-13 15:14:32
SHEET NAMES REFERENCE
Sheet Name	Full Description
Total_100K	Total from 100,000 x g
Total_20K	Total from 20,000 x g
Total_40K	Total from 40,000 x g
Total_60K	Total from 60,000 x g
Total_80K	Total from 80,000 x g
UpSet_20K ∩ 40K	UpSet - 20,000 x g ∩ 40,000 x g
UpSet_20K ∩ 40K ∩ 100K	UpSet - 20,000 x g ∩ 40,000 x g ∩ 100,000 x g
UpSet_20K ∩ 40K ∩ 60K	UpSet - 20,000 x g ∩ 40,000 x g ∩ 60,000 x g
UpSet_20K ∩ 40K ∩ 60K ∩ 80K	UpSet - 20,000 x g ∩ 40,000 x g ∩ 60,000 x g ∩ 80,000 x g
UpSet_20K ∩ 40K ∩ 80K	UpSet - 20,000 x g ∩ 40,000 x g ∩ 80,000 x g
UpSet_20K ∩ 40K ∩ 80K ∩ 100K	UpSet - 20,000 x g ∩ 40,000 x g ∩ 80,000 x g ∩ 100,000 x g
UpSet_20K ∩ 80K ∩ 100K	UpSet - 20,000 x g ∩ 80,000 x g ∩ 100,000 x g
UpSet_20K Only	UpSet - 20,000 x g Only
UpSet_40K ∩ 60K ∩ 100K	UpSet - 40,000 x g ∩ 60,000 x g ∩ 100,000 x g
UpSet_40K Only	UpSet - 40,000 x g Only
UpSet_80K ∩ 100K	UpSet - 80,000 x g ∩ 100,000 x g
UpSet_80K Only	UpSet - 80,000 x g Only
UpSet1	UpSet - All fractions

## Sheet: Total_20K
Protein Index	Locus	Replicate Count	Total Signal	1__20K1	1__20K2	1__20K3	2__40K1	2__40K2	2__40K3	3__60K1	3__60K2	3__60K3	4__80K1	4__80K2	4__80K3	5__100K1	5__100K2	5__100K3	Description
0	tr|G8BA52|G8BA52_CANPC	14	0.0005734342933275429	4.148734618821397E-05	4.108112307505045E-05	9.530111965699377E-05	6.833216972579804E-05	2.6028059218650476E-05	7.887825867544964E-05	1.864716156115148E-05		1.9966241908183038E-05	1.2609429851187599E-05	3.462563452480279E-05	6.242273673015517E-05	1.6941680819416545E-05	4.41641359335586E-05	1.2949195458931229E-05	Transketolase OS=Candida parapsilosis (strain CDC 317 / ATCC MYA-4646) OX=578454 GN=CPAR2_804740 PE=3 SV=1
1	tr|G8BE45|G8BE45_CANPC	15	0.22786788254221743	0.011079044989848493	0.017602287019502005	0.01979217243277044	0.01803139526951325	0.01533178096205265	0.019520395499481254	0.012513685836136256	0.0017598117791199908	0.023405354562884163	0.01216464180676674	0.013714802385627226	0.01996039338824365	0.011687982668958227	0.02224965392685187	0.009054480014461182	GPI-anchored protein OS=Candida parapsilosis (strain CDC 317 / ATCC MYA-4646) OX=578454 GN=CPAR2_211860 PE=4 SV=1
2	tr|G8BBX0|G8BBX0_CANPC	15	0.7651721342841344	0.047632127122737254	0.06426915818150424	0.07146629211066656	0.06950541766994602	0.05590582013071534	0.06973437788077767	0.041025629376881104	0.004044556022050668	0.050414458582659714	0.04644487588159736	0.02217959151197135	0.0653687829147427	0.05562736617219113	0.07112460984270336	0.030429070882989954	Opaque-phase-specific protein OP4 OS=Candida parapsilosis (strain CDC 317 / ATCC MYA-4646) OX=578454 GN=CPAR2_801850 PE=4 SV=1
4	tr|G8BKP1|G8BKP1_CANPC	15	0.02591138445671638	0.0010467235615630433	0.0009866840268339988	0.0016974928603381886	0.0014382411401311739	0.0008136238284925474	0.0011770427925167268	0.0006893678734741748	6.773518829509295E-05	0.0013304604481191183	0.005064571836436216	0.0023182629526221814	0.0022479449587258773	0.0036663502416918185	0.0020327157125830664	0.0013341670348931544	Lipase OS=Candida parapsilosis (strain CDC 317 / ATCC MYA-4646) OX=578454 GN=LIP2 PE=3 SV=1
5	tr|G8B8B3|G8B8B3_CANPC	15	0.21196977353674037	0.013833779795028011	0.01861696349614013	0.008576707055098354	0.017824363632680938	0.013276358919124468	0.007365740436605417	0.004687604488269621	0.006818657080289605	0.02256887421105422	0.004593725861456917	0.003539004568926306	0.030821926638481486	0.024794907423645474	0.030180769360250454	0.004470390569688992	Opaque-phase-specific protein OP4 OS=Candida parapsilosis (strain CDC 317 / ATCC MYA-4646) OX=578454 GN=CPAR2_107330 PE=4 SV=1
6	tr|G8BHA0|G8BHA0_CANPC	15	0.11858993219193846	0.005828934702883163	0.006480179470245777	0.00853503483290947	0.010430855317509102	0.007219468110055133	0.006286535149135948	0.005417274296404683	0.002127908768919556	0.0077283121280000665	0.0076861378193563154	0.004123530672319469	0.013945819036111851	0.009702263428878118	0.016426308663337066	0.006651369795872744	Opaque-phase-specific protein OP4 OS=Candida parapsilosis (strain CDC 317 / ATCC MYA-4646) OX=578454 GN=CPAR2_500500 PE=4 SV=1
7	tr|G8B600|G8B600_CANPC	15	0.052236225073186836	0.0021482109824766445	0.0030387884550746288	0.003691784501359657	0.002893502186571076	0.002683751195764401	0.005033928139103815	0.0021206695480330343	0.0009626073389210576	0.003039473055105231	0.004057799729258199	0.0017511784474399529	0.007350757198723163	0.005501608935990134	0.006257417808194391	0.0017047475511714528	1,3-beta-glucanosyltransferase OS=Candida parapsilosis (strain CDC 317 / ATCC MYA-4646) OX=578454 GN=PHR2 PE=3 SV=1
8	tr|G8B966|G8B966_CANPC	15	0.003541543007229926	0.0001366274802196709	0.00020230341118058468	0.00021004973074496564	0.00018438432517182285	0.00019353791747979667	0.00028160866900109343	0.00014503747980358644	4.484408461694465E-05	0.00026112392060892697	0.0002928939734100273	0.00014268590036382265	0.00043998430939422187	0.000369375956080333	0.0004880106050184408	0.0001490752441356879	CFEM domain-containing protein OS=Candida parapsilosis (strain CDC 317 / ATCC MYA-4646) OX=578454 GN=SSR1 PE=4 SV=1
9	tr|G8BJW0|G8BJW0_CANPC	15	0.05095393404287869	0.0033750982368094024	0.0028703256785361938	0.0035240696518154904	0.0050724915538594905	0.0017865470105529423	0.0031856422949624384	0.003378038362162264	0.0009991834665451346	0.0037480269259781373	0.005625138023590815	0.0017891437712189884	0.00413281028785269	0.005284470556114726	0.004319006126271548	0.0018639420966084252	Opaque-phase-specific protein OP4 OS=Candida parapsilosis (strain CDC 317 / ATCC MYA-4646) OX=578454 GN=CPAR2_407280 PE=4 SV=1
10	tr|G8B692|G8B692_CANPC	15	0.015192710588282261	0.0006173695072004937	0.0008046453237207933	0.0009094171540223107	0.0008148223364608069	0.0007293719464813214	0.0013046256788549634	0.0005587537069637418	0.00025110833804858207	0.0009049085999435446	0.0013719827945234207	0.0005935162740650676	0.0022455689559984443	0.0016558971610126437	0.0019093849350295992	0.0005213378759565255	1,3-beta-glucanosyltransferase OS=Candida parapsilosis (strain CDC 317 / ATCC MYA-4646) OX=578454 GN=PGA4 PE=3 SV=1
11	tr|G8B7R3|G8B7R3_CANPC	15	0.008359514487644302	0.0007825417781797024	0.0012681156318012183	0.0020949622310674943	0.0009708878385109937	0.0004024053163602561	0.0007030906935216906	0.00034171847083733876	3.735800877575428E-05	0.0004416674769316651	0.00027127526171952894	0.00018521558473116276	0.00032666784220065215	0.00017350725967329737	0.0002782812757738437	8.181981755970639E-05	ATP synthase subunit alpha OS=Candida parapsilosis (strain CDC 317 / ATCC MYA-4646) OX=578454 GN=ATP1 PE=3 SV=1
12	tr|G8BHR4|G8BHR4_CANPC	15	0.006578847723539828	0.00026102927213285994	0.00034841588293373326	0.0005075235998764449	0.000292396065308231	0.000375709390654788	0.0005958288469143876	0.00037336855830917657	0.00010750083225097092	0.0004975808693336858	0.0005773418433877186	0.0003147786245476112	0.0007069577655579902	0.0005803325363637578	0.0007416706954034233	0.00029841294056504904	chitinase OS=Candida parapsilosis (strain CDC 317 / ATCC MYA-4646) OX=578454 GN=CHT2 PE=3 SV=1
13	tr|G8BJB2|G8BJB2_CANPC	14	0.001093561796467479	7.975928997130575E-05	6.804968525418202E-05	8.881195845517041E-05	0.00011109681677601052	4.51967589554977E-05	9.185302520970374E-05	4.9025843838681384E-05		4.1350836597573886E-05	0.00013271018505279852	3.834113082876299E-05	9.717232091098775E-05	0.00012579079661936254	0.00010508655552118717	1.9316592476254675E-05	40S ribosomal protein S19 OS=Candida parapsilosis (strain CDC 317 / ATCC MYA-4646) OX=578454 GN=CPAR2_405310 PE=3 SV=1
15	tr|G8BI93|G8BI93_CANPC	15	0.01950092119186554	0.0008015842787221077	0.0013414507046740926	0.001448124421395364	0.0009929934092133554	0.0011311518248367138	0.0019757888037685023	0.0006539389798096986	0.0003507673012271122	0.0013233654957945915	0.0012580632771655713	0.0006459529780060152	0.003021354578969176	0.0015330246398131337	0.002324281795352796	0.0006990787031173103	glucan 1,3-beta-glucosidase OS=Candida parapsilosis (strain CDC 317 / ATCC MYA-4646) OX=578454 GN=BGL2 PE=3 SV=1
16	tr|G8B896|G8B896_CANPC	15	0.01473713708793974	0.0016967771673050574	0.0018833704134413386	0.003544202527341929	0.002085703985904985	0.0005185181022599996	0.0010085323007766349	0.0006461703218153916	6.096552361175E-05	0.0006085882922671615	0.0009084863353988945	0.0001822297976492419	0.0005728417162619106	0.000450776488448345	0.0004123029309235194	0.00015767118453358006	Mitochondrial outer membrane protein porin OS=Candida parapsilosis (strain CDC 317 / ATCC MYA-4646) OX=578454 GN=CPAR2_107160 PE=3 SV=1
17	tr|G8BGZ3|G8BGZ3_CANPC	15	0.0007391588879111112	3.150951893998041E-05	3.299032968817208E-05	4.254231498915493E-05	4.257760249984902E-05	4.8741381544019354E-05	5.6914401945429256E-05	6.534157566925914E-05	6.362931645410793E-06	6.086606437456071E-05	4.334570354091973E-05	7.312240300357404E-05	5.912756358884554E-05	5.980341940503846E-05	5.0979464053618504E-05	6.493421302327925E-05	glucan endo-1,3-beta-D-glucosidase OS=Candida parapsilosis (strain CDC 317 / ATCC MYA-4646) OX=578454 GN=TOS1 PE=3 SV=1
18	tr|G8BL73|G8BL73_CANPC	15	0.003072697709915531	0.00018700683998884007	0.00028911102907910484	0.00029260584377190275	0.00016164653134478413	0.00019999103427978748	0.00022945539272852967	0.00011931767166738105	2.6637423513601287E-05	0.0001830815137154159	0.0002044721137435761	0.00016411489503616414	0.0003930296327760672	0.00018319212524531265	0.0003354605082788403	0.00010357515474622369	Ribos_L4_asso_C domain-containing protein OS=Candida parapsilosis (strain CDC 317 / ATCC MYA-4646) OX=578454 GN=CPAR2_700660 PE=3 SV=1
19	tr|G8B6Y8|G8B6Y8_CANPC	15	0.02594220311339413	0.001489107493316424	0.001132561596488978	0.001177603229510071	0.0019094456812350584	0.0014176227017859715	0.001338903966233414	0.0027167979149367045	0.00048406662101247924	0.0019545707017518824	0.0027817016932355746	0.0014715130492610657	0.0015971680500898814	0.0031270992396415782	0.0018317770286470111	0.001512264146248037	candidapepsin OS=Candida parapsilosis (strain CDC 317 / ATCC MYA-4646) OX=578454 GN=SAPP2 PE=1 SV=1
21	tr|G8B5V8|G8B5V8_CANPC	15	0.003847215919417639	0.00022014621326464854	0.0002790872422471413	0.0003189098122856088	0.00025583048777049226	0.00022070587605694554	0.0002805280734521434	0.00014722433588562785	3.192125033354654E-05	0.00017104775808983593	0.000332244442430542	0.00019148637549774652	0.0004962423025137224	0.00036884650728993807	0.00041394961105739396	0.00011904563124230526	Small ribosomal subunit protein uS5 OS=Candida parapsilosis (strain CDC 317 / ATCC MYA-4646) OX=578454 GN=CPAR2_109250 PE=3 SV=1
22	tr|G8B7B9|G8B7B9_CANPC	12	0.00037405775707046384	4.490184333401137E-05	5.1266459453066216E-05	0.0001026315098995569	4.5040901188013884E-05	1.3294861075863068E-05	2.8561581181843174E-05	1.4143935319902666E-05		2.3093563275325285E-05	1.7319393733754213E-05		1.4552817954459838E-05	4.049491053817082E-06	1.5201399600850126E-05		NADH dehydrogenase [ubiquinone] flavoprotein 1, mitochondrial OS=Candida parapsilosis (strain CDC 317 / ATCC MYA-4646) OX=578454 GN=CPAR2_103910 PE=3 SV=1
23	tr|G8B521|G8B521_CANPC	15	0.010430510266793168	0.0005199213655035925	0.0006777515090728821	0.0006549915198751943	0.0007903745167291028	0.0007094122018956785	0.0007490852239492856	0.0005930009356665602	5.2476808756225324E-05	0.0003949347844587195	0.0006417285134745373	0.0005737193029071639	0.0013047309037023194	0.001001435558015138	0.0013151941888480206	0.00045175293393874696	Ribosomal protein OS=Candida parapsilosis (strain CDC 317 / ATCC MYA-4646) OX=578454 GN=CPAR2_601330 PE=3 SV=1
24	tr|G8BJX3|G8BJX3_CANPC	15	0.0064410645999598126	0.0002894959916891893	0.00044561030487248705	0.0005125740987622632	0.00027154674429566677	0.00043907038129317716	0.0004700072916972159	0.00043840338779117945	2.798160607758124E-05	0.0005054698896910454	0.0004853420148500999	0.0005252369800745615	0.0006168123989546558	0.00046022210674564443	0.0005307618069402622	0.00042252959622478373	Uncharacterized protein OS=Candida parapsilosis (strain CDC 317 / ATCC MYA-4646) OX=578454 GN=MP65 PE=3 SV=1
25	tr|G8BJH2|G8BJH2_CANPC	14	0.0036667198077896916	0.00011816921479339418	0.00023885849494292307	0.0002151124608965982	0.00018410765608555628	0.00020398959210112864	0.00029485181441778733	0.00012417475375034166		0.00022076570700975715	0.000301234099922348	0.00025250257915453416	0.0004788267729501875	0.0002931968369174996	0.000584210220893561	0.00015671960395407467	Protein BIG1 OS=Candida parapsilosis (strain CDC 317 / ATCC MYA-4646) OX=578454 GN=CPAR2_405910 PE=3 SV=1
26	tr|G8BAP4|G8BAP4_CANPC	15	0.056889471015028316	0.0019913800848237	0.0028998885178794604	0.003083385744207736	0.0027488953339748854	0.002520143933864656	0.004807053687688436	0.0016850828908316633	0.0014519501570027015	0.004056939963640855	0.0047902542234495304	0.0016935732316414574	0.007098906547390609	0.006477033806346853	0.009368184593675147	0.00221679829861063	Uncharacterized protein OS=Candida parapsilosis (strain CDC 317 / ATCC MYA-4646) OX=578454 GN=YWP1 PE=4 SV=1
28	tr|G8BHM1|G8BHM1_CANPC	15	0.004345931582621095	0.00036204966742931866	0.0005643126439652016	0.0007432702108101601	0.00047082421391358433	0.00018976679903450058	0.0004866723854299115	0.00010378936673376478	2.101379227837947E-06	0.00016152638133897846	0.00020003866134068093	0.00010778743661593698	0.000335027436686018	0.00018864790561502526	0.000336355192653352	9.376190182682382E-05	ABC transporter domain-containing protein OS=Candida parapsilosis (strain CDC 317 / ATCC MYA-4646) OX=578454 GN=CPAR2_501710 PE=3 SV=1
29	tr|G8B8N3|G8B8N3_CANPC	15	0.011576678478438041	0.00032376305715817806	0.0005019591688401717	0.0007567105884056917	0.0005250634213863428	0.0004920257120192804	0.0010239194031485736	0.00026097973547129145	1.0654470105573259E-05	0.0006265950659726471	0.0009843044647569808	0.0002926402451612656	0.002055582184578911	0.0017216798579761943	0.001561816175577405	0.00043898492787953553	Receptor L-domain domain-containing protein OS=Candida parapsilosis (strain CDC 317 / ATCC MYA-4646) OX=578454 GN=ECM33 PE=3 SV=1
30	tr|G8B7C5|G8B7C5_CANPC	14	0.003307889316573814	0.0001626799317705861	0.00018631364834814299	0.0001782334800618769	0.00030415209498856896	0.0001475102724002372	0.00020690580156950997	0.00015650674531462574		0.0001466398072504123	0.0004343294893017947	0.0001483372246451648	0.00032996429358410297	0.00039925185858207733	0.0003991802527061936	0.00010788441605052086	Ribosomal protein L22 OS=Candida parapsilosis (strain CDC 317 / ATCC MYA-4646) OX=578454 GN=CPAR2_103970 PE=3 SV=1
31	tr|G8BCE8|G8BCE8_CANPC	15	0.0034666586225508083	0.0002919970114044946	0.00027186855551185297	0.00041922491215837146	0.00037980872910744654	0.0002212249696205743	0.00018426847216529007	0.00017673412145388678	1.841232776776534E-05	0.00012469587760531773	0.00032090530794540596	0.0002512053257649057	0.00017929719611992507	0.00024089776758901837	0.0003336507437403954	5.2467304596158684E-05	Isocitrate dehydrogenase [NAD] subunit 1, mitochondrial OS=Candida parapsilosis (strain CDC 317 / ATCC MYA-4646) OX=578454 GN=CPAR2_803630 PE=3 SV=1
32	tr|G8BG31|G8BG31_CANPC	10	0.0004931049968568128	5.48222451788342E-05	7.979599562775932E-05	0.00018598233260132263	4.1998966356672234E-05	1.4701831889092336E-05	3.69938927466539E-05	6.49547174998986E-06		1.5884729372619663E-05	4.2807024245118295E-05		1.3622507088750321E-05				Succinate dehydrogenase [ubiquinone] iron-sulfur subunit, mitochondrial OS=Candida parapsilosis (strain CDC 317 / ATCC MYA-4646) OX=578454 GN=CPAR2_204580 PE=3 SV=1
33	tr|G8BCK4|G8BCK4_CANPC	14	0.00029186048400234684	1.546524139519873E-05	1.9979559600166888E-05	3.2362242590977254E-05	2.8883071550694075E-05	1.2391328237278305E-05	2.1504369580491827E-05	1.895934788630757E-05		1.850398669205767E-05	3.221785367356499E-05	1.2905516656547537E-05	2.8686663468549427E-05	1.701246019060899E-05	2.7219985750831034E-05	5.768856729072504E-06	GOLD domain-containing protein OS=Candida parapsilosis (strain CDC 317 / ATCC MYA-4646) OX=578454 GN=CPAR2_206420 PE=3 SV=1
34	tr|G8BCR8|G8BCR8_CANPC	15	0.05018043514927697	0.003326077951590571	0.005370629087705904	0.008528048581819936	0.004311550494214775	0.0024511740370917125	0.004226846149832481	0.0017995455788809463	0.00015528551258050212	0.00285587006415898	0.002958788752931996	0.0014326466898521308	0.004739028719863017	0.0029346718029492004	0.003668836626822084	0.00142143509898274	Elongation factor 1-alpha OS=Candida parapsilosis (strain CDC 317 / ATCC MYA-4646) OX=578454 GN=CPAR2_207060 PE=3 SV=1
35	tr|G8BDI1|G8BDI1_CANPC	15	0.003272832213762288	0.00016537102890421925	0.00018151644826876009	0.0002579671017652656	0.00017750528256174722	0.0002235542625407602	0.0003182791624947691	0.00014447101772981633	1.8374066811645376E-05	0.0001601085030248075	0.0002478829437630486	0.00015217355694977143	0.0004587203358351278	0.00026178618292787984	0.00039836433375781686	0.00010675798642685291	40S ribosomal protein S8 OS=Candida parapsilosis (strain CDC 317 / ATCC MYA-4646) OX=578454 GN=CPAR2_209730 PE=3 SV=1
36	tr|G8B664|G8B664_CANPC	15	0.006316646273627721	0.00036984861079956803	0.00039336466763441433	0.00045301607445196596	0.0005551951775565106	0.0002784390517515051	0.00048697824574236043	0.00029215769480030055	2.4174248235884094E-05	0.00025101657232291834	0.0006604138902022767	0.00020291416058139194	0.0006579098479231389	0.0008969435833368057	0.000598859891182502	0.0001954145571061778	60S ribosomal protein L6 OS=Candida parapsilosis (strain CDC 317 / ATCC MYA-4646) OX=578454 GN=CPAR2_110310 PE=3 SV=1
37	tr|G8B714|G8B714_CANPC	15	0.003854952759999552	0.00019356588152746749	0.00030483024248789724	0.0003429742701324962	0.00018783488900477865	0.00021289772042747357	0.0003111944319996378	0.0001564702822833697	2.961785101335083E-05	0.00018870195059558542	0.0003542030632551208	0.000204482911852625	0.0004994114077248274	0.0003510327644920357	0.00035956981669078516	0.0001581652765121013	Large ribosomal subunit protein uL6 alpha-beta domain-containing protein OS=Candida parapsilosis (strain CDC 317 / ATCC MYA-4646) OX=578454 GN=CPAR2_102840 PE=3 SV=1
38	tr|G8B882|G8B882_CANPC	15	0.010307795166546004	0.0005229436891626824	0.0013656212445588545	0.0018130453798977358	0.0006415694895854476	0.00044937914476488863	0.0009255936206154465	0.0003374100491451339	0.00010107215010618684	0.0006454843910686634	0.0004134371570174463	0.0004084968754310228	0.0010810736754510964	0.00031089825085252516	0.001001253630204138	0.00029051641868473564	Histone H4 OS=Candida parapsilosis (strain CDC 317 / ATCC MYA-4646) OX=578454 GN=CPAR2_107020 PE=3 SV=1
39	tr|G8BCC5|G8BCC5_CANPC	15	0.0026800155077552315	0.00015219290593364228	0.00016790476243246351	0.00023682532654516704	0.00018384898444239557	0.00012471030426673222	0.0002673862341403045	0.0001707424311612484	1.9441839213157502E-05	0.00013872559269339737	0.0002398296682141497	0.00016015288984280658	0.00028177760977827256	0.00020944864147167918	0.0002184722260169407	0.00010855609160287411	Small ribosomal subunit protein uS11 OS=Candida parapsilosis (strain CDC 317 / ATCC MYA-4646) OX=578454 GN=CPAR2_803400 PE=3 SV=1
40	tr|G8B7X5|G8B7X5_CANPC	15	0.004987773901222507	0.0002648729591403856	0.0003093151065565403	0.00033917661418151197	0.000371204995535343	0.00027767642348309644	0.0003311273595346569	0.00024315869896794845	2.611753453946096E-05	0.00021726715314366107	0.0006373349244102871	0.0002731426725880326	0.000453552995214278	0.0004847812180719319	0.0005792244961079213	0.00017982074974745249	Small ribosomal subunit protein uS9 OS=Candida parapsilosis (strain CDC 317 / ATCC MYA-4646) OX=578454 GN=CPAR2_105960 PE=3 SV=1
41	tr|G8BHQ0|G8BHQ0_CANPC	14	0.0022509238744281993	0.00024769264904621395	0.00028528061202022883	0.0004965875117400534	0.0003266958765495989	0.00011007746455598328	0.00022022603472283042	0.00011035032293137612		0.00010080582177060135	0.00010803700917243321	4.068198353342263E-05	8.139104990553757E-05	5.132808482518344E-05	5.8862947242313165E-05	1.2906506412423799E-05	Cytochrome b-c1 complex subunit 2, mitochondrial OS=Candida parapsilosis (strain CDC 317 / ATCC MYA-4646) OX=578454 GN=CPAR2_502000 PE=3 SV=1
42	tr|G8BD53|G8BD53_CANPC	15	0.0009600240225854615	4.7046565433102476E-05	7.115464479767897E-05	6.8909698053578E-05	6.341527509617829E-05	5.62685520115067E-05	7.489904405189371E-05	7.802273990671919E-05	5.268847823927609E-06	5.972524634187423E-05	8.147579002147017E-05	8.030723152996194E-05	9.012163078991524E-05	7.453167318467942E-05	6.934564580770212E-05	3.9531437735273476E-05	Uncharacterized protein OS=Candida parapsilosis (strain CDC 317 / ATCC MYA-4646) OX=578454 GN=CPAR2_208430 PE=4 SV=1
43	tr|G8BG75|G8BG75_CANPC	14	0.0005447322151115859	4.0963714548054116E-05	3.157889794509232E-05	7.192501385401589E-05	6.861952292717537E-05	7.729250094809669E-06	0.00015810989129767203	1.54444985953044E-05		1.914241055813E-05	2.654855969674872E-05	8.436260781972897E-06	4.813502411734245E-05	2.865707340163081E-05	1.677385762767905E-05	2.6682396659581106E-06	J domain-containing protein OS=Candida parapsilosis (strain CDC 317 / ATCC MYA-4646) OX=578454 GN=CPAR2_205020 PE=4 SV=1
44	tr|G8BEL8|G8BEL8_CANPC	15	0.014501554063508771	0.0007020899118317565	0.000631312377716555	0.0009719718799346195	0.001001733745000024	0.0006345068986273514	0.0012581260199733145	0.0006096613271251876	6.196072922918415E-05	0.0010109792929969175	0.0013624739828898874	0.0008026729559571216	0.0018253244880300646	0.0013752632917762425	0.0015899817723780203	0.0006634953900425286	Uncharacterized protein OS=Candida parapsilosis (strain CDC 317 / ATCC MYA-4646) OX=578454 GN=CPAR2_200500 PE=3 SV=1
45	tr|G8BFE7|G8BFE7_CANPC	14	0.0023268354897329744	7.753203136034382E-05	0.00019951630695595138	0.00026515705827313043	0.00010828631421448008	0.00012226764814657397	0.0002515119602633542	5.276287470981302E-05		0.00011093669413229583	0.00013156775575116366	0.00010453813012328494	0.0004170001439229809	0.00015897334193585498	0.00021104121263163756	0.00011574401731211003	Ribosomal protein L15 OS=Candida parapsilosis (strain CDC 317 / ATCC MYA-4646) OX=578454 GN=CPAR2_202240 PE=3 SV=1
47	tr|G8BGY8|G8BGY8_CANPC	14	0.0006060304653623983	6.789486147617605E-05	9.442240755419386E-05	0.00014856641117975993	8.672508722991746E-05	1.977216783145374E-05	5.075063999830308E-05	2.280508452756515E-05		2.8374561692678748E-05	2.4785783677499888E-05	9.314409789841237E-06	2.4031913534648794E-05	1.0760769905145649E-05	1.4515249203962012E-05	3.311117761252514E-06	NAD(P)-bd_dom domain-containing protein OS=Candida parapsilosis (strain CDC 317 / ATCC MYA-4646) OX=578454 GN=CPAR2_503600 PE=4 SV=1
48	tr|G8B6B2|G8B6B2_CANPC	15	0.00401810804145645	0.00022498818855397535	0.0002757167359602134	0.00030222007034616804	0.00046717518752226335	0.0001840990190051838	0.00031562857051312083	0.00011710906385081937	1.690623740413404E-05	0.00016598881973505801	0.0003446355775608877	0.00015975228057179853	0.00048296848533200014	0.0004406332936937373	0.0004272403593167041	9.304615209038543E-05	Ribosomal_S7 domain-containing protein OS=Candida parapsilosis (strain CDC 317 / ATCC MYA-4646) OX=578454 GN=CPAR2_100320 PE=3 SV=1
49	tr|G8B5V9|G8B5V9_CANPC	14	0.0032291023188483446	0.0003192813945945723	0.0004303650717356028	0.00072659583860376	0.00041551718375079096	0.00019291343580215756	0.00029428371472293497	0.00018783735473676413		0.00017160898616901658	0.00011405200105578561	5.279207633568325E-05	7.048326931943134E-05	9.50045021998469E-05	0.00011999125235833663	3.837623746366108E-05	Mitochondrial outer membrane protein OM14 C-terminal domain-containing protein OS=Candida parapsilosis (strain CDC 317 / ATCC MYA-4646) OX=578454 GN=CPAR2_109260 PE=4 SV=1
51	tr|G8B662|G8B662_CANPC	14	0.006320358564932447	0.0003365438777064817	0.0003618508002269278	0.0006208798375835426	0.00045470954741862093	0.0003248809999851983	0.0005203974864380661	0.00026905345559071717		0.0003044456837881376	0.0005866381156117531	0.000344479875972196	0.0006868161715879406	0.0005537207826476226	0.0007406540895321482	0.00021528784084309406	Small ribosomal subunit protein eS1 OS=Candida parapsilosis (strain CDC 317 / ATCC MYA-4646) OX=578454 GN=RPS1 PE=3 SV=1
52	tr|G8BHE3|G8BHE3_CANPC	15	0.0006256059758918024	4.4482771281455477E-05	6.436945192743709E-05	4.2983663671129166E-05	4.0012241498006335E-05	4.395201368637072E-05	5.55488900522394E-05	2.5147024216609968E-05	4.804386745163416E-06	3.139977300882555E-05	4.952645062169853E-05	2.018858669043627E-05	6.697592876710377E-05	5.706534751267456E-05	6.362432380503756E-05	1.552512240761453E-05	Ribosomal protein L22e OS=Candida parapsilosis (strain CDC 317 / ATCC MYA-4646) OX=578454 GN=CPAR2_500930 PE=3 SV=1
53	tr|G8B5I4|G8B5I4_CANPC	14	0.0031483344375253935	0.00019058449264345686	0.00018034674672266738	0.00023753481370023845	0.000249908083077466	0.0001866275908801058	0.00020018808254889178	0.00022861781874001832		0.00023410017605943412	0.0002364415465413804	0.0002086538706120972	0.00024874131693181746	0.0002951071893101589	0.00023824881346937415	0.00021323389628828674	Phosphoglycerate kinase OS=Candida parapsilosis (strain CDC 317 / ATCC MYA-4646) OX=578454 GN=CPAR2_602950 PE=3 SV=1
54	tr|G8BET5|G8BET5_CANPC	15	0.0020662042656707756	7.712016249427847E-05	0.00015310183597164715	0.00020234582142489432	9.776234135945182E-05	9.166550996738647E-05	0.00017799008880046405	4.738124694785713E-05	1.0655564077192526E-05	0.00012673392229398396	0.00010386004735025384	6.929195637766091E-05	0.0003693304415138937	0.00018507648762349616	0.00029094079755862196	6.294804190969285E-05	glucan endo-1,3-beta-D-glucosidase OS=Candida parapsilosis (strain CDC 317 / ATCC MYA-4646) OX=578454 GN=CPAR2_213670 PE=3 SV=1
55	tr|G8B8M6|G8B8M6_CANPC	14	0.000682905851009158	1.735834551878772E-05	4.6453136277798925E-05	4.44748826394871E-05	4.721076645753594E-05	4.003575123815749E-05	5.897392118102534E-05	2.210909955954975E-05		3.072604879521333E-05	3.060155925096515E-05	2.9084620026232123E-05	0.00013304940819029165	7.242552731837288E-05	9.084746585206286E-05	1.955531870367764E-05	FAS1 domain-containing protein OS=Candida parapsilosis (strain CDC 317 / ATCC MYA-4646) OX=578454 GN=CPAR2_108490 PE=4 SV=1
56	tr|G8BF19|G8BF19_CANPC	3	4.983370417847864E-06	1.5877957302638438E-06	8.63509102195862E-07	2.532065585388158E-06													Uncharacterized protein OS=Candida parapsilosis (strain CDC 317 / ATCC MYA-4646) OX=578454 GN=CPAR2_201200 PE=4 SV=1
57	tr|G8BGE0|G8BGE0_CANPC	14	0.0018836981110870983	0.00011421889394733996	0.0001750408791127541	0.0002781220156915243	0.00017219397170504765	0.00011485659031982957	0.00014732544582957556	8.057253342210427E-05		0.00010103310571525237	0.00010841389283578276	7.974788133816177E-05	0.000166167311081747	0.00011198654422189205	0.00017943445571414843	5.45845901519383E-05	non-chaperonin molecular chaperone ATPase OS=Candida parapsilosis (strain CDC 317 / ATCC MYA-4646) OX=578454 GN=CPAR2_205670 PE=3 SV=1
58	tr|G8BFY1|G8BFY1_CANPC	15	0.010402847574646702	0.0005448601644053668	0.0007294801352397506	0.0008026693991836505	0.0010600643413377886	0.0006535263857012591	0.00066265370819508	0.00046397516157524525	2.67524307863959E-05	0.00041555830080834797	0.001041006595177366	0.0004400601851058986	0.0010333053821217346	0.0010824118711902475	0.001152892032426242	0.0002936314813923297	Small ribosomal subunit protein uS3 OS=Candida parapsilosis (strain CDC 317 / ATCC MYA-4646) OX=578454 GN=CPAR2_204080 PE=3 SV=1
61	tr|G8B5L7|G8B5L7_CANPC	6	8.063190411946782E-05	6.903747360285577E-06	1.214082466315321E-05	3.4560303369049656E-05	1.6326548199504094E-05	3.6829100667841257E-06	7.017570460691148E-06										Uncharacterized protein OS=Candida parapsilosis (strain CDC 317 / ATCC MYA-4646) OX=578454 GN=CPAR2_603280 PE=4 SV=1
62	tr|G8BEW4|G8BEW4_CANPC	14	0.0008255306101481578	4.4450376951099386E-05	7.043240329101166E-05	9.032160266871488E-05	7.428142977845179E-05	4.757545215387738E-05	5.3394987977786724E-05	3.9113374743252295E-05		4.808730060775573E-05	6.916530174900689E-05	3.3331743011856864E-05	7.393625860022562E-05	5.8389812462949206E-05	9.366896529949005E-05	2.9381600852679316E-05	Inositol-3-phosphate synthase OS=Candida parapsilosis (strain CDC 317 / ATCC MYA-4646) OX=578454 GN=CPAR2_200650 PE=3 SV=1
63	tr|G8BDR3|G8BDR3_CANPC	15	0.003401135057417277	0.00015240994861398977	0.000218064454228793	0.0002757415366905972	0.00023089090006635408	0.00017052838133525559	0.0002432665159209263	0.0001029593445269259	7.38969413647762E-06	0.00018574649542319287	0.00030429722496349025	0.00017073202614702301	0.00042086695630283666	0.000348073990759279	0.000446172020475806	0.00012399556782632972	40S ribosomal protein S17-B OS=Candida parapsilosis (strain CDC 317 / ATCC MYA-4646) OX=578454 GN=CPAR2_210540 PE=3 SV=1
64	tr|G8BFL8|G8BFL8_CANPC	14	0.0007107242117604918	4.590779500588438E-05	5.339992605165108E-05	7.161813535814784E-05	4.631927433501978E-05	8.314665805325393E-05	7.207240081813945E-05	6.326540038309666E-05		5.0947757990034887E-05	2.7431408841617254E-05	1.97620018936076E-05	5.224142376097727E-05	4.61323467886623E-05	3.248331170140407E-05	4.599637077899536E-05	Uncharacterized protein OS=Candida parapsilosis (strain CDC 317 / ATCC MYA-4646) OX=578454 GN=CPAR2_202950 PE=3 SV=1
65	tr|G8BAY7|G8BAY7_CANPC	15	0.0015409486258397716	0.00011384458836489937	0.00014941969973211695	0.00012509612370828984	0.00015576856130621603	3.419131110069269E-05	0.0001805483096092251	5.152147403620746E-05	3.67989612277551E-06	3.6756187961682594E-05	0.00018093268958301417	4.0334220856704904E-05	0.00016435488843204334	0.00017369620271131986	8.341845109030143E-05	4.73860212242828E-05	Acyl-coenzyme A oxidase OS=Candida parapsilosis (strain CDC 317 / ATCC MYA-4646) OX=578454 GN=CPAR2_807600 PE=3 SV=1
66	tr|G8B9C5|G8B9C5_CANPC	14	0.0002460583923776751	2.0337536763957018E-05	7.456757484611419E-06	2.137504490753262E-05	2.0579995122026754E-05	9.980188222350974E-06	1.745262177140014E-05	1.0182694940414095E-05		1.0093413189137036E-05	2.8330252398242028E-05	3.972349429303826E-06	2.958465455328981E-05	3.721584212330616E-05	2.8086274381034537E-05	1.4107670910687012E-06	1,3-beta-glucanosyltransferase OS=Candida parapsilosis (strain CDC 317 / ATCC MYA-4646) OX=578454 GN=PHR1 PE=3 SV=1
67	tr|G8B9V3|G8B9V3_CANPC	15	0.009282537427025405	0.0009234574387051111	0.0011549613253438913	0.0019663650526912904	0.0010192381016863722	0.0004834573274780972	0.0009737383345834295	0.00040044255519680816	4.6061759180850534E-05	0.00040590188599413924	0.0004138995505536893	0.00018629994799821924	0.00044066863658933996	0.00033290171804729814	0.00038725624622763935	0.0001478875467492285	ADP/ATP translocase OS=Candida parapsilosis (strain CDC 317 / ATCC MYA-4646) OX=578454 GN=AAC1 PE=3 SV=1
68	tr|G8BHL8|G8BHL8_CANPC	14	0.002591899573225032	0.00014785255254797647	0.0002815483112110738	0.0003229649147214879	4.4210672054619216E-05	0.00013374479586625835	0.00025701365768528454	0.00011224975104680743		0.0001417332582185223	0.00015901763512685924	0.00019464648211135448	0.0002986981270823533	0.0001892107585310984	0.00022081098688968775	8.819767013164856E-05	Ribosomal_S17_N domain-containing protein OS=Candida parapsilosis (strain CDC 317 / ATCC MYA-4646) OX=578454 GN=CPAR2_501680 PE=3 SV=1
69	tr|G8BEW5|G8BEW5_CANPC	15	0.01112631186970905	0.00047053343098020706	0.0006684965162271048	0.0006684255145381139	0.0007007483594347233	0.0005674675319378589	0.0008883236158288601	0.0005500733541574635	0.00018444114655943595	0.0007714234197571705	0.000994430288150586	0.0004802640063327049	0.0013427641360607655	0.0013051787649919124	0.0011021306367674708	0.000431611147984673	chitinase OS=Candida parapsilosis (strain CDC 317 / ATCC MYA-4646) OX=578454 GN=CPAR2_200660 PE=4 SV=1
71	tr|G8BIE3|G8BIE3_CANPC	14	0.00041765522849572767	3.6495451245244155E-05	5.507949198292192E-05	3.841732750625019E-05	3.041582392081215E-05	1.70842052395594E-05	2.4012324865551042E-05	1.2981271164037782E-05		5.63528295375185E-06	3.514049781089281E-05	1.4750257889624827E-05	2.322656382850948E-05	6.872068071598992E-05	5.4202102535880015E-05	1.4939468367021891E-06	Pyruvate carboxylase OS=Candida parapsilosis (strain CDC 317 / ATCC MYA-4646) OX=578454 GN=CPAR2_402090 PE=4 SV=1
72	tr|G8BGN6|G8BGN6_CANPC	14	0.004353165064399584	0.0002722215299449308	0.0004307880177809118	0.0005344881120475032	0.00034767132900257407	0.0002461938836300683	0.00033444265472024005	0.0002204193104979069		0.00024042249677185153	0.0002694971270496606	0.0001870087292984599	0.0003703635729303777	0.0003130664111886984	0.00039843608761939574	0.00018814580191700475	alcohol dehydrogenase OS=Candida parapsilosis (strain CDC 317 / ATCC MYA-4646) OX=578454 GN=ADH1 PE=3 SV=1
73	tr|G8BB94|G8BB94_CANPC	15	0.0035503908290439867	0.00026863497001664905	0.00035073289881667997	0.0006768382105036846	0.0003122083273967142	0.0002289490068781465	0.0002562305796955425	0.00015702604483146474	1.681754155131049E-05	0.00020495179184238383	0.00019848829088648087	0.00013611495435086462	0.00028456979983311725	0.0001177622587244692	0.00019547431611578	0.00014559183760069874	Glyceraldehyde-3-phosphate dehydrogenase OS=Candida parapsilosis (strain CDC 317 / ATCC MYA-4646) OX=578454 GN=CPAR2_808670 PE=3 SV=1
74	tr|G8B7W6|G8B7W6_CANPC	11	0.00026719643014968956	2.531305779689508E-05	3.6341974751316436E-05	6.693826133923803E-05	4.362062217025982E-05	1.187319527019209E-05	2.5074345161199634E-05	8.80376546460037E-06		1.2321443968689346E-05	2.4713329215318213E-05	2.654263897839126E-06	9.542171114141412E-06				Complex 1 LYR protein domain-containing protein OS=Candida parapsilosis (strain CDC 317 / ATCC MYA-4646) OX=578454 GN=CPAR2_105870 PE=3 SV=1
76	tr|G8BJ66|G8BJ66_CANPC	14	0.0014065607843618628	0.0001317826903519191	7.175649047620023E-05	9.286096830122046E-05	6.124813205726354E-05	4.8216199932969954E-05	8.856860169451611E-05	0.00018678510686440052		0.00014160721130551898	0.00015158101441949947	9.028620580037167E-05	0.0001090459849062946	6.981969066964877E-05	4.608129099268918E-05	0.00011692119658935043	Uncharacterized protein OS=Candida parapsilosis (strain CDC 317 / ATCC MYA-4646) OX=578454 GN=CPAR2_404850 PE=4 SV=1
77	tr|G8BHV5|G8BHV5_CANPC	11	8.22967991626407E-05	8.541611906275826E-06	9.158142334424865E-06	2.25566847312783E-06		2.4093383627453437E-06	4.998746095548738E-06	4.168230132061915E-06		3.5810589391298393E-06	1.0784906925744533E-05		1.8741170586108345E-05	9.627324959661862E-06	8.030600447811605E-06		Transmembrane 9 superfamily member OS=Candida parapsilosis (strain CDC 317 / ATCC MYA-4646) OX=578454 GN=CPAR2_400200 PE=3 SV=1
78	tr|G8BKY1|G8BKY1_CANPC	15	0.0027166069318799017	0.00019454817606741277	0.00021654654116915555	0.0004080844780060794	0.0004464288973913203	9.160647383854161E-05	0.00019339330191717904	0.0001239973276645079	3.079894765439716E-06	0.0001566319596845498	0.0002631676118628813	7.20472681359011E-05	0.00019156928715142983	0.00012620235088532037	0.0001980362238530293	3.126713948715325E-05	protein disulfide-isomerase OS=Candida parapsilosis (strain CDC 317 / ATCC MYA-4646) OX=578454 GN=PDI1 PE=3 SV=1
79	tr|G8BB22|G8BB22_CANPC	15	0.024021896792593197	0.00044581801089504507	0.00019465497613256478	0.0001732032683019492	0.000396201515407182	0.0010838019805214738	0.0011749764458087498	0.0005602741417445074	0.0002227310508514787	0.0010973335652710078	0.002258841110465701	0.0009901912490228922	0.005893118610554609	0.004597901250798761	0.0038349017326723893	0.0010979478841448857	MARVEL domain-containing protein OS=Candida parapsilosis (strain CDC 317 / ATCC MYA-4646) OX=578454 GN=CPAR2_807950 PE=4 SV=1
80	tr|G8BK73|G8BK73_CANPC	14	0.004202552880720345	0.00020424110395071102	0.0002972714251605527	0.00044830234554282594	0.000289486986424255	0.00019427755120163617	0.00043129953792126743	0.00012406244620334034		0.00029349227062673024	0.00045773683687462194	0.00015003780745673532	0.0006057046721994672	0.00028713539475675674	0.00030925539735102565	0.00011024910505041983	SAP domain-containing protein OS=Candida parapsilosis (strain CDC 317 / ATCC MYA-4646) OX=578454 GN=CPAR2_701420 PE=4 SV=1
81	tr|G8B7C2|G8B7C2_CANPC	14	0.0005889496523524048	6.669844554818224E-05	7.689288260694426E-05	0.00013319990416989547	7.874174915985215E-05	2.546099132902885E-05	4.489856435727732E-05		5.689493936812489E-06	3.157282062649693E-05	3.464611545113733E-05	9.631853319440517E-06	3.165188386202308E-05	2.1998521068532342E-05	2.0686955014955445E-05	7.179471901826232E-06	Cytochrome b-c1 complex subunit 8 OS=Candida parapsilosis (strain CDC 317 / ATCC MYA-4646) OX=578454 GN=CPAR2_103940 PE=3 SV=1
82	tr|G8B7J8|G8B7J8_CANPC	15	0.0013634076844874377	8.539581674824231E-05	0.00013261801309384432	0.00013377089781743803	0.00010006080002402495	8.272151510080248E-05	0.00012081415286199723	4.804821490804671E-05	1.830523075129465E-06	7.695155972914316E-05	0.00010372107219650021	3.894502349210773E-05	0.00012736349616418154	0.00010984988878017124	0.00014456301276994136	5.675369772586666E-05	GTP-binding nuclear protein OS=Candida parapsilosis (strain CDC 317 / ATCC MYA-4646) OX=578454 GN=CPAR2_104690 PE=3 SV=1
83	tr|G8BEW8|G8BEW8_CANPC	15	0.0007908654398073462	0.00010264935590359261	9.21801907814996E-05	0.00020257301234834611	0.00011662269743330497	2.3115889124411908E-05	6.608223867736007E-05	3.263420577280359E-05	5.874908101000876E-06	3.778454307263009E-05	3.024505340510419E-05	9.303117332266558E-06	3.333823858152206E-05	1.912202873564875E-05	1.7766774895337095E-05	1.5731856425178463E-06	Uncharacterized protein OS=Candida parapsilosis (strain CDC 317 / ATCC MYA-4646) OX=578454 GN=CPAR2_200690 PE=3 SV=1
84	tr|G8B7S9|G8B7S9_CANPC	15	0.008596861556081185	0.0006368731750839134	0.0006182600664397144	0.0008669345620827735	0.000969209212128333	0.0004747686933270611	0.0007403072890122159	0.0004574924789987137	1.1159380083695948E-05	0.00035985245452224614	0.0008190544185917032	0.00024446159269966	0.0008119729541668076	0.0007608428049297284	0.0006200754220563151	0.0002055970519583054	Sphingolipid long chain base-responsive protein LSP1 OS=Candida parapsilosis (strain CDC 317 / ATCC MYA-4646) OX=578454 GN=CPAR2_105500 PE=4 SV=1
86	tr|G8BBI6|G8BBI6_CANPC	15	0.0006353008581690716	2.1616289115308027E-05	4.2610221128842146E-05	8.217063920055104E-05	2.7627082136863515E-05	1.961507400754754E-05	7.600281294778946E-05	2.2201185135281393E-05	5.6218921008527284E-06	1.0190171251957072E-05	5.17401262850601E-05	5.47414667557503E-05	9.783308896029972E-05	2.052008635684611E-05	9.134853060326188E-05	1.1462192182860456E-05	Phosphoenolpyruvate carboxykinase (ATP) OS=Candida parapsilosis (strain CDC 317 / ATCC MYA-4646) OX=578454 GN=CPAR2_800530 PE=3 SV=1
87	tr|G8BE40|G8BE40_CANPC	14	0.0005085789878470703	2.9279542460041735E-05	4.092250108712938E-05	1.8156986889424453E-05	1.8530522421180836E-05	2.5783371798019533E-05	4.23343651559277E-05	5.77672990041918E-06		5.691636352649812E-05	4.459042904019918E-05	5.547302453106525E-05	4.308525059684757E-05	2.563089219483133E-05	4.057865444623845E-05	6.15203537992476E-05	Phosphoglycerate mutase OS=Candida parapsilosis (strain CDC 317 / ATCC MYA-4646) OX=578454 GN=CPAR2_211810 PE=3 SV=1
88	tr|G8BDD2|G8BDD2_CANPC	15	0.011151530260484223	0.0005718363579275232	0.000910509571297686	0.001276544694633007	0.000894678284367858	0.0005112572048847833	0.0008194067786932305	0.0004022348381651415	0.00014606748331213358	0.0005731848667635158	0.0010054698118347482	0.0006372482124662647	0.0010846408127943232	0.000879093826239829	0.0011094682008503994	0.0003298893162537775	Pyruvate kinase OS=Candida parapsilosis (strain CDC 317 / ATCC MYA-4646) OX=578454 GN=CPAR2_209240 PE=3 SV=1
90	tr|G8BBY6|G8BBY6_CANPC	14	0.003392194043863029	0.00019991725119780225	0.0002935080664038116	0.0004317597751340971	0.00035697782902009164	0.00013157811699810972	0.0002952428700903151	0.00012287832568511019		0.0001697936752861182	0.00021555430034612605	0.00010801062787347213	0.0003918392671840003	0.00028682930876173417	0.00028750438826819993	0.00010080024161404008	Citrate synthase OS=Candida parapsilosis (strain CDC 317 / ATCC MYA-4646) OX=578454 GN=CIT1 PE=3 SV=1
91	tr|G8BD16|G8BD16_CANPC	5	2.519200490640525E-05	4.863898320803108E-06	5.427684164799488E-06	7.489037226130173E-06	4.584210741766123E-06		2.8271744529063586E-06										Mitochondrial thiamine pyrophosphate carrier 1 OS=Candida parapsilosis (strain CDC 317 / ATCC MYA-4646) OX=578454 GN=CPAR2_208040 PE=3 SV=1
92	tr|G8B824|G8B824_CANPC	15	0.003423741839619663	0.0001575172879597048	0.00026824608979540893	0.00028177696125170163	0.00018432784955376935	0.00015594775965255853	0.0005241779031795942	0.00011119273313456726	1.3882724252918027E-05	0.00015943547153306903	0.0003271420131599233	0.00012138373751777793	0.0003452669824181093	0.0003812930632688398	0.00028467221857377694	0.00010747904436794391	Ribosomal_L16 domain-containing protein OS=Candida parapsilosis (strain CDC 317 / ATCC MYA-4646) OX=578454 GN=CPAR2_106440 PE=3 SV=1
94	tr|G8BAI3|G8BAI3_CANPC	14	0.0008060682806606969	6.6762880719187E-05	0.00010460390797001123	0.00021597468679003176	9.401170493728117E-05	2.4175815618756322E-05	6.704562202668007E-05	3.010143803745851E-05		3.516536641258834E-05	4.7038561141721135E-05	1.7752528703085962E-05	2.2443811988517225E-05	4.140852200834101E-05	3.1610448364249195E-05	7.972985942787898E-06	Cytochrome b-c1 complex subunit Rieske, mitochondrial OS=Candida parapsilosis (strain CDC 317 / ATCC MYA-4646) OX=578454 GN=CPAR2_806050 PE=3 SV=1
95	tr|G8B8T6|G8B8T6_CANPC	15	0.008540775343373976	0.0003478219668212811	0.0005893221014638572	0.0006878347360251126	0.0006773195030471542	0.00037563189399505466	0.0006636537674371703	0.0003184277548100671	9.68697843582717E-06	0.00033648893848164805	0.0008953964597412914	0.0003306472380129716	0.0010703332718400027	0.0008798542906102417	0.001044572129950757	0.0003137843127015393	40S ribosomal protein S18 OS=Candida parapsilosis (strain CDC 317 / ATCC MYA-4646) OX=578454 GN=CPAR2_300240 PE=3 SV=1
96	tr|G8BD63|G8BD63_CANPC	14	0.000408831426036387	2.522916735274872E-05	8.50890465603835E-06	1.9099034005126817E-05	3.92663588452464E-05	2.868059501005635E-05	3.0346477532834832E-05	4.7144887504287795E-05		3.1823215860511774E-05	4.7434528792877473E-05	1.4994726665821671E-05	3.621106181338911E-05	3.475618534107262E-05	2.7903307494728445E-05	1.743297516164657E-05	SurE domain-containing protein OS=Candida parapsilosis (strain CDC 317 / ATCC MYA-4646) OX=578454 GN=CPAR2_208530 PE=3 SV=1
98	tr|G8BE22|G8BE22_CANPC	15	0.0038095370887339763	0.00022123414787017135	0.0003531343058679914	0.0006893341951981713	0.0003056711167347148	0.00017797397367503342	0.0004530274985137212	0.00012545159908254939	5.882986660650839E-06	0.00017791024054499891	0.00018472785453516432	0.00010989888194349748	0.00045987889086463954	0.00020897081216099235	0.0002726818534250624	6.375873165661795E-05	Elongation factor 2 OS=Candida parapsilosis (strain CDC 317 / ATCC MYA-4646) OX=578454 GN=CPAR2_211630 PE=4 SV=1
100	tr|G8BJ29|G8BJ29_CANPC	12	0.0002376655824139268	1.3879986789057939E-05	2.0367857133946525E-05	3.122086363315191E-05	8.06610582762058E-06	8.926251581113978E-06	1.6571442408736975E-05		4.397541505013891E-06	2.1958486293784397E-05		7.0115338402991505E-06	4.321460246621181E-05	1.8473141660676E-05	4.357776927431363E-05		GOLD domain-containing protein OS=Candida parapsilosis (strain CDC 317 / ATCC MYA-4646) OX=578454 GN=CPAR2_404480 PE=3 SV=1
101	tr|G8BE07|G8BE07_CANPC	13	0.0005304160986171828	0.00016835025349747415	0.0001912736206596212	5.9208654378556394E-05	1.787844152025589E-05	9.120748899727272E-06	1.891087494918156E-05	1.2983916287814065E-05		1.2326425872576025E-05	1.871035544819129E-05		9.127698501796769E-06	5.147810377939259E-06	5.761562048781351E-06	1.6157361752675086E-06	Cytochrome c oxidase subunit 6, mitochondrial OS=Candida parapsilosis (strain CDC 317 / ATCC MYA-4646) OX=578454 GN=CPAR2_211480 PE=3 SV=1
102	tr|G8BGA6|G8BGA6_CANPC	13	0.00022004458074402285	1.985938524294441E-05	3.418344308884935E-05	5.15349960113126E-05	3.0257883343759567E-05	1.1785725483688388E-05	2.052013370232498E-05	1.0522646248141894E-05		4.8972732013199965E-06	1.1911576043410388E-05	2.8143888390888855E-06	9.921040006357363E-06	6.522579564907277E-06	5.3135099679177774E-06		Vacuolar proton pump subunit B OS=Candida parapsilosis (strain CDC 317 / ATCC MYA-4646) OX=578454 GN=CPAR2_205330 PE=3 SV=1
103	tr|G8BAM6|G8BAM6_CANPC	15	0.002025236109213494	9.098474913740431E-05	0.0001276252090789711	0.00011717684456379212	7.530033765393812E-05	0.000132905627265341	0.00014605935029442103	0.00018970692381330083	3.1777182686455526E-05	0.00018356685553672648	0.00012507376804293563	0.00021823329398008411	9.866517263317316E-05	0.00017329941065170843	0.00010796451881402727	0.00020689686506121494	Cell wall mannoprotein PIR1-like C-terminal domain-containing protein OS=Candida parapsilosis (strain CDC 317 / ATCC MYA-4646) OX=578454 GN=PIR1 PE=3 SV=1
104	tr|G8B7X6|G8B7X6_CANPC	14	0.0029550185668483545	0.00011734080165966172	0.00023057201582113597	0.0002706996559159591	0.00021288189814742652	9.561201626407646E-05	0.00024855715387777744	9.931271516938835E-05		0.00017660896724979843	0.00022660447581775525	0.0001714221303545829	0.00042964555440521047	0.00023422994253875838	0.0003578078498350191	8.372338979180477E-05	60S ribosomal protein L13 OS=Candida parapsilosis (strain CDC 317 / ATCC MYA-4646) OX=578454 GN=CPAR2_105970 PE=3 SV=1
105	tr|G8B5H4|G8B5H4_CANPC	15	0.00630713319435633	0.0002705291612878287	0.00039480855222042506	0.000434848432443264	0.0004280974818181938	0.0002828762051462111	0.0004239633709512435	0.0002604418583684637	1.1018201643701977E-05	0.00025985925719028804	0.0006699923344108406	0.0003381031046771442	0.0007573453952711808	0.0008018073537091548	0.0007650723163385663	0.00020837016887982374	Ribosomal_S13_N domain-containing protein OS=Candida parapsilosis (strain CDC 317 / ATCC MYA-4646) OX=578454 GN=CPAR2_602850 PE=3 SV=1
106	tr|G8BKH8|G8BKH8_CANPC	15	0.0032942399166020625	0.00016901135928572945	0.00026767023911099973	0.00027790844322718363	0.00021066980416893833	0.00016129432900600756	0.0002458286512052424	0.00013096509508183222	0.00032824164017090734	0.00014325895916681214	0.0002532377590512546	0.00012775854053460105	0.00031085511396787275	0.00026131997244351594	0.00032374948626475797	8.247052391640764E-05	Ribosomal_L18_c domain-containing protein OS=Candida parapsilosis (strain CDC 317 / ATCC MYA-4646) OX=578454 GN=CPAR2_702560 PE=3 SV=1
107	tr|G8BKN6|G8BKN6_CANPC	15	0.0035067340934877645	0.00019352973553748092	0.00029276481966755284	0.0004409927862427948	0.0002423428762152255	0.00016261505532698956	0.0002840611510730583	0.00010956290485149392	1.3527379830537014E-05	0.0002057171498748184	0.0002883140226799269	0.00016551163507280548	0.00037430864386669266	0.00023773490775001597	0.00038823408644721375	0.0001075169390511582	HATPase_c domain-containing protein OS=Candida parapsilosis (strain CDC 317 / ATCC MYA-4646) OX=578454 GN=CPAR2_703150 PE=3 SV=1
108	tr|G8B927|G8B927_CANPC	15	0.0030658421793888207	9.023044878911902E-05	8.103074493238798E-05	9.94318955610977E-05	0.00014666499547351584	0.00014758072468532525	0.00023885879902887626	0.00011573933940574712	1.9426579711596462E-05	0.00018939856784372453	0.0002884441473694347	0.0001287948078935055	0.000480574244271577	0.000453487148441893	0.0005073877844842988	7.879195149672116E-05	Uncharacterized protein OS=Candida parapsilosis (strain CDC 317 / ATCC MYA-4646) OX=578454 GN=CPAR2_301150 PE=4 SV=1
109	tr|G8BHR6|G8BHR6_CANPC	14	0.0011440477666133625	6.887836321682019E-05	8.07888941888896E-05	0.00011861170016330782	5.5393313779314844E-05	6.686163498253488E-05	0.00013470542918678322	1.9539688042823905E-05		0.00010664553833651066	4.1937113397067915E-05	3.9150346997644935E-05	0.00014428191424133114	0.0001387076306874729	6.77511974611945E-05	6.079500193166575E-05	Uncharacterized protein OS=Candida parapsilosis (strain CDC 317 / ATCC MYA-4646) OX=578454 GN=CPAR2_502160 PE=3 SV=1
110	tr|G8BI31|G8BI31_CANPC	15	0.00879517248707282	0.0003464886236537957	0.0005538856032215939	0.0006264961638588111	0.0006818025389736223	0.00046146661710383413	0.0006978928186207078	0.0003778954848594608	8.423749771672884E-06	0.00031029231333877343	0.0007310723160189154	0.0005145579740034824	0.0011807745567694612	0.0010454982708960868	0.0009363838417501409	0.00032224161423246135	60S ribosomal protein L20 OS=Candida parapsilosis (strain CDC 317 / ATCC MYA-4646) OX=578454 GN=CPAR2_400980 PE=3 SV=1
111	tr|G8BL72|G8BL72_CANPC	15	0.011837101260158718	0.0004330355762993982	0.0004738433913445347	0.0006503015714225732	0.0006812915105796187	0.0006216121110688388	0.0009987971350530476	0.0004937701443890629	9.227992825270174E-05	0.0006769252149655152	0.0011406874276572014	0.0005712512065223688	0.0014557047169271155	0.0014120190527523227	0.0016496530754714284	0.0004859291974529911	SCP domain-containing protein OS=Candida parapsilosis (strain CDC 317 / ATCC MYA-4646) OX=578454 GN=CPAR2_700650 PE=3 SV=1
112	tr|G8BCH3|G8BCH3_CANPC	14	0.0012769110414080148	9.026788868482706E-05	0.0001985011589530239	0.0003922164614461404	8.161946265637643E-05	7.30399571315929E-05	0.00010114463600406939	1.750175242938721E-05		6.053580210423686E-05	3.295193471243304E-05	2.443445974755084E-05	6.599180702491253E-05	4.479327705495033E-05	8.613838114462608E-05	7.774062313887872E-06	Malate synthase OS=Candida parapsilosis (strain CDC 317 / ATCC MYA-4646) OX=578454 GN=MLS1 PE=3 SV=1
113	tr|G8BH54|G8BH54_CANPC	14	0.03724865027695855	0.008315100373836632	8.700712667992962E-05	0.0001615203309637812	0.00016083060458912555	0.0073461449945262285	0.00018775155858058988	0.00011979395265453845		8.277816202615458E-05	0.0003337880648937291	3.525733211125125E-05	0.0004561373618029424	0.00046121211403015084	0.01939682396395284	0.00010450433631064203	Pyruvate dehydrogenase E1 component subunit alpha OS=Candida parapsilosis (strain CDC 317 / ATCC MYA-4646) OX=578454 GN=PDA1 PE=4 SV=1
114	tr|G8BIF6|G8BIF6_CANPC	15	0.0054095962249236075	0.0005342362246681657	0.0008462681655966291	0.0012736704531648366	0.0006280482896299605	0.00028084703247113703	0.00038082155703840823	0.00021315832229290243	6.294589274816454E-05	0.00029832442322724577	0.00023351171941857768	0.000148802562014807	0.00018107876429062636	9.135779543250354E-05	0.00017622835775294644	6.029666517669675E-05	ATP synthase subunit beta OS=Candida parapsilosis (strain CDC 317 / ATCC MYA-4646) OX=578454 GN=CPAR2_402220 PE=3 SV=1
115	tr|G8BGS3|G8BGS3_CANPC	15	0.006121613757150856	0.00043669396133445463	0.0005463248313186737	0.0008629527550694674	0.000741292690345977	0.00035197492858880303	0.0006337060874428665	0.0002892788038017497	3.557991218668656E-05	0.00031792221301331076	0.000521593376979873	7.171588862176309E-05	0.00043764397274019323	0.00041693991188246327	0.0003726431846059756	8.535123921859852E-05	Plasma membrane ATPase OS=Candida parapsilosis (strain CDC 317 / ATCC MYA-4646) OX=578454 GN=PMA1 PE=3 SV=1
116	tr|G8BA81|G8BA81_CANPC	14	0.004262909589419114	0.000439776504966529	0.0005806279857036942	0.001004170811623038	0.00046727930644276366	0.00013328877293695306	0.0003622909435627543	0.0001763584521580999		0.00018144360131291658	0.0002587354867507804	0.00011903470520432374	0.00020447758943403755	0.0001473969994857968	0.00013496833103987177	5.3060098797555054E-05	Mitochondrial thiamine pyrophosphate carrier 1 OS=Candida parapsilosis (strain CDC 317 / ATCC MYA-4646) OX=578454 GN=CPAR2_805030 PE=3 SV=1
117	tr|G8BAB2|G8BAB2_CANPC	15	0.0030619499826373226	0.00016280183903232145	7.149368616590098E-05	6.813701295272298E-05	0.00028142775870907793	0.00013619607173939152	0.00014581395317169173	0.0004469873611041293	4.190455482542304E-05	0.00020069670977540858	0.00039433117968292743	0.00018747945907998892	0.00017391438336447274	0.0003918225129044663	0.0001904574652258024	0.00016848603490359735	Peptidase A1 domain-containing protein OS=Candida parapsilosis (strain CDC 317 / ATCC MYA-4646) OX=578454 GN=CPAR2_805340 PE=3 SV=1
118	tr|G8B7G7|G8B7G7_CANPC	15	0.0033308242833811016	0.00020929180490783557	0.0002876440899728108	0.00022835698615478826	0.0002979906716213117	0.00014468954255821145	0.00023469006979568786	0.00011709400427945307	2.4702440174109105E-05	0.00012528660804484826	0.0003876241673790701	0.00021484219483099818	0.0003549989257252659	0.00025230181828230966	0.00030671030863155886	0.0001446006510228427	60S ribosomal protein L11 OS=Candida parapsilosis (strain CDC 317 / ATCC MYA-4646) OX=578454 GN=CPAR2_104370 PE=3 SV=1
119	tr|G8BD89|G8BD89_CANPC	14	0.0017365906525629387	6.912441873164349E-05	0.00011958033099719473	0.0001323384986100395	9.258971065823536E-05	0.00013455304606646017	0.00013872629661696868	0.00012244561870362742		0.00014764879936158689	0.0001263730853471948	0.00013261934968473264	0.00017083952512880475	5.1516413406044606E-05	0.00017821242301496333	0.00012002313623544225	SCP domain-containing protein OS=Candida parapsilosis (strain CDC 317 / ATCC MYA-4646) OX=578454 GN=CPAR2_208800 PE=3 SV=1
120	tr|G8BEE5|G8BEE5_CANPC	13	0.000353659323695595	2.124151665966897E-05	2.8175034716398766E-05	5.111958922657572E-05	5.1734567574007314E-05	1.4651974793876102E-05	3.0623181751494126E-05	2.314052149071476E-05		2.7868884214169753E-05	2.8670139224914155E-05	6.833838064935103E-06	1.6757328390717938E-05	2.1417412173162512E-05	3.142533541495981E-05		MFS domain-containing protein OS=Candida parapsilosis (strain CDC 317 / ATCC MYA-4646) OX=578454 GN=CPAR2_212860 PE=3 SV=1
121	tr|G8BDU9|G8BDU9_CANPC	8	7.245557686043179E-05	5.281042854011077E-06	8.603077312747322E-06	1.1235371633743409E-05	7.362788962538312E-06	4.07893200138406E-06	9.18609412459208E-06				1.1918301727015E-05		1.4789968244400533E-05				Endoplasmic reticulum transmembrane protein OS=Candida parapsilosis (strain CDC 317 / ATCC MYA-4646) OX=578454 GN=CPAR2_210900 PE=3 SV=1
122	tr|G8B6M1|G8B6M1_CANPC	15	0.0034849190961931554	0.00032085262299590784	0.0004339337823184787	0.0007342729349982447	0.00044725287136786494	0.00015605419374947074	0.0003134973802345473	0.00014341131942548286	1.9424055161705846E-05	0.00022857100291379817	0.00019312499320626607	7.123534139408139E-05	0.0001716586549087592	0.00010395431958403087	0.00011692084236916754	3.075478156534939E-05	Uncharacterized protein OS=Candida parapsilosis (strain CDC 317 / ATCC MYA-4646) OX=578454 GN=CPAR2_101410 PE=4 SV=1
123	tr|G8BAA7|G8BAA7_CANPC	14	0.0033362510995810666	0.00016389096082969175	9.273257364330105E-05	0.00017050655531547704	0.00022484379758414577	0.00012739012953858183	0.00014555853255315845	0.00018679096140502535		9.397649981664217E-05	0.0003794696942723858	0.00015133249873236783	0.00046838423093463623	0.0006527810271142251	0.0003227143030238411	0.00015587933481758716	Acetyltransferase component of pyruvate dehydrogenase complex OS=Candida parapsilosis (strain CDC 317 / ATCC MYA-4646) OX=578454 GN=LAT1 PE=3 SV=1
125	tr|G8B7E1|G8B7E1_CANPC	14	0.0017725435186683495	0.00014811487525895754	0.00020200108053028152	0.00039006440386903145	0.00023217679561549269	7.522744038619373E-05	0.0001331008251326035	6.772969040235859E-05		0.00010827795166605311	0.0001329334264414325	5.083699658584575E-05	8.580685689283602E-05	5.80485805339316E-05	6.073692438793505E-05	2.7487670965395982E-05	ATP synthase subunit 4 OS=Candida parapsilosis (strain CDC 317 / ATCC MYA-4646) OX=578454 GN=CPAR2_104130 PE=3 SV=1
126	tr|G8B5Z7|G8B5Z7_CANPC	14	0.003843038140904068	0.00020054100713018066	0.0003641510257029455	0.00039501939380506357	0.00016784936845855292	0.0002322781697968379	0.00044581543217528293	6.315926038303371E-05		0.00010953759522344245	0.00018163566294099784	0.00012173072916579781	0.0006727124634901887	0.0003349873786227889	0.00039950863856767825	0.00015411201544127668	60S ribosomal protein L16 OS=Candida parapsilosis (strain CDC 317 / ATCC MYA-4646) OX=578454 GN=CPAR2_109630 PE=3 SV=1
127	tr|G8BKB1|G8BKB1_CANPC	14	0.0006201176441409976	4.6703020124823354E-05	3.3931901266890163E-05	1.9351383361163206E-05	5.3893688992950726E-05	4.7327088850477034E-05	2.1842512342068014E-05	8.281012738671438E-05		5.205134933901196E-05	5.864679547011861E-05	5.980913667981665E-05	2.4393401451407875E-05	3.793398512196399E-05	5.216681571970712E-05	2.9256438033884442E-05	Peptidase A1 domain-containing protein OS=Candida parapsilosis (strain CDC 317 / ATCC MYA-4646) OX=578454 GN=CPAR2_701880 PE=3 SV=1
128	tr|G8BJE4|G8BJE4_CANPC	13	0.0005387117868656764	5.9192278360687926E-05	8.082997471784257E-05	0.00014221132382310076	8.092989348254291E-05	1.4654621771015514E-05	5.079521015601373E-05	1.4158368878641912E-05		1.988251271019426E-05	2.614397023228166E-05	6.391435207305256E-06	2.0116735797677156E-05	1.3222234511754608E-05	1.0183227216618217E-05		Prohibitin OS=Candida parapsilosis (strain CDC 317 / ATCC MYA-4646) OX=578454 GN=CPAR2_405630 PE=3 SV=1
129	tr|G8BJY6|G8BJY6_CANPC	15	0.0018907845937672896	0.0001088983669599733	0.0001561419501025378	0.00016655035377046912	0.0001411493637157805	0.00010886798385326202	0.00017258462913016725	9.010575348756926E-05	2.246972825085058E-05	9.263502018474101E-05	0.00016165975802787238	7.538413667023909E-05	0.00020550376846033877	0.00014918468388516254	0.0001807993736144045	5.884972365392152E-05	S10_plectin domain-containing protein OS=Candida parapsilosis (strain CDC 317 / ATCC MYA-4646) OX=578454 GN=CPAR2_407550 PE=3 SV=1
130	tr|G8B6Z1|G8B6Z1_CANPC	15	0.005471853438778726	0.0002247636392195583	0.0002304290390482867	0.0002833052611412129	0.00033815330142650404	0.00024252150597070827	0.0004224253608783091	0.0002633398383436001	5.34419161288525E-06	0.00029272887214315774	0.0005922554779420303	0.00018379757196485783	0.0007250718180789595	0.0008040072525350649	0.0006986390308993576	0.00016507127757423308	candidapepsin OS=Candida parapsilosis (strain CDC 317 / ATCC MYA-4646) OX=578454 GN=SAP9 PE=3 SV=1
132	tr|G8B7W2|G8B7W2_CANPC	5	6.533531002374077E-05	1.1853610376159636E-05	1.1788949396711874E-05	2.8466312520844088E-05	9.313843213246585E-06		3.9125945167785745E-06										MICOS complex subunit MIC19 OS=Candida parapsilosis (strain CDC 317 / ATCC MYA-4646) OX=578454 GN=CPAR2_105830 PE=4 SV=1
133	tr|G8BFS5|G8BFS5_CANPC	14	0.0011264781035856318	5.014382224054549E-05	6.655306587471658E-05	0.00011228834773370078	6.193781216839455E-05	8.502561904498428E-05	0.00011293630346429856	5.7806746616775425E-05		4.2042837281444665E-05	8.009845255665669E-05	3.0259227173923566E-05	0.00017522881118972597	9.836578599852599E-05	7.292633278281022E-05	8.086493945912893E-05	6-phosphogluconate dehydrogenase, decarboxylating OS=Candida parapsilosis (strain CDC 317 / ATCC MYA-4646) OX=578454 GN=GND1 PE=3 SV=1
134	tr|G8BEP5|G8BEP5_CANPC	15	0.0013127119033526627	2.6420380979388253E-05	1.647173361595499E-05	1.9480429206702968E-05	2.654953963284204E-05	3.6112768883464536E-05	7.11726636191962E-05	3.578473334902014E-05	7.258866351035163E-06	7.653457911849851E-05	0.00017504174919725788	9.220318428114041E-05	0.000277845970776653	0.00010509773803252957	0.0003129870896179329	3.375047669104621E-05	Mannan endo-1,6-alpha-mannosidase OS=Candida parapsilosis (strain CDC 317 / ATCC MYA-4646) OX=578454 GN=CPAR2_213260 PE=3 SV=1
135	tr|G8BJ20|G8BJ20_CANPC	14	0.0006228616213273186	8.371725753338905E-05	7.72675325535534E-05	0.00017660168910035252	8.471860699866257E-05	1.9784343926295042E-05	5.7991161395420426E-05	2.168494514494363E-05		1.5463635132765734E-05	2.8906274295549653E-05	4.681485115405613E-06	2.2955264728194325E-05	1.5846139247916143E-05	9.606629785559292E-06	3.6366563693111206E-06	Prohibitin OS=Candida parapsilosis (strain CDC 317 / ATCC MYA-4646) OX=578454 GN=CPAR2_404390 PE=3 SV=1
136	tr|G8BG06|G8BG06_CANPC	15	0.001855984128225194	0.0001710549966677366	0.0001769848379851336	0.00028277485557129855	0.00025432304190465605	8.585368741918797E-05	0.00013027834456695898	7.408455618948054E-05	1.6070443087014954E-06	8.283601379195485E-05	0.0001289267928353825	4.923956879385053E-05	0.0001687980165460839	0.0001164477774335262	0.00010346503838534572	2.9309555825896204E-05	Sigma-54 factor interaction domain-containing protein OS=Candida parapsilosis (strain CDC 317 / ATCC MYA-4646) OX=578454 GN=CPAR2_204330 PE=3 SV=1
138	tr|G8B889|G8B889_CANPC	15	0.0033642818547320623	0.0002629817825361446	0.0003032287906959391	0.00042170020881674423	0.000355095415088787	0.00018276577077460513	0.000302844363609782	0.00016989093054934612	1.0982296934146587E-05	0.0001287469341017872	6.867603336260583E-05	0.00012716039945800237	0.00038647274941779535	0.0002939528629775074	0.0002705051011950339	7.927821521383553E-05	Histone H2B OS=Candida parapsilosis (strain CDC 317 / ATCC MYA-4646) OX=578454 GN=CPAR2_107090 PE=3 SV=1
139	tr|G8BCY3|G8BCY3_CANPC	7	8.872680964110716E-05	1.1903085595962282E-05	1.572295896110731E-05	3.222261075539411E-05	1.8402074097980306E-05		5.443794534353523E-06	3.183097866981845E-06		1.8491878293277859E-06							Cytochrome c oxidase subunit 4, mitochondrial OS=Candida parapsilosis (strain CDC 317 / ATCC MYA-4646) OX=578454 GN=COX4 PE=3 SV=1
140	tr|G8B7F9|G8B7F9_CANPC	15	0.004596586073834929	0.0003451584819025284	0.0003502945787859495	0.0004984489131482219	0.0005530187584527992	0.00021974366571222515	0.00036845996109608186	0.00020966088673342643	9.234270539331499E-06	0.0001757112613821115	0.00043716737086440735	0.00014769630344833092	0.0003990098730454595	0.0004054757814976397	0.0003885187865482242	8.898718067819213E-05	Sphingolipid long chain base-responsive protein PIL1 OS=Candida parapsilosis (strain CDC 317 / ATCC MYA-4646) OX=578454 GN=CPAR2_104290 PE=4 SV=1
141	tr|G8B830|G8B830_CANPC	14	0.0019506345060125991	5.9296110960025696E-05	0.00013273151624468437	9.159504611530089E-05	0.00013340874365213502	0.00011515498149116482	0.00021077189263920475	0.000117728666461255		0.00017655216405614954	0.0001261760440096176	0.00010494201028001118	0.00022852532511226367	0.00014906218854925324	0.00021037986482525867	9.43099516162749E-05	Uncharacterized protein OS=Candida parapsilosis (strain CDC 317 / ATCC MYA-4646) OX=578454 GN=CPAR2_106500 PE=3 SV=1
142	tr|G8BJ62|G8BJ62_CANPC	15	0.002240818978887241	9.617667923706339E-05	0.00017058574698007296	0.00020343812784376366	0.00017680649705858494	0.00010611704882135744	0.0001823693027370262	9.046638084614834E-05	2.5127854881231812E-05	0.0001292379410595175	0.00019504317378548676	0.00010289844421184995	0.0002404022106934549	0.00018035954882590817	0.00028147923726215736	6.0310784643617776E-05	Peptidyl-prolyl cis-trans isomerase OS=Candida parapsilosis (strain CDC 317 / ATCC MYA-4646) OX=578454 GN=CPAR2_404810 PE=3 SV=1
143	tr|G8B8C7|G8B8C7_CANPC	15	0.006174418183372081	0.00033060046183696235	0.0005354767818844026	0.0005865217049638283	0.000447089332724109	0.00038275163064101686	0.00048762029810999104	0.00024507852980477414	9.205294316698126E-06	0.00021644484008812587	0.00048007845916927855	0.0003175350952433973	0.0006333490279278684	0.0006309241358822946	0.0006334161140612875	0.0002383264767180462	60S ribosomal protein L7 OS=Candida parapsilosis (strain CDC 317 / ATCC MYA-4646) OX=578454 GN=CPAR2_107470 PE=3 SV=1
144	tr|G8BLA1|G8BLA1_CANPC	13	0.0006197149871514366	4.184477763933875E-05	0.00010094326345135014	0.00021522400782868792	8.102678441143069E-05	3.145833282015646E-05	5.30181010521514E-05	9.264316782368134E-06		1.7409486131506193E-05	1.127157649907781E-05	8.839235818053833E-06	2.9876114545913678E-05		1.4708613301260965E-05	4.830376870140656E-06	Alternative oxidase OS=Candida parapsilosis (strain CDC 317 / ATCC MYA-4646) OX=578454 GN=AOX2 PE=3 SV=1
145	tr|G8BFE8|G8BFE8_CANPC	13	0.00021713187214100524	1.7540032558777456E-05	1.5891991001324358E-05	2.215156898518613E-05	2.9120468833654186E-05	7.731256674254063E-06	1.2516542118775562E-05	1.4287168772388354E-05		1.2873737833566551E-05	2.4046293092117352E-05	6.015690414553251E-06	1.871650986577402E-05	2.5347261816067415E-05	1.0893350174566551E-05		5-aminoimidazole-4-carboxamide ribonucleotide formyltransferase OS=Candida parapsilosis (strain CDC 317 / ATCC MYA-4646) OX=578454 GN=CPAR2_202250 PE=3 SV=1
146	tr|G8BKV6|G8BKV6_CANPC	6	4.965583212685252E-05	1.0344869617629515E-05	7.695818437420044E-06	1.8385601875098007E-05	6.114659029552005E-06	1.2674665793462642E-06	5.8474165878066916E-06										Mitochondrial import inner membrane translocase subunit OS=Candida parapsilosis (strain CDC 317 / ATCC MYA-4646) OX=578454 GN=CPAR2_703850 PE=3 SV=1
147	tr|G8BHF2|G8BHF2_CANPC	14	0.001988979716599858	3.2202312079176995E-05	3.2847185011253516E-05	0.0004477827149161948	3.940872553246102E-05	0.00028282039662174915	2.0485904901058522E-05	2.535383762759823E-05		0.00047768361018798707	2.2559381637699082E-05	1.9912218397740307E-05	0.0004975440622319012	3.66245921456956E-05	3.861092765863891E-05	1.5143847650703745E-05	Pyruvate decarboxylase OS=Candida parapsilosis (strain CDC 317 / ATCC MYA-4646) OX=578454 GN=PDC11 PE=3 SV=1
148	tr|G8BJB4|G8BJB4_CANPC	14	0.00448184325371168	0.00015247214279364191	0.000360469242492484	0.0003349846542966436	0.0001543435375855853	0.0002396399853101533	0.0005887572053108231	0.00014296518403229583		0.0001395952528145375	0.00022341613371693286	0.00024299141816579636	0.0007289222471357613	0.0004495463045861432	0.0005076440779195608	0.0002160958675513214	Ribosomal_L18e/L15P domain-containing protein OS=Candida parapsilosis (strain CDC 317 / ATCC MYA-4646) OX=578454 GN=CPAR2_405330 PE=3 SV=1
149	tr|G8B7U5|G8B7U5_CANPC	14	0.013286639041907654	0.0015518634281402005	0.0013797699435767637	0.0017717524145127869	0.0024462617572478047	1.015403484995888E-05	0.0015247189087897737	5.744044987623586E-06		1.1600026328535317E-05	0.0024955378872192277	9.874923708185366E-06	0.002046806969141716	1.1788822752069534E-05	1.6309106664874208E-05	4.456773988136013E-06	Obg-like ATPase 1 OS=Candida parapsilosis (strain CDC 317 / ATCC MYA-4646) OX=578454 GN=OLA1 PE=3 SV=1
150	tr|G8B708|G8B708_CANPC	5	9.839950405290108E-05	1.59937685343253E-05	1.75701878686456E-05	4.2154767285746864E-05	7.314778713646058E-06		1.5366001650537246E-05										NADH:ubiquinone reductase (non-electrogenic) OS=Candida parapsilosis (strain CDC 317 / ATCC MYA-4646) OX=578454 GN=CPAR2_102780 PE=3 SV=1
151	tr|G8BC99|G8BC99_CANPC	14	0.0005848384724005979	5.749281323096928E-05	9.733490167672643E-05	0.00018629852971794285	7.122125002849446E-05	1.944191047081432E-05	3.7439385319503875E-05	7.949452204415968E-06		2.746544489275614E-05	2.0845648455613554E-05	1.2596113854797234E-05	1.9306839498555844E-05	8.135483909910765E-06	1.611268456434206E-05	3.1980145757550665E-06	ATP synthase subunit gamma OS=Candida parapsilosis (strain CDC 317 / ATCC MYA-4646) OX=578454 GN=CPAR2_803150 PE=3 SV=1
152	tr|G8BA46|G8BA46_CANPC	15	0.0013582907699299668	5.919934815483605E-05	7.814889114988456E-05	0.000101609475651424	9.200383372298871E-05	7.067434939278144E-05	0.00012668181673715782	4.177247359015262E-05	7.286075388745108E-06	8.05390049945887E-05	0.00013063813912477914	4.2083598770153465E-05	0.000209318282030636	0.00015556543048713363	0.00011339003907180091	4.9380011662904574E-05	Lysophospholipase OS=Candida parapsilosis (strain CDC 317 / ATCC MYA-4646) OX=578454 GN=PLB5 PE=3 SV=1
153	tr|G8BD83|G8BD83_CANPC	15	0.0016409156973766746	0.00015007035364186097	0.00021312572393469625	0.0003824574321695838	0.0001948813317299262	4.9226337641185606E-05	0.00012612567382748262	6.818427255747122E-05	1.7722732939867108E-05	0.00010710354136715932	9.350585186410407E-05	4.761877069101374E-05	9.72368149819506E-05	4.292258507906629E-05	2.9095754012632366E-05	2.1638520938674476E-05	ATP synthase subunit d, mitochondrial OS=Candida parapsilosis (strain CDC 317 / ATCC MYA-4646) OX=578454 GN=CPAR2_208740 PE=3 SV=1
154	tr|G8BIB3|G8BIB3_CANPC	14	0.0021161594317828294	0.0001088249744931752	0.00016656315295081312	0.00022186858998315525	0.00017080046271053835	0.00010818675440120829	0.00017697311763061407	8.974601665399488E-05		8.860986009914152E-05	0.00016593210632797318	9.311416666014191E-05	0.00023813355952146	0.00019138858260262675	0.00022861055519323153	6.740753255475545E-05	Ribosomal_L7Ae domain-containing protein OS=Candida parapsilosis (strain CDC 317 / ATCC MYA-4646) OX=578454 GN=CPAR2_401800 PE=3 SV=1
155	tr|G8B6E5|G8B6E5_CANPC	15	0.0014064563054130576	6.586197551696778E-05	0.00010129252974686866	0.0001174519512636832	8.689214173263959E-05	8.686169900705616E-05	0.00012444287605581876	5.4068428452072674E-05	6.1579942954016625E-06	7.119717605980712E-05	0.00011010863125969474	7.941439466484952E-05	0.00017677912145499123	0.00012975883909127725	0.00014145377160043075	5.4714775211498745E-05	Ribosomal protein L37a OS=Candida parapsilosis (strain CDC 317 / ATCC MYA-4646) OX=578454 GN=CPAR2_100640 PE=3 SV=1
156	tr|G8B9C7|G8B9C7_CANPC	14	0.0009564307738822172	4.283526913872557E-05	0.00010094406422460368	0.00012940840532935877	5.296260078887395E-05	5.198981165995865E-05	0.00010996265186158892	2.0265748068175635E-05		5.1750423365575085E-05	5.202648648549918E-05	4.9507819734727545E-05	0.00012117633655109903	6.202520509347114E-05	8.036619253460937E-05	3.120975904595078E-05	40S ribosomal protein S6 OS=Candida parapsilosis (strain CDC 317 / ATCC MYA-4646) OX=578454 GN=CPAR2_302160 PE=3 SV=1
157	tr|G8BAV5|G8BAV5_CANPC	15	0.0030107074013898307	0.00018717650837877798	0.00015089293308839308	0.00016907951592802647	0.00023859630180487012	0.00016935504040912325	0.0002481717848627302	0.00015714813492789868	6.336900730983135E-06	0.00012432838390661407	0.00028978590451799824	0.00011966230340837867	0.0004014384811527203	0.0003098229609765561	0.00035164404022523137	8.726820707152896E-05	60S ribosomal protein L8 OS=Candida parapsilosis (strain CDC 317 / ATCC MYA-4646) OX=578454 GN=CPAR2_807280 PE=3 SV=1
159	tr|G8B820|G8B820_CANPC	14	0.006703903465756497	5.356753346239539E-05	3.585258174689402E-05	6.774035862488055E-05	6.73348690224047E-05	2.630489887288935E-05	6.616088959165546E-05	1.895299077216524E-05		2.2743150389947405E-05	0.002919661480685299	1.2299459366051081E-05	0.00013969030219465817	0.0031147814098988914	0.00014775298522480828	1.1060555903557547E-05	1,3-beta-glucan synthase OS=Candida parapsilosis (strain CDC 317 / ATCC MYA-4646) OX=578454 GN=FKS1 PE=3 SV=1
160	tr|G8BDX9|G8BDX9_CANPC	14	0.009933920401887545	0.0004838380165610129	0.0006573172824740081	0.0008921851669794677	0.000731072728354224	0.00039534938894062566	0.0004984787136678871	0.00044896885859325937		0.00027052186001548365	0.001205482808502172	0.0005188335532159555	0.0011813212287174032	0.0012754743620542312	0.0010782217640853014	0.0002968546697265129	S4 RNA-binding domain-containing protein OS=Candida parapsilosis (strain CDC 317 / ATCC MYA-4646) OX=578454 GN=CPAR2_211200 PE=3 SV=1
161	tr|G8BIU1|G8BIU1_CANPC	14	0.00020420417752534	7.863491924745161E-06	1.7035951562025114E-05	2.568182384156987E-05	1.346131088212671E-05	7.743065607750219E-06	1.424812496732396E-05	4.3685100873227564E-06		9.653857436880185E-06	1.6758306646308234E-05	8.542260466433422E-06	2.6796850012132877E-05	2.8413900710504303E-05	1.6355260670815206E-05	7.281462709401973E-06	Glycolipid 2-alpha-mannosyltransferase OS=Candida parapsilosis (strain CDC 317 / ATCC MYA-4646) OX=578454 GN=CPAR2_403590 PE=3 SV=1
162	tr|G8BH01|G8BH01_CANPC	15	0.0036709762962531685	0.00019422512649254608	0.0003135829955153352	0.0003407018078641058	0.00030079110448968667	0.00021655679916136704	0.00027734735959076125	0.00011583611566764202	4.1456811877045584E-05	0.00017177485984509115	0.00035393604357768406	0.00015746108977767725	0.0004219796453023461	0.00031223106429514023	0.00033046654872735117	0.0001226289240693892	40S ribosomal protein S7 OS=Candida parapsilosis (strain CDC 317 / ATCC MYA-4646) OX=578454 GN=CPAR2_503730 PE=3 SV=1
163	tr|G8B887|G8B887_CANPC	14	0.0017307633807407948	3.667725833834207E-05	5.625686975864393E-05	5.287493256383938E-05	8.611205625770401E-05	4.9519639785504446E-05	0.00014011910969117123	6.370449092995952E-05		0.00012454874537719783	0.00018216689156242468	7.825922127154233E-05	0.0002828249369570729	0.00018603618845892267	0.00029406051784992626	9.76025219385435E-05	Nucleoporin POM33 OS=Candida parapsilosis (strain CDC 317 / ATCC MYA-4646) OX=578454 GN=CPAR2_107070 PE=3 SV=1
165	tr|G8BFV6|G8BFV6_CANPC	14	0.0005172438816883331	2.9472377765049014E-05	3.506874958342509E-05	6.90727877425877E-05	4.94924479892754E-05	2.2015045486673735E-05	5.126465113326078E-05	2.4777403437191535E-05		1.0599574624023595E-05	4.986939356330874E-05	1.3471882730598307E-05	2.8063504836384484E-05	4.6401783714815875E-05	6.330690306943199E-05	2.4367376012306844E-05	UTP--glucose-1-phosphate uridylyltransferase OS=Candida parapsilosis (strain CDC 317 / ATCC MYA-4646) OX=578454 GN=CPAR2_203830 PE=3 SV=1
166	tr|G8BBB9|G8BBB9_CANPC	14	0.0016152619517348168	5.276134682771825E-05	6.665377387443022E-05	7.335644986075311E-05	6.585550309328732E-05	8.193318126891575E-05	0.0001644178052222473	5.538901531446087E-05		8.71750622904373E-05	0.0001332942487708009	4.4869971970221194E-05	0.0002871113816827946	0.00021824526097452194	0.00022461753470716758	5.9581415877060624E-05	Lysophospholipase OS=Candida parapsilosis (strain CDC 317 / ATCC MYA-4646) OX=578454 GN=PLB51 PE=3 SV=1
167	tr|G8BBL7|G8BBL7_CANPC	14	0.0003111887949780695	1.6988141750876462E-05	1.866486212716091E-05	6.375518271356752E-05	1.9843678677764544E-05	6.867428492760497E-06	1.2524553948610224E-05	1.2714871931449137E-05		2.081832302560873E-05	2.8631223951122303E-05	1.1069625492002059E-05	3.026395191754325E-05	2.3118925303353037E-05	3.8583427472420396E-05	7.344598173830485E-06	Ras-related protein SEC4 OS=Candida parapsilosis (strain CDC 317 / ATCC MYA-4646) OX=578454 GN=CPAR2_800840 PE=3 SV=1
168	tr|G8B9F5|G8B9F5_CANPC	14	0.00020830860429668958	1.7966181075098607E-05	2.201577960600501E-05	3.289293389505904E-05	2.445366954073641E-05	1.4633616726618881E-05	1.6565729625724433E-05	1.0687261117819197E-05		1.0603626572518094E-05	1.052034106322155E-05	3.5658018006229266E-06	1.9583490588324087E-05	9.466052806531602E-06	1.3877196829355997E-05	1.476923049053737E-06	Reticulon-like protein OS=Candida parapsilosis (strain CDC 317 / ATCC MYA-4646) OX=578454 GN=CPAR2_302440 PE=4 SV=1
171	tr|G8BI19|G8BI19_CANPC	15	0.0018824382800248956	5.8709124626834666E-05	0.0001236773022239175	0.00012798296052290734	8.94805563582616E-05	0.00010771842729752271	0.00017506687689167004	0.00011049864383859154	1.328418152440792E-05	0.0001411043142038458	0.00012189642349440866	6.529303758676917E-05	0.00023824341560011746	0.00014353089596475863	0.00027098183297764877	9.4970286913234E-05	Crh-like protein OS=Candida parapsilosis (strain CDC 317 / ATCC MYA-4646) OX=578454 GN=CRH11 PE=3 SV=1
173	tr|G8BDI5|G8BDI5_CANPC	14	0.0006298080233974532	4.22457483510286E-05	4.787674321851848E-05	8.042592793948682E-05	0.00013328337170552987	1.7783237747534668E-05	5.6763892755176587E-05	1.1747647154334498E-05		3.403021826099193E-05	2.781456088670113E-05	3.602346645301624E-05	5.065510447929464E-05	3.3763121005234683E-05	4.561664924428552E-05	1.1778334196319406E-05	Peptide N-acetyl-beta-D-glucosaminyl asparaginase amidase A N-terminal domain-containing protein OS=Candida parapsilosis (strain CDC 317 / ATCC MYA-4646) OX=578454 GN=CPAR2_209770 PE=4 SV=1
174	tr|G8B797|G8B797_CANPC	14	0.001919940641965541	3.670529740871823E-05	5.2900579349582555E-05	4.315989713184272E-05	0.00013056967473650455	0.0001456326519743484	0.00021431855553679586	0.00012473468236838433		0.0001768705124591787	0.00016938243778565908	0.00011323033412095805	0.0002108749627221823	0.00017123857719242947	0.00022694339735913465	0.00010337908181982228	GPI-anchored protein OS=Candida parapsilosis (strain CDC 317 / ATCC MYA-4646) OX=578454 GN=CPAR2_103690 PE=4 SV=1
176	tr|G8B9Z0|G8B9Z0_CANPC	14	0.001931366637369315	0.00012007377064957971	0.00018562488002452	0.000204461415635341	0.00010817509530694139	9.820512314938456E-05	0.0001609445899038144	7.711590330541707E-05		0.00010626798593662628	0.00014072039614996043	9.101133674020518E-05	0.00025623983866745673	0.00014151154598110536	0.00018086266335989152	6.015209255907121E-05	40S ribosomal protein S25 OS=Candida parapsilosis (strain CDC 317 / ATCC MYA-4646) OX=578454 GN=CPAR2_304310 PE=3 SV=1
178	tr|G8B6F6|G8B6F6_CANPC	14	0.0005691641668150334	4.747170683723837E-05	1.024751254644363E-05	4.445691825586102E-06	5.192495304375246E-05	2.0886186584437448E-05	1.846517772633038E-05	0.00012088987152044847		1.9281562250690488E-05	8.874161405712611E-05	2.6204890096749302E-05	1.460652490881626E-05	9.894709294207178E-05	1.7621328616558288E-05	2.9430053858784255E-05	Peptidase A1 domain-containing protein OS=Candida parapsilosis (strain CDC 317 / ATCC MYA-4646) OX=578454 GN=CPAR2_100750 PE=3 SV=1
179	tr|G8B5A6|G8B5A6_CANPC	14	0.0014545968791960214	8.119023631573799E-05	0.00011800472782144224	0.00015117368015458125	0.00010230664027504143	7.232474817784145E-05	0.00011553420895627325	5.10996032451282E-05		4.6162691498254E-05	0.0001154961826695915	6.648990399773758E-05	0.00019821191665528887	0.00011556383256448287	0.00016670528790573418	5.433321895888669E-05	Large ribosomal subunit protein uL23 OS=Candida parapsilosis (strain CDC 317 / ATCC MYA-4646) OX=578454 GN=CPAR2_602160 PE=3 SV=1
180	tr|G8B5J8|G8B5J8_CANPC	14	0.0006359622877382379	4.123316041012032E-05	3.189413568256806E-05	4.655005007385167E-05	2.1270323789666074E-05	5.98897875109425E-05	4.7245786660533974E-05	4.342959073351795E-05		6.799235050219925E-05	4.670948225437383E-05	5.3185425485536405E-05	5.2542413412491394E-05	6.0410889020444154E-05	3.534493651982681E-05	2.8263955682165407E-05	Uncharacterized protein OS=Candida parapsilosis (strain CDC 317 / ATCC MYA-4646) OX=578454 GN=SUN41 PE=3 SV=1
181	tr|G8BJJ6|G8BJJ6_CANPC	15	0.004698244318882044	0.0003151852225613188	0.000480301730959892	0.0005296854368571977	0.00021815782853986954	0.00038757181016643185	0.0006067447821853901	9.914134641700227E-05	2.4538624936762635E-05	0.00016003813007390536	0.00023243872192529885	0.00021189245932694934	0.0006935044748658702	0.00017009757594730913	0.00040091267706643895	0.00016803349705240701	Large ribosomal subunit protein uL3 OS=Candida parapsilosis (strain CDC 317 / ATCC MYA-4646) OX=578454 GN=CPAR2_406150 PE=3 SV=1
182	tr|G8BEU5|G8BEU5_CANPC	15	0.0015967125365718695	0.00012356895682330544	0.00017422023290578518	0.00024289402070231989	0.00018389836860704888	7.496954369577352E-05	0.00013938742933152073	7.230061417812173E-05	1.5636332708046803E-05	0.00010420001186727706	0.00013075402611093485	3.7554844382895276E-05	0.00010082955354074562	7.826841569970838E-05	9.660145934284206E-05	2.162872667554445E-05	Endoplasmic reticulum chaperone BIP OS=Candida parapsilosis (strain CDC 317 / ATCC MYA-4646) OX=578454 GN=CPAR2_213780 PE=3 SV=1
183	tr|G8B6P7|G8B6P7_CANPC	14	0.0005163734688438959	3.341073998760551E-05	3.135785869572082E-05	3.447531128007268E-05	8.605613532613791E-05	1.5800276170133174E-05	8.016005565537798E-05	5.017701934027796E-05		2.6187591290493407E-05	1.629091067375235E-05	3.0419917216951867E-05	4.344383389020444E-05	3.2959827447231556E-05	9.518089670518196E-06	2.611590219941801E-05	12 kDa heat shock protein OS=Candida parapsilosis (strain CDC 317 / ATCC MYA-4646) OX=578454 GN=CPAR2_101670 PE=4 SV=1
184	tr|G8BDF3|G8BDF3_CANPC	14	0.002088858186020703	0.00015162544823938117	0.00013381754559624754	0.00012107453512508618	0.00018272922602986542	4.832433321843295E-05	0.00020298800807184956	9.993201799912932E-05		4.3922286618381255E-05	0.000210674655162271	5.897545830852103E-05	0.00026617039794049185	0.00029974221741343386	0.00022805921905316682	4.082283724444496E-05	60S ribosomal protein L33-A OS=Candida parapsilosis (strain CDC 317 / ATCC MYA-4646) OX=578454 GN=CPAR2_209450 PE=3 SV=1
185	tr|G8BJD7|G8BJD7_CANPC	15	0.0005532134403214258	2.8599771748273653E-05	3.695099294725917E-05	5.237381474609124E-05	3.874323828581802E-05	2.089057971262528E-05	4.1851961560518806E-05	1.955320462532071E-05	8.57140788971943E-06	2.277294691986011E-05	4.956959314936459E-05	1.9391793182686095E-05	7.750698125677528E-05	5.469634601344629E-05	6.504857788945775E-05	1.6692230394209372E-05	ADP-ribosylation factor OS=Candida parapsilosis (strain CDC 317 / ATCC MYA-4646) OX=578454 GN=CPAR2_405560 PE=3 SV=1
186	tr|G8B876|G8B876_CANPC	14	0.0012363980602315312	9.88894726351907E-05	0.00013499835894754118	0.00017718364664441803	0.00015385339100442206	5.31979048343407E-05	7.593304036014237E-05	5.677317331827237E-05		4.161711698798168E-05	0.00011363229832219045	3.871443323247213E-05	8.618571539283945E-05	0.00010962806466678134	8.548446537824787E-05	1.0306978506690858E-05	Acetyl-coenzyme A synthetase OS=Candida parapsilosis (strain CDC 317 / ATCC MYA-4646) OX=578454 GN=CPAR2_106960 PE=3 SV=1
187	tr|G8BE20|G8BE20_CANPC	14	0.0035931204032809533	0.0003068071763453153	0.0003526215871136353	0.000384780635295779	0.00046026096925524967	0.00024402049339407585	0.00018739924271786597	0.00019371561330479628		0.00015699086552988686	0.0003192468413674014	0.00021091821428273944	0.000135470481943468	0.00025254376205911355	0.00033081244711806587	5.753207355355985E-05	Isocitrate dehydrogenase [NAD] subunit 2, mitochondrial OS=Candida parapsilosis (strain CDC 317 / ATCC MYA-4646) OX=578454 GN=IDH2 PE=3 SV=1
189	tr|G8BAF1|G8BAF1_CANPC	14	0.0007571397411928794	3.804575038805445E-05	3.609450998457821E-05	7.731601569515231E-05	5.885966057624615E-05	3.3334604141567735E-05	5.004719263030907E-05	4.1209538348084215E-05		5.6768889682111697E-05	7.922164871943939E-05	3.064717433389367E-05	8.602033372263279E-05	7.120749041096317E-05	7.077158725462061E-05	2.7595345305226005E-05	Protein YOP1 OS=Candida parapsilosis (strain CDC 317 / ATCC MYA-4646) OX=578454 GN=CPAR2_805730 PE=3 SV=1
190	tr|G8BCT3|G8BCT3_CANPC	15	0.0010855294207624292	4.3553086681359676E-05	7.197458494651034E-05	0.0001997597428646222	9.913122227392147E-05	3.894430009994626E-05	0.00015122516916755453	5.2834742722814616E-05	9.022797410161113E-06	6.101315390064731E-05	8.055419290837209E-05	3.456545597438574E-05	0.00010216310823316083	6.835399197912416E-05	3.1224670334941605E-05	4.120920126490734E-05	phosphopyruvate hydratase OS=Candida parapsilosis (strain CDC 317 / ATCC MYA-4646) OX=578454 GN=CPAR2_207210 PE=3 SV=1
191	tr|G8BCJ0|G8BCJ0_CANPC	14	0.0013104201254748925	9.107581608957273E-05	9.773793171627813E-05	0.0001763830010726909	0.0002077490939360039	3.846785702280581E-05	6.318243959955571E-05	7.825044979554008E-05		0.00022545489320273615	7.183059089354702E-05	2.5951858591908046E-05	8.870727144897093E-05	7.601510480418983E-05	5.903913191430563E-05	1.0574685386787807E-05	Biotin carboxylase OS=Candida parapsilosis (strain CDC 317 / ATCC MYA-4646) OX=578454 GN=CPAR2_804060 PE=4 SV=1
193	tr|G8BG47|G8BG47_CANPC	5	3.899335311794829E-05	7.691229053747218E-06	8.728660946111168E-06	1.5540933893261087E-05	1.99619719714269E-06		5.036332027686131E-06										Succinate--CoA ligase [ADP-forming] subunit beta, mitochondrial OS=Candida parapsilosis (strain CDC 317 / ATCC MYA-4646) OX=578454 GN=CPAR2_204740 PE=3 SV=1
194	tr|G8BKJ4|G8BKJ4_CANPC	15	0.0009279444204456206	2.5812552092694484E-05	3.504503205732974E-05	4.682776985879047E-05	3.6903189601691764E-05	4.1013092045752214E-05	9.122306025491067E-05	3.1141721133274066E-05	7.729386349536829E-06	6.690789915348776E-05	5.437509966171079E-05	4.396145592525318E-05	0.00017626629694326014	0.0001071703375847238	0.00012375618948896476	3.981133829423988E-05	candidapepsin OS=Candida parapsilosis (strain CDC 317 / ATCC MYA-4646) OX=578454 GN=SAP91 PE=3 SV=1
195	tr|G8BBX3|G8BBX3_CANPC	15	0.005229555863207677	0.00033902091681342893	0.00036782084036692935	0.000492563775541978	0.00043668242005201344	0.0002450433024380169	0.00030079154121890646	0.0001989636446818914	1.1145018199873792E-05	0.0002379936905209957	0.00046033513129516363	0.00019842162059794194	0.0004699923946470574	0.000720855243036779	0.0005021796336492047	0.0002477466901474963	Ribosomal_L14e domain-containing protein OS=Candida parapsilosis (strain CDC 317 / ATCC MYA-4646) OX=578454 GN=CPAR2_801880 PE=3 SV=1
197	tr|G8B5K3|G8B5K3_CANPC	10	8.959234021267531E-05	1.1207984769241871E-05	1.2177453581653713E-05	3.8541999775581336E-05	5.540737721517948E-06	1.9341205798613555E-06	7.300745102793002E-06				1.262811230564485E-06		5.070620298830596E-06	1.6103551095078208E-06	4.945512043123186E-06		Ketol-acid reductoisomerase, mitochondrial OS=Candida parapsilosis (strain CDC 317 / ATCC MYA-4646) OX=578454 GN=ILV5 PE=3 SV=1
198	tr|G8BCN1|G8BCN1_CANPC	13	7.571585819309095E-05	7.950777204006044E-06	1.3975043157937797E-05	1.1457976984668781E-05	6.491376490865287E-06	2.0977635375286204E-06	6.566678611213474E-06	1.5341806073229865E-06		1.907907869805439E-06	2.966428002982714E-06	9.957141227965718E-06	5.228031142026552E-06	2.0178062235124674E-06	3.56474713325508E-06		Eukaryotic translation initiation factor 5B OS=Candida parapsilosis (strain CDC 317 / ATCC MYA-4646) OX=578454 GN=CPAR2_206690 PE=3 SV=1
199	tr|G8BIM8|G8BIM8_CANPC	15	0.0018347985957942459	6.520636549322007E-05	4.804566332268934E-05	7.820949721961514E-05	8.750738291716429E-05	6.4214627957896E-05	0.00011592422396177351	4.97646533606348E-05	6.901221783198259E-06	0.00012192868620846757	0.0002790978396285672	3.368392593384237E-05	0.00030581767600365133	0.00033319336683810917	0.00013606939786830376	0.00010923406729711304	Pyruvate dehydrogenase E1 component subunit beta OS=Candida parapsilosis (strain CDC 317 / ATCC MYA-4646) OX=578454 GN=PDB1 PE=4 SV=1
200	tr|G8B545|G8B545_CANPC	14	0.0003672298159043156	2.0310264699549762E-05	2.4934279527939107E-05	4.435141782744431E-05	2.5758624970945163E-05	1.9582490572824957E-05	1.7417691935023153E-05	1.5186951710287048E-05		1.7096651035444976E-05	3.215733367482765E-05	1.9116780176459015E-05	4.4908824090596196E-05	3.5163565360860255E-05	4.2171699387690834E-05	9.073240934423123E-06	Isoleucine--tRNA ligase, cytoplasmic OS=Candida parapsilosis (strain CDC 317 / ATCC MYA-4646) OX=578454 GN=ILS1 PE=3 SV=1
201	tr|G8B4U3|G8B4U3_CANPC	14	0.0005433678679098165	2.0562402905187296E-05	3.8916572697484194E-05	3.87646972988188E-05	3.9687417090996955E-05	4.0529950408721854E-05	6.850251232253853E-05	2.6646483165829623E-05		1.8632671641785767E-05	4.839888920770039E-05	1.4280074053881874E-05	7.498298303069918E-05	4.784119785767999E-05	5.272987056501904E-05	1.2892145663473108E-05	Serine hydroxymethyltransferase OS=Candida parapsilosis (strain CDC 317 / ATCC MYA-4646) OX=578454 GN=CPAR2_600480 PE=3 SV=1
202	tr|G8BAQ9|G8BAQ9_CANPC	14	0.00038887669602925845	4.6314921774176794E-05	6.611623114921449E-05	6.493358728915888E-05	3.2257011845647096E-05	2.0231512290137184E-05	2.976730061238498E-05	6.417828550076721E-06		1.4316805602722653E-05	2.1595919096060526E-05	1.3755650025394731E-05	1.8308501209623204E-05	2.082878252526463E-05	2.8101717297362167E-05	5.930926762034357E-06	Elongation factor 1-gamma 1 OS=Candida parapsilosis (strain CDC 317 / ATCC MYA-4646) OX=578454 GN=CPAR2_806820 PE=4 SV=1
203	tr|G8B7A3|G8B7A3_CANPC	14	0.0006891941265473954	4.073622724729533E-05	4.025014430997139E-05	0.00015278040946444874	4.0450938774055556E-05	2.641811264673283E-05	9.395483297320972E-05	1.6921579797376708E-05		3.612701145815802E-05	3.4459090139890055E-05	1.2794000046249E-05	9.729488666556972E-05	3.0039459826135686E-05	5.2783642275442736E-05	1.4183790922859988E-05	Heat shock protein homolog SSE1 OS=Candida parapsilosis (strain CDC 317 / ATCC MYA-4646) OX=578454 GN=CPAR2_103750 PE=3 SV=1
205	tr|G8BJ65|G8BJ65_CANPC	9	0.00013740900461324857	1.5367531504377918E-05	1.7465510444524634E-05	2.696371948917441E-05	2.4914468939898135E-05		9.859035579639551E-06	1.745102777243737E-05		7.873443604540407E-06	8.779872452279885E-06		8.734394826376278E-06				thioredoxin-dependent peroxiredoxin OS=Candida parapsilosis (strain CDC 317 / ATCC MYA-4646) OX=578454 GN=CPAR2_404840 PE=3 SV=1
207	tr|G8BFK9|G8BFK9_CANPC	15	0.001956808524286483	0.00011309687092871238	5.28824887624247E-05	7.178744667822354E-05	9.40504903232064E-05	6.672883357785975E-05	7.811089954750282E-05	4.26881096365505E-05	2.1197186802655366E-05	6.262448665974358E-05	0.0002503984498145103	0.00014374015998867625	0.0001714002993091505	0.00042398181946815813	0.00015568912613703455	0.00020843185665207428	Uncharacterized protein OS=Candida parapsilosis (strain CDC 317 / ATCC MYA-4646) OX=578454 GN=CPAR2_202860 PE=4 SV=1
208	tr|G8BHI3|G8BHI3_CANPC	12	0.0007698929796555275	9.469206581846802E-05	9.136115473150287E-05	0.00026317338107574513	0.00011045018033630016	1.5774361410074727E-05	8.04811819870662E-05	1.6140483563319796E-05		1.8824868749063466E-05	3.561647655879488E-05		2.429446758811973E-05	8.423699865671866E-06	1.0660657971400694E-05		Glycerol-3-phosphate dehydrogenase OS=Candida parapsilosis (strain CDC 317 / ATCC MYA-4646) OX=578454 GN=CPAR2_501330 PE=3 SV=1
210	tr|G8BH45|G8BH45_CANPC	15	0.0029948908513876714	0.00019726862618599483	0.00021412407292022964	0.0002304608836988309	0.00018683375243098407	0.0001857335914285409	0.000263829896087337	0.0001172551275857457	1.1475032971685648E-05	0.0001503549505741493	0.0002527530859909648	0.00012797554440656094	0.00040765261894953143	0.00023816037616987442	0.0003213823351084227	8.963095687881916E-05	40S ribosomal protein S24 OS=Candida parapsilosis (strain CDC 317 / ATCC MYA-4646) OX=578454 GN=CPAR2_504170 PE=3 SV=1
211	tr|G8B8T9|G8B8T9_CANPC	15	0.004799085179165507	0.00025590215737238153	0.00029017451623305763	0.00047915826212349395	0.00045329315973991684	0.00022963239660509145	0.00023533887125910303	0.00025480886449404767	1.466477370792139E-05	0.00022815402230315352	0.0005612516157359496	0.00019170803906488033	0.0005361573775015744	0.0004616075603777975	0.00048487406570935397	0.00012235949693778449	60S acidic ribosomal protein P0 OS=Candida parapsilosis (strain CDC 317 / ATCC MYA-4646) OX=578454 GN=CPAR2_300270 PE=3 SV=1
212	tr|G8BJ82|G8BJ82_CANPC	14	0.0009027316282488161	4.23068086957702E-05	4.613039451999568E-05	4.3452737784579676E-05	7.058825887637365E-05	1.862508748013517E-05	8.643862189892846E-05	0.00011342640790744885		8.193058834557874E-05	4.5259523021816376E-05	2.2639203232081332E-05	0.00021637335766539628	4.0373390208666216E-05	6.291398241828687E-05	1.2273266193758716E-05	Sterol 24-C-methyltransferase OS=Candida parapsilosis (strain CDC 317 / ATCC MYA-4646) OX=578454 GN=ERG6 PE=3 SV=1
213	tr|G8B4T2|G8B4T2_CANPC	5	0.00010113747835775285	1.436999688931146E-05	1.6995542649349313E-05	4.0098403003048394E-05	2.726462438509502E-05	2.4089114309486643E-06											Cytochrome c oxidase subunit OS=Candida parapsilosis (strain CDC 317 / ATCC MYA-4646) OX=578454 GN=CPAR2_600370 PE=3 SV=1
214	tr|G8BJ05|G8BJ05_CANPC	14	0.0003649766896420825	1.9735937299654144E-05	1.7819598600494564E-05	4.204270418870944E-05	2.8259399131561218E-05	1.2152912444740586E-05	3.0182391774416677E-05	1.105129186899042E-05		1.802659693828427E-05	2.86470845184287E-05	9.642638143214127E-06	6.736672791930447E-05	3.7710556310533E-05	3.3401531779371285E-05	8.937318724379575E-06	Respiratory growth induced protein 1 OS=Candida parapsilosis (strain CDC 317 / ATCC MYA-4646) OX=578454 GN=CPAR2_404240 PE=3 SV=1
215	tr|G8BEE0|G8BEE0_CANPC	14	0.0002718530133871428	3.3893133385106985E-05	2.0870226109262276E-05	4.618772993226227E-05	2.611843302803164E-05	1.585374510834932E-05	2.3543476067030898E-05	5.146679051067246E-06		5.468991746684881E-06	2.4867384177087496E-05	4.457187599303994E-06	2.2557024751821955E-05	2.324502105353811E-05	1.817741558307457E-05	1.4665657945211615E-06	acetyl-CoA C-acetyltransferase OS=Candida parapsilosis (strain CDC 317 / ATCC MYA-4646) OX=578454 GN=CPAR2_212810 PE=3 SV=1
216	tr|G8BKC7|G8BKC7_CANPC	14	0.000457488259700443	2.7140052675581962E-05	1.8038976030103347E-05	1.6179042809851027E-05	2.6678499974338614E-05	2.4108616553958963E-05	2.2658787174559723E-05	6.584141589218395E-05		3.9693029792220456E-05	5.6147099794294644E-05	3.0159347829064576E-05	2.449708455582235E-05	6.0787058678964126E-05	2.6549485777632807E-05	1.9009762161866426E-05	Peptidase A1 domain-containing protein OS=Candida parapsilosis (strain CDC 317 / ATCC MYA-4646) OX=578454 GN=CPAR2_702040 PE=3 SV=1
217	tr|G8BD11|G8BD11_CANPC	15	0.0009334083469137769	7.385102965363051E-05	4.430678411820419E-05	0.00010791514021434122	0.0001008812240070504	7.987655687931517E-05	8.373607494250454E-05	5.1118092660324415E-05	2.0135248916445993E-06	8.125793642746974E-05	5.620952707644225E-05	1.616203538037324E-05	7.769280440902898E-05	8.78581826001552E-05	5.820766083520007E-05	1.2321772818092467E-05	S-adenosylmethionine synthase OS=Candida parapsilosis (strain CDC 317 / ATCC MYA-4646) OX=578454 GN=CPAR2_207990 PE=3 SV=1
218	tr|G8BC98|G8BC98_CANPC	2	1.371970031493286E-05	4.067452661931013E-06		9.652247653001849E-06													Uncharacterized protein OS=Candida parapsilosis (strain CDC 317 / ATCC MYA-4646) OX=578454 GN=CPAR2_803140 PE=4 SV=1
220	tr|G8BL80|G8BL80_CANPC	13	0.0002936431042678417	1.7721619554510385E-05	1.3918842652283643E-05	7.705964762630885E-06	3.300702904614758E-05	1.443944814548903E-05	1.2915648809436043E-05	8.648121973064293E-06		3.4925613474209515E-06	6.197633788867329E-05	4.679239075285798E-06	1.9192119864434227E-05	7.390509953753128E-05	2.2041071610934286E-05		Tryptophan--tRNA ligase, cytoplasmic OS=Candida parapsilosis (strain CDC 317 / ATCC MYA-4646) OX=578454 GN=CPAR2_700730 PE=3 SV=1
221	tr|G8BJP7|G8BJP7_CANPC	12	0.0001751443777270135	2.11764412054206E-05	1.638414796504124E-05	2.927617532378008E-05	1.8964568864374345E-05	4.392624408312314E-06	1.7425834392518163E-05	6.8908384008307755E-06		4.4790447423685E-06	2.085868713576909E-05		2.181885550358455E-05	6.771592138145373E-06	6.705567646868466E-06		DUF1682 domain protein OS=Candida parapsilosis (strain CDC 317 / ATCC MYA-4646) OX=578454 GN=CPAR2_406660 PE=4 SV=1
222	tr|G8BAD2|G8BAD2_CANPC	14	0.0006697790131187554	4.811708566832266E-05	5.2295509051884406E-05	9.528233493979011E-05	6.581990075443583E-05	2.4351088198565135E-05	6.408095760700237E-05	2.2923471450712288E-05		3.716926845328453E-05	5.960357694296916E-05	1.0880302029194704E-05	7.100011561741165E-05	6.255418161513875E-05	3.706288997191507E-05	1.863833081812875E-05	Eukaryotic translation initiation factor 3 subunit B OS=Candida parapsilosis (strain CDC 317 / ATCC MYA-4646) OX=578454 GN=PRT1 PE=3 SV=1
225	tr|G8B874|G8B874_CANPC	14	0.0009807230345176751	3.636108513872702E-05	7.011516792563461E-05	0.00010604304681797044	5.5973080629562056E-05	4.954956770445168E-05	0.00016058916945702956	3.303810735636264E-05		9.492411012726252E-05	4.697050681582805E-05	3.980997402114833E-05	8.726037409059437E-05	9.813974701369903E-05	9.082514242846054E-05	1.1123954990944395E-05	Heat shock protein SSA2 OS=Candida parapsilosis (strain CDC 317 / ATCC MYA-4646) OX=578454 GN=SSA2 PE=3 SV=1
226	tr|G8BAG7|G8BAG7_CANPC	12	0.00014775766832491135	1.0641500839080405E-05	2.8244125088295342E-05	4.932671332382956E-05	1.6475980739204103E-05	5.3797761085947305E-06	1.6408776137561267E-05	3.786556405302888E-06		2.204715469362654E-06	2.8363200440311714E-06		5.058679646633319E-06	4.8388856923946315E-06	2.5556388306212802E-06		PlsC domain-containing protein OS=Candida parapsilosis (strain CDC 317 / ATCC MYA-4646) OX=578454 GN=CPAR2_805890 PE=3 SV=1
227	tr|G8BFM7|G8BFM7_CANPC	13	0.0004903838803960141	6.62121037373452E-05	6.534663638977484E-05	0.00010683750762755641	7.844261100402757E-05	1.4607454346118358E-05	3.6642756887128465E-05	3.5542087327942515E-06		3.643565226561369E-06	6.012036151751711E-06	1.5289259628399213E-06	4.0312836922447966E-05	6.307135649678258E-05	4.171880910885474E-06		Heat shock protein 60, mitochondrial OS=Candida parapsilosis (strain CDC 317 / ATCC MYA-4646) OX=578454 GN=HSP60 PE=3 SV=1
228	tr|G8B8V5|G8B8V5_CANPC	15	0.0016629086975018185	6.204816839414363E-05	0.000154356957636683	0.00018615534924834432	8.993803617213731E-05	9.137225905488322E-05	0.00012739613232649278	3.7343130064515E-05	8.38734015213937E-06	0.00010010208277223947	0.00013433894931664205	6.36876983698743E-05	0.00019483778348317428	0.00012828102391491066	0.00022490895149385087	5.975483510178811E-05	Small ribosomal subunit protein RACK1 OS=Candida parapsilosis (strain CDC 317 / ATCC MYA-4646) OX=578454 GN=CPAR2_300430 PE=3 SV=1
229	tr|G8BKT5|G8BKT5_CANPC	14	0.0004032887167507958	2.8499080538599813E-05	2.572000168849568E-05	2.6431599514255248E-05	4.416886576074735E-05	1.507692562701904E-05	4.568579630661838E-05	1.629548781660994E-05		1.7966282688562883E-05	4.390394643380654E-05	1.0215143712858933E-05	4.372222047946523E-05	4.4489410215130175E-05	3.0511281866397823E-05	1.0602674102228726E-05	Serine hydroxymethyltransferase, mitochondrial OS=Candida parapsilosis (strain CDC 317 / ATCC MYA-4646) OX=578454 GN=CPAR2_703640 PE=3 SV=1
231	tr|G8BKB0|G8BKB0_CANPC	14	0.000863065472664225	4.9838013625936276E-05	4.7916773270730244E-05	4.219596830925051E-05	5.889883424271254E-05	6.852567850781676E-05	4.0506923375960784E-05	7.208077794107491E-05		7.522311427134699E-05	5.953541108003455E-05	0.0001085134487314252	5.2125987064191064E-05	5.995110240640297E-05	6.30411079812668E-05	6.471233185607535E-05	Peptidase A1 domain-containing protein OS=Candida parapsilosis (strain CDC 317 / ATCC MYA-4646) OX=578454 GN=CPAR2_701870 PE=3 SV=1
232	tr|G8B923|G8B923_CANPC	14	0.00021163385554775292	1.1085257144600662E-05	1.6681983952566467E-05	2.450236850162069E-05	1.690778283553329E-05	8.17027917941556E-06	2.1244703562997225E-05	7.2541814198201655E-06		1.0506920701072107E-05	1.6415731776935093E-05	3.862235995455408E-06	2.1425499867101408E-05	1.4539417382944014E-05	3.3846962714606406E-05	5.19053051308445E-06	glutamate--tRNA ligase OS=Candida parapsilosis (strain CDC 317 / ATCC MYA-4646) OX=578454 GN=CPAR2_301110 PE=3 SV=1
233	tr|G8B9A7|G8B9A7_CANPC	12	0.0001877194006757251	7.835499541688853E-06	1.661200670276544E-05	3.145778334414465E-05	4.1587832732226626E-05	6.710044355232554E-06	1.4834242570793624E-05	5.695850832419721E-06		4.233564986855181E-06	7.32743709740034E-06		2.7295156602959183E-05	1.0675761534234366E-05	1.3454220375004617E-05		NADPH--cytochrome P450 reductase OS=Candida parapsilosis (strain CDC 317 / ATCC MYA-4646) OX=578454 GN=CPAR2_301960 PE=3 SV=1
234	tr|G8B5U8|G8B5U8_CANPC	14	0.0012378892328551764	7.53711954662887E-05	0.00011659671873823647	0.00016501442201351694	9.642009393001463E-05	5.736487017220007E-05	9.839875114419744E-05	3.354565370655569E-05		5.047827285709501E-05	0.00010133111223899126	6.480838139869768E-05	0.00013261269624313226	7.986029646911015E-05	0.00014475313866024514	2.1333629816895005E-05	ATP-dependent RNA helicase eIF4A OS=Candida parapsilosis (strain CDC 317 / ATCC MYA-4646) OX=578454 GN=CPAR2_109150 PE=3 SV=1
236	tr|G8B6L9|G8B6L9_CANPC	14	0.000593151687361788	5.889184545747814E-05	4.275203548890403E-05	0.0001093890400052577	8.15086448298363E-05	2.4887545078364837E-05	5.150726153256932E-05	2.9126877450404312E-05		2.8640320169346036E-05	3.291523902576775E-05	2.0658425718314348E-05	4.1983790382977086E-05	1.863112316719034E-05	3.0311408590788216E-05	2.1948130464589585E-05	Nucleoside diphosphate kinase OS=Candida parapsilosis (strain CDC 317 / ATCC MYA-4646) OX=578454 GN=CPAR2_101390 PE=3 SV=1
237	tr|G8B5A2|G8B5A2_CANPC	14	0.0004600147167696144	5.1476545133638615E-05	7.268324344449534E-05	0.0001254344974831986	5.5603121809756546E-05	1.540897610120451E-05	3.921669655768467E-05	2.0467571012305974E-05		1.8268670020473177E-05	1.329522650477479E-05	4.761293769129959E-06	2.533785611837108E-05	1.11887875604998E-05	4.55116068332253E-06	2.3210705707587796E-06	Mitochondrial thiamine pyrophosphate carrier 1 OS=Candida parapsilosis (strain CDC 317 / ATCC MYA-4646) OX=578454 GN=CPAR2_602130 PE=3 SV=1
240	tr|G8BE80|G8BE80_CANPC	14	0.0005599428017749204	3.293526965267549E-05	5.702714474482583E-05	9.149092827156551E-05	4.726496359417204E-05	2.23590415125303E-05	4.410990421218312E-05	1.619559030865901E-05		3.239622495621683E-05	2.6027782096113787E-05	2.787642284570405E-05	4.871839096772899E-05	5.0846314863610886E-05	4.5135854685946536E-05	1.7558969062988054E-05	Aldedh domain-containing protein OS=Candida parapsilosis (strain CDC 317 / ATCC MYA-4646) OX=578454 GN=ALD5 PE=3 SV=1
241	tr|G8B686|G8B686_CANPC	14	7.944811659955393E-05	2.9449494308707294E-06	4.596739841580798E-06	8.61819413537256E-06	7.586540957908891E-06	4.811751891748545E-06	5.834919874966757E-06	1.9657237343441893E-06		3.4402276332589836E-06	5.3367016726605834E-06	4.6805656277659444E-06	9.276774790543452E-06	5.201608387582875E-06	1.341538373394305E-05	1.7380348870065606E-06	Histidine--tRNA ligase, mitochondrial OS=Candida parapsilosis (strain CDC 317 / ATCC MYA-4646) OX=578454 GN=CPAR2_100050 PE=3 SV=1
244	tr|G8BCB6|G8BCB6_CANPC	13	0.00020926773214164122	1.4260681864700328E-05	2.9208385242530306E-05	3.4163114441797115E-05	2.0612030400082478E-05	9.863815153212066E-06	1.6554626274594875E-05	5.203337602355213E-06		1.3789834043600881E-05	7.576454696333227E-06	7.255236376796271E-06	2.5137660536188012E-05		2.205346744546884E-05	3.589088063981613E-06	GOLD domain-containing protein OS=Candida parapsilosis (strain CDC 317 / ATCC MYA-4646) OX=578454 GN=CPAR2_803310 PE=3 SV=1
245	tr|G8BGH6|G8BGH6_CANPC	14	0.00018994484074545887	1.0466163274589738E-05	1.4923666707566063E-05	1.805428849929524E-05	1.1508302428255206E-05	9.602012036852242E-06	1.7220931844496678E-05	7.922136892886226E-06		1.0234975174244604E-05	1.378144992994192E-05	9.27218998238646E-06	2.133880803017392E-05	1.3270314515087226E-05	2.6611235600063096E-05	5.738365829620262E-06	Phosphotransferase OS=Candida parapsilosis (strain CDC 317 / ATCC MYA-4646) OX=578454 GN=CPAR2_206020 PE=3 SV=1
246	tr|G8BG76|G8BG76_CANPC	14	0.0003658675009017515	3.9892874171212126E-05	6.003797468393925E-05	4.073309232685984E-05	4.051704033607465E-05	6.880057135306278E-06	2.1130173584659663E-05	2.120980156101004E-05		1.0658275685819776E-05	3.1823146390978E-05	6.966823753820273E-06	2.8190778263242666E-05	2.5108832124847188E-05	2.5761853359163108E-05	6.956777524818655E-06	Very-long-chain 3-oxoacyl-CoA reductase OS=Candida parapsilosis (strain CDC 317 / ATCC MYA-4646) OX=578454 GN=CPAR2_205030 PE=3 SV=1
247	tr|G8BBU0|G8BBU0_CANPC	9	8.294617611876354E-05	9.338391046003964E-06	1.1242787595939247E-05	2.7726473023401873E-05	7.319574618352323E-06		7.884102108373985E-06	5.42863161146043E-06		6.562258692940612E-06	3.2792782507865562E-06		4.164679171504558E-06				4Fe-4S ferredoxin-type domain-containing protein OS=Candida parapsilosis (strain CDC 317 / ATCC MYA-4646) OX=578454 GN=CPAR2_801570 PE=3 SV=1
250	tr|G8BKA6|G8BKA6_CANPC	14	0.0019589878238109185	2.2229146893310934E-05	2.995926085086038E-05	6.775030862597052E-05	1.9140532485447625E-05	0.001116983273454854	1.469225030399562E-05	2.689015196810075E-06		4.7653001950266924E-06	3.613186692032363E-06	1.138182027965823E-06	4.193715013314125E-06	1.1403715534839658E-06	4.476206839788911E-06	0.0006662170736780571	Aspartate aminotransferase OS=Candida parapsilosis (strain CDC 317 / ATCC MYA-4646) OX=578454 GN=CPAR2_701830 PE=3 SV=1
251	tr|G8B6X1|G8B6X1_CANPC	13	0.00012024564478511602	5.908900600918831E-06	5.963108715602643E-06		1.3109648182766442E-05		6.992507366925761E-06	1.1236472576028318E-05	7.301952002501633E-06	1.343483780664726E-05	1.1144786767111957E-05	7.801316254796855E-06	9.198687705591023E-06	1.2713210074275199E-05	1.2276222922377539E-05	3.163993809572569E-06	candidapepsin OS=Candida parapsilosis (strain CDC 317 / ATCC MYA-4646) OX=578454 GN=SAPP1 PE=3 SV=1
252	tr|G8B6C3|G8B6C3_CANPC	15	0.000977691643204955	3.10304069941024E-05	4.6933070686318004E-05	0.00015828158487022473	5.343380269308361E-05	6.937583633318064E-05	7.976717990411608E-05	2.5853898277504397E-05	1.2783254725001531E-05	5.4548953310207643E-05	6.297115906953964E-05	5.016382627564974E-05	0.00010988129016505243	6.18382476153666E-05	0.0001298976429108298	3.093148937477747E-05	EF-hand domain-containing protein OS=Candida parapsilosis (strain CDC 317 / ATCC MYA-4646) OX=578454 GN=CPAR2_100430 PE=4 SV=1
255	tr|G8BGT2|G8BGT2_CANPC	14	0.0004985617924627901	5.860387139905014E-05	5.670240966435383E-05	0.00014441651873812883	6.460796198134147E-05	1.759733456598853E-05	4.578786876041411E-05	1.6720232975526098E-05		1.5675356558608846E-05	1.763291320380727E-05	4.459840704264287E-06	2.720897398444568E-05	1.4711506013376605E-05	1.1082727946222234E-05	3.3542759672620677E-06	Peroxisomal hydratase-dehydrogenase-epimerase OS=Candida parapsilosis (strain CDC 317 / ATCC MYA-4646) OX=578454 GN=CPAR2_503040 PE=3 SV=1
256	tr|G8BKI2|G8BKI2_CANPC	14	0.0004983419508556429	3.6793022882709086E-05	5.826469245060931E-05	7.413878079406822E-05	3.6783249315843805E-05	2.4744668083288065E-05	4.212526075149837E-05	6.348155989809444E-06		3.942901735424869E-05	2.2797792063981913E-05	2.2319690855292798E-05	5.386110204488206E-05	2.7786631355661143E-05	4.671785805143907E-05	6.232028862310974E-06	Sulfhydryl oxidase OS=Candida parapsilosis (strain CDC 317 / ATCC MYA-4646) OX=578454 GN=CPAR2_702600 PE=4 SV=1
257	tr|G8BCH2|G8BCH2_CANPC	10	0.00015532446694160895	5.3218942588764326E-06	3.2799500255575148E-06	7.896005635695327E-06	1.1625149270231243E-05	7.651457144409507E-05	6.081179140254336E-06				4.339549367626132E-06		1.9341902823632968E-05	6.307621121617275E-06	1.4616643854022642E-05		sphingolipid C(9)-methyltransferase OS=Candida parapsilosis (strain CDC 317 / ATCC MYA-4646) OX=578454 GN=CPAR2_803880 PE=3 SV=1
261	tr|G8BHI9|G8BHI9_CANPC	13	8.669932239780757E-05	3.1727902213369204E-06	6.721449597167308E-06	1.0145581518994095E-05	1.344002372146874E-05	5.551744236297246E-06	5.8133401854773084E-06	2.812868709094866E-06		2.954980705355737E-06	1.1290827792446892E-05	1.1789268239986307E-06	5.772344057724355E-06	6.755240468232927E-06	1.1089204360212536E-05		Mannosyl-oligosaccharide glucosidase OS=Candida parapsilosis (strain CDC 317 / ATCC MYA-4646) OX=578454 GN=CPAR2_501400 PE=3 SV=1
263	tr|G8B4X1|G8B4X1_CANPC	14	0.0007385749339109039	9.280476092696564E-05	8.589417670925697E-05	0.0001698488966514931	9.302482380621229E-05	2.8618775285897153E-05	5.738951216313541E-05	3.105322410879891E-05		3.393651102121869E-05	4.6695127437128164E-05	2.092164821116193E-05	2.9065210202176934E-05	1.519483496956503E-05	2.786518074727458E-05	6.262251670619145E-06	Cytochrome b-c1 complex subunit 7 OS=Candida parapsilosis (strain CDC 317 / ATCC MYA-4646) OX=578454 GN=CPAR2_600790 PE=3 SV=1
265	tr|G8BAH4|G8BAH4_CANPC	14	0.0026329548030327747	0.0001190576878293001	0.0003283514327582264	0.0002905468894472346	0.0001387332645808725	0.00019733106987511936	0.0002747800993479041	6.509357768107417E-05		7.237210827244143E-05	0.00012598208109438678	8.55991750251393E-05	0.00043536674799286087	0.00017658913812096632	0.00022366386363457553	9.94876673726728E-05	Ribosomal protein L19 OS=Candida parapsilosis (strain CDC 317 / ATCC MYA-4646) OX=578454 GN=CPAR2_805960 PE=3 SV=1
266	tr|G8BHG8|G8BHG8_CANPC	14	0.000723422870294174	5.7728280728613194E-05	0.00012151821949168454	0.00023344934970475736	8.678128123790812E-05	2.895614533026925E-05	6.85264476641696E-05	7.184835091485298E-06		2.4626865185545058E-05	2.9829600232791542E-05	8.80904597388472E-06	1.6420340114998965E-05	1.2133863299855562E-05	2.4405967489885062E-05	3.0526287483258425E-06	Succinate dehydrogenase [ubiquinone] flavoprotein subunit, mitochondrial OS=Candida parapsilosis (strain CDC 317 / ATCC MYA-4646) OX=578454 GN=CPAR2_501180 PE=3 SV=1
267	tr|G8B7H5|G8B7H5_CANPC	13	0.0003922002493362919	2.784351720217195E-05	3.072664272077143E-05	5.879906827532793E-05	4.711303923209795E-05	1.6732217050468993E-05	3.4008118897064E-05	2.1041130834875774E-05		2.5216243394020627E-05	3.362525037107236E-05	8.208783371117425E-06	3.132434210749412E-05	2.9005770223434532E-05	2.855612565637474E-05		Uncharacterized protein OS=Candida parapsilosis (strain CDC 317 / ATCC MYA-4646) OX=578454 GN=CPAR2_104450 PE=3 SV=1
268	tr|G8BBF3|G8BBF3_CANPC	14	0.0015852490952631322	5.686599594433238E-05	5.132594054592035E-05	0.00011358030859778542	8.131070709022454E-05	6.462206177942118E-05	0.00012359851627635228	5.5954357619165685E-05		0.0001050575541002966	0.0001282800731842974	4.678704623095241E-05	0.0002761669789397317	0.00017354194857304022	0.0002298278261445249	7.832978023708722E-05	GTP-binding protein RHO1 OS=Candida parapsilosis (strain CDC 317 / ATCC MYA-4646) OX=578454 GN=CPAR2_800200 PE=3 SV=1
270	tr|G8BKM3|G8BKM3_CANPC	13	0.0004972606727098744	7.08822830288725E-05	8.049762368099687E-05	0.00011903707077498149	6.719565551452987E-05	2.2300739706375745E-05	4.8194613734235884E-05	1.876285486658644E-05		1.2432972190365794E-05	2.2046735087392112E-05	2.1833090333983265E-06	1.5968995932596935E-05	5.835494582766385E-06	1.1922324576775996E-05		Translocase of outer membrane 40 kDa subunit OS=Candida parapsilosis (strain CDC 317 / ATCC MYA-4646) OX=578454 GN=CPAR2_703020 PE=3 SV=1
271	tr|G8BI56|G8BI56_CANPC	15	0.0003646552909826195	2.8271099686174087E-05	3.296794678416596E-05	4.328066590375692E-05	2.1137250234524624E-05	3.5717003107942604E-05	2.6254156772439133E-05	1.0448441709137923E-05	4.466153160929896E-06	2.438945611432816E-05	4.104479475737299E-06	1.9919837693754434E-05	2.7831613005984107E-05	1.4289033706949285E-05	6.0576783311476735E-05	1.1001370315318334E-05	Fructose-bisphosphate aldolase OS=Candida parapsilosis (strain CDC 317 / ATCC MYA-4646) OX=578454 GN=CPAR2_401230 PE=3 SV=1
272	tr|G8BKA8|G8BKA8_CANPC	13	0.0003314023648294945	2.2556311621941185E-05	2.820698815235442E-05	4.170209984384814E-05	3.419013265553648E-05	1.7288346947459685E-05	1.4595037199164825E-05	1.1571693520736199E-05		1.3946569484546163E-05	2.138765155525275E-05	4.0029118575269306E-05	3.1196850444172805E-05	3.73558266366001E-05	1.737573819261242E-05		Chorismate synthase OS=Candida parapsilosis (strain CDC 317 / ATCC MYA-4646) OX=578454 GN=ARO2 PE=3 SV=1
274	tr|G8BIB4|G8BIB4_CANPC	14	0.0015042463487380889	9.626917348729568E-05	0.00014666072589693857	0.00013872942256163874	7.994732183879905E-05	0.0001330408194880775	0.0001916696438133584	5.950895430344712E-05		5.618624416088869E-05	0.00010225408125770024	4.842076505072579E-05	0.00020084930431228272	8.659122271512545E-05	0.00012972436334190884	3.439430650990206E-05	Large ribosomal subunit protein eL24-related N-terminal domain-containing protein OS=Candida parapsilosis (strain CDC 317 / ATCC MYA-4646) OX=578454 GN=CPAR2_401810 PE=3 SV=1
277	tr|G8BDF5|G8BDF5_CANPC	14	0.000143664869485332	6.824845789745632E-06	5.729644565103684E-06	1.970232943944086E-05	1.7495033686540988E-05	5.132377671054874E-06	1.6649801587924244E-05	6.770203122473795E-06		1.0138421132250402E-05	5.8729383072523805E-06	2.19684753109282E-06	1.5798189527449463E-05	1.3452163365883707E-05	1.4825647453571364E-05	3.0764263055478E-06	Oxysterol-binding protein OS=Candida parapsilosis (strain CDC 317 / ATCC MYA-4646) OX=578454 GN=CPAR2_209470 PE=3 SV=1
281	tr|G8BC25|G8BC25_CANPC	14	0.00037016500139161874	2.716995923875196E-05	4.34733169287136E-05	4.55513538551396E-05	2.0160532666632187E-05	1.5410589903395964E-05	4.708288525956963E-05	7.708181647702005E-06		1.1162178657611043E-05	1.5244102077826147E-05	7.4447945005116674E-06	2.3407772838399743E-05	1.2922044258585572E-05	7.332108823589526E-05	2.0106201322884386E-05	Aspartate--tRNA ligase, cytoplasmic OS=Candida parapsilosis (strain CDC 317 / ATCC MYA-4646) OX=578454 GN=CPAR2_802400 PE=3 SV=1
283	tr|G8B988|G8B988_CANPC	14	0.00014979398038173823	8.37445129237535E-06	1.7652357537016608E-05	2.9836850280984314E-05	9.41946405408189E-06	6.199621776394371E-06	1.7869633160038953E-05	4.795230271991871E-06		7.558962107861403E-06	8.40235302779357E-06	3.871157898959066E-06	1.7363589285308663E-05	8.426381133284838E-06	7.346350381504117E-06	2.6775781741432195E-06	Glucose-6-phosphate 1-dehydrogenase OS=Candida parapsilosis (strain CDC 317 / ATCC MYA-4646) OX=578454 GN=ZWF1 PE=3 SV=1
284	tr|G8B7P2|G8B7P2_CANPC	11	0.00011625611168257734	1.474687027434359E-05		1.4369082769059224E-05	1.2733528076131878E-05	1.0531920721835868E-05	9.305331052957508E-06	4.839324485342497E-06		7.48877894377402E-06	1.3223987796345854E-05		1.5397174830331515E-05	5.764440991022615E-06	7.855671741432764E-06		Aspartate protease OS=Candida parapsilosis (strain CDC 317 / ATCC MYA-4646) OX=578454 GN=CPAR2_105130 PE=3 SV=1
285	tr|G8BA11|G8BA11_CANPC	5	8.448660105879404E-05	1.2869853267250147E-05	1.7321801782142556E-05	3.1737553963027425E-05	9.010702781074614E-06		1.35466892652993E-05										Uncharacterized protein OS=Candida parapsilosis (strain CDC 317 / ATCC MYA-4646) OX=578454 GN=CPAR2_804330 PE=4 SV=1
286	tr|G8B9H7|G8B9H7_CANPC	14	0.002097746694617982	8.218824447362002E-05	0.00021935338057977924	0.0002550929939469476	0.00010821910327948624	9.725607084263782E-05	0.00014354959234764902	6.160123839340716E-05		4.520862843593281E-05	0.00024788595526317004	2.566539988016634E-05	0.00032586167670582917	0.0002219503107032392	0.00024073998849969569	2.3174111266422225E-05	Fatty acid synthase subunit beta OS=Candida parapsilosis (strain CDC 317 / ATCC MYA-4646) OX=578454 GN=FAS1 PE=3 SV=1
288	tr|G8BHI1|G8BHI1_CANPC	13	0.00019126297222572965	1.5361835651356693E-05	2.2050187024511824E-05	3.534303986053794E-05	2.648411222824607E-05	2.822411953304659E-06	4.166116679981488E-06	5.3887519619933465E-06		1.4823014484312898E-06	1.5079975321206177E-05	1.6393219475776127E-06	2.367942527394093E-05	2.616799376987158E-05	1.1597499104770038E-05		RuvB-like helicase OS=Candida parapsilosis (strain CDC 317 / ATCC MYA-4646) OX=578454 GN=CPAR2_501310 PE=3 SV=1
289	tr|G8BDE6|G8BDE6_CANPC	15	0.005300075763376099	0.00046661953958286703	0.00015535736452337333	0.0008137093009951475	0.0006319349778470279	7.0989032281478E-05	0.0007244371778033754	4.400003812711099E-05	1.0840922140272234E-05	6.331398215765992E-05	0.0001822036541713149	0.00012050006200607535	0.0006642360241632388	0.00011758186222696308	0.0005788321870574228	0.000655519638292771	Ribosomal_L2_C domain-containing protein OS=Candida parapsilosis (strain CDC 317 / ATCC MYA-4646) OX=578454 GN=CPAR2_209380 PE=3 SV=1
290	tr|G8BAQ7|G8BAQ7_CANPC	3	1.949485413742538E-05	5.010683254399312E-06	5.7297737220800615E-06	8.754397160946006E-06													Mitochondrial intermembrane space import and assembly protein 40 OS=Candida parapsilosis (strain CDC 317 / ATCC MYA-4646) OX=578454 GN=CPAR2_806800 PE=4 SV=1
291	tr|G8B7R1|G8B7R1_CANPC	5	5.3629062445745777E-05	4.024880495848471E-06	9.883005727712626E-06	2.777802499755307E-05	9.377606558380414E-06		2.5655446662511947E-06										Uridylate kinase OS=Candida parapsilosis (strain CDC 317 / ATCC MYA-4646) OX=578454 GN=URA6 PE=3 SV=1
292	sp|G8BAW7|FAS2_CANPC	14	0.001476339286529247	6.0140424460974314E-05	8.865515678280175E-05	0.0001593437647688879	0.00012904272524040828	5.9554219118752385E-05	0.0001491780987479896	3.672611085830088E-05		3.789812099190563E-05	0.00012737225089582896	2.048870362482555E-05	0.00026934759868515784	0.00020285399268335654	0.00011321404006429046	2.2524079605766884E-05	Fatty acid synthase subunit alpha OS=Candida parapsilosis (strain CDC 317 / ATCC MYA-4646) OX=578454 GN=FAS2 PE=2 SV=1
293	tr|G8B5A0|G8B5A0_CANPC	14	0.000796035789924991	9.03052752235981E-05	0.00010815513069828578	0.00019166694934261754	0.00011189352577829094	2.0194898619253946E-05	8.263970828069518E-05	3.0142437455990886E-05		3.696801377027381E-05	4.028772593424441E-05	8.37434861423522E-06	2.977906167309352E-05	1.7584524885943394E-05	1.6448398712146214E-05	1.1595790936322064E-05	Adenylate kinase OS=Candida parapsilosis (strain CDC 317 / ATCC MYA-4646) OX=578454 GN=ADK1 PE=3 SV=1
294	tr|G8BHT0|G8BHT0_CANPC	14	0.00035467936949789083	1.4006782880142881E-05	2.9062351754573444E-05	3.8910569199930345E-05	2.677456314031446E-05	2.3623878192009022E-05	3.8473651591583914E-05	6.534363886580465E-06		1.2111397411486233E-05	1.7623778320105486E-05	6.414728894176858E-06	4.1768578053687786E-05	3.860214888606334E-05	5.508310234592321E-05	5.689474941313343E-06	threonine--tRNA ligase OS=Candida parapsilosis (strain CDC 317 / ATCC MYA-4646) OX=578454 GN=CPAR2_502300 PE=3 SV=1
296	tr|G8BIR9|G8BIR9_CANPC	12	0.00048044351167049807	4.526689482269676E-05	7.240009691041671E-05	0.00011944081776223913	7.098107931309748E-05	2.0881661107392645E-05	3.717561759347435E-05	1.8299993474054056E-05		1.5312825785110416E-05	4.212030183408636E-05		1.4178926932045887E-05	8.794263237364712E-06	1.559103289851957E-05		Vacuolar transporter chaperone complex subunit 4 OS=Candida parapsilosis (strain CDC 317 / ATCC MYA-4646) OX=578454 GN=CPAR2_403370 PE=3 SV=1
297	tr|G8BE69|G8BE69_CANPC	6	4.865565831029844E-05	8.152279676461903E-06	8.738502707711091E-06	1.2782115202903563E-05	9.24981532532647E-06	3.597224855190543E-06	6.135720542704867E-06										Zinc/cadmium resistance protein OS=Candida parapsilosis (strain CDC 317 / ATCC MYA-4646) OX=578454 GN=CPAR2_212100 PE=3 SV=1
298	tr|G8BAZ7|G8BAZ7_CANPC	14	0.0004108935603532596	1.7253992689314517E-05	3.209382097851191E-05	2.6225253359182315E-05	2.164210880806081E-05	8.037554622463828E-06	2.1488720386782167E-05	1.555219921839536E-05		1.0325180847286067E-05	6.1997741846944E-05	1.2152681362570884E-05	4.459311906613921E-05	8.458996113154302E-05	4.033734522681905E-05	1.4603880809246392E-05	Acyl-coenzyme A oxidase OS=Candida parapsilosis (strain CDC 317 / ATCC MYA-4646) OX=578454 GN=CPAR2_807700 PE=3 SV=1
299	tr|G8BC44|G8BC44_CANPC	14	0.001572396111639806	8.100706195113028E-05	0.00012233801326260935	0.00013257842313840634	9.72901324859266E-05	8.76849259746855E-05	9.454034968944179E-05	2.9651431946478857E-05		7.787764347030269E-05	0.00011266918712223274	7.489839816859174E-05	0.0002719583407092241	0.0001427092905677169	0.0001912072876185817	5.598562553447725E-05	60S ribosomal protein L28 OS=Candida parapsilosis (strain CDC 317 / ATCC MYA-4646) OX=578454 GN=CPAR2_802590 PE=3 SV=1
300	tr|G8BCS0|G8BCS0_CANPC	13	9.640871266105208E-05	5.381207163932368E-06	7.3044469676026365E-06	1.0668687041790987E-05	6.177688481794838E-06	2.9348487112781813E-06	5.937706426639057E-06	3.685944713932364E-06		2.5808634468180046E-06	6.45276361767638E-06	1.8938715648239474E-05	1.0883286141172387E-05	7.250767160797031E-06	8.211787139378373E-06		Glycine cleavage system P protein OS=Candida parapsilosis (strain CDC 317 / ATCC MYA-4646) OX=578454 GN=GCV2 PE=3 SV=1
301	tr|G8B530|G8B530_CANPC	5	4.9646838893000196E-05	1.556663958428738E-05	7.316665217567896E-06	1.1035403802667014E-05	8.80904437517827E-06		6.919085913299635E-06										Uncharacterized protein OS=Candida parapsilosis (strain CDC 317 / ATCC MYA-4646) OX=578454 GN=CPAR2_601420 PE=4 SV=1
303	tr|G8BF81|G8BF81_CANPC	15	0.0012482736168697812	6.560363456740782E-05	0.0001297286725119436	0.00018278682914798258	8.248737633635985E-05	3.08192159205272E-05	0.00010209902346184678	0.00011553502122818781	1.0155647097742386E-05	7.975082035301244E-05	5.8535855151755E-05	7.251336216724678E-05	3.811036855595206E-05	0.0001409776893492558	0.00010158928104498452	3.7580819975576516E-05	Actin OS=Candida parapsilosis (strain CDC 317 / ATCC MYA-4646) OX=578454 GN=CPAR2_201570 PE=3 SV=1
304	tr|G8BCG9|G8BCG9_CANPC	10	7.505531506545018E-05	6.209980456989343E-06	1.1516798426555474E-05	2.2225666306874223E-05	1.0539120062952861E-05	1.2660491657812883E-06	6.253024181697147E-06	4.472181305194515E-06		5.373149405245919E-06	3.6409482616706305E-06		3.558397492488773E-06				Catalase OS=Candida parapsilosis (strain CDC 317 / ATCC MYA-4646) OX=578454 GN=CPAR2_803850 PE=3 SV=1
305	tr|G8BI63|G8BI63_CANPC	13	0.0010334708375052933	0.00013058994604815032	6.58942447486829E-05	0.00013940847441925848	0.00014868397748483243	2.5876878400128284E-05	6.206495479932346E-05	2.8672061642691452E-05		1.5104307011765883E-05	0.00011145563064921046	7.676129449355436E-05	0.00011483593337204524	5.232518121875755E-05	6.179795321689244E-05		Carnitine O-acetyltransferase, mitochondrial OS=Candida parapsilosis (strain CDC 317 / ATCC MYA-4646) OX=578454 GN=CPAR2_401300 PE=3 SV=1
306	tr|G8BIQ0|G8BIQ0_CANPC	10	0.00014654681034217927	1.6891665739223014E-05	2.0346107099124648E-05	4.1038007552480406E-05	2.3142356550018452E-05	4.892629851311516E-06	1.5699790156768507E-05	5.804168651058482E-06		3.644798840857118E-06	6.785155155157299E-06		8.302130746179816E-06				V-type proton ATPase subunit a OS=Candida parapsilosis (strain CDC 317 / ATCC MYA-4646) OX=578454 GN=CPAR2_403170 PE=3 SV=1
308	tr|G8B6N2|G8B6N2_CANPC	12	9.572705986433686E-05	5.21974240305312E-06	1.0258137860366907E-05	2.4238386999798707E-05	1.7894433558368953E-05	4.4529840257268664E-06	8.068652866913286E-06	4.465021836840043E-06		4.235880385994894E-06	5.623206871253663E-06		3.5726763925053602E-06	4.90110328859565E-06	2.7968333749194303E-06		PhoD-like phosphatase domain-containing protein OS=Candida parapsilosis (strain CDC 317 / ATCC MYA-4646) OX=578454 GN=CPAR2_101520 PE=4 SV=1
309	tr|G8BIA6|G8BIA6_CANPC	2	8.141493291017916E-06	3.979220297038965E-06	4.162272993978951E-06														Cytochrome c oxidase assembly protein COX11 OS=Candida parapsilosis (strain CDC 317 / ATCC MYA-4646) OX=578454 GN=CPAR2_401730 PE=3 SV=1
310	tr|G8BJY2|G8BJY2_CANPC	13	0.0012083104648398007	8.387734501833284E-05	0.00013546219609157113	0.00023345858537042862	0.00023600713621908058	1.821608681891618E-05	7.825182937599667E-05	9.525549206513774E-06		8.902462020405381E-05	0.0001089922681646668		9.527862076708488E-05	4.666736124061745E-05	6.28430039789564E-05	1.0705862383581314E-05	Cytochrome c domain-containing protein OS=Candida parapsilosis (strain CDC 317 / ATCC MYA-4646) OX=578454 GN=CYC1 PE=3 SV=1
313	tr|G8BL79|G8BL79_CANPC	14	0.0011006386758925448	5.0584937377685884E-05	0.00013182549727633032	0.00016469969043665894	8.370684177840603E-05	6.739009969910074E-05	0.00012121985624950526	1.5939004485280377E-05		8.57481691025666E-05	4.071216899210484E-05	1.978007557252483E-05	0.00012832785191814022	5.6932888830067046E-05	9.431796095709483E-05	3.9453633217078595E-05	60S ribosomal protein L27 OS=Candida parapsilosis (strain CDC 317 / ATCC MYA-4646) OX=578454 GN=CPAR2_700720 PE=3 SV=1
315	tr|G8BCP0|G8BCP0_CANPC	14	0.0011198694740599023	6.0812741875609806E-05	4.191675149127907E-05	9.041065955665496E-05	6.910738676010208E-05	6.0333894773802455E-05	9.094826320009246E-05	5.829654418642962E-05		5.642422259254978E-05	8.707312029908752E-05	4.906278771712802E-05	0.00016422283458742125	0.00012294153337159402	0.0001201497879830975	4.816894566505371E-05	40S ribosomal protein S23 OS=Candida parapsilosis (strain CDC 317 / ATCC MYA-4646) OX=578454 GN=CPAR2_206780 PE=3 SV=1
316	tr|G8BBJ6|G8BBJ6_CANPC	5	8.194727275318899E-05	9.704259562786651E-06	1.3242929753042744E-05	3.707009090660598E-05	1.3615411321958972E-05		8.314581208794651E-06										Mitochondrial thiamine pyrophosphate carrier 1 OS=Candida parapsilosis (strain CDC 317 / ATCC MYA-4646) OX=578454 GN=CPAR2_800630 PE=3 SV=1
317	tr|G8BKJ5|G8BKJ5_CANPC	14	0.00031251623300136884	1.1798019117457147E-05	1.2452928191335545E-05	2.281477642235782E-05	4.365693280108751E-05	1.4344199661649825E-05	2.183568486968717E-05	2.4262979765180153E-05		1.3791418763503881E-05	2.9510671216223994E-05	1.02432455538463E-05	3.473787215731097E-05	2.8091478280044373E-05	3.873201366523329E-05	6.244012536450907E-06	Peptidyl-prolyl cis-trans isomerase OS=Candida parapsilosis (strain CDC 317 / ATCC MYA-4646) OX=578454 GN=CPAR2_702740 PE=3 SV=1
318	tr|G8B6Q2|G8B6Q2_CANPC	12	0.0002022581061776779	1.7874193715767506E-05	1.7155869509358555E-05	2.3733365684633614E-05	2.4956437372897085E-05	9.367784445239951E-06	1.2390103252069627E-05	5.6231716481267384E-06		4.966208517100525E-06	1.3064735208441001E-05		3.582056403535179E-05	2.386866460331373E-05	1.343700818537778E-05		Eukaryotic translation initiation factor 2 subunit gamma OS=Candida parapsilosis (strain CDC 317 / ATCC MYA-4646) OX=578454 GN=GCD11 PE=3 SV=1
319	tr|G8B523|G8B523_CANPC	12	0.00010864841174000892	8.510791605560265E-06	5.485004030915574E-06	2.8501181306507236E-05	1.793641052500617E-05	7.956053342477706E-06	6.95310135605419E-06	4.081126206108939E-06		7.325742580579682E-06	6.063722416799414E-06		7.558110682287871E-06	6.398956877842504E-06		1.878210809869355E-06	Small COPII coat GTPase SAR1 OS=Candida parapsilosis (strain CDC 317 / ATCC MYA-4646) OX=578454 GN=CPAR2_601350 PE=3 SV=1
322	tr|G8B7X9|G8B7X9_CANPC	14	0.000389841939457728	2.3696816149610708E-05	1.6937344515793864E-05	1.784000630815148E-05	2.399305788161656E-05	3.540324239192688E-05	2.5847721870033145E-05	3.461192073493359E-05		4.222942618834708E-05	3.3426346364901524E-05	2.8073662522409174E-05	2.6303521291108565E-05	1.980993637944362E-05	2.884073838586419E-05	3.282819847358766E-05	Glucan 1,3-beta-glucosidase OS=Candida parapsilosis (strain CDC 317 / ATCC MYA-4646) OX=578454 GN=XOG1 PE=3 SV=1
328	tr|G8BFD7|G8BFD7_CANPC	13	0.00017331605758089802	1.1073365217274143E-05	1.824130473883037E-05	2.2695800401913746E-05	1.5430285773196475E-05	9.357141035548729E-06	1.383582052871301E-05	3.1835299038653046E-06		1.078037503307672E-05	1.2615363621797305E-05	2.05638621613722E-06	1.7801039079557727E-05	2.34156624088387E-05	1.282998362214857E-05		J domain-containing protein OS=Candida parapsilosis (strain CDC 317 / ATCC MYA-4646) OX=578454 GN=CPAR2_202140 PE=3 SV=1
330	tr|G8B9V1|G8B9V1_CANPC	13	0.00028447773540315276	1.9980058625512392E-05	3.112075231848804E-05	5.135231048875284E-05	3.381679451497709E-05	1.1009443936421926E-05	2.700200012793E-05	1.3202835548618441E-05		9.461461053447019E-06	1.758791916125172E-05	5.4889101989894565E-06	3.393307843454202E-05	1.3343957967593524E-05	1.7178213026628297E-05		Vacuolar protein sorting-associated protein 1 OS=Candida parapsilosis (strain CDC 317 / ATCC MYA-4646) OX=578454 GN=CPAR2_303920 PE=3 SV=1
332	tr|G8BEM3|G8BEM3_CANPC	13	0.0001231563733387563	7.858689800418132E-06	1.0025560587772403E-05	1.4767654280993097E-05	8.698508158700957E-06	5.489156034904027E-06	1.0158338383539005E-05	7.529371280425322E-06		5.663333444969035E-06	7.828996865778647E-06		1.7260540105858533E-05	1.121379241225411E-05	1.3185236226324814E-05	3.477195756818216E-06	S-(hydroxymethyl)glutathione dehydrogenase OS=Candida parapsilosis (strain CDC 317 / ATCC MYA-4646) OX=578454 GN=CPAR2_200560 PE=3 SV=1
333	tr|G8B8E5|G8B8E5_CANPC	5	3.752263958300793E-05	2.737344258749272E-06	5.550348850497214E-06	2.167347120238214E-05	5.414653216117479E-06		2.146822055261826E-06										MICOS complex subunit OS=Candida parapsilosis (strain CDC 317 / ATCC MYA-4646) OX=578454 GN=CPAR2_107650 PE=4 SV=1
338	tr|G8BFA0|G8BFA0_CANPC	14	0.00036397017146452295	4.2886238352763285E-06	1.050639478989357E-05	4.59387264311547E-05	1.0817939626062814E-05	7.1927249059225E-06	4.715576678553299E-05	2.0729186979399175E-05		1.0838174607502929E-05	6.236300892741761E-05	2.391520304803871E-06	5.5189564553157434E-05	1.5324967855644633E-05	6.723728909641606E-05	3.996282766338244E-06	VPS10 domain-containing protein OS=Candida parapsilosis (strain CDC 317 / ATCC MYA-4646) OX=578454 GN=CPAR2_201760 PE=4 SV=1
339	tr|G8BDU0|G8BDU0_CANPC	10	0.0003834636905535463	4.472735948051218E-05	5.154847801621782E-05	0.00012485430964752518	6.43586773402749E-05	7.780225751333205E-06	4.170305473623306E-05	1.9326570420168844E-05		1.5496491975065974E-05	9.220176077446717E-06	4.448347108768432E-06					Uncharacterized protein OS=Candida parapsilosis (strain CDC 317 / ATCC MYA-4646) OX=578454 GN=CPAR2_210810 PE=4 SV=1
340	tr|G8B9F0|G8B9F0_CANPC	13	0.000366438508334458	2.7205128129830335E-05	5.101204604099892E-05	6.820463977810244E-05	4.5237465011864613E-05	8.520371791328713E-06	3.354671587518368E-05	1.64207167932584E-05		1.0161086422599605E-05	1.7133059952164462E-05	3.169282334012161E-06	3.209160955081628E-05	2.9521315016245485E-05	2.4215071638052903E-05		Cyclic nucleotide-binding domain-containing protein OS=Candida parapsilosis (strain CDC 317 / ATCC MYA-4646) OX=578454 GN=CPAR2_302390 PE=3 SV=1
343	tr|G8BJH8|G8BJH8_CANPC	7	2.2802232637076865E-05	3.562062424596755E-06	3.0463739390123626E-06	6.1048118776447794E-06	1.5853451827599077E-06		3.254191920327809E-06				2.167075487407899E-06		3.0823718053273562E-06				Eukaryotic peptide chain release factor GTP-binding subunit OS=Candida parapsilosis (strain CDC 317 / ATCC MYA-4646) OX=578454 GN=SUP35 PE=3 SV=1
346	tr|G8BB52|G8BB52_CANPC	14	0.00046284336761022855	1.8821512783530903E-05	3.455321951221653E-05	3.356612359362993E-05	4.055697776316596E-05	1.3074180030159417E-05	3.283462966458533E-05	2.166064527451885E-05		3.6796199766898185E-05	4.691523463489497E-05	1.9002514681237718E-05	4.5763032783946567E-05	4.2508278451278474E-05	6.320495142592531E-05	1.3585867244240408E-05	Uncharacterized protein OS=Candida parapsilosis (strain CDC 317 / ATCC MYA-4646) OX=578454 GN=CPAR2_808250 PE=4 SV=1
348	tr|G8B9F9|G8B9F9_CANPC	13	0.00032020366468114614	1.3674179078750557E-05	4.7614347905311095E-05	6.699004374416945E-05	2.5353072345926422E-05	9.129313151568663E-06	3.482057940187356E-05	7.563669718724449E-06		1.63557138213959E-05	1.1850955661335665E-05	7.871159003426671E-06	3.6938184139706844E-05	1.2989690406071188E-05	2.905275630288563E-05		Elongation factor 1-gamma 1 OS=Candida parapsilosis (strain CDC 317 / ATCC MYA-4646) OX=578454 GN=CPAR2_302480 PE=4 SV=1
349	tr|G8BDY0|G8BDY0_CANPC	14	0.0035768357007763185	0.0001977933383041283	0.00022035376163507427	0.0003135739940077199	0.0002596944167743006	0.000194164935132308	0.00019649636198873984	0.0001507542094796803		0.00016196987516764097	0.0002393283984420794	0.0001927485063751389	0.0005072869069700022	0.00042285924178156025	0.0004181592692296495	0.00010165248548829604	60S ribosomal protein L21-A OS=Candida parapsilosis (strain CDC 317 / ATCC MYA-4646) OX=578454 GN=CPAR2_211210 PE=3 SV=1
351	tr|G8BKL0|G8BKL0_CANPC	13	0.00010789695427774543	7.537687798007568E-06	8.153283837282077E-06	1.0492324539840505E-05	9.089118383113526E-06	5.3931988442823355E-06	9.126963337008E-06	4.444971798615824E-06		6.60392638811472E-06	5.665133645166981E-06	5.347117542555586E-06	1.6307116959481706E-05	8.328525021728062E-06	1.1407586182548547E-05		EIF2B_5 domain-containing protein OS=Candida parapsilosis (strain CDC 317 / ATCC MYA-4646) OX=578454 GN=CPAR2_702890 PE=3 SV=1
352	tr|G8BET2|G8BET2_CANPC	13	0.00025348661551399365	1.759266250747828E-05	1.5363782020268127E-05	3.0441076655650457E-05	2.2067237599264913E-05	1.3922228812447708E-05	2.022112698778898E-05	1.2540690530780948E-05		8.981509177674758E-06	2.356119619106973E-05	9.865613895833722E-06	2.5131497954157567E-05	2.374723568065957E-05	3.0050757500918862E-05		NDT80 domain-containing protein OS=Candida parapsilosis (strain CDC 317 / ATCC MYA-4646) OX=578454 GN=NDT80 PE=4 SV=1
353	tr|G8BC65|G8BC65_CANPC	14	0.00028791858871866937	2.1251300987985295E-05	1.8340738389710433E-05	3.8048407827115244E-05	2.302121728799393E-05	1.2278285236153497E-05	3.058239979593356E-05	1.8773333965280145E-05		1.2940927110651558E-05	2.720777707333792E-05	6.994279080060997E-06	2.3507371803289823E-05	3.9334754479724464E-05	1.0252425461209359E-05	5.385370220223141E-06	5-methyltetrahydropteroyltriglutamate--homocysteine S-methyltransferase OS=Candida parapsilosis (strain CDC 317 / ATCC MYA-4646) OX=578454 GN=CPAR2_802800 PE=3 SV=1
355	tr|G8BHZ4|G8BHZ4_CANPC	8	9.134974645008764E-05	9.916473440338631E-06	1.3786198437544525E-05	3.910344898020712E-05	1.6032410755704205E-05	1.769111440444716E-06	5.934031435127941E-06	2.626890056384458E-06		2.1811819043360573E-06							Mitochondrial import inner membrane translocase subunit OS=Candida parapsilosis (strain CDC 317 / ATCC MYA-4646) OX=578454 GN=CPAR2_400600 PE=3 SV=1
358	tr|G8BJY3|G8BJY3_CANPC	14	0.0004035945002116285	2.5993292047053062E-05	3.393491923490484E-05	6.712570295310156E-05	3.450995635052117E-05	1.6288703222806427E-05	3.156022621023268E-05	1.2415470371211745E-05		2.029613409421817E-05	2.2338594063978913E-05	7.957418437623066E-06	4.020532948382235E-05	2.6163535146833345E-05	4.89818179808142E-05	1.582340061450694E-05	ABC transporter domain-containing protein OS=Candida parapsilosis (strain CDC 317 / ATCC MYA-4646) OX=578454 GN=CPAR2_407520 PE=4 SV=1
359	tr|G8B9Z7|G8B9Z7_CANPC	13	0.00028447544436138554	1.6153379141644945E-05	3.4826076540510456E-05	5.311226705023653E-05	1.865948276267741E-05	9.728537544116189E-06	2.8654744829203187E-05	4.377812105936016E-06		1.3454694252138451E-05	1.1813947670954077E-05	5.261356164164012E-06	3.135014597120677E-05	1.71173444733331E-05	3.9965655855264386E-05		Cell division control protein 48 OS=Candida parapsilosis (strain CDC 317 / ATCC MYA-4646) OX=578454 GN=CPAR2_804190 PE=3 SV=1
361	tr|G8BJG3|G8BJG3_CANPC	14	0.0005241926973427239	1.358190826069182E-05	2.2642776453059415E-05	4.420141660675119E-05	1.5604926680338308E-05	1.5477695043198052E-05	3.222813414610142E-05	5.668237503611185E-05		7.480067728977885E-06	7.724804538427955E-05	7.136138782468592E-05	0.00011682631226911716	1.3437741396147264E-05	3.175375950148483E-05	5.666151011779243E-06	Acetyl-coenzyme A synthetase OS=Candida parapsilosis (strain CDC 317 / ATCC MYA-4646) OX=578454 GN=CPAR2_405810 PE=3 SV=1
368	tr|G8BKV2|G8BKV2_CANPC	14	0.00011174442436775745	8.967446950592294E-06	1.3147009171920135E-05	2.0850059069569116E-05	6.707874893708597E-06	5.306232837298714E-06	8.662477502343468E-06	3.5863734379138445E-06		3.779243820412288E-06	9.754962730498549E-06	1.8699888311831846E-06	7.179626301935541E-06	1.0377602544408491E-05	1.0230222173448344E-05	1.325304102524883E-06	asparagine--tRNA ligase OS=Candida parapsilosis (strain CDC 317 / ATCC MYA-4646) OX=578454 GN=DED81 PE=3 SV=1
370	tr|G8BGE3|G8BGE3_CANPC	13	0.00018640565292178394	2.2136899418912116E-05	2.8126075611886816E-05	7.629977908544975E-05	4.755378458133135E-06	5.074092942172184E-06	1.0355394563428931E-05	5.238085711696308E-06		4.907830092889387E-06	6.394128594940996E-06	6.543926485546519E-06	6.288899373753814E-06		7.441421517736108E-06	2.843741065237877E-06	Aconitate hydratase, mitochondrial OS=Candida parapsilosis (strain CDC 317 / ATCC MYA-4646) OX=578454 GN=ACO1 PE=3 SV=1
372	tr|G8B7S7|G8B7S7_CANPC	5	0.0004621102693350027	3.343759186613414E-06	0.0004448136732526592	6.793274528328764E-06	4.186807741292723E-06		2.972754626108581E-06										Uncharacterized protein OS=Candida parapsilosis (strain CDC 317 / ATCC MYA-4646) OX=578454 GN=CPAR2_105480 PE=3 SV=1
374	tr|G8BG61|G8BG61_CANPC	13	0.00012180190594758604	4.993569016867148E-06	1.2630940946643336E-05	1.505531484979066E-05	1.4105873647738097E-05	5.961991538362543E-06	1.316466431835696E-05	6.372288335728395E-06		5.631088665146302E-06	6.280193507012148E-06		1.7134794334242302E-05	5.896300450943906E-06	1.1052999786219537E-05	3.5218865505347038E-06	Glucose-6-phosphate isomerase OS=Candida parapsilosis (strain CDC 317 / ATCC MYA-4646) OX=578454 GN=PGI1 PE=3 SV=1
377	tr|G8BF35|G8BF35_CANPC	13	0.00036242098335144657	5.3072744581474755E-06	1.0291598127713626E-05	1.626493818748647E-05	8.832315606733401E-06	3.5082608073984623E-06	0.00013054203827064765	3.5922985151727165E-06		2.0829008023278066E-06	3.775149630046538E-06	3.024118222899507E-06	0.00014740059643723926	1.3893038918200066E-05	1.3906455367433597E-05		Eukaryotic translation initiation factor 3 subunit A OS=Candida parapsilosis (strain CDC 317 / ATCC MYA-4646) OX=578454 GN=TIF32 PE=3 SV=1
378	tr|G8B730|G8B730_CANPC	5	2.940265169497551E-05	6.7429562307355375E-06	4.4170910979055644E-06	1.2123654639804444E-05		1.0390751453945813E-06	5.0798745811353816E-06										1-acyl-sn-glycerol-3-phosphate acyltransferase OS=Candida parapsilosis (strain CDC 317 / ATCC MYA-4646) OX=578454 GN=CPAR2_103000 PE=3 SV=1
379	tr|G8B8P9|G8B8P9_CANPC	13	0.00023277573222303812	1.9880434554577888E-05	1.8550265447254198E-05	2.5511194457431304E-05	2.5150577643479874E-05	7.994391817819528E-06	1.6374133682037045E-05	7.1567526940604345E-06		8.468819076361465E-06	1.9221077984531767E-05	8.172942509162847E-06	2.4133855943464453E-05	3.223097969075527E-05	1.993030672210208E-05		Glyco_transf_20 domain-containing protein OS=Candida parapsilosis (strain CDC 317 / ATCC MYA-4646) OX=578454 GN=CPAR2_108720 PE=3 SV=1
381	tr|G8B812|G8B812_CANPC	14	0.0030892366535085576	0.00020725697142042802	0.0001879433941283927	0.00019163729750981863	0.00030909656180343057	0.00016841912052444237	0.0002631431864768889	0.000125598782586541		0.00016206943733064865	0.0003566945888426523	0.00010362845035177295	0.0002243593365219803	0.00026078188570575426	0.00040991546042784354	0.00011869217987796323	KOW domain-containing protein OS=Candida parapsilosis (strain CDC 317 / ATCC MYA-4646) OX=578454 GN=CPAR2_106320 PE=3 SV=1
382	tr|G8BF80|G8BF80_CANPC	12	0.0001409062981630413	2.8544100454165717E-05	8.540565336180882E-06	1.2496427121584697E-05	1.1659424628332153E-05	2.627509049484519E-06	9.607054822828741E-06				1.5978216577806655E-05	2.0781570016056193E-06	1.6666604375328706E-05	1.5055805150042379E-05	1.4833794847899803E-05	2.8186387977814455E-06	V-SNARE coiled-coil homology domain-containing protein OS=Candida parapsilosis (strain CDC 317 / ATCC MYA-4646) OX=578454 GN=CPAR2_201560 PE=3 SV=1
383	tr|G8B6I3|G8B6I3_CANPC	15	0.0009436721869052472	3.829775520134956E-05	6.987221934783704E-05	5.414586892353658E-05	3.833657628782452E-05	5.687862901032582E-05	6.0670730946389164E-05	6.382807111278742E-05	5.931626321876658E-06	8.315995141667779E-05	6.802135554360715E-05	0.00010152885779456758	8.493546987217312E-05	6.589499535747713E-05	8.535910362784707E-05	6.681097614097062E-05	Ribonuclease T2-like OS=Candida parapsilosis (strain CDC 317 / ATCC MYA-4646) OX=578454 GN=CPAR2_101030 PE=3 SV=1
385	tr|G8BHW5|G8BHW5_CANPC	5	2.5815352420708345E-05	2.311049010851464E-06	6.689453108886194E-06	1.2618942558812972E-05	1.916219939300849E-06		2.279687802856868E-06										T-complex protein 1 subunit delta OS=Candida parapsilosis (strain CDC 317 / ATCC MYA-4646) OX=578454 GN=CPAR2_400300 PE=3 SV=1
387	tr|G8BFA8|G8BFA8_CANPC	13	0.000605742642477734	5.483861908886595E-05	6.69237377864533E-05	0.00011479018080072386	8.342850009903906E-05	2.2875637525148473E-05	5.7407112063239596E-05	3.672248263018774E-05		3.0118123670268208E-05	4.999960190559766E-05	1.127882808601912E-05	3.118642705500495E-05	1.8474380731315323E-05	2.769901103587082E-05		Uncharacterized protein OS=Candida parapsilosis (strain CDC 317 / ATCC MYA-4646) OX=578454 GN=CPAR2_201840 PE=3 SV=1
388	tr|G8B7H7|G8B7H7_CANPC	14	0.0002479767491618586	3.3442327294289967E-05	2.971456004341663E-05	5.185602295708626E-05	3.3875608349915836E-05	6.897125868537525E-06	2.7243948680426106E-05	5.466289356955436E-06		4.776620978525374E-06	5.369337411013967E-06	6.9449763443819E-06	1.7297900109904845E-05	1.0122597744308072E-05	1.1410032585135102E-05	3.5594014379615825E-06	valine--tRNA ligase OS=Candida parapsilosis (strain CDC 317 / ATCC MYA-4646) OX=578454 GN=VAS1 PE=3 SV=1
389	tr|G8B634|G8B634_CANPC	12	0.00010422835000807723	2.9968137075260734E-05	3.681438791857783E-06	7.65014521042998E-06	7.736400179522268E-06	2.8225912646592643E-06	5.722989387070115E-06	5.6604414421345565E-06		1.6702283523775485E-06	6.021561415098871E-06		1.6226639665647314E-05	7.301934684411254E-06	9.765842539607535E-06		HDAC_interact domain-containing protein OS=Candida parapsilosis (strain CDC 317 / ATCC MYA-4646) OX=578454 GN=CPAR2_110010 PE=4 SV=1
392	tr|G8B9K4|G8B9K4_CANPC	4	2.4554586278088698E-05	2.2556845191310857E-06		4.673044050584042E-06	1.3394279153536478E-05		4.2315785548370915E-06										Mitochondrial fusion and transport protein UGO1 OS=Candida parapsilosis (strain CDC 317 / ATCC MYA-4646) OX=578454 GN=CPAR2_302940 PE=4 SV=1
394	tr|G8BFI3|G8BFI3_CANPC	14	0.0004920023872894525	2.5873952587909253E-05	4.923948708673669E-05	0.00011262800270374758	4.289469116376901E-05	1.6657521063321942E-05	8.889853233051177E-05	2.8153216205434056E-05		2.5994587589253104E-05	1.0450474260403508E-05	1.353399603625716E-05	2.0692537117341666E-05	2.0929974986862546E-05	1.4067284494619387E-05	2.1988129663284846E-05	Transaldolase OS=Candida parapsilosis (strain CDC 317 / ATCC MYA-4646) OX=578454 GN=CPAR2_202600 PE=3 SV=1
395	tr|G8BG44|G8BG44_CANPC	14	0.00011249471237823008	6.782420355239751E-06	1.4994866643410124E-05	1.3917088185038748E-05	8.263625418957246E-06	9.530466806364686E-06	1.2604184570358212E-05	4.081302547694024E-06		4.496448193279297E-06	5.663092517306875E-06	6.561444640681451E-06	9.59494276937011E-06	5.6082876215171204E-06	8.543165475455462E-06	1.8533766335569936E-06	C-1-tetrahydrofolate synthase, cytoplasmic OS=Candida parapsilosis (strain CDC 317 / ATCC MYA-4646) OX=578454 GN=CPAR2_204710 PE=3 SV=1
405	tr|G8B8T1|G8B8T1_CANPC	14	0.0004795177389162079	1.9459828490084186E-05	2.7469686942241562E-05	5.6108871871320426E-05	5.6594474567277525E-05	1.0463065161667392E-05	3.6361794206741835E-05	7.6231982293096815E-06		3.6148723069763204E-05	5.766023360717799E-05	5.182328117133759E-06	7.770884998517572E-05	5.104732360589174E-05	2.2013473131754706E-05	1.5675887930668094E-05	FXNA-related family protease 1 OS=Candida parapsilosis (strain CDC 317 / ATCC MYA-4646) OX=578454 GN=CPAR2_300190 PE=3 SV=1
406	tr|G8BEB8|G8BEB8_CANPC	13	0.0002690216927084135	1.6769631754762376E-05	2.2859006757677143E-05	6.148862869038201E-05	1.7549981783344616E-05	5.49777151856102E-06	6.509126676617462E-05	4.796402943532689E-06		2.315660096583806E-06	1.1908419545134924E-05	2.39451821762904E-06	2.2086792723146164E-05	2.4969182770004878E-05	1.1294429141480236E-05		H/ACA ribonucleoprotein complex subunit CBF5 OS=Candida parapsilosis (strain CDC 317 / ATCC MYA-4646) OX=578454 GN=CPAR2_212590 PE=3 SV=1
407	tr|G8BKF1|G8BKF1_CANPC	14	0.0003719406900253074	2.509176657044159E-05	3.485847772065089E-05	2.6323002096152362E-05	3.075016333448964E-05	3.6686684759104895E-05	2.2726164921767095E-05	1.4838421384444835E-05		1.3009696362969199E-05	4.229438884851548E-05	1.941787406646544E-05	2.301000051159124E-05	5.308395964059531E-05	1.5770559531188316E-05	1.407953027693112E-05	40S ribosomal protein S28 OS=Candida parapsilosis (strain CDC 317 / ATCC MYA-4646) OX=578454 GN=CPAR2_702290 PE=3 SV=1
409	tr|G8BDL5|G8BDL5_CANPC	13	0.00028056716271672086	2.5697834678215445E-05	3.274911181385796E-05	7.829966017530028E-05	3.919180044770434E-05	7.861641644959993E-06	1.1554896117338184E-05	9.812501050844133E-06		1.431572381787869E-05	1.8168079082800326E-05	7.76583935669965E-06	1.413659945041011E-05	1.0441597496034776E-05	1.0571877584676989E-05		quinol--cytochrome-c reductase OS=Candida parapsilosis (strain CDC 317 / ATCC MYA-4646) OX=578454 GN=CPAR2_210070 PE=3 SV=1
410	tr|G8BGU3|G8BGU3_CANPC	13	0.0004729544634244624	8.194791815990356E-06	5.812027773008971E-05	6.366248501929994E-05	6.667388753676688E-05	7.246119558006024E-05	1.0802515627777901E-05	3.321173328103781E-06		5.7418577395638285E-06	8.65324891050592E-05	2.516838807693681E-06	8.446027556201413E-05	7.029064923207734E-06	3.437610648835022E-06		Glycolipid 2-alpha-mannosyltransferase OS=Candida parapsilosis (strain CDC 317 / ATCC MYA-4646) OX=578454 GN=CPAR2_503160 PE=3 SV=1
411	tr|G8BFC5|G8BFC5_CANPC	14	0.0006611981059799342	2.589601568134511E-05	4.388693784032821E-05	6.813808676015881E-05	3.6552593607114924E-05	2.8545129550969933E-05	7.639247525860678E-05	2.749381329924464E-05		2.33311194313236E-05	3.843685795959058E-05	3.288249667590887E-05	9.021345637983267E-05	4.852759221028421E-05	9.919371776218084E-05	2.1707813563045133E-05	GTP-binding protein OS=Candida parapsilosis (strain CDC 317 / ATCC MYA-4646) OX=578454 GN=CPAR2_202010 PE=3 SV=1
412	tr|G8B5K4|G8B5K4_CANPC	14	0.0008264567076767737	3.6132757466211E-05	5.2226336880569465E-05	7.071063442501631E-05	7.799687347640776E-05	3.6213080778412354E-05	9.385037438748497E-05	7.760475744759106E-06		1.8563124263527733E-05	7.571537028171912E-05	3.805510312685238E-05	0.0001350691762643992	4.035502758804404E-05	0.00012237866824681186	2.1429704746558265E-05	Glutathione peroxidase OS=Candida parapsilosis (strain CDC 317 / ATCC MYA-4646) OX=578454 GN=CPAR2_603150 PE=3 SV=1
414	tr|G8BAC6|G8BAC6_CANPC	12	0.00014719450133112588	7.099127124224472E-06	1.2250427273306686E-05	4.916743956854031E-05	1.2223574920550066E-05	2.774245508003274E-06	8.885032201533277E-06	4.282922699001516E-06		1.0586213632266559E-06	1.5692001375521572E-05		1.0655364135958569E-05	1.1968508307405547E-05	1.1137236853853923E-05		RuvB-like helicase OS=Candida parapsilosis (strain CDC 317 / ATCC MYA-4646) OX=578454 GN=CPAR2_805480 PE=3 SV=1
417	tr|G8BKV9|G8BKV9_CANPC	14	0.0006645385672134097	2.4427612767162036E-05	4.8389728897292425E-05	5.5093271250571296E-05	2.3461258612070267E-05	3.081103590730282E-05	5.301853647768589E-05	1.9380213530351848E-05		3.908309292703919E-05	5.812071428315865E-05	2.1520608206439697E-05	0.00011066188042483836	7.059743093479493E-05	8.508616591784436E-05	2.4887017076857944E-05	Alpha-1,2-mannosyltransferase OS=Candida parapsilosis (strain CDC 317 / ATCC MYA-4646) OX=578454 GN=CPAR2_703880 PE=3 SV=1
422	tr|G8BJ70|G8BJ70_CANPC	14	0.0008599662279923241	4.1063085173538025E-05	6.465961599056553E-05	8.890224123486127E-05	6.260972524465288E-05	3.618833581147681E-05	6.485422110519691E-05	5.609990996349524E-05		4.5562348356557374E-05	0.00010839707304991915	3.5931096257214546E-05	7.120883281386953E-05	5.028009512854643E-05	0.00010863616553843795	2.5573482323992416E-05	Ribosomal protein L11 C-terminal domain-containing protein OS=Candida parapsilosis (strain CDC 317 / ATCC MYA-4646) OX=578454 GN=CPAR2_404890 PE=3 SV=1
424	tr|G8BAJ7|G8BAJ7_CANPC	13	0.00014308519847446827	8.35264164439009E-06	1.4744319330169044E-05	2.3730711122045457E-05	1.646294987356982E-05	4.890751351406126E-06	1.1973279096410647E-05	2.843058388461502E-06		8.045091544453147E-06	9.141877074288566E-06		1.2120323159712737E-05	1.0656098905072567E-05	1.718276180643767E-05	2.941335178050868E-06	Inorganic pyrophosphatase OS=Candida parapsilosis (strain CDC 317 / ATCC MYA-4646) OX=578454 GN=CPAR2_806200 PE=3 SV=1
426	tr|G8B6I2|G8B6I2_CANPC	14	0.0002663429855848183	1.0806500497033716E-05	2.4571692842923572E-05	3.2701141748064916E-05	1.3846800923578852E-05	8.4779176934669E-06	2.0884689376823478E-05	4.024229593681107E-06		1.5331975274716735E-05	1.8915109572190684E-05	1.637648671633341E-05	3.261298685345978E-05	1.728597995608232E-05	4.490675563657968E-05	5.600718899883197E-06	Adenosylhomocysteinase OS=Candida parapsilosis (strain CDC 317 / ATCC MYA-4646) OX=578454 GN=CPAR2_101020 PE=3 SV=1
427	tr|G8BGZ9|G8BGZ9_CANPC	13	0.00010932289226586565	3.0464143161305917E-06	6.074545354820667E-06	9.397492599619942E-06	4.855418299541576E-06	3.103785623224272E-06	9.862954409449983E-06	3.704319507098272E-06		2.743710023197612E-06	8.099318039644879E-06	5.728566032072412E-06	1.465130495260918E-05	1.675684601150562E-05	2.129821709695065E-05		ADP-ribosylation factor OS=Candida parapsilosis (strain CDC 317 / ATCC MYA-4646) OX=578454 GN=CPAR2_503710 PE=3 SV=1
428	tr|G8BJE9|G8BJE9_CANPC	14	0.0010103424272368171	3.378129057560705E-05	0.00010146716719986047	9.285010118562521E-05	7.059328518931313E-05	2.857017337016315E-05	7.888249101164491E-05	3.907984339084829E-05		5.736328300716652E-05	6.090114311567621E-05	6.256335654648474E-05	0.00012982369659753434	8.343819419070392E-05	0.00012869008111980178	4.233832073638744E-05	Small ribosomal subunit protein uS2 OS=Candida parapsilosis (strain CDC 317 / ATCC MYA-4646) OX=578454 GN=RPS0 PE=3 SV=1
429	tr|G8BED4|G8BED4_CANPC	14	8.376532351267544E-05	3.7238673359491676E-06	3.868018959931912E-06	7.100401889439459E-06	1.0061022979023162E-05	3.843718197321438E-06	7.291888547421424E-06	2.858470642997973E-06		2.2513745577641767E-06	9.02053592680174E-06	3.874136655791742E-06	8.782105474102735E-06	1.075674800372619E-05	8.665802326546676E-06	1.6672320158576432E-06	PCI domain-containing protein OS=Candida parapsilosis (strain CDC 317 / ATCC MYA-4646) OX=578454 GN=CPAR2_212750 PE=4 SV=1
430	tr|G8BI14|G8BI14_CANPC	11	0.00018141994197929873	5.753731958601688E-06	6.011818116626933E-06	1.9528990189326885E-05		3.380060019764345E-05	1.0581815841365033E-05	3.698507288453854E-05		5.054108280343012E-06	1.0243372281679784E-05		2.490424105054568E-05	1.3009368269708059E-05	1.554682290891967E-05		Tyrosine--tRNA ligase OS=Candida parapsilosis (strain CDC 317 / ATCC MYA-4646) OX=578454 GN=TYS1 PE=3 SV=1
432	tr|G8BCL9|G8BCL9_CANPC	13	0.00018442464534622856	1.6659776491164455E-05	2.4224742762514743E-05	3.006319782778049E-05	1.647218327017512E-05	9.705841849804705E-06		1.4433964324892766E-05		1.1797822146847569E-05	1.3149235671108543E-05	4.847902800189353E-06	1.9752592670616594E-05	1.102797244162175E-05	8.234230698821997E-06	4.0551823906904475E-06	Uncharacterized protein OS=Candida parapsilosis (strain CDC 317 / ATCC MYA-4646) OX=578454 GN=CPAR2_206570 PE=4 SV=1
433	tr|G8B5E7|G8B5E7_CANPC	14	0.0007642439195117962	5.495835205541988E-05	7.61388383474604E-05	8.102944458734989E-05	2.2579366832604906E-05	6.764528537261204E-05	0.00011359904725332822	1.2886090793487891E-05		4.520283519341316E-05	4.3408186591588096E-05	1.936831751388581E-05	0.0001019536531896133	5.347859348290461E-05	5.7588502551999145E-05	1.4407405746128872E-05	60S ribosomal protein L32 OS=Candida parapsilosis (strain CDC 317 / ATCC MYA-4646) OX=578454 GN=CPAR2_602580 PE=3 SV=1
434	tr|G8B6K3|G8B6K3_CANPC	5	4.220860120690962E-05	4.885734647256851E-06	3.102729433038168E-06	2.33447303479429E-05	8.396058951228645E-06		2.4793478274430593E-06										Proline dehydrogenase OS=Candida parapsilosis (strain CDC 317 / ATCC MYA-4646) OX=578454 GN=CPAR2_101230 PE=3 SV=1
435	tr|G8BKK0|G8BKK0_CANPC	5	2.053428040957266E-05	2.7447542033705633E-06	3.5092639318822286E-06	7.571448490368664E-06	4.3655277275263635E-06		2.3432860564248424E-06										Metal resistance protein YCF1 OS=Candida parapsilosis (strain CDC 317 / ATCC MYA-4646) OX=578454 GN=CPAR2_702790 PE=3 SV=1
438	tr|G8BKF7|G8BKF7_CANPC	2	5.897768788174387E-06	2.1667718532927088E-06		3.7309969348816775E-06													ER membrane protein complex subunit 4 OS=Candida parapsilosis (strain CDC 317 / ATCC MYA-4646) OX=578454 GN=CPAR2_702350 PE=3 SV=1
441	tr|G8BJ95|G8BJ95_CANPC	12	0.00023360261219717703	9.699810928167027E-06	3.1085475243006947E-05	7.880533591388121E-05	1.071576637508753E-05	1.0294111172449434E-05	1.8784919404818915E-05	4.361809107089508E-06		6.489897725154194E-06		5.603032024267054E-06	2.3014905635905526E-05		2.900777089103732E-05	5.739777776312365E-06	glutamine--fructose-6-phosphate transaminase (isomerizing) OS=Candida parapsilosis (strain CDC 317 / ATCC MYA-4646) OX=578454 GN=CPAR2_405140 PE=4 SV=1
446	tr|G8B5Q0|G8B5Q0_CANPC	12	8.57018438174075E-05	4.754549948106372E-06	5.852963646148388E-06	9.17324658153939E-06	7.860581683589113E-06	3.441574060757119E-06	6.399309744265246E-06	3.1232651671623396E-06		3.950469484662252E-06	1.0786501905438497E-05		1.0600056780872488E-05	1.2118313978963664E-05	7.641010835902635E-06		Iron transport multicopper oxidase FET3 OS=Candida parapsilosis (strain CDC 317 / ATCC MYA-4646) OX=578454 GN=FET3 PE=3 SV=1
447	tr|G8BB06|G8BB06_CANPC	12	0.00015092932777372185	7.324927011851675E-06	6.210548511992096E-05	1.1746854227985916E-05	9.503042507272564E-06	3.275198739591105E-06	1.3909407444042242E-05	9.689317636582667E-06		2.8940543931568404E-06	6.087323654788394E-06		4.292222795888527E-06	7.738260206838934E-06	1.2363234035802038E-05		Lysine--tRNA ligase OS=Candida parapsilosis (strain CDC 317 / ATCC MYA-4646) OX=578454 GN=CPAR2_807790 PE=3 SV=1
450	tr|G8B8L9|G8B8L9_CANPC	2	2.8529157852066263E-06	1.3923225916852565E-06	1.4605931935213696E-06														Eukaryotic translation initiation factor 3 subunit I OS=Candida parapsilosis (strain CDC 317 / ATCC MYA-4646) OX=578454 GN=TIF34 PE=3 SV=1
451	tr|G8B7U0|G8B7U0_CANPC	6	4.9309327080216235E-05	3.943757942807275E-06	1.1237914072697292E-05	2.1150430200203713E-05	6.404939268855042E-06	2.115600747993891E-06	4.456684847659024E-06										Coatomer subunit gamma OS=Candida parapsilosis (strain CDC 317 / ATCC MYA-4646) OX=578454 GN=CPAR2_105610 PE=3 SV=1
453	tr|G8B4U1|G8B4U1_CANPC	7	7.232119671910695E-05	1.1403804727910745E-05	6.035531337489741E-06	1.6190951472572885E-05	2.2462157311002504E-05		1.5525707028078407E-06	4.490379756775336E-06		1.0185801410547899E-05							MFS domain-containing protein OS=Candida parapsilosis (strain CDC 317 / ATCC MYA-4646) OX=578454 GN=CPAR2_600460 PE=3 SV=1
457	tr|G8BCE2|G8BCE2_CANPC	12	0.000777570365524495	8.883806617087968E-05	0.00010072438542871669	1.680235807035073E-05	2.9270720602627862E-06	2.6289264630494946E-06	4.968309850687712E-06	0.0002185188772354406		1.617581489971275E-06	9.904714593205381E-05		7.50674353458264E-05	1.069632807558387E-06	0.00016536057466969744		Tricalbin OS=Candida parapsilosis (strain CDC 317 / ATCC MYA-4646) OX=578454 GN=CPAR2_803570 PE=4 SV=1
460	tr|G8BGD5|G8BGD5_CANPC	14	0.0006410779525682455	3.2067905954957134E-05	5.738076793568081E-05	7.439523181799254E-05	4.844130002841491E-05	4.161389608594745E-05	5.244785035515863E-05	2.054340671097199E-05		1.7031857816895943E-05	5.185833324167977E-05	3.3180860836985026E-05	6.502793970494278E-05	5.647042094841288E-05	7.842725466316234E-05	1.2190926467043315E-05	Small ribosomal subunit protein uS10 OS=Candida parapsilosis (strain CDC 317 / ATCC MYA-4646) OX=578454 GN=CPAR2_205620 PE=3 SV=1
461	tr|G8BGU5|G8BGU5_CANPC	14	0.0003104454376667614	2.008851326951493E-05	3.7888009589943694E-05	3.237579192085429E-05	6.0517208872386316E-05	7.141134467611746E-06	1.2154616414505396E-05	9.948636754530127E-06		3.3678951334947765E-06	2.7871511700109322E-05	4.688381272703126E-06	3.0002556595769442E-05	3.1931541005023207E-05	2.7913333376757273E-05	4.556307293557777E-06	Coatomer subunit alpha OS=Candida parapsilosis (strain CDC 317 / ATCC MYA-4646) OX=578454 GN=CPAR2_503180 PE=4 SV=1
464	tr|G8BBB3|G8BBB3_CANPC	5	4.8653170074057685E-05	8.7722272574643E-06	2.8397744395998074E-06	1.8571052567020434E-05	1.057872467815175E-05		7.891391131821389E-06										Oxidored_q6 domain-containing protein OS=Candida parapsilosis (strain CDC 317 / ATCC MYA-4646) OX=578454 GN=CPAR2_808860 PE=3 SV=1
465	tr|G8BD28|G8BD28_CANPC	12	0.00021526763100769363	2.5045532784559687E-05	1.8587410993660207E-05	3.777514457346593E-05	3.398863638876722E-05	5.336348606236489E-06	2.03981971356457E-05	1.0101604262512533E-05		7.347131554599823E-06	1.9926549772245874E-05		1.2150564498175814E-05	1.3429849938059082E-05	1.1180660499765285E-05		MFS domain-containing protein OS=Candida parapsilosis (strain CDC 317 / ATCC MYA-4646) OX=578454 GN=CPAR2_208160 PE=4 SV=1
468	tr|G8BAY3|G8BAY3_CANPC	14	0.0004538607594583401	2.7994463976851578E-05	5.8168638407277776E-05	5.1937945708070686E-05	3.7316883317617584E-05	3.924610672565496E-05	4.845322166768168E-05		5.431288584111414E-06	1.9307833490519577E-05	2.7063074492501413E-05	2.59819335001222E-05	4.260790509869481E-05	2.309841969990383E-05	3.285074171131249E-05	1.440230307802007E-05	40S ribosomal protein S15 OS=Candida parapsilosis (strain CDC 317 / ATCC MYA-4646) OX=578454 GN=CPAR2_807560 PE=3 SV=1
469	tr|G8B6E3|G8B6E3_CANPC	13	0.00031197066889187284	5.710099323396927E-06	1.6103860105373095E-05	6.105916101943601E-05	1.5607631843669065E-05	1.269498774698459E-06	8.253142665877759E-06	5.464993246305058E-06		4.425486903251519E-06	8.585223584243635E-05		9.241217835371142E-06	8.658313828701966E-05	1.0209460515782976E-05	2.1907425292548274E-06	CTP synthase OS=Candida parapsilosis (strain CDC 317 / ATCC MYA-4646) OX=578454 GN=CPAR2_100620 PE=3 SV=1
471	tr|G8BEC7|G8BEC7_CANPC	8	6.558726230754215E-05	1.994024101130077E-05	8.525032057155283E-06	8.777467890661802E-06	7.266410051946575E-06	3.133132914928023E-06	6.59303927307165E-06				8.088722020698976E-06		3.2632170877790647E-06				Chromatin remodelling complex ATPase chain ISW1 OS=Candida parapsilosis (strain CDC 317 / ATCC MYA-4646) OX=578454 GN=CPAR2_212680 PE=3 SV=1
472	tr|G8BKV3|G8BKV3_CANPC	13	7.845596038083144E-05	3.3360691180730466E-06	4.975712241666019E-06	8.114979397524406E-06	1.039220494654173E-05	3.2076495907204694E-06	9.229183835485459E-06	2.832980466873866E-06		3.986927531772005E-06	5.906321343784054E-06	2.2426495091438036E-06	8.449523496496596E-06	8.274077007814634E-06	7.507681894935361E-06		proline--tRNA ligase OS=Candida parapsilosis (strain CDC 317 / ATCC MYA-4646) OX=578454 GN=CPAR2_703820 PE=3 SV=1
475	tr|G8BA68|G8BA68_CANPC	6	0.0001591196721183406	2.4874103615701854E-05	2.4351953773780936E-05	7.300030526407366E-05	2.480907850729605E-05	4.1277132284726635E-06	7.956517729015432E-06										Dihydroorotate dehydrogenase (quinone), mitochondrial OS=Candida parapsilosis (strain CDC 317 / ATCC MYA-4646) OX=578454 GN=CPAR2_804900 PE=3 SV=1
477	tr|G8BCP7|G8BCP7_CANPC	2	1.3090343391512128E-05	5.913055772385136E-06	7.177287619126992E-06														Uncharacterized protein OS=Candida parapsilosis (strain CDC 317 / ATCC MYA-4646) OX=578454 GN=CPAR2_206850 PE=3 SV=1
481	tr|G8B5I8|G8B5I8_CANPC	12	0.0005728886688373119	4.498355948297633E-05	5.3333651301839533E-05	0.00010058291574276751	8.361733244661953E-05	2.29960579077199E-05	5.620228090078816E-05	1.033650888800491E-05		2.61066472140108E-05	4.9682680555777765E-05		5.0714828524706087E-05	3.6292917310707575E-05	3.803928856139381E-05		Copper transport protein OS=Candida parapsilosis (strain CDC 317 / ATCC MYA-4646) OX=578454 GN=CPAR2_602990 PE=3 SV=1
482	tr|G8BHE9|G8BHE9_CANPC	9	3.8270331508732586E-05	2.4206241505303094E-06	2.3637104351394934E-06	7.67311455060248E-06	4.61360912559723E-06		3.514075650589658E-06				3.3742966564709276E-06		5.073114429837861E-06	2.5125711923228856E-06	6.72521531764174E-06		FACT complex subunit OS=Candida parapsilosis (strain CDC 317 / ATCC MYA-4646) OX=578454 GN=CPAR2_500990 PE=3 SV=1
485	tr|G8B5E9|G8B5E9_CANPC	14	0.0002984550480895142	9.668903922428895E-06	8.816289649350376E-06	1.390927197297363E-05	1.4097246139449782E-05	1.1680000093558667E-05	1.995746811814308E-05	1.1682092170078969E-05		1.4495394995384167E-05	3.047016861603595E-05	1.416566488871688E-05	4.527498330688763E-05	4.5189373406866704E-05	4.769193037417256E-05	1.1356260435466884E-05	Uncharacterized protein OS=Candida parapsilosis (strain CDC 317 / ATCC MYA-4646) OX=578454 GN=CPAR2_602600 PE=4 SV=1
486	tr|G8BL43|G8BL43_CANPC	5	2.4737282631196096E-05	5.724125528202126E-06	5.38780910095938E-06	9.75377545476753E-06	2.1484543711091995E-06		1.7231181761578632E-06										10 kDa heat shock protein, mitochondrial OS=Candida parapsilosis (strain CDC 317 / ATCC MYA-4646) OX=578454 GN=CPAR2_700360 PE=3 SV=1
487	tr|G8BE16|G8BE16_CANPC	5	2.0165444038290675E-05	3.7061928505788508E-06	3.375302315984065E-06	6.7243296388864304E-06	3.7316149424726594E-06	2.628004290368667E-06											PLCXc domain-containing protein OS=Candida parapsilosis (strain CDC 317 / ATCC MYA-4646) OX=578454 GN=CPAR2_211570 PE=4 SV=1
491	tr|G8BL90|G8BL90_CANPC	13	0.0002199539160240716	3.426359059846883E-05	5.518903431981975E-05	1.412456805955037E-05	8.865221315892401E-06	6.17712247070936E-06	1.1146736929815603E-05	1.1189702379124018E-05		8.414359749874512E-06	1.536771300410823E-05	3.684750936008784E-06	1.4438025574850509E-05	7.2852478560471875E-06	2.9807842829802038E-05		Endoplasmic reticulum oxidoreductin-1 OS=Candida parapsilosis (strain CDC 317 / ATCC MYA-4646) OX=578454 GN=CPAR2_700830 PE=3 SV=1
496	tr|G8BAQ4|G8BAQ4_CANPC	2	0.00014874675720969027	2.7322286624175617E-06		0.0001460145285472727													Uncharacterized protein OS=Candida parapsilosis (strain CDC 317 / ATCC MYA-4646) OX=578454 GN=CPAR2_806770 PE=4 SV=1
497	tr|G8B5W9|G8B5W9_CANPC	6	2.2119549384696623E-05	1.9506495801078945E-06		9.56240730040901E-06		2.0607997825721065E-06	2.9283499301010363E-06				2.3547700209043893E-06		3.2625727706021888E-06				DNA-directed RNA polymerase subunit beta OS=Candida parapsilosis (strain CDC 317 / ATCC MYA-4646) OX=578454 GN=CPAR2_109360 PE=3 SV=1
498	tr|G8BHG3|G8BHG3_CANPC	2	6.813945618775965E-06	1.5570821434222171E-06		5.256863475353748E-06													V-type proton ATPase subunit D OS=Candida parapsilosis (strain CDC 317 / ATCC MYA-4646) OX=578454 GN=CPAR2_501130 PE=3 SV=1
501	tr|G8BFQ8|G8BFQ8_CANPC	14	0.00046900719303816143	8.595835893468534E-06	3.3164265388258905E-05	0.0001547531365911579	1.9402574915723916E-05	1.4828579400890556E-05	6.381047126497563E-05	1.1641639410460359E-05		1.6474567814120953E-05	1.2236260371321181E-05	3.05650142820908E-06	2.257981487390083E-05	1.2607706256231422E-05	8.825755554234957E-05	7.5982838870925666E-06	Glutamine synthetase OS=Candida parapsilosis (strain CDC 317 / ATCC MYA-4646) OX=578454 GN=CPAR2_203350 PE=3 SV=1
502	tr|G8BHB5|G8BHB5_CANPC	5	2.947975564473744E-05	5.5077698184180815E-06	6.735992672707351E-06	3.8139981019175345E-06	8.923770608044863E-06		4.4982244436496084E-06										J domain-containing protein OS=Candida parapsilosis (strain CDC 317 / ATCC MYA-4646) OX=578454 GN=CPAR2_500650 PE=4 SV=1
505	tr|G8BJI7|G8BJI7_CANPC	14	0.00010025083512665553	4.169104296470259E-06	6.870608683952491E-06	1.0602157066925377E-05	4.241039012481893E-06	6.339228473908579E-06	9.151739049920623E-06	1.1771241658418936E-06		3.878027857479575E-06	8.253618382905543E-06	2.32244379587378E-06	1.4146503228951453E-05	1.412241933122651E-05	1.2131087904642107E-05	2.8457338760754653E-06	Thioredoxin domain-containing protein OS=Candida parapsilosis (strain CDC 317 / ATCC MYA-4646) OX=578454 GN=CPAR2_406060 PE=3 SV=1
508	tr|G8BGC3|G8BGC3_CANPC	6	4.6706574697037554E-05	6.4256758746784205E-06	7.116954090228777E-06	1.9476728488372603E-05	6.128389653524212E-06	1.5484389333769986E-06	6.0103876568565445E-06										3,2-trans-enoyl-CoA isomerase OS=Candida parapsilosis (strain CDC 317 / ATCC MYA-4646) OX=578454 GN=CPAR2_205500 PE=3 SV=1
512	tr|G8BAW9|G8BAW9_CANPC	13	0.00021452519761535677	1.0996684629235449E-05	9.7437572862481E-06	1.0763062272138589E-05	6.858177864511876E-06	9.075477052007374E-06	2.1733647249934198E-05	4.526194732706198E-06		3.717667488372939E-06	2.0767460989496938E-05		4.2852433859531996E-05	3.438028990310398E-05	2.554921292005491E-05	1.3561131368014207E-05	HABP4_PAI-RBP1 domain-containing protein OS=Candida parapsilosis (strain CDC 317 / ATCC MYA-4646) OX=578454 GN=CPAR2_807420 PE=4 SV=1
517	tr|G8BB15|G8BB15_CANPC	14	0.0001531642905701008	7.308939939612939E-06	1.1392394426909206E-05	3.8664524430040824E-05	9.216201324191279E-06	5.77540526594172E-06	1.7211848867847167E-05	4.4716963658355295E-06		5.432619103641758E-06	6.8755336199137806E-06	3.868380280047567E-06	1.0506578829162734E-05	5.716929741426082E-06	2.425172399109076E-05	2.4715143844394594E-06	mannose-1-phosphate guanylyltransferase OS=Candida parapsilosis (strain CDC 317 / ATCC MYA-4646) OX=578454 GN=CPAR2_807880 PE=3 SV=1
518	tr|G8BJD8|G8BJD8_CANPC	14	0.002206004988580887	0.00017695415962765894	0.0002132678827133618	0.00022780363889639507	0.0001436479361977236	0.00011141410262502755	0.00018797434405531298	7.021438742160938E-05		0.00010044321033770667	0.00014544522792016377	9.167856869272834E-05	0.0002751994327765262	0.00015616097658671497	0.00024077568522672314	6.502543550323483E-05	Ribosomal protein L29 OS=Candida parapsilosis (strain CDC 317 / ATCC MYA-4646) OX=578454 GN=CPAR2_405570 PE=3 SV=1
519	tr|G8BAV8|G8BAV8_CANPC	12	6.519194462307202E-05	2.342229470891552E-06	3.561546675919614E-06	4.598624125803641E-06	3.817625482569534E-06	2.0586651235887087E-06	3.8738155186766724E-06	7.998625055417054E-06		2.513659935721892E-06	1.041810621094981E-05		5.026889868503232E-06	3.3644322568609917E-06	1.561772489816931E-05		Elongation of fatty acids protein OS=Candida parapsilosis (strain CDC 317 / ATCC MYA-4646) OX=578454 GN=CPAR2_807310 PE=3 SV=1
520	tr|G8B5X5|G8B5X5_CANPC	6	3.5419400612022194E-05	5.0393092510821046E-06		1.1567652818823103E-05							5.1276812568224426E-06		5.394971644112764E-06	5.302389518353804E-06	2.9873961228279752E-06		Succinate--CoA ligase [ADP-forming] subunit alpha, mitochondrial OS=Candida parapsilosis (strain CDC 317 / ATCC MYA-4646) OX=578454 GN=LSC1 PE=3 SV=1
521	tr|G8B9W5|G8B9W5_CANPC	5	3.4681912693680096E-05	3.8737336326552154E-06	1.1386797624599538E-05	1.2382557447230341E-05	5.5704603836032165E-06	1.4683636055917855E-06											DAO domain-containing protein OS=Candida parapsilosis (strain CDC 317 / ATCC MYA-4646) OX=578454 GN=CPAR2_304060 PE=3 SV=1
524	tr|G8BDZ8|G8BDZ8_CANPC	14	0.0024429684977150964	9.669205389122758E-05	0.00019794925397203505	0.00021721308632356167	0.00017857679178351368	0.00013910511242356041	0.0001485674884582047	8.383584907614151E-05		8.265718716577492E-05	0.0002233050874383798	0.00011581814588083864	0.0003517594548431185	0.00022029050956580052	0.0002815731398042967	0.00010562533708864254	60S ribosomal protein L36 OS=Candida parapsilosis (strain CDC 317 / ATCC MYA-4646) OX=578454 GN=CPAR2_211390 PE=3 SV=1
535	tr|G8BEX2|G8BEX2_CANPC	5	6.485820296867269E-05	7.89910101055351E-06	1.4880717707688183E-05	3.201184954657213E-05	7.58966426951475E-06	2.4768704343441123E-06											Zf-Mss51 domain-containing protein OS=Candida parapsilosis (strain CDC 317 / ATCC MYA-4646) OX=578454 GN=CPAR2_200730 PE=4 SV=1
536	tr|G8BKA9|G8BKA9_CANPC	13	0.0003016552155044357	2.5639422171470826E-05	3.452529577392384E-05	3.8938091852320026E-05	3.7191003619535536E-05	1.0911582629987043E-05	2.9932152719743838E-05	9.802643556237854E-06		1.1634529571453344E-05	3.000770258071595E-05	5.898177978604375E-06	1.873481055203982E-05	2.8149765381676374E-05	2.029003711672693E-05		GOLD domain-containing protein OS=Candida parapsilosis (strain CDC 317 / ATCC MYA-4646) OX=578454 GN=CPAR2_701860 PE=3 SV=1
540	tr|G8BG15|G8BG15_CANPC	3	5.126253631021901E-05	1.6828891302881346E-05	2.3040377594370738E-05	1.1393267412966923E-05													Long-chain-alcohol oxidase OS=Candida parapsilosis (strain CDC 317 / ATCC MYA-4646) OX=578454 GN=CPAR2_204420 PE=3 SV=1
541	tr|G8BJJ1|G8BJJ1_CANPC	6	7.362571431262108E-05	5.270724956325084E-06	1.3279334799450858E-05	3.62059754807746E-05	7.561358191381867E-06	1.7681038814045519E-06	9.540217003284142E-06										Mitochondrial thiamine pyrophosphate carrier 1 OS=Candida parapsilosis (strain CDC 317 / ATCC MYA-4646) OX=578454 GN=CPAR2_406100 PE=3 SV=1
546	tr|G8BDF9|G8BDF9_CANPC	9	0.0002657762769920525	2.3000348051380516E-05	2.9739650938694122E-05	6.65259100666469E-05	5.3789621274280085E-05		2.114597082305105E-05	3.800356016043753E-05		1.1643753210649252E-05	1.0929882772332803E-05		1.0997579694580266E-05				NADH dehydrogenase [ubiquinone] 1 alpha subcomplex subunit 1 OS=Candida parapsilosis (strain CDC 317 / ATCC MYA-4646) OX=578454 GN=CPAR2_209510 PE=3 SV=1
547	tr|G8BI09|G8BI09_CANPC	12	0.00017670302028979863	1.4003081242640795E-05	4.999887844504255E-05	4.4815901759752804E-05	1.370001381174173E-05	4.318816439302356E-06	1.5920294001690855E-05	1.6218929117445078E-06		3.259256416072602E-06	3.4848354414850096E-06		1.0879124060054017E-05	5.509507285139206E-06	9.191418475132202E-06		J domain-containing protein OS=Candida parapsilosis (strain CDC 317 / ATCC MYA-4646) OX=578454 GN=CPAR2_400750 PE=4 SV=1
551	tr|G8BGD3|G8BGD3_CANPC	5	7.447473005532429E-05	1.0774426308299431E-05	1.455186682490231E-05	2.2918147670365275E-05	1.5012316704498697E-05		1.1217972547258577E-05										Mitochondrial pyruvate carrier OS=Candida parapsilosis (strain CDC 317 / ATCC MYA-4646) OX=578454 GN=CPAR2_205600 PE=3 SV=1
552	tr|G8BK60|G8BK60_CANPC	5	8.510470682601871E-05	1.1420145289856886E-05	2.50572972427056E-05	3.263847379307582E-05	9.331473709906983E-06		6.657316790473434E-06										Thioredoxin domain-containing protein OS=Candida parapsilosis (strain CDC 317 / ATCC MYA-4646) OX=578454 GN=CPAR2_701290 PE=3 SV=1
558	tr|G8BK45|G8BK45_CANPC	14	0.0014121358230435469	0.00010909073872659068	0.00012940412255647109	0.00013504371910091743	0.0001244390151352012	0.00016321976579312443	0.0001455538386658966	7.655155733066798E-06		0.00018993053079607373	0.00016877314438886132	5.537288658030761E-06	5.699004135455754E-05	3.0452395351166866E-05	0.00013741114593334832	8.634920850239952E-06	Lysophospholipase OS=Candida parapsilosis (strain CDC 317 / ATCC MYA-4646) OX=578454 GN=PLB3 PE=3 SV=1
559	tr|G8B5S1|G8B5S1_CANPC	14	0.0003468425812386885	2.3454242174924506E-05	1.8751956981564428E-05	2.001219431822059E-05	2.736800941270427E-05	1.0320461402940495E-05	2.7630902644418904E-05	3.28697981304778E-05		2.843192475743108E-05	3.660374668194926E-05	4.3452591351668556E-06	4.5381326817709856E-05	3.79441769857883E-05	5.955679725448486E-06	2.7772902069943646E-05	Glucan endo-1,3-beta-D-glucosidase 1 OS=Candida parapsilosis (strain CDC 317 / ATCC MYA-4646) OX=578454 GN=CPAR2_108890 PE=3 SV=1
564	tr|G8BCN0|G8BCN0_CANPC	5	7.923278125717953E-05	1.2329560923522354E-05	2.3842653374066293E-05	2.5030543501582457E-05	9.157583762932678E-06		8.872439695075751E-06										NADH dehydrogenase [ubiquinone] 1 alpha subcomplex subunit 13 OS=Candida parapsilosis (strain CDC 317 / ATCC MYA-4646) OX=578454 GN=CPAR2_206680 PE=3 SV=1
565	tr|G8BFS1|G8BFS1_CANPC	13	0.00010336465015056896	3.5666844692615205E-06	1.8210014308686784E-06	2.86237889160476E-06		2.848488947445845E-06	1.2067496473564134E-05	7.049973455751545E-06		2.5023011948602645E-06	1.3373057052358488E-05	1.1075803299581079E-06	2.7606392976028156E-05	1.8961883933673944E-05	6.694886478432523E-06	2.9025245167609847E-06	Dihydrolipoamide dehydrogenase-binding protein of pyruvate dehydrogenase complex OS=Candida parapsilosis (strain CDC 317 / ATCC MYA-4646) OX=578454 GN=CPAR2_203480 PE=3 SV=1
567	tr|G8B826|G8B826_CANPC	13	0.00012237496571626164	3.1575701550670845E-06	1.1391171740866169E-05	1.4262808093220974E-05	8.60567924162845E-06	7.240652269417745E-06	1.0238056090393893E-05	4.854366422550289E-06		6.565238345931882E-06	6.765970784013137E-06	7.707442313584457E-06	1.4548764991573033E-05	9.185911122559565E-06	1.785133414545498E-05		Phosphomannomutase OS=Candida parapsilosis (strain CDC 317 / ATCC MYA-4646) OX=578454 GN=CPAR2_106460 PE=3 SV=1
573	tr|G8BB25|G8BB25_CANPC	12	0.00018350490596372775	3.221578470576116E-05	4.376662381160055E-05	2.6270155101016314E-05	1.764870744445988E-05	2.7132540315296363E-06	1.6544907576665E-05	1.4266298745793485E-06		1.0792265177019592E-05	1.946159646089962E-06		9.873381319693557E-06	8.34755795925348E-06	1.195947931605931E-05		Triosephosphate isomerase OS=Candida parapsilosis (strain CDC 317 / ATCC MYA-4646) OX=578454 GN=CPAR2_807980 PE=3 SV=1
574	tr|G8BH10|G8BH10_CANPC	5	3.112331339211793E-05	3.7168709075893706E-06	4.478776469823192E-06	1.181336576838911E-05	5.792198440342695E-06		5.322101805973559E-06										CHCH domain-containing protein OS=Candida parapsilosis (strain CDC 317 / ATCC MYA-4646) OX=578454 GN=CPAR2_503820 PE=3 SV=1
580	tr|G8BF46|G8BF46_CANPC	2	1.0055625537417988E-05	3.1902446093422482E-06		6.86538092807574E-06													Mannan endo-1,6-alpha-mannosidase OS=Candida parapsilosis (strain CDC 317 / ATCC MYA-4646) OX=578454 GN=CPAR2_213960 PE=3 SV=1
581	tr|G8B6I7|G8B6I7_CANPC	13	0.0002786754009497834	7.305345015984787E-06	2.9730041659651682E-05	3.8770421199399506E-05	1.552867862241931E-05	2.1898271101645947E-06	9.921519143839225E-06	1.87159964988896E-05		1.7146792711896804E-05	2.2986936579018367E-05	1.1438732733355209E-05	3.4859772810291E-05	3.263677532513524E-05	3.7444561539738085E-05		ATP-dependent 6-phosphofructokinase OS=Candida parapsilosis (strain CDC 317 / ATCC MYA-4646) OX=578454 GN=CPAR2_101070 PE=3 SV=1
590	tr|G8B8G2|G8B8G2_CANPC	14	0.000714286108370737	2.5831100297907634E-05	5.6909301919579513E-05	9.515918351360843E-05	4.001930735049172E-05	6.765185158364497E-05	9.540410332221456E-05	1.891718461331363E-05		2.1653166755586516E-05	3.9498255600549664E-05	1.9883968097811117E-05	6.205926909690909E-05	4.696138660953999E-05	0.00010807325267184758	1.6264776937732512E-05	glycine--tRNA ligase OS=Candida parapsilosis (strain CDC 317 / ATCC MYA-4646) OX=578454 GN=CPAR2_107820 PE=3 SV=1
591	tr|G8BKL9|G8BKL9_CANPC	5	3.092494198654247E-05	4.548985678823903E-06	5.838988861304402E-06	1.113372400797201E-05	4.555111035274373E-06		4.848132403167782E-06										Aldedh domain-containing protein OS=Candida parapsilosis (strain CDC 317 / ATCC MYA-4646) OX=578454 GN=CPAR2_702980 PE=3 SV=1
600	tr|G8B8M3|G8B8M3_CANPC	5	0.00010582703896444333	1.414903247409689E-05	2.033386301776411E-05	3.729049333927244E-05	2.1663468504644052E-05		1.239018162866584E-05										Succinate dehydrogenase [ubiquinone] cytochrome b small subunit OS=Candida parapsilosis (strain CDC 317 / ATCC MYA-4646) OX=578454 GN=CPAR2_108460 PE=3 SV=1
604	tr|G8BB47|G8BB47_CANPC	2	6.596759725861887E-06	2.7400121055976218E-06		3.856747620264265E-06													fumarate hydratase OS=Candida parapsilosis (strain CDC 317 / ATCC MYA-4646) OX=578454 GN=CPAR2_808200 PE=3 SV=1
609	tr|G8B6P2|G8B6P2_CANPC	13	0.0003292991779687439	8.926288743339377E-06	0.0002017192858392223	2.6432613409688224E-05	6.024953424085355E-06	8.10209817148584E-06	1.2196060216878392E-05	2.882091598320174E-06		5.136988182335873E-06	8.955699444556962E-06	3.928980262299465E-06	1.9307525384582844E-05	8.8935412332617E-06	1.67930520586874E-05		Acetyl-CoA hydrolase OS=Candida parapsilosis (strain CDC 317 / ATCC MYA-4646) OX=578454 GN=CPAR2_101620 PE=3 SV=1
621	tr|G8BDE9|G8BDE9_CANPC	14	0.001261981645368034	5.840418306245116E-05	8.661690470720196E-05	0.0001290196132997375	0.00011096870126470242	7.904390325761516E-05	9.717271040396085E-05	2.7128239559203917E-05		6.572895769439226E-05	8.68221619556319E-05	7.001249945729234E-05	0.0001239117227722533	0.0001354796790146389	0.00014772006800429098	4.3952300914661294E-05	60S ribosomal protein L31 OS=Candida parapsilosis (strain CDC 317 / ATCC MYA-4646) OX=578454 GN=CPAR2_209410 PE=3 SV=1
630	tr|G8B813|G8B813_CANPC	2	1.6425071793874156E-05	1.2097805067806209E-05	4.327266726067948E-06														Mitochondrial import inner membrane translocase subunit Tim21 OS=Candida parapsilosis (strain CDC 317 / ATCC MYA-4646) OX=578454 GN=CPAR2_106330 PE=3 SV=1
638	tr|G8BL57|G8BL57_CANPC	2	8.72822878199535E-06	1.0002624884688968E-06		7.727966293526454E-06													AMPK1_CBM domain-containing protein OS=Candida parapsilosis (strain CDC 317 / ATCC MYA-4646) OX=578454 GN=CPAR2_700500 PE=4 SV=1
641	tr|G8BC52|G8BC52_CANPC	2	1.4623532218371806E-05	7.841235412412805E-06		6.782296805959003E-06													ATP-dependent RNA helicase DBP2 OS=Candida parapsilosis (strain CDC 317 / ATCC MYA-4646) OX=578454 GN=CPAR2_802670 PE=3 SV=1
645	tr|G8BJ17|G8BJ17_CANPC	5	2.1331533309500412E-05	2.602457922096708E-06	3.4824423331212837E-06	6.704494157324946E-06	5.241352090183622E-06		3.3007868067738514E-06										26S proteasome regulatory subunit 8 homolog OS=Candida parapsilosis (strain CDC 317 / ATCC MYA-4646) OX=578454 GN=CPAR2_404360 PE=3 SV=1
649	tr|G8B711|G8B711_CANPC	3	1.5872493771182504E-05	4.143059441613245E-06	3.646023948935225E-06	8.083410380634033E-06													Presequence translocated-associated motor subunit PAM17 OS=Candida parapsilosis (strain CDC 317 / ATCC MYA-4646) OX=578454 GN=CPAR2_102810 PE=3 SV=1
652	tr|G8B4S6|G8B4S6_CANPC	2	1.615434154153712E-05	5.236429785089548E-06		1.0917911756447572E-05													NADH dehydrogenase [ubiquinone] 1 beta subcomplex subunit 9 OS=Candida parapsilosis (strain CDC 317 / ATCC MYA-4646) OX=578454 GN=CPAR2_600310 PE=3 SV=1
658	tr|G8BDA1|G8BDA1_CANPC	14	0.0013200945301933326	7.255233514708811E-05	9.673542387610539E-05	0.00011559307537686594	8.033193291550966E-05	2.4173091793893505E-05	0.0001112475839053656	4.555422468726193E-05		7.98170274833312E-05	0.00012079865362420475	5.909642840111491E-05	0.0001909887469828515	0.00013843690390909644	0.0001724349702708095	1.2334131819834102E-05	Ribosomal protein L34e OS=Candida parapsilosis (strain CDC 317 / ATCC MYA-4646) OX=578454 GN=CPAR2_208930 PE=3 SV=1
663	tr|G8B6X2|G8B6X2_CANPC	13	0.00027679511361769434	2.782537584360317E-05	1.2632912743149357E-05	7.07253819949505E-06	2.4841292991755394E-05	1.8018280778878618E-05	1.0368396369888878E-05	3.9432888061268685E-05		1.706252736615641E-05	3.7993074378727834E-05	2.8253288264016903E-05	1.2741112367420777E-05	2.7743218179859435E-05		1.2810208073473813E-05	candidapepsin OS=Candida parapsilosis (strain CDC 317 / ATCC MYA-4646) OX=578454 GN=SAPP3 PE=3 SV=1
664	tr|G8BFP6|G8BFP6_CANPC	3	2.8711000137522043E-05	3.7583892741668135E-06	9.21430839821865E-06	1.573830246513658E-05													Altered inheritance of mitochondria protein 19, mitochondrial OS=Candida parapsilosis (strain CDC 317 / ATCC MYA-4646) OX=578454 GN=CPAR2_203230 PE=4 SV=1
665	tr|G8BK58|G8BK58_CANPC	3	0.00031446599804493944	4.294366375617401E-06	6.595642091711075E-06	0.000303575989577611													Inorganic phosphate transport PHO88 OS=Candida parapsilosis (strain CDC 317 / ATCC MYA-4646) OX=578454 GN=CPAR2_701270 PE=4 SV=1
670	tr|G8B5M1|G8B5M1_CANPC	3	2.068884853951383E-05	8.367108043925267E-06	4.525944597596051E-06	7.795795897992513E-06													AB hydrolase-1 domain-containing protein OS=Candida parapsilosis (strain CDC 317 / ATCC MYA-4646) OX=578454 GN=CPAR2_603320 PE=4 SV=1
671	tr|G8BE28|G8BE28_CANPC	2	7.755232313169228E-06	1.8578818755736527E-06		5.897350437595576E-06													Ribonucleoside-diphosphate reductase OS=Candida parapsilosis (strain CDC 317 / ATCC MYA-4646) OX=578454 GN=CPAR2_211690 PE=3 SV=1
676	tr|G8BGX5|G8BGX5_CANPC	5	4.4515039073764925E-05	5.248545144589616E-06	5.269286048970807E-06	2.5284293876762596E-05	4.186308523454082E-06		4.526605479987829E-06										dynamin GTPase OS=Candida parapsilosis (strain CDC 317 / ATCC MYA-4646) OX=578454 GN=CPAR2_503480 PE=3 SV=1
680	tr|G8B6H3|G8B6H3_CANPC	4	4.444263464411384E-05	3.1458116200829832E-06		1.8608345484491515E-05	5.874616318729005E-06		1.681386122081033E-05										RRM domain-containing protein OS=Candida parapsilosis (strain CDC 317 / ATCC MYA-4646) OX=578454 GN=CPAR2_100850 PE=4 SV=1
682	tr|G8BK97|G8BK97_CANPC	3	1.505301247394772E-05	3.1442309208253356E-06	3.7950280473487564E-06	8.113753505773629E-06													MICOS complex subunit MIC12 OS=Candida parapsilosis (strain CDC 317 / ATCC MYA-4646) OX=578454 GN=CPAR2_701740 PE=3 SV=1
692	tr|G8BHS4|G8BHS4_CANPC	5	2.5828982642241635E-05	5.257979318007093E-06	8.394557679619296E-06	5.281086358970654E-06	5.0072061234033795E-06		1.888153162241211E-06										Replication factor C subunit 3 OS=Candida parapsilosis (strain CDC 317 / ATCC MYA-4646) OX=578454 GN=CPAR2_502240 PE=3 SV=1
704	tr|G8B8Z5|G8B8Z5_CANPC	3	1.8937837093089004E-05	2.4850326430665936E-06	3.773553547409817E-06	1.2679250902612595E-05													Cytochrome c oxidase assembly factor 3 OS=Candida parapsilosis (strain CDC 317 / ATCC MYA-4646) OX=578454 GN=CPAR2_300830 PE=3 SV=1
708	tr|G8BCY1|G8BCY1_CANPC	2	6.338541457980113E-05	4.846578659063621E-05		1.4919627989164916E-05													Actin cytoskeleton-regulatory complex protein SLA1 OS=Candida parapsilosis (strain CDC 317 / ATCC MYA-4646) OX=578454 GN=CPAR2_207690 PE=3 SV=1
357	tr|G8BJN1|G8BJN1_CANPC	2	1.5250214516691374E-05		7.043790968343786E-06	8.206423548347588E-06													Ribosomal protein L7/L12 C-terminal domain-containing protein OS=Candida parapsilosis (strain CDC 317 / ATCC MYA-4646) OX=578454 GN=MNP1 PE=3 SV=1
365	tr|G8BA89|G8BA89_CANPC	2	2.0171038082052723E-05		6.538485824431733E-06	1.3632552257620989E-05													2-oxoglutarate reductase OS=Candida parapsilosis (strain CDC 317 / ATCC MYA-4646) OX=578454 GN=SER33 PE=3 SV=1
452	tr|G8BLA2|G8BLA2_CANPC	2	1.1338319435271087E-05		3.846802773945727E-06	7.491516661325359E-06													Alternative oxidase OS=Candida parapsilosis (strain CDC 317 / ATCC MYA-4646) OX=578454 GN=CPAR2_700950 PE=3 SV=1
720	tr|G8BG20|G8BG20_CANPC	2	2.0582249680933383E-05		4.01662697695122E-06	1.6565622703982164E-05													Mitochondrial fission process protein 1 OS=Candida parapsilosis (strain CDC 317 / ATCC MYA-4646) OX=578454 GN=CPAR2_204470 PE=3 SV=1
722	tr|G8BCF6|G8BCF6_CANPC	2	4.519688242801968E-06		1.7134653323372369E-06	2.806222910464731E-06													Large ribosomal subunit protein uL6 alpha-beta domain-containing protein OS=Candida parapsilosis (strain CDC 317 / ATCC MYA-4646) OX=578454 GN=MRPL6 PE=3 SV=1
730	tr|G8BJN5|G8BJN5_CANPC	2	4.303110042812715E-06		1.672668948732307E-06	2.630441094080407E-06													Protein kinase domain-containing protein OS=Candida parapsilosis (strain CDC 317 / ATCC MYA-4646) OX=578454 GN=CPAR2_406540 PE=4 SV=1
735	tr|G8B835|G8B835_CANPC	12	0.0001263426001393952		1.1674679914478648E-05	2.539231982653053E-05	8.565844218196342E-06	6.21759560503458E-06	9.891283194724065E-06	3.243534536730268E-06		4.647138924175409E-06	5.63291059386728E-06	3.7849750887326433E-06	2.0481232259963746E-05	1.0599944629950885E-05	1.62111413470108E-05		Phenylalanine--tRNA ligase alpha subunit OS=Candida parapsilosis (strain CDC 317 / ATCC MYA-4646) OX=578454 GN=CPAR2_106550 PE=3 SV=1
742	tr|G8BAV1|G8BAV1_CANPC	2	4.441676200409765E-06		2.1504292148157047E-06	2.291246985594061E-06													AMP-binding domain-containing protein OS=Candida parapsilosis (strain CDC 317 / ATCC MYA-4646) OX=578454 GN=CPAR2_807240 PE=4 SV=1
745	tr|G8B4R6|G8B4R6_CANPC	2	8.374048845771524E-05		3.1110273382471316E-05	5.2630215075243926E-05													ATP synthase subunit epsilon, mitochondrial OS=Candida parapsilosis (strain CDC 317 / ATCC MYA-4646) OX=578454 GN=CPAR2_600210 PE=3 SV=1
750	tr|G8BFD3|G8BFD3_CANPC	2	2.025914795310761E-05		3.8030443903492183E-06	1.645610356275839E-05													RNA cytidine acetyltransferase OS=Candida parapsilosis (strain CDC 317 / ATCC MYA-4646) OX=578454 GN=NAT10 PE=3 SV=1
755	tr|G8BGZ7|G8BGZ7_CANPC	2	1.2458782080792194E-05		1.725924675325066E-06	1.0732857405467127E-05													acetyl-CoA C-acyltransferase OS=Candida parapsilosis (strain CDC 317 / ATCC MYA-4646) OX=578454 GN=CPAR2_503690 PE=3 SV=1
758	tr|G8BIY7|G8BIY7_CANPC	2	1.0245525579346057E-05		5.6624140536669404E-06	4.583111525679117E-06													Peptide hydrolase OS=Candida parapsilosis (strain CDC 317 / ATCC MYA-4646) OX=578454 GN=CPAR2_404050 PE=3 SV=1
759	tr|G8B8J7|G8B8J7_CANPC	2	3.600646774617334E-05		2.1846127612301352E-05	1.4160340133871987E-05													SPX domain-containing protein OS=Candida parapsilosis (strain CDC 317 / ATCC MYA-4646) OX=578454 GN=CPAR2_108190 PE=4 SV=1
763	tr|G8BBD1|G8BBD1_CANPC	2	5.5898727702003095E-06		1.2650925836121395E-06	4.32478018658817E-06													Uncharacterized protein OS=Candida parapsilosis (strain CDC 317 / ATCC MYA-4646) OX=578454 GN=CPAR2_809040 PE=4 SV=1
764	tr|G8BD05|G8BD05_CANPC	4	1.083494337487959E-05		4.41965701650292E-06	3.283850614477068E-06		1.069199452968289E-06	2.062236290931313E-06										Ribosomal RNA small subunit methyltransferase NEP1 OS=Candida parapsilosis (strain CDC 317 / ATCC MYA-4646) OX=578454 GN=CPAR2_207930 PE=3 SV=1
765	tr|G8BDP7|G8BDP7_CANPC	6	2.7497443528696562E-05		8.160551069819554E-06	6.914978849210659E-06		1.4304008302310413E-06	3.0541617840372993E-06							2.9059964329430064E-06	5.031354562455001E-06		Dolichyl-diphosphooligosaccharide--protein glycosyltransferase subunit STT3 OS=Candida parapsilosis (strain CDC 317 / ATCC MYA-4646) OX=578454 GN=CPAR2_210380 PE=3 SV=1
766	tr|G8B748|G8B748_CANPC	2	9.470835241155288E-06		6.2364995927322605E-06	3.234335648423028E-06													Cytochrome b-c1 complex subunit 6, mitochondrial OS=Candida parapsilosis (strain CDC 317 / ATCC MYA-4646) OX=578454 GN=CPAR2_103180 PE=3 SV=1
771	tr|G8BA08|G8BA08_CANPC	2	3.0798994109652543E-06		8.49956230141375E-07	2.2299431808238793E-06													Protein transport protein SEC24 OS=Candida parapsilosis (strain CDC 317 / ATCC MYA-4646) OX=578454 GN=CPAR2_804300 PE=3 SV=1
775	tr|G8B6M3|G8B6M3_CANPC	4	1.9218864388792725E-05		4.9277777824999906E-06	1.1061119877739757E-05	1.7398893717820737E-06	1.4900773567709064E-06											ATP-dependent RNA helicase OS=Candida parapsilosis (strain CDC 317 / ATCC MYA-4646) OX=578454 GN=CPAR2_101430 PE=3 SV=1
781	tr|G8BBD5|G8BBD5_CANPC	2	4.372856560818549E-06		1.481051658579477E-06	2.891804902239072E-06													acetyl-CoA C-acyltransferase OS=Candida parapsilosis (strain CDC 317 / ATCC MYA-4646) OX=578454 GN=CPAR2_800020 PE=3 SV=1
782	tr|G8BA57|G8BA57_CANPC	4	1.0579552442012232E-05		3.0753912063717156E-06	1.853834061346016E-06		2.5991437009131303E-06	3.051183473381371E-06										Phosphatidylinositol transfer protein SFH5 OS=Candida parapsilosis (strain CDC 317 / ATCC MYA-4646) OX=578454 GN=CPAR2_804790 PE=3 SV=1
785	tr|G8B886|G8B886_CANPC	2	1.121089106327464E-05		3.383775013634392E-06	7.827116049640248E-06													Septin-type G domain-containing protein OS=Candida parapsilosis (strain CDC 317 / ATCC MYA-4646) OX=578454 GN=CPAR2_107060 PE=3 SV=1
789	tr|G8BFZ3|G8BFZ3_CANPC	2	1.1213095011167847E-05		3.925269942327264E-06	7.287825068840583E-06													Cell division control protein 10 OS=Candida parapsilosis (strain CDC 317 / ATCC MYA-4646) OX=578454 GN=CPAR2_204200 PE=3 SV=1
794	tr|G8BKM8|G8BKM8_CANPC	2	4.799493554993923E-06		2.00452488383522E-06	2.794968671158703E-06													peptidylprolyl isomerase OS=Candida parapsilosis (strain CDC 317 / ATCC MYA-4646) OX=578454 GN=CPAR2_703070 PE=3 SV=1
795	tr|G8BB76|G8BB76_CANPC	2	2.966006436477646E-05		1.4044839587971896E-05	1.5615224776804563E-05													Protein RMD9, mitochondrial OS=Candida parapsilosis (strain CDC 317 / ATCC MYA-4646) OX=578454 GN=CPAR2_808490 PE=4 SV=1
796	tr|G8BCJ2|G8BCJ2_CANPC	2	6.5452927117935235E-06		2.4875633650198884E-06	4.057729346773635E-06													BAG domain-containing protein OS=Candida parapsilosis (strain CDC 317 / ATCC MYA-4646) OX=578454 GN=CPAR2_804080 PE=4 SV=1
801	tr|G8B8P6|G8B8P6_CANPC	2	1.8962019450346694E-05		8.17261433141316E-06	1.0789405118933532E-05													3-hydroxyisobutyryl-CoA hydrolase OS=Candida parapsilosis (strain CDC 317 / ATCC MYA-4646) OX=578454 GN=CPAR2_108690 PE=4 SV=1

## Sheet: Total_40K
Protein Index	Locus	Replicate Count	Total Signal	1__20K1	1__20K2	1__20K3	2__40K1	2__40K2	2__40K3	3__60K1	3__60K2	3__60K3	4__80K1	4__80K2	4__80K3	5__100K1	5__100K2	5__100K3	Description
0	tr|G8BA52|G8BA52_CANPC	14	0.0005734342933275429	4.148734618821397E-05	4.108112307505045E-05	9.530111965699377E-05	6.833216972579804E-05	2.6028059218650476E-05	7.887825867544964E-05	1.864716156115148E-05		1.9966241908183038E-05	1.2609429851187599E-05	3.462563452480279E-05	6.242273673015517E-05	1.6941680819416545E-05	4.41641359335586E-05	1.2949195458931229E-05	Transketolase OS=Candida parapsilosis (strain CDC 317 / ATCC MYA-4646) OX=578454 GN=CPAR2_804740 PE=3 SV=1
1	tr|G8BE45|G8BE45_CANPC	15	0.22786788254221743	0.011079044989848493	0.017602287019502005	0.01979217243277044	0.01803139526951325	0.01533178096205265	0.019520395499481254	0.012513685836136256	0.0017598117791199908	0.023405354562884163	0.01216464180676674	0.013714802385627226	0.01996039338824365	0.011687982668958227	0.02224965392685187	0.009054480014461182	GPI-anchored protein OS=Candida parapsilosis (strain CDC 317 / ATCC MYA-4646) OX=578454 GN=CPAR2_211860 PE=4 SV=1
2	tr|G8BBX0|G8BBX0_CANPC	15	0.7651721342841344	0.047632127122737254	0.06426915818150424	0.07146629211066656	0.06950541766994602	0.05590582013071534	0.06973437788077767	0.041025629376881104	0.004044556022050668	0.050414458582659714	0.04644487588159736	0.02217959151197135	0.0653687829147427	0.05562736617219113	0.07112460984270336	0.030429070882989954	Opaque-phase-specific protein OP4 OS=Candida parapsilosis (strain CDC 317 / ATCC MYA-4646) OX=578454 GN=CPAR2_801850 PE=4 SV=1
4	tr|G8BKP1|G8BKP1_CANPC	15	0.02591138445671638	0.0010467235615630433	0.0009866840268339988	0.0016974928603381886	0.0014382411401311739	0.0008136238284925474	0.0011770427925167268	0.0006893678734741748	6.773518829509295E-05	0.0013304604481191183	0.005064571836436216	0.0023182629526221814	0.0022479449587258773	0.0036663502416918185	0.0020327157125830664	0.0013341670348931544	Lipase OS=Candida parapsilosis (strain CDC 317 / ATCC MYA-4646) OX=578454 GN=LIP2 PE=3 SV=1
5	tr|G8B8B3|G8B8B3_CANPC	15	0.21196977353674037	0.013833779795028011	0.01861696349614013	0.008576707055098354	0.017824363632680938	0.013276358919124468	0.007365740436605417	0.004687604488269621	0.006818657080289605	0.02256887421105422	0.004593725861456917	0.003539004568926306	0.030821926638481486	0.024794907423645474	0.030180769360250454	0.004470390569688992	Opaque-phase-specific protein OP4 OS=Candida parapsilosis (strain CDC 317 / ATCC MYA-4646) OX=578454 GN=CPAR2_107330 PE=4 SV=1
6	tr|G8BHA0|G8BHA0_CANPC	15	0.11858993219193846	0.005828934702883163	0.006480179470245777	0.00853503483290947	0.010430855317509102	0.007219468110055133	0.006286535149135948	0.005417274296404683	0.002127908768919556	0.0077283121280000665	0.0076861378193563154	0.004123530672319469	0.013945819036111851	0.009702263428878118	0.016426308663337066	0.006651369795872744	Opaque-phase-specific protein OP4 OS=Candida parapsilosis (strain CDC 317 / ATCC MYA-4646) OX=578454 GN=CPAR2_500500 PE=4 SV=1
7	tr|G8B600|G8B600_CANPC	15	0.052236225073186836	0.0021482109824766445	0.0030387884550746288	0.003691784501359657	0.002893502186571076	0.002683751195764401	0.005033928139103815	0.0021206695480330343	0.0009626073389210576	0.003039473055105231	0.004057799729258199	0.0017511784474399529	0.007350757198723163	0.005501608935990134	0.006257417808194391	0.0017047475511714528	1,3-beta-glucanosyltransferase OS=Candida parapsilosis (strain CDC 317 / ATCC MYA-4646) OX=578454 GN=PHR2 PE=3 SV=1
8	tr|G8B966|G8B966_CANPC	15	0.003541543007229926	0.0001366274802196709	0.00020230341118058468	0.00021004973074496564	0.00018438432517182285	0.00019353791747979667	0.00028160866900109343	0.00014503747980358644	4.484408461694465E-05	0.00026112392060892697	0.0002928939734100273	0.00014268590036382265	0.00043998430939422187	0.000369375956080333	0.0004880106050184408	0.0001490752441356879	CFEM domain-containing protein OS=Candida parapsilosis (strain CDC 317 / ATCC MYA-4646) OX=578454 GN=SSR1 PE=4 SV=1
9	tr|G8BJW0|G8BJW0_CANPC	15	0.05095393404287869	0.0033750982368094024	0.0028703256785361938	0.0035240696518154904	0.0050724915538594905	0.0017865470105529423	0.0031856422949624384	0.003378038362162264	0.0009991834665451346	0.0037480269259781373	0.005625138023590815	0.0017891437712189884	0.00413281028785269	0.005284470556114726	0.004319006126271548	0.0018639420966084252	Opaque-phase-specific protein OP4 OS=Candida parapsilosis (strain CDC 317 / ATCC MYA-4646) OX=578454 GN=CPAR2_407280 PE=4 SV=1
10	tr|G8B692|G8B692_CANPC	15	0.015192710588282261	0.0006173695072004937	0.0008046453237207933	0.0009094171540223107	0.0008148223364608069	0.0007293719464813214	0.0013046256788549634	0.0005587537069637418	0.00025110833804858207	0.0009049085999435446	0.0013719827945234207	0.0005935162740650676	0.0022455689559984443	0.0016558971610126437	0.0019093849350295992	0.0005213378759565255	1,3-beta-glucanosyltransferase OS=Candida parapsilosis (strain CDC 317 / ATCC MYA-4646) OX=578454 GN=PGA4 PE=3 SV=1
11	tr|G8B7R3|G8B7R3_CANPC	15	0.008359514487644302	0.0007825417781797024	0.0012681156318012183	0.0020949622310674943	0.0009708878385109937	0.0004024053163602561	0.0007030906935216906	0.00034171847083733876	3.735800877575428E-05	0.0004416674769316651	0.00027127526171952894	0.00018521558473116276	0.00032666784220065215	0.00017350725967329737	0.0002782812757738437	8.181981755970639E-05	ATP synthase subunit alpha OS=Candida parapsilosis (strain CDC 317 / ATCC MYA-4646) OX=578454 GN=ATP1 PE=3 SV=1
12	tr|G8BHR4|G8BHR4_CANPC	15	0.006578847723539828	0.00026102927213285994	0.00034841588293373326	0.0005075235998764449	0.000292396065308231	0.000375709390654788	0.0005958288469143876	0.00037336855830917657	0.00010750083225097092	0.0004975808693336858	0.0005773418433877186	0.0003147786245476112	0.0007069577655579902	0.0005803325363637578	0.0007416706954034233	0.00029841294056504904	chitinase OS=Candida parapsilosis (strain CDC 317 / ATCC MYA-4646) OX=578454 GN=CHT2 PE=3 SV=1
13	tr|G8BJB2|G8BJB2_CANPC	14	0.001093561796467479	7.975928997130575E-05	6.804968525418202E-05	8.881195845517041E-05	0.00011109681677601052	4.51967589554977E-05	9.185302520970374E-05	4.9025843838681384E-05		4.1350836597573886E-05	0.00013271018505279852	3.834113082876299E-05	9.717232091098775E-05	0.00012579079661936254	0.00010508655552118717	1.9316592476254675E-05	40S ribosomal protein S19 OS=Candida parapsilosis (strain CDC 317 / ATCC MYA-4646) OX=578454 GN=CPAR2_405310 PE=3 SV=1
15	tr|G8BI93|G8BI93_CANPC	15	0.01950092119186554	0.0008015842787221077	0.0013414507046740926	0.001448124421395364	0.0009929934092133554	0.0011311518248367138	0.0019757888037685023	0.0006539389798096986	0.0003507673012271122	0.0013233654957945915	0.0012580632771655713	0.0006459529780060152	0.003021354578969176	0.0015330246398131337	0.002324281795352796	0.0006990787031173103	glucan 1,3-beta-glucosidase OS=Candida parapsilosis (strain CDC 317 / ATCC MYA-4646) OX=578454 GN=BGL2 PE=3 SV=1
16	tr|G8B896|G8B896_CANPC	15	0.01473713708793974	0.0016967771673050574	0.0018833704134413386	0.003544202527341929	0.002085703985904985	0.0005185181022599996	0.0010085323007766349	0.0006461703218153916	6.096552361175E-05	0.0006085882922671615	0.0009084863353988945	0.0001822297976492419	0.0005728417162619106	0.000450776488448345	0.0004123029309235194	0.00015767118453358006	Mitochondrial outer membrane protein porin OS=Candida parapsilosis (strain CDC 317 / ATCC MYA-4646) OX=578454 GN=CPAR2_107160 PE=3 SV=1
17	tr|G8BGZ3|G8BGZ3_CANPC	15	0.0007391588879111112	3.150951893998041E-05	3.299032968817208E-05	4.254231498915493E-05	4.257760249984902E-05	4.8741381544019354E-05	5.6914401945429256E-05	6.534157566925914E-05	6.362931645410793E-06	6.086606437456071E-05	4.334570354091973E-05	7.312240300357404E-05	5.912756358884554E-05	5.980341940503846E-05	5.0979464053618504E-05	6.493421302327925E-05	glucan endo-1,3-beta-D-glucosidase OS=Candida parapsilosis (strain CDC 317 / ATCC MYA-4646) OX=578454 GN=TOS1 PE=3 SV=1
18	tr|G8BL73|G8BL73_CANPC	15	0.003072697709915531	0.00018700683998884007	0.00028911102907910484	0.00029260584377190275	0.00016164653134478413	0.00019999103427978748	0.00022945539272852967	0.00011931767166738105	2.6637423513601287E-05	0.0001830815137154159	0.0002044721137435761	0.00016411489503616414	0.0003930296327760672	0.00018319212524531265	0.0003354605082788403	0.00010357515474622369	Ribos_L4_asso_C domain-containing protein OS=Candida parapsilosis (strain CDC 317 / ATCC MYA-4646) OX=578454 GN=CPAR2_700660 PE=3 SV=1
19	tr|G8B6Y8|G8B6Y8_CANPC	15	0.02594220311339413	0.001489107493316424	0.001132561596488978	0.001177603229510071	0.0019094456812350584	0.0014176227017859715	0.001338903966233414	0.0027167979149367045	0.00048406662101247924	0.0019545707017518824	0.0027817016932355746	0.0014715130492610657	0.0015971680500898814	0.0031270992396415782	0.0018317770286470111	0.001512264146248037	candidapepsin OS=Candida parapsilosis (strain CDC 317 / ATCC MYA-4646) OX=578454 GN=SAPP2 PE=1 SV=1
21	tr|G8B5V8|G8B5V8_CANPC	15	0.003847215919417639	0.00022014621326464854	0.0002790872422471413	0.0003189098122856088	0.00025583048777049226	0.00022070587605694554	0.0002805280734521434	0.00014722433588562785	3.192125033354654E-05	0.00017104775808983593	0.000332244442430542	0.00019148637549774652	0.0004962423025137224	0.00036884650728993807	0.00041394961105739396	0.00011904563124230526	Small ribosomal subunit protein uS5 OS=Candida parapsilosis (strain CDC 317 / ATCC MYA-4646) OX=578454 GN=CPAR2_109250 PE=3 SV=1
22	tr|G8B7B9|G8B7B9_CANPC	12	0.00037405775707046384	4.490184333401137E-05	5.1266459453066216E-05	0.0001026315098995569	4.5040901188013884E-05	1.3294861075863068E-05	2.8561581181843174E-05	1.4143935319902666E-05		2.3093563275325285E-05	1.7319393733754213E-05		1.4552817954459838E-05	4.049491053817082E-06	1.5201399600850126E-05		NADH dehydrogenase [ubiquinone] flavoprotein 1, mitochondrial OS=Candida parapsilosis (strain CDC 317 / ATCC MYA-4646) OX=578454 GN=CPAR2_103910 PE=3 SV=1
23	tr|G8B521|G8B521_CANPC	15	0.010430510266793168	0.0005199213655035925	0.0006777515090728821	0.0006549915198751943	0.0007903745167291028	0.0007094122018956785	0.0007490852239492856	0.0005930009356665602	5.2476808756225324E-05	0.0003949347844587195	0.0006417285134745373	0.0005737193029071639	0.0013047309037023194	0.001001435558015138	0.0013151941888480206	0.00045175293393874696	Ribosomal protein OS=Candida parapsilosis (strain CDC 317 / ATCC MYA-4646) OX=578454 GN=CPAR2_601330 PE=3 SV=1
24	tr|G8BJX3|G8BJX3_CANPC	15	0.0064410645999598126	0.0002894959916891893	0.00044561030487248705	0.0005125740987622632	0.00027154674429566677	0.00043907038129317716	0.0004700072916972159	0.00043840338779117945	2.798160607758124E-05	0.0005054698896910454	0.0004853420148500999	0.0005252369800745615	0.0006168123989546558	0.00046022210674564443	0.0005307618069402622	0.00042252959622478373	Uncharacterized protein OS=Candida parapsilosis (strain CDC 317 / ATCC MYA-4646) OX=578454 GN=MP65 PE=3 SV=1
25	tr|G8BJH2|G8BJH2_CANPC	14	0.0036667198077896916	0.00011816921479339418	0.00023885849494292307	0.0002151124608965982	0.00018410765608555628	0.00020398959210112864	0.00029485181441778733	0.00012417475375034166		0.00022076570700975715	0.000301234099922348	0.00025250257915453416	0.0004788267729501875	0.0002931968369174996	0.000584210220893561	0.00015671960395407467	Protein BIG1 OS=Candida parapsilosis (strain CDC 317 / ATCC MYA-4646) OX=578454 GN=CPAR2_405910 PE=3 SV=1
26	tr|G8BAP4|G8BAP4_CANPC	15	0.056889471015028316	0.0019913800848237	0.0028998885178794604	0.003083385744207736	0.0027488953339748854	0.002520143933864656	0.004807053687688436	0.0016850828908316633	0.0014519501570027015	0.004056939963640855	0.0047902542234495304	0.0016935732316414574	0.007098906547390609	0.006477033806346853	0.009368184593675147	0.00221679829861063	Uncharacterized protein OS=Candida parapsilosis (strain CDC 317 / ATCC MYA-4646) OX=578454 GN=YWP1 PE=4 SV=1
28	tr|G8BHM1|G8BHM1_CANPC	15	0.004345931582621095	0.00036204966742931866	0.0005643126439652016	0.0007432702108101601	0.00047082421391358433	0.00018976679903450058	0.0004866723854299115	0.00010378936673376478	2.101379227837947E-06	0.00016152638133897846	0.00020003866134068093	0.00010778743661593698	0.000335027436686018	0.00018864790561502526	0.000336355192653352	9.376190182682382E-05	ABC transporter domain-containing protein OS=Candida parapsilosis (strain CDC 317 / ATCC MYA-4646) OX=578454 GN=CPAR2_501710 PE=3 SV=1
29	tr|G8B8N3|G8B8N3_CANPC	15	0.011576678478438041	0.00032376305715817806	0.0005019591688401717	0.0007567105884056917	0.0005250634213863428	0.0004920257120192804	0.0010239194031485736	0.00026097973547129145	1.0654470105573259E-05	0.0006265950659726471	0.0009843044647569808	0.0002926402451612656	0.002055582184578911	0.0017216798579761943	0.001561816175577405	0.00043898492787953553	Receptor L-domain domain-containing protein OS=Candida parapsilosis (strain CDC 317 / ATCC MYA-4646) OX=578454 GN=ECM33 PE=3 SV=1
30	tr|G8B7C5|G8B7C5_CANPC	14	0.003307889316573814	0.0001626799317705861	0.00018631364834814299	0.0001782334800618769	0.00030415209498856896	0.0001475102724002372	0.00020690580156950997	0.00015650674531462574		0.0001466398072504123	0.0004343294893017947	0.0001483372246451648	0.00032996429358410297	0.00039925185858207733	0.0003991802527061936	0.00010788441605052086	Ribosomal protein L22 OS=Candida parapsilosis (strain CDC 317 / ATCC MYA-4646) OX=578454 GN=CPAR2_103970 PE=3 SV=1
31	tr|G8BCE8|G8BCE8_CANPC	15	0.0034666586225508083	0.0002919970114044946	0.00027186855551185297	0.00041922491215837146	0.00037980872910744654	0.0002212249696205743	0.00018426847216529007	0.00017673412145388678	1.841232776776534E-05	0.00012469587760531773	0.00032090530794540596	0.0002512053257649057	0.00017929719611992507	0.00024089776758901837	0.0003336507437403954	5.2467304596158684E-05	Isocitrate dehydrogenase [NAD] subunit 1, mitochondrial OS=Candida parapsilosis (strain CDC 317 / ATCC MYA-4646) OX=578454 GN=CPAR2_803630 PE=3 SV=1
32	tr|G8BG31|G8BG31_CANPC	10	0.0004931049968568128	5.48222451788342E-05	7.979599562775932E-05	0.00018598233260132263	4.1998966356672234E-05	1.4701831889092336E-05	3.69938927466539E-05	6.49547174998986E-06		1.5884729372619663E-05	4.2807024245118295E-05		1.3622507088750321E-05				Succinate dehydrogenase [ubiquinone] iron-sulfur subunit, mitochondrial OS=Candida parapsilosis (strain CDC 317 / ATCC MYA-4646) OX=578454 GN=CPAR2_204580 PE=3 SV=1
33	tr|G8BCK4|G8BCK4_CANPC	14	0.00029186048400234684	1.546524139519873E-05	1.9979559600166888E-05	3.2362242590977254E-05	2.8883071550694075E-05	1.2391328237278305E-05	2.1504369580491827E-05	1.895934788630757E-05		1.850398669205767E-05	3.221785367356499E-05	1.2905516656547537E-05	2.8686663468549427E-05	1.701246019060899E-05	2.7219985750831034E-05	5.768856729072504E-06	GOLD domain-containing protein OS=Candida parapsilosis (strain CDC 317 / ATCC MYA-4646) OX=578454 GN=CPAR2_206420 PE=3 SV=1
34	tr|G8BCR8|G8BCR8_CANPC	15	0.05018043514927697	0.003326077951590571	0.005370629087705904	0.008528048581819936	0.004311550494214775	0.0024511740370917125	0.004226846149832481	0.0017995455788809463	0.00015528551258050212	0.00285587006415898	0.002958788752931996	0.0014326466898521308	0.004739028719863017	0.0029346718029492004	0.003668836626822084	0.00142143509898274	Elongation factor 1-alpha OS=Candida parapsilosis (strain CDC 317 / ATCC MYA-4646) OX=578454 GN=CPAR2_207060 PE=3 SV=1
35	tr|G8BDI1|G8BDI1_CANPC	15	0.003272832213762288	0.00016537102890421925	0.00018151644826876009	0.0002579671017652656	0.00017750528256174722	0.0002235542625407602	0.0003182791624947691	0.00014447101772981633	1.8374066811645376E-05	0.0001601085030248075	0.0002478829437630486	0.00015217355694977143	0.0004587203358351278	0.00026178618292787984	0.00039836433375781686	0.00010675798642685291	40S ribosomal protein S8 OS=Candida parapsilosis (strain CDC 317 / ATCC MYA-4646) OX=578454 GN=CPAR2_209730 PE=3 SV=1
36	tr|G8B664|G8B664_CANPC	15	0.006316646273627721	0.00036984861079956803	0.00039336466763441433	0.00045301607445196596	0.0005551951775565106	0.0002784390517515051	0.00048697824574236043	0.00029215769480030055	2.4174248235884094E-05	0.00025101657232291834	0.0006604138902022767	0.00020291416058139194	0.0006579098479231389	0.0008969435833368057	0.000598859891182502	0.0001954145571061778	60S ribosomal protein L6 OS=Candida parapsilosis (strain CDC 317 / ATCC MYA-4646) OX=578454 GN=CPAR2_110310 PE=3 SV=1
37	tr|G8B714|G8B714_CANPC	15	0.003854952759999552	0.00019356588152746749	0.00030483024248789724	0.0003429742701324962	0.00018783488900477865	0.00021289772042747357	0.0003111944319996378	0.0001564702822833697	2.961785101335083E-05	0.00018870195059558542	0.0003542030632551208	0.000204482911852625	0.0004994114077248274	0.0003510327644920357	0.00035956981669078516	0.0001581652765121013	Large ribosomal subunit protein uL6 alpha-beta domain-containing protein OS=Candida parapsilosis (strain CDC 317 / ATCC MYA-4646) OX=578454 GN=CPAR2_102840 PE=3 SV=1
38	tr|G8B882|G8B882_CANPC	15	0.010307795166546004	0.0005229436891626824	0.0013656212445588545	0.0018130453798977358	0.0006415694895854476	0.00044937914476488863	0.0009255936206154465	0.0003374100491451339	0.00010107215010618684	0.0006454843910686634	0.0004134371570174463	0.0004084968754310228	0.0010810736754510964	0.00031089825085252516	0.001001253630204138	0.00029051641868473564	Histone H4 OS=Candida parapsilosis (strain CDC 317 / ATCC MYA-4646) OX=578454 GN=CPAR2_107020 PE=3 SV=1
39	tr|G8BCC5|G8BCC5_CANPC	15	0.0026800155077552315	0.00015219290593364228	0.00016790476243246351	0.00023682532654516704	0.00018384898444239557	0.00012471030426673222	0.0002673862341403045	0.0001707424311612484	1.9441839213157502E-05	0.00013872559269339737	0.0002398296682141497	0.00016015288984280658	0.00028177760977827256	0.00020944864147167918	0.0002184722260169407	0.00010855609160287411	Small ribosomal subunit protein uS11 OS=Candida parapsilosis (strain CDC 317 / ATCC MYA-4646) OX=578454 GN=CPAR2_803400 PE=3 SV=1
40	tr|G8B7X5|G8B7X5_CANPC	15	0.004987773901222507	0.0002648729591403856	0.0003093151065565403	0.00033917661418151197	0.000371204995535343	0.00027767642348309644	0.0003311273595346569	0.00024315869896794845	2.611753453946096E-05	0.00021726715314366107	0.0006373349244102871	0.0002731426725880326	0.000453552995214278	0.0004847812180719319	0.0005792244961079213	0.00017982074974745249	Small ribosomal subunit protein uS9 OS=Candida parapsilosis (strain CDC 317 / ATCC MYA-4646) OX=578454 GN=CPAR2_105960 PE=3 SV=1
41	tr|G8BHQ0|G8BHQ0_CANPC	14	0.0022509238744281993	0.00024769264904621395	0.00028528061202022883	0.0004965875117400534	0.0003266958765495989	0.00011007746455598328	0.00022022603472283042	0.00011035032293137612		0.00010080582177060135	0.00010803700917243321	4.068198353342263E-05	8.139104990553757E-05	5.132808482518344E-05	5.8862947242313165E-05	1.2906506412423799E-05	Cytochrome b-c1 complex subunit 2, mitochondrial OS=Candida parapsilosis (strain CDC 317 / ATCC MYA-4646) OX=578454 GN=CPAR2_502000 PE=3 SV=1
42	tr|G8BD53|G8BD53_CANPC	15	0.0009600240225854615	4.7046565433102476E-05	7.115464479767897E-05	6.8909698053578E-05	6.341527509617829E-05	5.62685520115067E-05	7.489904405189371E-05	7.802273990671919E-05	5.268847823927609E-06	5.972524634187423E-05	8.147579002147017E-05	8.030723152996194E-05	9.012163078991524E-05	7.453167318467942E-05	6.934564580770212E-05	3.9531437735273476E-05	Uncharacterized protein OS=Candida parapsilosis (strain CDC 317 / ATCC MYA-4646) OX=578454 GN=CPAR2_208430 PE=4 SV=1
43	tr|G8BG75|G8BG75_CANPC	14	0.0005447322151115859	4.0963714548054116E-05	3.157889794509232E-05	7.192501385401589E-05	6.861952292717537E-05	7.729250094809669E-06	0.00015810989129767203	1.54444985953044E-05		1.914241055813E-05	2.654855969674872E-05	8.436260781972897E-06	4.813502411734245E-05	2.865707340163081E-05	1.677385762767905E-05	2.6682396659581106E-06	J domain-containing protein OS=Candida parapsilosis (strain CDC 317 / ATCC MYA-4646) OX=578454 GN=CPAR2_205020 PE=4 SV=1
44	tr|G8BEL8|G8BEL8_CANPC	15	0.014501554063508771	0.0007020899118317565	0.000631312377716555	0.0009719718799346195	0.001001733745000024	0.0006345068986273514	0.0012581260199733145	0.0006096613271251876	6.196072922918415E-05	0.0010109792929969175	0.0013624739828898874	0.0008026729559571216	0.0018253244880300646	0.0013752632917762425	0.0015899817723780203	0.0006634953900425286	Uncharacterized protein OS=Candida parapsilosis (strain CDC 317 / ATCC MYA-4646) OX=578454 GN=CPAR2_200500 PE=3 SV=1
45	tr|G8BFE7|G8BFE7_CANPC	14	0.0023268354897329744	7.753203136034382E-05	0.00019951630695595138	0.00026515705827313043	0.00010828631421448008	0.00012226764814657397	0.0002515119602633542	5.276287470981302E-05		0.00011093669413229583	0.00013156775575116366	0.00010453813012328494	0.0004170001439229809	0.00015897334193585498	0.00021104121263163756	0.00011574401731211003	Ribosomal protein L15 OS=Candida parapsilosis (strain CDC 317 / ATCC MYA-4646) OX=578454 GN=CPAR2_202240 PE=3 SV=1
47	tr|G8BGY8|G8BGY8_CANPC	14	0.0006060304653623983	6.789486147617605E-05	9.442240755419386E-05	0.00014856641117975993	8.672508722991746E-05	1.977216783145374E-05	5.075063999830308E-05	2.280508452756515E-05		2.8374561692678748E-05	2.4785783677499888E-05	9.314409789841237E-06	2.4031913534648794E-05	1.0760769905145649E-05	1.4515249203962012E-05	3.311117761252514E-06	NAD(P)-bd_dom domain-containing protein OS=Candida parapsilosis (strain CDC 317 / ATCC MYA-4646) OX=578454 GN=CPAR2_503600 PE=4 SV=1
48	tr|G8B6B2|G8B6B2_CANPC	15	0.00401810804145645	0.00022498818855397535	0.0002757167359602134	0.00030222007034616804	0.00046717518752226335	0.0001840990190051838	0.00031562857051312083	0.00011710906385081937	1.690623740413404E-05	0.00016598881973505801	0.0003446355775608877	0.00015975228057179853	0.00048296848533200014	0.0004406332936937373	0.0004272403593167041	9.304615209038543E-05	Ribosomal_S7 domain-containing protein OS=Candida parapsilosis (strain CDC 317 / ATCC MYA-4646) OX=578454 GN=CPAR2_100320 PE=3 SV=1
49	tr|G8B5V9|G8B5V9_CANPC	14	0.0032291023188483446	0.0003192813945945723	0.0004303650717356028	0.00072659583860376	0.00041551718375079096	0.00019291343580215756	0.00029428371472293497	0.00018783735473676413		0.00017160898616901658	0.00011405200105578561	5.279207633568325E-05	7.048326931943134E-05	9.50045021998469E-05	0.00011999125235833663	3.837623746366108E-05	Mitochondrial outer membrane protein OM14 C-terminal domain-containing protein OS=Candida parapsilosis (strain CDC 317 / ATCC MYA-4646) OX=578454 GN=CPAR2_109260 PE=4 SV=1
51	tr|G8B662|G8B662_CANPC	14	0.006320358564932447	0.0003365438777064817	0.0003618508002269278	0.0006208798375835426	0.00045470954741862093	0.0003248809999851983	0.0005203974864380661	0.00026905345559071717		0.0003044456837881376	0.0005866381156117531	0.000344479875972196	0.0006868161715879406	0.0005537207826476226	0.0007406540895321482	0.00021528784084309406	Small ribosomal subunit protein eS1 OS=Candida parapsilosis (strain CDC 317 / ATCC MYA-4646) OX=578454 GN=RPS1 PE=3 SV=1
52	tr|G8BHE3|G8BHE3_CANPC	15	0.0006256059758918024	4.4482771281455477E-05	6.436945192743709E-05	4.2983663671129166E-05	4.0012241498006335E-05	4.395201368637072E-05	5.55488900522394E-05	2.5147024216609968E-05	4.804386745163416E-06	3.139977300882555E-05	4.952645062169853E-05	2.018858669043627E-05	6.697592876710377E-05	5.706534751267456E-05	6.362432380503756E-05	1.552512240761453E-05	Ribosomal protein L22e OS=Candida parapsilosis (strain CDC 317 / ATCC MYA-4646) OX=578454 GN=CPAR2_500930 PE=3 SV=1
53	tr|G8B5I4|G8B5I4_CANPC	14	0.0031483344375253935	0.00019058449264345686	0.00018034674672266738	0.00023753481370023845	0.000249908083077466	0.0001866275908801058	0.00020018808254889178	0.00022861781874001832		0.00023410017605943412	0.0002364415465413804	0.0002086538706120972	0.00024874131693181746	0.0002951071893101589	0.00023824881346937415	0.00021323389628828674	Phosphoglycerate kinase OS=Candida parapsilosis (strain CDC 317 / ATCC MYA-4646) OX=578454 GN=CPAR2_602950 PE=3 SV=1
54	tr|G8BET5|G8BET5_CANPC	15	0.0020662042656707756	7.712016249427847E-05	0.00015310183597164715	0.00020234582142489432	9.776234135945182E-05	9.166550996738647E-05	0.00017799008880046405	4.738124694785713E-05	1.0655564077192526E-05	0.00012673392229398396	0.00010386004735025384	6.929195637766091E-05	0.0003693304415138937	0.00018507648762349616	0.00029094079755862196	6.294804190969285E-05	glucan endo-1,3-beta-D-glucosidase OS=Candida parapsilosis (strain CDC 317 / ATCC MYA-4646) OX=578454 GN=CPAR2_213670 PE=3 SV=1
55	tr|G8B8M6|G8B8M6_CANPC	14	0.000682905851009158	1.735834551878772E-05	4.6453136277798925E-05	4.44748826394871E-05	4.721076645753594E-05	4.003575123815749E-05	5.897392118102534E-05	2.210909955954975E-05		3.072604879521333E-05	3.060155925096515E-05	2.9084620026232123E-05	0.00013304940819029165	7.242552731837288E-05	9.084746585206286E-05	1.955531870367764E-05	FAS1 domain-containing protein OS=Candida parapsilosis (strain CDC 317 / ATCC MYA-4646) OX=578454 GN=CPAR2_108490 PE=4 SV=1
57	tr|G8BGE0|G8BGE0_CANPC	14	0.0018836981110870983	0.00011421889394733996	0.0001750408791127541	0.0002781220156915243	0.00017219397170504765	0.00011485659031982957	0.00014732544582957556	8.057253342210427E-05		0.00010103310571525237	0.00010841389283578276	7.974788133816177E-05	0.000166167311081747	0.00011198654422189205	0.00017943445571414843	5.45845901519383E-05	non-chaperonin molecular chaperone ATPase OS=Candida parapsilosis (strain CDC 317 / ATCC MYA-4646) OX=578454 GN=CPAR2_205670 PE=3 SV=1
58	tr|G8BFY1|G8BFY1_CANPC	15	0.010402847574646702	0.0005448601644053668	0.0007294801352397506	0.0008026693991836505	0.0010600643413377886	0.0006535263857012591	0.00066265370819508	0.00046397516157524525	2.67524307863959E-05	0.00041555830080834797	0.001041006595177366	0.0004400601851058986	0.0010333053821217346	0.0010824118711902475	0.001152892032426242	0.0002936314813923297	Small ribosomal subunit protein uS3 OS=Candida parapsilosis (strain CDC 317 / ATCC MYA-4646) OX=578454 GN=CPAR2_204080 PE=3 SV=1
61	tr|G8B5L7|G8B5L7_CANPC	6	8.063190411946782E-05	6.903747360285577E-06	1.214082466315321E-05	3.4560303369049656E-05	1.6326548199504094E-05	3.6829100667841257E-06	7.017570460691148E-06										Uncharacterized protein OS=Candida parapsilosis (strain CDC 317 / ATCC MYA-4646) OX=578454 GN=CPAR2_603280 PE=4 SV=1
62	tr|G8BEW4|G8BEW4_CANPC	14	0.0008255306101481578	4.4450376951099386E-05	7.043240329101166E-05	9.032160266871488E-05	7.428142977845179E-05	4.757545215387738E-05	5.3394987977786724E-05	3.9113374743252295E-05		4.808730060775573E-05	6.916530174900689E-05	3.3331743011856864E-05	7.393625860022562E-05	5.8389812462949206E-05	9.366896529949005E-05	2.9381600852679316E-05	Inositol-3-phosphate synthase OS=Candida parapsilosis (strain CDC 317 / ATCC MYA-4646) OX=578454 GN=CPAR2_200650 PE=3 SV=1
63	tr|G8BDR3|G8BDR3_CANPC	15	0.003401135057417277	0.00015240994861398977	0.000218064454228793	0.0002757415366905972	0.00023089090006635408	0.00017052838133525559	0.0002432665159209263	0.0001029593445269259	7.38969413647762E-06	0.00018574649542319287	0.00030429722496349025	0.00017073202614702301	0.00042086695630283666	0.000348073990759279	0.000446172020475806	0.00012399556782632972	40S ribosomal protein S17-B OS=Candida parapsilosis (strain CDC 317 / ATCC MYA-4646) OX=578454 GN=CPAR2_210540 PE=3 SV=1
64	tr|G8BFL8|G8BFL8_CANPC	14	0.0007107242117604918	4.590779500588438E-05	5.339992605165108E-05	7.161813535814784E-05	4.631927433501978E-05	8.314665805325393E-05	7.207240081813945E-05	6.326540038309666E-05		5.0947757990034887E-05	2.7431408841617254E-05	1.97620018936076E-05	5.224142376097727E-05	4.61323467886623E-05	3.248331170140407E-05	4.599637077899536E-05	Uncharacterized protein OS=Candida parapsilosis (strain CDC 317 / ATCC MYA-4646) OX=578454 GN=CPAR2_202950 PE=3 SV=1
65	tr|G8BAY7|G8BAY7_CANPC	15	0.0015409486258397716	0.00011384458836489937	0.00014941969973211695	0.00012509612370828984	0.00015576856130621603	3.419131110069269E-05	0.0001805483096092251	5.152147403620746E-05	3.67989612277551E-06	3.6756187961682594E-05	0.00018093268958301417	4.0334220856704904E-05	0.00016435488843204334	0.00017369620271131986	8.341845109030143E-05	4.73860212242828E-05	Acyl-coenzyme A oxidase OS=Candida parapsilosis (strain CDC 317 / ATCC MYA-4646) OX=578454 GN=CPAR2_807600 PE=3 SV=1
66	tr|G8B9C5|G8B9C5_CANPC	14	0.0002460583923776751	2.0337536763957018E-05	7.456757484611419E-06	2.137504490753262E-05	2.0579995122026754E-05	9.980188222350974E-06	1.745262177140014E-05	1.0182694940414095E-05		1.0093413189137036E-05	2.8330252398242028E-05	3.972349429303826E-06	2.958465455328981E-05	3.721584212330616E-05	2.8086274381034537E-05	1.4107670910687012E-06	1,3-beta-glucanosyltransferase OS=Candida parapsilosis (strain CDC 317 / ATCC MYA-4646) OX=578454 GN=PHR1 PE=3 SV=1
67	tr|G8B9V3|G8B9V3_CANPC	15	0.009282537427025405	0.0009234574387051111	0.0011549613253438913	0.0019663650526912904	0.0010192381016863722	0.0004834573274780972	0.0009737383345834295	0.00040044255519680816	4.6061759180850534E-05	0.00040590188599413924	0.0004138995505536893	0.00018629994799821924	0.00044066863658933996	0.00033290171804729814	0.00038725624622763935	0.0001478875467492285	ADP/ATP translocase OS=Candida parapsilosis (strain CDC 317 / ATCC MYA-4646) OX=578454 GN=AAC1 PE=3 SV=1
68	tr|G8BHL8|G8BHL8_CANPC	14	0.002591899573225032	0.00014785255254797647	0.0002815483112110738	0.0003229649147214879	4.4210672054619216E-05	0.00013374479586625835	0.00025701365768528454	0.00011224975104680743		0.0001417332582185223	0.00015901763512685924	0.00019464648211135448	0.0002986981270823533	0.0001892107585310984	0.00022081098688968775	8.819767013164856E-05	Ribosomal_S17_N domain-containing protein OS=Candida parapsilosis (strain CDC 317 / ATCC MYA-4646) OX=578454 GN=CPAR2_501680 PE=3 SV=1
69	tr|G8BEW5|G8BEW5_CANPC	15	0.01112631186970905	0.00047053343098020706	0.0006684965162271048	0.0006684255145381139	0.0007007483594347233	0.0005674675319378589	0.0008883236158288601	0.0005500733541574635	0.00018444114655943595	0.0007714234197571705	0.000994430288150586	0.0004802640063327049	0.0013427641360607655	0.0013051787649919124	0.0011021306367674708	0.000431611147984673	chitinase OS=Candida parapsilosis (strain CDC 317 / ATCC MYA-4646) OX=578454 GN=CPAR2_200660 PE=4 SV=1
71	tr|G8BIE3|G8BIE3_CANPC	14	0.00041765522849572767	3.6495451245244155E-05	5.507949198292192E-05	3.841732750625019E-05	3.041582392081215E-05	1.70842052395594E-05	2.4012324865551042E-05	1.2981271164037782E-05		5.63528295375185E-06	3.514049781089281E-05	1.4750257889624827E-05	2.322656382850948E-05	6.872068071598992E-05	5.4202102535880015E-05	1.4939468367021891E-06	Pyruvate carboxylase OS=Candida parapsilosis (strain CDC 317 / ATCC MYA-4646) OX=578454 GN=CPAR2_402090 PE=4 SV=1
72	tr|G8BGN6|G8BGN6_CANPC	14	0.004353165064399584	0.0002722215299449308	0.0004307880177809118	0.0005344881120475032	0.00034767132900257407	0.0002461938836300683	0.00033444265472024005	0.0002204193104979069		0.00024042249677185153	0.0002694971270496606	0.0001870087292984599	0.0003703635729303777	0.0003130664111886984	0.00039843608761939574	0.00018814580191700475	alcohol dehydrogenase OS=Candida parapsilosis (strain CDC 317 / ATCC MYA-4646) OX=578454 GN=ADH1 PE=3 SV=1
73	tr|G8BB94|G8BB94_CANPC	15	0.0035503908290439867	0.00026863497001664905	0.00035073289881667997	0.0006768382105036846	0.0003122083273967142	0.0002289490068781465	0.0002562305796955425	0.00015702604483146474	1.681754155131049E-05	0.00020495179184238383	0.00019848829088648087	0.00013611495435086462	0.00028456979983311725	0.0001177622587244692	0.00019547431611578	0.00014559183760069874	Glyceraldehyde-3-phosphate dehydrogenase OS=Candida parapsilosis (strain CDC 317 / ATCC MYA-4646) OX=578454 GN=CPAR2_808670 PE=3 SV=1
74	tr|G8B7W6|G8B7W6_CANPC	11	0.00026719643014968956	2.531305779689508E-05	3.6341974751316436E-05	6.693826133923803E-05	4.362062217025982E-05	1.187319527019209E-05	2.5074345161199634E-05	8.80376546460037E-06		1.2321443968689346E-05	2.4713329215318213E-05	2.654263897839126E-06	9.542171114141412E-06				Complex 1 LYR protein domain-containing protein OS=Candida parapsilosis (strain CDC 317 / ATCC MYA-4646) OX=578454 GN=CPAR2_105870 PE=3 SV=1
76	tr|G8BJ66|G8BJ66_CANPC	14	0.0014065607843618628	0.0001317826903519191	7.175649047620023E-05	9.286096830122046E-05	6.124813205726354E-05	4.8216199932969954E-05	8.856860169451611E-05	0.00018678510686440052		0.00014160721130551898	0.00015158101441949947	9.028620580037167E-05	0.0001090459849062946	6.981969066964877E-05	4.608129099268918E-05	0.00011692119658935043	Uncharacterized protein OS=Candida parapsilosis (strain CDC 317 / ATCC MYA-4646) OX=578454 GN=CPAR2_404850 PE=4 SV=1
77	tr|G8BHV5|G8BHV5_CANPC	11	8.22967991626407E-05	8.541611906275826E-06	9.158142334424865E-06	2.25566847312783E-06		2.4093383627453437E-06	4.998746095548738E-06	4.168230132061915E-06		3.5810589391298393E-06	1.0784906925744533E-05		1.8741170586108345E-05	9.627324959661862E-06	8.030600447811605E-06		Transmembrane 9 superfamily member OS=Candida parapsilosis (strain CDC 317 / ATCC MYA-4646) OX=578454 GN=CPAR2_400200 PE=3 SV=1
78	tr|G8BKY1|G8BKY1_CANPC	15	0.0027166069318799017	0.00019454817606741277	0.00021654654116915555	0.0004080844780060794	0.0004464288973913203	9.160647383854161E-05	0.00019339330191717904	0.0001239973276645079	3.079894765439716E-06	0.0001566319596845498	0.0002631676118628813	7.20472681359011E-05	0.00019156928715142983	0.00012620235088532037	0.0001980362238530293	3.126713948715325E-05	protein disulfide-isomerase OS=Candida parapsilosis (strain CDC 317 / ATCC MYA-4646) OX=578454 GN=PDI1 PE=3 SV=1
79	tr|G8BB22|G8BB22_CANPC	15	0.024021896792593197	0.00044581801089504507	0.00019465497613256478	0.0001732032683019492	0.000396201515407182	0.0010838019805214738	0.0011749764458087498	0.0005602741417445074	0.0002227310508514787	0.0010973335652710078	0.002258841110465701	0.0009901912490228922	0.005893118610554609	0.004597901250798761	0.0038349017326723893	0.0010979478841448857	MARVEL domain-containing protein OS=Candida parapsilosis (strain CDC 317 / ATCC MYA-4646) OX=578454 GN=CPAR2_807950 PE=4 SV=1
80	tr|G8BK73|G8BK73_CANPC	14	0.004202552880720345	0.00020424110395071102	0.0002972714251605527	0.00044830234554282594	0.000289486986424255	0.00019427755120163617	0.00043129953792126743	0.00012406244620334034		0.00029349227062673024	0.00045773683687462194	0.00015003780745673532	0.0006057046721994672	0.00028713539475675674	0.00030925539735102565	0.00011024910505041983	SAP domain-containing protein OS=Candida parapsilosis (strain CDC 317 / ATCC MYA-4646) OX=578454 GN=CPAR2_701420 PE=4 SV=1
81	tr|G8B7C2|G8B7C2_CANPC	14	0.0005889496523524048	6.669844554818224E-05	7.689288260694426E-05	0.00013319990416989547	7.874174915985215E-05	2.546099132902885E-05	4.489856435727732E-05		5.689493936812489E-06	3.157282062649693E-05	3.464611545113733E-05	9.631853319440517E-06	3.165188386202308E-05	2.1998521068532342E-05	2.0686955014955445E-05	7.179471901826232E-06	Cytochrome b-c1 complex subunit 8 OS=Candida parapsilosis (strain CDC 317 / ATCC MYA-4646) OX=578454 GN=CPAR2_103940 PE=3 SV=1
82	tr|G8B7J8|G8B7J8_CANPC	15	0.0013634076844874377	8.539581674824231E-05	0.00013261801309384432	0.00013377089781743803	0.00010006080002402495	8.272151510080248E-05	0.00012081415286199723	4.804821490804671E-05	1.830523075129465E-06	7.695155972914316E-05	0.00010372107219650021	3.894502349210773E-05	0.00012736349616418154	0.00010984988878017124	0.00014456301276994136	5.675369772586666E-05	GTP-binding nuclear protein OS=Candida parapsilosis (strain CDC 317 / ATCC MYA-4646) OX=578454 GN=CPAR2_104690 PE=3 SV=1
83	tr|G8BEW8|G8BEW8_CANPC	15	0.0007908654398073462	0.00010264935590359261	9.21801907814996E-05	0.00020257301234834611	0.00011662269743330497	2.3115889124411908E-05	6.608223867736007E-05	3.263420577280359E-05	5.874908101000876E-06	3.778454307263009E-05	3.024505340510419E-05	9.303117332266558E-06	3.333823858152206E-05	1.912202873564875E-05	1.7766774895337095E-05	1.5731856425178463E-06	Uncharacterized protein OS=Candida parapsilosis (strain CDC 317 / ATCC MYA-4646) OX=578454 GN=CPAR2_200690 PE=3 SV=1
84	tr|G8B7S9|G8B7S9_CANPC	15	0.008596861556081185	0.0006368731750839134	0.0006182600664397144	0.0008669345620827735	0.000969209212128333	0.0004747686933270611	0.0007403072890122159	0.0004574924789987137	1.1159380083695948E-05	0.00035985245452224614	0.0008190544185917032	0.00024446159269966	0.0008119729541668076	0.0007608428049297284	0.0006200754220563151	0.0002055970519583054	Sphingolipid long chain base-responsive protein LSP1 OS=Candida parapsilosis (strain CDC 317 / ATCC MYA-4646) OX=578454 GN=CPAR2_105500 PE=4 SV=1
86	tr|G8BBI6|G8BBI6_CANPC	15	0.0006353008581690716	2.1616289115308027E-05	4.2610221128842146E-05	8.217063920055104E-05	2.7627082136863515E-05	1.961507400754754E-05	7.600281294778946E-05	2.2201185135281393E-05	5.6218921008527284E-06	1.0190171251957072E-05	5.17401262850601E-05	5.47414667557503E-05	9.783308896029972E-05	2.052008635684611E-05	9.134853060326188E-05	1.1462192182860456E-05	Phosphoenolpyruvate carboxykinase (ATP) OS=Candida parapsilosis (strain CDC 317 / ATCC MYA-4646) OX=578454 GN=CPAR2_800530 PE=3 SV=1
87	tr|G8BE40|G8BE40_CANPC	14	0.0005085789878470703	2.9279542460041735E-05	4.092250108712938E-05	1.8156986889424453E-05	1.8530522421180836E-05	2.5783371798019533E-05	4.23343651559277E-05	5.77672990041918E-06		5.691636352649812E-05	4.459042904019918E-05	5.547302453106525E-05	4.308525059684757E-05	2.563089219483133E-05	4.057865444623845E-05	6.15203537992476E-05	Phosphoglycerate mutase OS=Candida parapsilosis (strain CDC 317 / ATCC MYA-4646) OX=578454 GN=CPAR2_211810 PE=3 SV=1
88	tr|G8BDD2|G8BDD2_CANPC	15	0.011151530260484223	0.0005718363579275232	0.000910509571297686	0.001276544694633007	0.000894678284367858	0.0005112572048847833	0.0008194067786932305	0.0004022348381651415	0.00014606748331213358	0.0005731848667635158	0.0010054698118347482	0.0006372482124662647	0.0010846408127943232	0.000879093826239829	0.0011094682008503994	0.0003298893162537775	Pyruvate kinase OS=Candida parapsilosis (strain CDC 317 / ATCC MYA-4646) OX=578454 GN=CPAR2_209240 PE=3 SV=1
90	tr|G8BBY6|G8BBY6_CANPC	14	0.003392194043863029	0.00019991725119780225	0.0002935080664038116	0.0004317597751340971	0.00035697782902009164	0.00013157811699810972	0.0002952428700903151	0.00012287832568511019		0.0001697936752861182	0.00021555430034612605	0.00010801062787347213	0.0003918392671840003	0.00028682930876173417	0.00028750438826819993	0.00010080024161404008	Citrate synthase OS=Candida parapsilosis (strain CDC 317 / ATCC MYA-4646) OX=578454 GN=CIT1 PE=3 SV=1
91	tr|G8BD16|G8BD16_CANPC	5	2.519200490640525E-05	4.863898320803108E-06	5.427684164799488E-06	7.489037226130173E-06	4.584210741766123E-06		2.8271744529063586E-06										Mitochondrial thiamine pyrophosphate carrier 1 OS=Candida parapsilosis (strain CDC 317 / ATCC MYA-4646) OX=578454 GN=CPAR2_208040 PE=3 SV=1
92	tr|G8B824|G8B824_CANPC	15	0.003423741839619663	0.0001575172879597048	0.00026824608979540893	0.00028177696125170163	0.00018432784955376935	0.00015594775965255853	0.0005241779031795942	0.00011119273313456726	1.3882724252918027E-05	0.00015943547153306903	0.0003271420131599233	0.00012138373751777793	0.0003452669824181093	0.0003812930632688398	0.00028467221857377694	0.00010747904436794391	Ribosomal_L16 domain-containing protein OS=Candida parapsilosis (strain CDC 317 / ATCC MYA-4646) OX=578454 GN=CPAR2_106440 PE=3 SV=1
94	tr|G8BAI3|G8BAI3_CANPC	14	0.0008060682806606969	6.6762880719187E-05	0.00010460390797001123	0.00021597468679003176	9.401170493728117E-05	2.4175815618756322E-05	6.704562202668007E-05	3.010143803745851E-05		3.516536641258834E-05	4.7038561141721135E-05	1.7752528703085962E-05	2.2443811988517225E-05	4.140852200834101E-05	3.1610448364249195E-05	7.972985942787898E-06	Cytochrome b-c1 complex subunit Rieske, mitochondrial OS=Candida parapsilosis (strain CDC 317 / ATCC MYA-4646) OX=578454 GN=CPAR2_806050 PE=3 SV=1
95	tr|G8B8T6|G8B8T6_CANPC	15	0.008540775343373976	0.0003478219668212811	0.0005893221014638572	0.0006878347360251126	0.0006773195030471542	0.00037563189399505466	0.0006636537674371703	0.0003184277548100671	9.68697843582717E-06	0.00033648893848164805	0.0008953964597412914	0.0003306472380129716	0.0010703332718400027	0.0008798542906102417	0.001044572129950757	0.0003137843127015393	40S ribosomal protein S18 OS=Candida parapsilosis (strain CDC 317 / ATCC MYA-4646) OX=578454 GN=CPAR2_300240 PE=3 SV=1
96	tr|G8BD63|G8BD63_CANPC	14	0.000408831426036387	2.522916735274872E-05	8.50890465603835E-06	1.9099034005126817E-05	3.92663588452464E-05	2.868059501005635E-05	3.0346477532834832E-05	4.7144887504287795E-05		3.1823215860511774E-05	4.7434528792877473E-05	1.4994726665821671E-05	3.621106181338911E-05	3.475618534107262E-05	2.7903307494728445E-05	1.743297516164657E-05	SurE domain-containing protein OS=Candida parapsilosis (strain CDC 317 / ATCC MYA-4646) OX=578454 GN=CPAR2_208530 PE=3 SV=1
98	tr|G8BE22|G8BE22_CANPC	15	0.0038095370887339763	0.00022123414787017135	0.0003531343058679914	0.0006893341951981713	0.0003056711167347148	0.00017797397367503342	0.0004530274985137212	0.00012545159908254939	5.882986660650839E-06	0.00017791024054499891	0.00018472785453516432	0.00010989888194349748	0.00045987889086463954	0.00020897081216099235	0.0002726818534250624	6.375873165661795E-05	Elongation factor 2 OS=Candida parapsilosis (strain CDC 317 / ATCC MYA-4646) OX=578454 GN=CPAR2_211630 PE=4 SV=1
100	tr|G8BJ29|G8BJ29_CANPC	12	0.0002376655824139268	1.3879986789057939E-05	2.0367857133946525E-05	3.122086363315191E-05	8.06610582762058E-06	8.926251581113978E-06	1.6571442408736975E-05		4.397541505013891E-06	2.1958486293784397E-05		7.0115338402991505E-06	4.321460246621181E-05	1.8473141660676E-05	4.357776927431363E-05		GOLD domain-containing protein OS=Candida parapsilosis (strain CDC 317 / ATCC MYA-4646) OX=578454 GN=CPAR2_404480 PE=3 SV=1
101	tr|G8BE07|G8BE07_CANPC	13	0.0005304160986171828	0.00016835025349747415	0.0001912736206596212	5.9208654378556394E-05	1.787844152025589E-05	9.120748899727272E-06	1.891087494918156E-05	1.2983916287814065E-05		1.2326425872576025E-05	1.871035544819129E-05		9.127698501796769E-06	5.147810377939259E-06	5.761562048781351E-06	1.6157361752675086E-06	Cytochrome c oxidase subunit 6, mitochondrial OS=Candida parapsilosis (strain CDC 317 / ATCC MYA-4646) OX=578454 GN=CPAR2_211480 PE=3 SV=1
102	tr|G8BGA6|G8BGA6_CANPC	13	0.00022004458074402285	1.985938524294441E-05	3.418344308884935E-05	5.15349960113126E-05	3.0257883343759567E-05	1.1785725483688388E-05	2.052013370232498E-05	1.0522646248141894E-05		4.8972732013199965E-06	1.1911576043410388E-05	2.8143888390888855E-06	9.921040006357363E-06	6.522579564907277E-06	5.3135099679177774E-06		Vacuolar proton pump subunit B OS=Candida parapsilosis (strain CDC 317 / ATCC MYA-4646) OX=578454 GN=CPAR2_205330 PE=3 SV=1
103	tr|G8BAM6|G8BAM6_CANPC	15	0.002025236109213494	9.098474913740431E-05	0.0001276252090789711	0.00011717684456379212	7.530033765393812E-05	0.000132905627265341	0.00014605935029442103	0.00018970692381330083	3.1777182686455526E-05	0.00018356685553672648	0.00012507376804293563	0.00021823329398008411	9.866517263317316E-05	0.00017329941065170843	0.00010796451881402727	0.00020689686506121494	Cell wall mannoprotein PIR1-like C-terminal domain-containing protein OS=Candida parapsilosis (strain CDC 317 / ATCC MYA-4646) OX=578454 GN=PIR1 PE=3 SV=1
104	tr|G8B7X6|G8B7X6_CANPC	14	0.0029550185668483545	0.00011734080165966172	0.00023057201582113597	0.0002706996559159591	0.00021288189814742652	9.561201626407646E-05	0.00024855715387777744	9.931271516938835E-05		0.00017660896724979843	0.00022660447581775525	0.0001714221303545829	0.00042964555440521047	0.00023422994253875838	0.0003578078498350191	8.372338979180477E-05	60S ribosomal protein L13 OS=Candida parapsilosis (strain CDC 317 / ATCC MYA-4646) OX=578454 GN=CPAR2_105970 PE=3 SV=1
105	tr|G8B5H4|G8B5H4_CANPC	15	0.00630713319435633	0.0002705291612878287	0.00039480855222042506	0.000434848432443264	0.0004280974818181938	0.0002828762051462111	0.0004239633709512435	0.0002604418583684637	1.1018201643701977E-05	0.00025985925719028804	0.0006699923344108406	0.0003381031046771442	0.0007573453952711808	0.0008018073537091548	0.0007650723163385663	0.00020837016887982374	Ribosomal_S13_N domain-containing protein OS=Candida parapsilosis (strain CDC 317 / ATCC MYA-4646) OX=578454 GN=CPAR2_602850 PE=3 SV=1
106	tr|G8BKH8|G8BKH8_CANPC	15	0.0032942399166020625	0.00016901135928572945	0.00026767023911099973	0.00027790844322718363	0.00021066980416893833	0.00016129432900600756	0.0002458286512052424	0.00013096509508183222	0.00032824164017090734	0.00014325895916681214	0.0002532377590512546	0.00012775854053460105	0.00031085511396787275	0.00026131997244351594	0.00032374948626475797	8.247052391640764E-05	Ribosomal_L18_c domain-containing protein OS=Candida parapsilosis (strain CDC 317 / ATCC MYA-4646) OX=578454 GN=CPAR2_702560 PE=3 SV=1
107	tr|G8BKN6|G8BKN6_CANPC	15	0.0035067340934877645	0.00019352973553748092	0.00029276481966755284	0.0004409927862427948	0.0002423428762152255	0.00016261505532698956	0.0002840611510730583	0.00010956290485149392	1.3527379830537014E-05	0.0002057171498748184	0.0002883140226799269	0.00016551163507280548	0.00037430864386669266	0.00023773490775001597	0.00038823408644721375	0.0001075169390511582	HATPase_c domain-containing protein OS=Candida parapsilosis (strain CDC 317 / ATCC MYA-4646) OX=578454 GN=CPAR2_703150 PE=3 SV=1
108	tr|G8B927|G8B927_CANPC	15	0.0030658421793888207	9.023044878911902E-05	8.103074493238798E-05	9.94318955610977E-05	0.00014666499547351584	0.00014758072468532525	0.00023885879902887626	0.00011573933940574712	1.9426579711596462E-05	0.00018939856784372453	0.0002884441473694347	0.0001287948078935055	0.000480574244271577	0.000453487148441893	0.0005073877844842988	7.879195149672116E-05	Uncharacterized protein OS=Candida parapsilosis (strain CDC 317 / ATCC MYA-4646) OX=578454 GN=CPAR2_301150 PE=4 SV=1
109	tr|G8BHR6|G8BHR6_CANPC	14	0.0011440477666133625	6.887836321682019E-05	8.07888941888896E-05	0.00011861170016330782	5.5393313779314844E-05	6.686163498253488E-05	0.00013470542918678322	1.9539688042823905E-05		0.00010664553833651066	4.1937113397067915E-05	3.9150346997644935E-05	0.00014428191424133114	0.0001387076306874729	6.77511974611945E-05	6.079500193166575E-05	Uncharacterized protein OS=Candida parapsilosis (strain CDC 317 / ATCC MYA-4646) OX=578454 GN=CPAR2_502160 PE=3 SV=1
110	tr|G8BI31|G8BI31_CANPC	15	0.00879517248707282	0.0003464886236537957	0.0005538856032215939	0.0006264961638588111	0.0006818025389736223	0.00046146661710383413	0.0006978928186207078	0.0003778954848594608	8.423749771672884E-06	0.00031029231333877343	0.0007310723160189154	0.0005145579740034824	0.0011807745567694612	0.0010454982708960868	0.0009363838417501409	0.00032224161423246135	60S ribosomal protein L20 OS=Candida parapsilosis (strain CDC 317 / ATCC MYA-4646) OX=578454 GN=CPAR2_400980 PE=3 SV=1
111	tr|G8BL72|G8BL72_CANPC	15	0.011837101260158718	0.0004330355762993982	0.0004738433913445347	0.0006503015714225732	0.0006812915105796187	0.0006216121110688388	0.0009987971350530476	0.0004937701443890629	9.227992825270174E-05	0.0006769252149655152	0.0011406874276572014	0.0005712512065223688	0.0014557047169271155	0.0014120190527523227	0.0016496530754714284	0.0004859291974529911	SCP domain-containing protein OS=Candida parapsilosis (strain CDC 317 / ATCC MYA-4646) OX=578454 GN=CPAR2_700650 PE=3 SV=1
112	tr|G8BCH3|G8BCH3_CANPC	14	0.0012769110414080148	9.026788868482706E-05	0.0001985011589530239	0.0003922164614461404	8.161946265637643E-05	7.30399571315929E-05	0.00010114463600406939	1.750175242938721E-05		6.053580210423686E-05	3.295193471243304E-05	2.443445974755084E-05	6.599180702491253E-05	4.479327705495033E-05	8.613838114462608E-05	7.774062313887872E-06	Malate synthase OS=Candida parapsilosis (strain CDC 317 / ATCC MYA-4646) OX=578454 GN=MLS1 PE=3 SV=1
113	tr|G8BH54|G8BH54_CANPC	14	0.03724865027695855	0.008315100373836632	8.700712667992962E-05	0.0001615203309637812	0.00016083060458912555	0.0073461449945262285	0.00018775155858058988	0.00011979395265453845		8.277816202615458E-05	0.0003337880648937291	3.525733211125125E-05	0.0004561373618029424	0.00046121211403015084	0.01939682396395284	0.00010450433631064203	Pyruvate dehydrogenase E1 component subunit alpha OS=Candida parapsilosis (strain CDC 317 / ATCC MYA-4646) OX=578454 GN=PDA1 PE=4 SV=1
114	tr|G8BIF6|G8BIF6_CANPC	15	0.0054095962249236075	0.0005342362246681657	0.0008462681655966291	0.0012736704531648366	0.0006280482896299605	0.00028084703247113703	0.00038082155703840823	0.00021315832229290243	6.294589274816454E-05	0.00029832442322724577	0.00023351171941857768	0.000148802562014807	0.00018107876429062636	9.135779543250354E-05	0.00017622835775294644	6.029666517669675E-05	ATP synthase subunit beta OS=Candida parapsilosis (strain CDC 317 / ATCC MYA-4646) OX=578454 GN=CPAR2_402220 PE=3 SV=1
115	tr|G8BGS3|G8BGS3_CANPC	15	0.006121613757150856	0.00043669396133445463	0.0005463248313186737	0.0008629527550694674	0.000741292690345977	0.00035197492858880303	0.0006337060874428665	0.0002892788038017497	3.557991218668656E-05	0.00031792221301331076	0.000521593376979873	7.171588862176309E-05	0.00043764397274019323	0.00041693991188246327	0.0003726431846059756	8.535123921859852E-05	Plasma membrane ATPase OS=Candida parapsilosis (strain CDC 317 / ATCC MYA-4646) OX=578454 GN=PMA1 PE=3 SV=1
116	tr|G8BA81|G8BA81_CANPC	14	0.004262909589419114	0.000439776504966529	0.0005806279857036942	0.001004170811623038	0.00046727930644276366	0.00013328877293695306	0.0003622909435627543	0.0001763584521580999		0.00018144360131291658	0.0002587354867507804	0.00011903470520432374	0.00020447758943403755	0.0001473969994857968	0.00013496833103987177	5.3060098797555054E-05	Mitochondrial thiamine pyrophosphate carrier 1 OS=Candida parapsilosis (strain CDC 317 / ATCC MYA-4646) OX=578454 GN=CPAR2_805030 PE=3 SV=1
117	tr|G8BAB2|G8BAB2_CANPC	15	0.0030619499826373226	0.00016280183903232145	7.149368616590098E-05	6.813701295272298E-05	0.00028142775870907793	0.00013619607173939152	0.00014581395317169173	0.0004469873611041293	4.190455482542304E-05	0.00020069670977540858	0.00039433117968292743	0.00018747945907998892	0.00017391438336447274	0.0003918225129044663	0.0001904574652258024	0.00016848603490359735	Peptidase A1 domain-containing protein OS=Candida parapsilosis (strain CDC 317 / ATCC MYA-4646) OX=578454 GN=CPAR2_805340 PE=3 SV=1
118	tr|G8B7G7|G8B7G7_CANPC	15	0.0033308242833811016	0.00020929180490783557	0.0002876440899728108	0.00022835698615478826	0.0002979906716213117	0.00014468954255821145	0.00023469006979568786	0.00011709400427945307	2.4702440174109105E-05	0.00012528660804484826	0.0003876241673790701	0.00021484219483099818	0.0003549989257252659	0.00025230181828230966	0.00030671030863155886	0.0001446006510228427	60S ribosomal protein L11 OS=Candida parapsilosis (strain CDC 317 / ATCC MYA-4646) OX=578454 GN=CPAR2_104370 PE=3 SV=1
119	tr|G8BD89|G8BD89_CANPC	14	0.0017365906525629387	6.912441873164349E-05	0.00011958033099719473	0.0001323384986100395	9.258971065823536E-05	0.00013455304606646017	0.00013872629661696868	0.00012244561870362742		0.00014764879936158689	0.0001263730853471948	0.00013261934968473264	0.00017083952512880475	5.1516413406044606E-05	0.00017821242301496333	0.00012002313623544225	SCP domain-containing protein OS=Candida parapsilosis (strain CDC 317 / ATCC MYA-4646) OX=578454 GN=CPAR2_208800 PE=3 SV=1
120	tr|G8BEE5|G8BEE5_CANPC	13	0.000353659323695595	2.124151665966897E-05	2.8175034716398766E-05	5.111958922657572E-05	5.1734567574007314E-05	1.4651974793876102E-05	3.0623181751494126E-05	2.314052149071476E-05		2.7868884214169753E-05	2.8670139224914155E-05	6.833838064935103E-06	1.6757328390717938E-05	2.1417412173162512E-05	3.142533541495981E-05		MFS domain-containing protein OS=Candida parapsilosis (strain CDC 317 / ATCC MYA-4646) OX=578454 GN=CPAR2_212860 PE=3 SV=1
121	tr|G8BDU9|G8BDU9_CANPC	8	7.245557686043179E-05	5.281042854011077E-06	8.603077312747322E-06	1.1235371633743409E-05	7.362788962538312E-06	4.07893200138406E-06	9.18609412459208E-06				1.1918301727015E-05		1.4789968244400533E-05				Endoplasmic reticulum transmembrane protein OS=Candida parapsilosis (strain CDC 317 / ATCC MYA-4646) OX=578454 GN=CPAR2_210900 PE=3 SV=1
122	tr|G8B6M1|G8B6M1_CANPC	15	0.0034849190961931554	0.00032085262299590784	0.0004339337823184787	0.0007342729349982447	0.00044725287136786494	0.00015605419374947074	0.0003134973802345473	0.00014341131942548286	1.9424055161705846E-05	0.00022857100291379817	0.00019312499320626607	7.123534139408139E-05	0.0001716586549087592	0.00010395431958403087	0.00011692084236916754	3.075478156534939E-05	Uncharacterized protein OS=Candida parapsilosis (strain CDC 317 / ATCC MYA-4646) OX=578454 GN=CPAR2_101410 PE=4 SV=1
123	tr|G8BAA7|G8BAA7_CANPC	14	0.0033362510995810666	0.00016389096082969175	9.273257364330105E-05	0.00017050655531547704	0.00022484379758414577	0.00012739012953858183	0.00014555853255315845	0.00018679096140502535		9.397649981664217E-05	0.0003794696942723858	0.00015133249873236783	0.00046838423093463623	0.0006527810271142251	0.0003227143030238411	0.00015587933481758716	Acetyltransferase component of pyruvate dehydrogenase complex OS=Candida parapsilosis (strain CDC 317 / ATCC MYA-4646) OX=578454 GN=LAT1 PE=3 SV=1
125	tr|G8B7E1|G8B7E1_CANPC	14	0.0017725435186683495	0.00014811487525895754	0.00020200108053028152	0.00039006440386903145	0.00023217679561549269	7.522744038619373E-05	0.0001331008251326035	6.772969040235859E-05		0.00010827795166605311	0.0001329334264414325	5.083699658584575E-05	8.580685689283602E-05	5.80485805339316E-05	6.073692438793505E-05	2.7487670965395982E-05	ATP synthase subunit 4 OS=Candida parapsilosis (strain CDC 317 / ATCC MYA-4646) OX=578454 GN=CPAR2_104130 PE=3 SV=1
126	tr|G8B5Z7|G8B5Z7_CANPC	14	0.003843038140904068	0.00020054100713018066	0.0003641510257029455	0.00039501939380506357	0.00016784936845855292	0.0002322781697968379	0.00044581543217528293	6.315926038303371E-05		0.00010953759522344245	0.00018163566294099784	0.00012173072916579781	0.0006727124634901887	0.0003349873786227889	0.00039950863856767825	0.00015411201544127668	60S ribosomal protein L16 OS=Candida parapsilosis (strain CDC 317 / ATCC MYA-4646) OX=578454 GN=CPAR2_109630 PE=3 SV=1
127	tr|G8BKB1|G8BKB1_CANPC	14	0.0006201176441409976	4.6703020124823354E-05	3.3931901266890163E-05	1.9351383361163206E-05	5.3893688992950726E-05	4.7327088850477034E-05	2.1842512342068014E-05	8.281012738671438E-05		5.205134933901196E-05	5.864679547011861E-05	5.980913667981665E-05	2.4393401451407875E-05	3.793398512196399E-05	5.216681571970712E-05	2.9256438033884442E-05	Peptidase A1 domain-containing protein OS=Candida parapsilosis (strain CDC 317 / ATCC MYA-4646) OX=578454 GN=CPAR2_701880 PE=3 SV=1
128	tr|G8BJE4|G8BJE4_CANPC	13	0.0005387117868656764	5.9192278360687926E-05	8.082997471784257E-05	0.00014221132382310076	8.092989348254291E-05	1.4654621771015514E-05	5.079521015601373E-05	1.4158368878641912E-05		1.988251271019426E-05	2.614397023228166E-05	6.391435207305256E-06	2.0116735797677156E-05	1.3222234511754608E-05	1.0183227216618217E-05		Prohibitin OS=Candida parapsilosis (strain CDC 317 / ATCC MYA-4646) OX=578454 GN=CPAR2_405630 PE=3 SV=1
129	tr|G8BJY6|G8BJY6_CANPC	15	0.0018907845937672896	0.0001088983669599733	0.0001561419501025378	0.00016655035377046912	0.0001411493637157805	0.00010886798385326202	0.00017258462913016725	9.010575348756926E-05	2.246972825085058E-05	9.263502018474101E-05	0.00016165975802787238	7.538413667023909E-05	0.00020550376846033877	0.00014918468388516254	0.0001807993736144045	5.884972365392152E-05	S10_plectin domain-containing protein OS=Candida parapsilosis (strain CDC 317 / ATCC MYA-4646) OX=578454 GN=CPAR2_407550 PE=3 SV=1
130	tr|G8B6Z1|G8B6Z1_CANPC	15	0.005471853438778726	0.0002247636392195583	0.0002304290390482867	0.0002833052611412129	0.00033815330142650404	0.00024252150597070827	0.0004224253608783091	0.0002633398383436001	5.34419161288525E-06	0.00029272887214315774	0.0005922554779420303	0.00018379757196485783	0.0007250718180789595	0.0008040072525350649	0.0006986390308993576	0.00016507127757423308	candidapepsin OS=Candida parapsilosis (strain CDC 317 / ATCC MYA-4646) OX=578454 GN=SAP9 PE=3 SV=1
132	tr|G8B7W2|G8B7W2_CANPC	5	6.533531002374077E-05	1.1853610376159636E-05	1.1788949396711874E-05	2.8466312520844088E-05	9.313843213246585E-06		3.9125945167785745E-06										MICOS complex subunit MIC19 OS=Candida parapsilosis (strain CDC 317 / ATCC MYA-4646) OX=578454 GN=CPAR2_105830 PE=4 SV=1
133	tr|G8BFS5|G8BFS5_CANPC	14	0.0011264781035856318	5.014382224054549E-05	6.655306587471658E-05	0.00011228834773370078	6.193781216839455E-05	8.502561904498428E-05	0.00011293630346429856	5.7806746616775425E-05		4.2042837281444665E-05	8.009845255665669E-05	3.0259227173923566E-05	0.00017522881118972597	9.836578599852599E-05	7.292633278281022E-05	8.086493945912893E-05	6-phosphogluconate dehydrogenase, decarboxylating OS=Candida parapsilosis (strain CDC 317 / ATCC MYA-4646) OX=578454 GN=GND1 PE=3 SV=1
134	tr|G8BEP5|G8BEP5_CANPC	15	0.0013127119033526627	2.6420380979388253E-05	1.647173361595499E-05	1.9480429206702968E-05	2.654953963284204E-05	3.6112768883464536E-05	7.11726636191962E-05	3.578473334902014E-05	7.258866351035163E-06	7.653457911849851E-05	0.00017504174919725788	9.220318428114041E-05	0.000277845970776653	0.00010509773803252957	0.0003129870896179329	3.375047669104621E-05	Mannan endo-1,6-alpha-mannosidase OS=Candida parapsilosis (strain CDC 317 / ATCC MYA-4646) OX=578454 GN=CPAR2_213260 PE=3 SV=1
135	tr|G8BJ20|G8BJ20_CANPC	14	0.0006228616213273186	8.371725753338905E-05	7.72675325535534E-05	0.00017660168910035252	8.471860699866257E-05	1.9784343926295042E-05	5.7991161395420426E-05	2.168494514494363E-05		1.5463635132765734E-05	2.8906274295549653E-05	4.681485115405613E-06	2.2955264728194325E-05	1.5846139247916143E-05	9.606629785559292E-06	3.6366563693111206E-06	Prohibitin OS=Candida parapsilosis (strain CDC 317 / ATCC MYA-4646) OX=578454 GN=CPAR2_404390 PE=3 SV=1
136	tr|G8BG06|G8BG06_CANPC	15	0.001855984128225194	0.0001710549966677366	0.0001769848379851336	0.00028277485557129855	0.00025432304190465605	8.585368741918797E-05	0.00013027834456695898	7.408455618948054E-05	1.6070443087014954E-06	8.283601379195485E-05	0.0001289267928353825	4.923956879385053E-05	0.0001687980165460839	0.0001164477774335262	0.00010346503838534572	2.9309555825896204E-05	Sigma-54 factor interaction domain-containing protein OS=Candida parapsilosis (strain CDC 317 / ATCC MYA-4646) OX=578454 GN=CPAR2_204330 PE=3 SV=1
138	tr|G8B889|G8B889_CANPC	15	0.0033642818547320623	0.0002629817825361446	0.0003032287906959391	0.00042170020881674423	0.000355095415088787	0.00018276577077460513	0.000302844363609782	0.00016989093054934612	1.0982296934146587E-05	0.0001287469341017872	6.867603336260583E-05	0.00012716039945800237	0.00038647274941779535	0.0002939528629775074	0.0002705051011950339	7.927821521383553E-05	Histone H2B OS=Candida parapsilosis (strain CDC 317 / ATCC MYA-4646) OX=578454 GN=CPAR2_107090 PE=3 SV=1
139	tr|G8BCY3|G8BCY3_CANPC	7	8.872680964110716E-05	1.1903085595962282E-05	1.572295896110731E-05	3.222261075539411E-05	1.8402074097980306E-05		5.443794534353523E-06	3.183097866981845E-06		1.8491878293277859E-06							Cytochrome c oxidase subunit 4, mitochondrial OS=Candida parapsilosis (strain CDC 317 / ATCC MYA-4646) OX=578454 GN=COX4 PE=3 SV=1
140	tr|G8B7F9|G8B7F9_CANPC	15	0.004596586073834929	0.0003451584819025284	0.0003502945787859495	0.0004984489131482219	0.0005530187584527992	0.00021974366571222515	0.00036845996109608186	0.00020966088673342643	9.234270539331499E-06	0.0001757112613821115	0.00043716737086440735	0.00014769630344833092	0.0003990098730454595	0.0004054757814976397	0.0003885187865482242	8.898718067819213E-05	Cytochrome c oxidase subunit 4, mitochondrial OS=Candida parapsilosis (strain CDC 317 / ATCC MYA-4646) OX=578454 GN=COX4 PE=3 SV=1
141	tr|G8B830|G8B830_CANPC	14	0.0019506345060125991	5.9296110960025696E-05	0.00013273151624468437	9.159504611530089E-05	0.00013340874365213502	0.00011515498149116482	0.00021077189263920475	0.000117728666461255		0.00017655216405614954	0.0001261760440096176	0.00010494201028001118	0.00022852532511226367	0.00014906218854925324	0.00021037986482525867	9.43099516162749E-05	Uncharacterized protein OS=Candida parapsilosis (strain CDC 317 / ATCC MYA-4646) OX=578454 GN=CPAR2_106500 PE=3 SV=1
142	tr|G8BJ62|G8BJ62_CANPC	15	0.002240818978887241	9.617667923706339E-05	0.00017058574698007296	0.00020343812784376366	0.00017680649705858494	0.00010611704882135744	0.0001823693027370262	9.046638084614834E-05	2.5127854881231812E-05	0.0001292379410595175	0.00019504317378548676	0.00010289844421184995	0.0002404022106934549	0.00018035954882590817	0.00028147923726215736	6.0310784643617776E-05	Peptidyl-prolyl cis-trans isomerase OS=Candida parapsilosis (strain CDC 317 / ATCC MYA-4646) OX=578454 GN=CPAR2_404810 PE=3 SV=1
143	tr|G8B8C7|G8B8C7_CANPC	15	0.006174418183372081	0.00033060046183696235	0.0005354767818844026	0.0005865217049638283	0.000447089332724109	0.00038275163064101686	0.00048762029810999104	0.00024507852980477414	9.205294316698126E-06	0.00021644484008812587	0.00048007845916927855	0.0003175350952433973	0.0006333490279278684	0.0006309241358822946	0.0006334161140612875	0.0002383264767180462	60S ribosomal protein L7 OS=Candida parapsilosis (strain CDC 317 / ATCC MYA-4646) OX=578454 GN=CPAR2_107470 PE=3 SV=1
144	tr|G8BLA1|G8BLA1_CANPC	13	0.0006197149871514366	4.184477763933875E-05	0.00010094326345135014	0.00021522400782868792	8.102678441143069E-05	3.145833282015646E-05	5.30181010521514E-05	9.264316782368134E-06		1.7409486131506193E-05	1.127157649907781E-05	8.839235818053833E-06	2.9876114545913678E-05		1.4708613301260965E-05	4.830376870140656E-06	Alternative oxidase OS=Candida parapsilosis (strain CDC 317 / ATCC MYA-4646) OX=578454 GN=AOX2 PE=3 SV=1
145	tr|G8BFE8|G8BFE8_CANPC	13	0.00021713187214100524	1.7540032558777456E-05	1.5891991001324358E-05	2.215156898518613E-05	2.9120468833654186E-05	7.731256674254063E-06	1.2516542118775562E-05	1.4287168772388354E-05		1.2873737833566551E-05	2.4046293092117352E-05	6.015690414553251E-06	1.871650986577402E-05	2.5347261816067415E-05	1.0893350174566551E-05		5-aminoimidazole-4-carboxamide ribonucleotide formyltransferase OS=Candida parapsilosis (strain CDC 317 / ATCC MYA-4646) OX=578454 GN=CPAR2_202250 PE=3 SV=1
146	tr|G8BKV6|G8BKV6_CANPC	6	4.965583212685252E-05	1.0344869617629515E-05	7.695818437420044E-06	1.8385601875098007E-05	6.114659029552005E-06	1.2674665793462642E-06	5.8474165878066916E-06										Mitochondrial import inner membrane translocase subunit OS=Candida parapsilosis (strain CDC 317 / ATCC MYA-4646) OX=578454 GN=CPAR2_703850 PE=3 SV=1
147	tr|G8BHF2|G8BHF2_CANPC	14	0.001988979716599858	3.2202312079176995E-05	3.2847185011253516E-05	0.0004477827149161948	3.940872553246102E-05	0.00028282039662174915	2.0485904901058522E-05	2.535383762759823E-05		0.00047768361018798707	2.2559381637699082E-05	1.9912218397740307E-05	0.0004975440622319012	3.66245921456956E-05	3.861092765863891E-05	1.5143847650703745E-05	Pyruvate decarboxylase OS=Candida parapsilosis (strain CDC 317 / ATCC MYA-4646) OX=578454 GN=PDC11 PE=3 SV=1
148	tr|G8BJB4|G8BJB4_CANPC	14	0.00448184325371168	0.00015247214279364191	0.000360469242492484	0.0003349846542966436	0.0001543435375855853	0.0002396399853101533	0.0005887572053108231	0.00014296518403229583		0.0001395952528145375	0.00022341613371693286	0.00024299141816579636	0.0007289222471357613	0.0004495463045861432	0.0005076440779195608	0.0002160958675513214	Ribosomal_L18e/L15P domain-containing protein OS=Candida parapsilosis (strain CDC 317 / ATCC MYA-4646) OX=578454 GN=CPAR2_405330 PE=3 SV=1
149	tr|G8B7U5|G8B7U5_CANPC	14	0.013286639041907654	0.0015518634281402005	0.0013797699435767637	0.0017717524145127869	0.0024462617572478047	1.015403484995888E-05	0.0015247189087897737	5.744044987623586E-06		1.1600026328535317E-05	0.0024955378872192277	9.874923708185366E-06	0.002046806969141716	1.1788822752069534E-05	1.6309106664874208E-05	4.456773988136013E-06	Obg-like ATPase 1 OS=Candida parapsilosis (strain CDC 317 / ATCC MYA-4646) OX=578454 GN=OLA1 PE=3 SV=1
150	tr|G8B708|G8B708_CANPC	5	9.839950405290108E-05	1.59937685343253E-05	1.75701878686456E-05	4.2154767285746864E-05	7.314778713646058E-06		1.5366001650537246E-05										NADH:ubiquinone reductase (non-electrogenic) OS=Candida parapsilosis (strain CDC 317 / ATCC MYA-4646) OX=578454 GN=CPAR2_102780 PE=3 SV=1
151	tr|G8BC99|G8BC99_CANPC	14	0.0005848384724005979	5.749281323096928E-05	9.733490167672643E-05	0.00018629852971794285	7.122125002849446E-05	1.944191047081432E-05	3.7439385319503875E-05	7.949452204415968E-06		2.746544489275614E-05	2.0845648455613554E-05	1.2596113854797234E-05	1.9306839498555844E-05	8.135483909910765E-06	1.611268456434206E-05	3.1980145757550665E-06	ATP synthase subunit gamma OS=Candida parapsilosis (strain CDC 317 / ATCC MYA-4646) OX=578454 GN=CPAR2_803150 PE=3 SV=1
152	tr|G8BA46|G8BA46_CANPC	15	0.0013582907699299668	5.919934815483605E-05	7.814889114988456E-05	0.000101609475651424	9.200383372298871E-05	7.067434939278144E-05	0.00012668181673715782	4.177247359015262E-05	7.286075388745108E-06	8.05390049945887E-05	0.00013063813912477914	4.2083598770153465E-05	0.000209318282030636	0.00015556543048713363	0.00011339003907180091	4.9380011662904574E-05	Lysophospholipase OS=Candida parapsilosis (strain CDC 317 / ATCC MYA-4646) OX=578454 GN=PLB5 PE=3 SV=1
153	tr|G8BD83|G8BD83_CANPC	15	0.0016409156973766746	0.00015007035364186097	0.00021312572393469625	0.0003824574321695838	0.0001948813317299262	4.9226337641185606E-05	0.00012612567382748262	6.818427255747122E-05	1.7722732939867108E-05	0.00010710354136715932	9.350585186410407E-05	4.761877069101374E-05	9.72368149819506E-05	4.292258507906629E-05	2.9095754012632366E-05	2.1638520938674476E-05	ATP synthase subunit d, mitochondrial OS=Candida parapsilosis (strain CDC 317 / ATCC MYA-4646) OX=578454 GN=CPAR2_208740 PE=3 SV=1
154	tr|G8BIB3|G8BIB3_CANPC	14	0.0021161594317828294	0.0001088249744931752	0.00016656315295081312	0.00022186858998315525	0.00017080046271053835	0.00010818675440120829	0.00017697311763061407	8.974601665399488E-05		8.860986009914152E-05	0.00016593210632797318	9.311416666014191E-05	0.00023813355952146	0.00019138858260262675	0.00022861055519323153	6.740753255475545E-05	Ribosomal_L7Ae domain-containing protein OS=Candida parapsilosis (strain CDC 317 / ATCC MYA-4646) OX=578454 GN=CPAR2_401800 PE=3 SV=1
155	tr|G8B6E5|G8B6E5_CANPC	15	0.0014064563054130576	6.586197551696778E-05	0.00010129252974686866	0.0001174519512636832	8.689214173263959E-05	8.686169900705616E-05	0.00012444287605581876	5.4068428452072674E-05	6.1579942954016625E-06	7.119717605980712E-05	0.00011010863125969474	7.941439466484952E-05	0.00017677912145499123	0.00012975883909127725	0.00014145377160043075	5.4714775211498745E-05	Ribosomal protein L37a OS=Candida parapsilosis (strain CDC 317 / ATCC MYA-4646) OX=578454 GN=CPAR2_100640 PE=3 SV=1
156	tr|G8B9C7|G8B9C7_CANPC	14	0.0009564307738822172	4.283526913872557E-05	0.00010094406422460368	0.00012940840532935877	5.296260078887395E-05	5.198981165995865E-05	0.00010996265186158892	2.0265748068175635E-05		5.1750423365575085E-05	5.202648648549918E-05	4.9507819734727545E-05	0.00012117633655109903	6.202520509347114E-05	8.036619253460937E-05	3.120975904595078E-05	40S ribosomal protein S6 OS=Candida parapsilosis (strain CDC 317 / ATCC MYA-4646) OX=578454 GN=CPAR2_302160 PE=3 SV=1
157	tr|G8BAV5|G8BAV5_CANPC	15	0.0030107074013898307	0.00018717650837877798	0.00015089293308839308	0.00016907951592802647	0.00023859630180487012	0.00016935504040912325	0.0002481717848627302	0.00015714813492789868	6.336900730983135E-06	0.00012432838390661407	0.00028978590451799824	0.00011966230340837867	0.0004014384811527203	0.0003098229609765561	0.00035164404022523137	8.726820707152896E-05	60S ribosomal protein L8 OS=Candida parapsilosis (strain CDC 317 / ATCC MYA-4646) OX=578454 GN=CPAR2_807280 PE=3 SV=1
159	tr|G8B820|G8B820_CANPC	14	0.006703903465756497	5.356753346239539E-05	3.585258174689402E-05	6.774035862488055E-05	6.73348690224047E-05	2.630489887288935E-05	6.616088959165546E-05	1.895299077216524E-05		2.2743150389947405E-05	0.002919661480685299	1.2299459366051081E-05	0.00013969030219465817	0.0031147814098988914	0.00014775298522480828	1.1060555903557547E-05	1,3-beta-glucan synthase OS=Candida parapsilosis (strain CDC 317 / ATCC MYA-4646) OX=578454 GN=FKS1 PE=3 SV=1
160	tr|G8BDX9|G8BDX9_CANPC	14	0.009933920401887545	0.0004838380165610129	0.0006573172824740081	0.0008921851669794677	0.000731072728354224	0.00039534938894062566	0.0004984787136678871	0.00044896885859325937		0.00027052186001548365	0.001205482808502172	0.0005188335532159555	0.0011813212287174032	0.0012754743620542312	0.0010782217640853014	0.0002968546697265129	S4 RNA-binding domain-containing protein OS=Candida parapsilosis (strain CDC 317 / ATCC MYA-4646) OX=578454 GN=CPAR2_211200 PE=3 SV=1
161	tr|G8BIU1|G8BIU1_CANPC	14	0.00020420417752534	7.863491924745161E-06	1.7035951562025114E-05	2.568182384156987E-05	1.346131088212671E-05	7.743065607750219E-06	1.424812496732396E-05	4.3685100873227564E-06		9.653857436880185E-06	1.6758306646308234E-05	8.542260466433422E-06	2.6796850012132877E-05	2.8413900710504303E-05	1.6355260670815206E-05	7.281462709401973E-06	Glycolipid 2-alpha-mannosyltransferase OS=Candida parapsilosis (strain CDC 317 / ATCC MYA-4646) OX=578454 GN=CPAR2_403590 PE=3 SV=1
162	tr|G8BH01|G8BH01_CANPC	15	0.0036709762962531685	0.00019422512649254608	0.0003135829955153352	0.0003407018078641058	0.00030079110448968667	0.00021655679916136704	0.00027734735959076125	0.00011583611566764202	4.1456811877045584E-05	0.00017177485984509115	0.00035393604357768406	0.00015746108977767725	0.0004219796453023461	0.00031223106429514023	0.00033046654872735117	0.0001226289240693892	40S ribosomal protein S7 OS=Candida parapsilosis (strain CDC 317 / ATCC MYA-4646) OX=578454 GN=CPAR2_503730 PE=3 SV=1
163	tr|G8B887|G8B887_CANPC	14	0.0017307633807407948	3.667725833834207E-05	5.625686975864393E-05	5.287493256383938E-05	8.611205625770401E-05	4.9519639785504446E-05	0.00014011910969117123	6.370449092995952E-05		0.00012454874537719783	0.00018216689156242468	7.825922127154233E-05	0.0002828249369570729	0.00018603618845892267	0.00029406051784992626	9.76025219385435E-05	Nucleoporin POM33 OS=Candida parapsilosis (strain CDC 317 / ATCC MYA-4646) OX=578454 GN=CPAR2_107070 PE=3 SV=1
165	tr|G8BFV6|G8BFV6_CANPC	14	0.0005172438816883331	2.9472377765049014E-05	3.506874958342509E-05	6.90727877425877E-05	4.94924479892754E-05	2.2015045486673735E-05	5.126465113326078E-05	2.4777403437191535E-05		1.0599574624023595E-05	4.986939356330874E-05	1.3471882730598307E-05	2.8063504836384484E-05	4.6401783714815875E-05	6.330690306943199E-05	2.4367376012306844E-05	UTP--glucose-1-phosphate uridylyltransferase OS=Candida parapsilosis (strain CDC 317 / ATCC MYA-4646) OX=578454 GN=CPAR2_203830 PE=3 SV=1
166	tr|G8BBB9|G8BBB9_CANPC	14	0.0016152619517348168	5.276134682771825E-05	6.665377387443022E-05	7.335644986075311E-05	6.585550309328732E-05	8.193318126891575E-05	0.0001644178052222473	5.538901531446087E-05		8.71750622904373E-05	0.0001332942487708009	4.4869971970221194E-05	0.0002871113816827946	0.00021824526097452194	0.00022461753470716758	5.9581415877060624E-05	Lysophospholipase OS=Candida parapsilosis (strain CDC 317 / ATCC MYA-4646) OX=578454 GN=PLB51 PE=3 SV=1
167	tr|G8BBL7|G8BBL7_CANPC	14	0.0003111887949780695	1.6988141750876462E-05	1.866486212716091E-05	6.375518271356752E-05	1.9843678677764544E-05	6.867428492760497E-06	1.2524553948610224E-05	1.2714871931449137E-05		2.081832302560873E-05	2.8631223951122303E-05	1.1069625492002059E-05	3.026395191754325E-05	2.3118925303353037E-05	3.8583427472420396E-05	7.344598173830485E-06	Ras-related protein SEC4 OS=Candida parapsilosis (strain CDC 317 / ATCC MYA-4646) OX=578454 GN=CPAR2_800840 PE=3 SV=1
168	tr|G8B9F5|G8B9F5_CANPC	14	0.00020830860429668958	1.7966181075098607E-05	2.201577960600501E-05	3.289293389505904E-05	2.445366954073641E-05	1.4633616726618881E-05	1.6565729625724433E-05	1.0687261117819197E-05		1.0603626572518094E-05	1.052034106322155E-05	3.5658018006229266E-06	1.9583490588324087E-05	9.466052806531602E-06	1.3877196829355997E-05	1.476923049053737E-06	Reticulon-like protein OS=Candida parapsilosis (strain CDC 317 / ATCC MYA-4646) OX=578454 GN=CPAR2_302440 PE=4 SV=1
171	tr|G8BI19|G8BI19_CANPC	15	0.0018824382800248956	5.8709124626834666E-05	0.0001236773022239175	0.00012798296052290734	8.94805563582616E-05	0.00010771842729752271	0.00017506687689167004	0.00011049864383859154	1.328418152440792E-05	0.0001411043142038458	0.00012189642349440866	6.529303758676917E-05	0.00023824341560011746	0.00014353089596475863	0.00027098183297764877	9.4970286913234E-05	Crh-like protein OS=Candida parapsilosis (strain CDC 317 / ATCC MYA-4646) OX=578454 GN=CRH11 PE=3 SV=1
173	tr|G8BDI5|G8BDI5_CANPC	14	0.0006298080233974532	4.22457483510286E-05	4.787674321851848E-05	8.042592793948682E-05	0.00013328337170552987	1.7783237747534668E-05	5.6763892755176587E-05	1.1747647154334498E-05		3.403021826099193E-05	2.781456088670113E-05	3.602346645301624E-05	5.065510447929464E-05	3.3763121005234683E-05	4.561664924428552E-05	1.1778334196319406E-05	Peptide N-acetyl-beta-D-glucosaminyl asparaginase amidase A N-terminal domain-containing protein OS=Candida parapsilosis (strain CDC 317 / ATCC MYA-4646) OX=578454 GN=CPAR2_209770 PE=4 SV=1
174	tr|G8B797|G8B797_CANPC	14	0.001919940641965541	3.670529740871823E-05	5.2900579349582555E-05	4.315989713184272E-05	0.00013056967473650455	0.0001456326519743484	0.00021431855553679586	0.00012473468236838433		0.0001768705124591787	0.00016938243778565908	0.00011323033412095805	0.0002108749627221823	0.00017123857719242947	0.00022694339735913465	0.00010337908181982228	GPI-anchored protein OS=Candida parapsilosis (strain CDC 317 / ATCC MYA-4646) OX=578454 GN=CPAR2_103690 PE=4 SV=1
176	tr|G8B9Z0|G8B9Z0_CANPC	14	0.001931366637369315	0.00012007377064957971	0.00018562488002452	0.000204461415635341	0.00010817509530694139	9.820512314938456E-05	0.0001609445899038144	7.711590330541707E-05		0.00010626798593662628	0.00014072039614996043	9.101133674020518E-05	0.00025623983866745673	0.00014151154598110536	0.00018086266335989152	6.015209255907121E-05	40S ribosomal protein S25 OS=Candida parapsilosis (strain CDC 317 / ATCC MYA-4646) OX=578454 GN=CPAR2_304310 PE=3 SV=1
178	tr|G8B6F6|G8B6F6_CANPC	14	0.0005691641668150334	4.747170683723837E-05	1.024751254644363E-05	4.445691825586102E-06	5.192495304375246E-05	2.0886186584437448E-05	1.846517772633038E-05	0.00012088987152044847		1.9281562250690488E-05	8.874161405712611E-05	2.6204890096749302E-05	1.460652490881626E-05	9.894709294207178E-05	1.7621328616558288E-05	2.9430053858784255E-05	Peptidase A1 domain-containing protein OS=Candida parapsilosis (strain CDC 317 / ATCC MYA-4646) OX=578454 GN=CPAR2_100750 PE=3 SV=1
179	tr|G8B5A6|G8B5A6_CANPC	14	0.0014545968791960214	8.119023631573799E-05	0.00011800472782144224	0.00015117368015458125	0.00010230664027504143	7.232474817784145E-05	0.00011553420895627325	5.10996032451282E-05		4.6162691498254E-05	0.0001154961826695915	6.648990399773758E-05	0.00019821191665528887	0.00011556383256448287	0.00016670528790573418	5.433321895888669E-05	Large ribosomal subunit protein uL23 OS=Candida parapsilosis (strain CDC 317 / ATCC MYA-4646) OX=578454 GN=CPAR2_602160 PE=3 SV=1
180	tr|G8B5J8|G8B5J8_CANPC	14	0.0006359622877382379	4.123316041012032E-05	3.189413568256806E-05	4.655005007385167E-05	2.1270323789666074E-05	5.98897875109425E-05	4.7245786660533974E-05	4.342959073351795E-05		6.799235050219925E-05	4.670948225437383E-05	5.3185425485536405E-05	5.2542413412491394E-05	6.0410889020444154E-05	3.534493651982681E-05	2.8263955682165407E-05	Uncharacterized protein OS=Candida parapsilosis (strain CDC 317 / ATCC MYA-4646) OX=578454 GN=SUN41 PE=3 SV=1
181	tr|G8BJJ6|G8BJJ6_CANPC	15	0.004698244318882044	0.0003151852225613188	0.000480301730959892	0.0005296854368571977	0.00021815782853986954	0.00038757181016643185	0.0006067447821853901	9.914134641700227E-05	2.4538624936762635E-05	0.00016003813007390536	0.00023243872192529885	0.00021189245932694934	0.0006935044748658702	0.00017009757594730913	0.00040091267706643895	0.00016803349705240701	Large ribosomal subunit protein uL3 OS=Candida parapsilosis (strain CDC 317 / ATCC MYA-4646) OX=578454 GN=CPAR2_406150 PE=3 SV=1
182	tr|G8BEU5|G8BEU5_CANPC	15	0.0015967125365718695	0.00012356895682330544	0.00017422023290578518	0.00024289402070231989	0.00018389836860704888	7.496954369577352E-05	0.00013938742933152073	7.230061417812173E-05	1.5636332708046803E-05	0.00010420001186727706	0.00013075402611093485	3.7554844382895276E-05	0.00010082955354074562	7.826841569970838E-05	9.660145934284206E-05	2.162872667554445E-05	Endoplasmic reticulum chaperone BIP OS=Candida parapsilosis (strain CDC 317 / ATCC MYA-4646) OX=578454 GN=CPAR2_213780 PE=3 SV=1
183	tr|G8B6P7|G8B6P7_CANPC	14	0.0005163734688438959	3.341073998760551E-05	3.135785869572082E-05	3.447531128007268E-05	8.605613532613791E-05	1.5800276170133174E-05	8.016005565537798E-05	5.017701934027796E-05		2.6187591290493407E-05	1.629091067375235E-05	3.0419917216951867E-05	4.344383389020444E-05	3.2959827447231556E-05	9.518089670518196E-06	2.611590219941801E-05	12 kDa heat shock protein OS=Candida parapsilosis (strain CDC 317 / ATCC MYA-4646) OX=578454 GN=CPAR2_101670 PE=4 SV=1
184	tr|G8BDF3|G8BDF3_CANPC	14	0.002088858186020703	0.00015162544823938117	0.00013381754559624754	0.00012107453512508618	0.00018272922602986542	4.832433321843295E-05	0.00020298800807184956	9.993201799912932E-05		4.3922286618381255E-05	0.000210674655162271	5.897545830852103E-05	0.00026617039794049185	0.00029974221741343386	0.00022805921905316682	4.082283724444496E-05	60S ribosomal protein L33-A OS=Candida parapsilosis (strain CDC 317 / ATCC MYA-4646) OX=578454 GN=CPAR2_209450 PE=3 SV=1
185	tr|G8BJD7|G8BJD7_CANPC	15	0.0005532134403214258	2.8599771748273653E-05	3.695099294725917E-05	5.237381474609124E-05	3.874323828581802E-05	2.089057971262528E-05	4.1851961560518806E-05	1.955320462532071E-05	8.57140788971943E-06	2.277294691986011E-05	4.956959314936459E-05	1.9391793182686095E-05	7.750698125677528E-05	5.469634601344629E-05	6.504857788945775E-05	1.6692230394209372E-05	ADP-ribosylation factor OS=Candida parapsilosis (strain CDC 317 / ATCC MYA-4646) OX=578454 GN=CPAR2_405560 PE=3 SV=1
186	tr|G8B876|G8B876_CANPC	14	0.0012363980602315312	9.88894726351907E-05	0.00013499835894754118	0.00017718364664441803	0.00015385339100442206	5.31979048343407E-05	7.593304036014237E-05	5.677317331827237E-05		4.161711698798168E-05	0.00011363229832219045	3.871443323247213E-05	8.618571539283945E-05	0.00010962806466678134	8.548446537824787E-05	1.0306978506690858E-05	Acetyl-coenzyme A synthetase OS=Candida parapsilosis (strain CDC 317 / ATCC MYA-4646) OX=578454 GN=CPAR2_106960 PE=3 SV=1
187	tr|G8BE20|G8BE20_CANPC	14	0.0035931204032809533	0.0003068071763453153	0.0003526215871136353	0.000384780635295779	0.00046026096925524967	0.00024402049339407585	0.00018739924271786597	0.00019371561330479628		0.00015699086552988686	0.0003192468413674014	0.00021091821428273944	0.000135470481943468	0.00025254376205911355	0.00033081244711806587	5.753207355355985E-05	Isocitrate dehydrogenase [NAD] subunit 2, mitochondrial OS=Candida parapsilosis (strain CDC 317 / ATCC MYA-4646) OX=578454 GN=IDH2 PE=3 SV=1
189	tr|G8BAF1|G8BAF1_CANPC	14	0.0007571397411928794	3.804575038805445E-05	3.609450998457821E-05	7.731601569515231E-05	5.885966057624615E-05	3.3334604141567735E-05	5.004719263030907E-05	4.1209538348084215E-05		5.6768889682111697E-05	7.922164871943939E-05	3.064717433389367E-05	8.602033372263279E-05	7.120749041096317E-05	7.077158725462061E-05	2.7595345305226005E-05	Protein YOP1 OS=Candida parapsilosis (strain CDC 317 / ATCC MYA-4646) OX=578454 GN=CPAR2_805730 PE=3 SV=1
190	tr|G8BCT3|G8BCT3_CANPC	15	0.0010855294207624292	4.3553086681359676E-05	7.197458494651034E-05	0.0001997597428646222	9.913122227392147E-05	3.894430009994626E-05	0.00015122516916755453	5.2834742722814616E-05	9.022797410161113E-06	6.101315390064731E-05	8.055419290837209E-05	3.456545597438574E-05	0.00010216310823316083	6.835399197912416E-05	3.1224670334941605E-05	4.120920126490734E-05	phosphopyruvate hydratase OS=Candida parapsilosis (strain CDC 317 / ATCC MYA-4646) OX=578454 GN=CPAR2_207210 PE=3 SV=1
191	tr|G8BCJ0|G8BCJ0_CANPC	14	0.0013104201254748925	9.107581608957273E-05	9.773793171627813E-05	0.0001763830010726909	0.0002077490939360039	3.846785702280581E-05	6.318243959955571E-05	7.825044979554008E-05		0.00022545489320273615	7.183059089354702E-05	2.5951858591908046E-05	8.870727144897093E-05	7.601510480418983E-05	5.903913191430563E-05	1.0574685386787807E-05	Biotin carboxylase OS=Candida parapsilosis (strain CDC 317 / ATCC MYA-4646) OX=578454 GN=CPAR2_804060 PE=4 SV=1
193	tr|G8BG47|G8BG47_CANPC	5	3.899335311794829E-05	7.691229053747218E-06	8.728660946111168E-06	1.5540933893261087E-05	1.99619719714269E-06		5.036332027686131E-06										Succinate--CoA ligase [ADP-forming] subunit beta, mitochondrial OS=Candida parapsilosis (strain CDC 317 / ATCC MYA-4646) OX=578454 GN=CPAR2_204740 PE=3 SV=1
194	tr|G8BKJ4|G8BKJ4_CANPC	15	0.0009279444204456206	2.5812552092694484E-05	3.504503205732974E-05	4.682776985879047E-05	3.6903189601691764E-05	4.1013092045752214E-05	9.122306025491067E-05	3.1141721133274066E-05	7.729386349536829E-06	6.690789915348776E-05	5.437509966171079E-05	4.396145592525318E-05	0.00017626629694326014	0.0001071703375847238	0.00012375618948896476	3.981133829423988E-05	candidapepsin OS=Candida parapsilosis (strain CDC 317 / ATCC MYA-4646) OX=578454 GN=SAP91 PE=3 SV=1
195	tr|G8BBX3|G8BBX3_CANPC	15	0.005229555863207677	0.00033902091681342893	0.00036782084036692935	0.000492563775541978	0.00043668242005201344	0.0002450433024380169	0.00030079154121890646	0.0001989636446818914	1.1145018199873792E-05	0.0002379936905209957	0.00046033513129516363	0.00019842162059794194	0.0004699923946470574	0.000720855243036779	0.0005021796336492047	0.0002477466901474963	Ribosomal_L14e domain-containing protein OS=Candida parapsilosis (strain CDC 317 / ATCC MYA-4646) OX=578454 GN=CPAR2_801880 PE=3 SV=1
197	tr|G8B5K3|G8B5K3_CANPC	10	8.959234021267531E-05	1.1207984769241871E-05	1.2177453581653713E-05	3.8541999775581336E-05	5.540737721517948E-06	1.9341205798613555E-06	7.300745102793002E-06				1.262811230564485E-06		5.070620298830596E-06	1.6103551095078208E-06	4.945512043123186E-06		Ketol-acid reductoisomerase, mitochondrial OS=Candida parapsilosis (strain CDC 317 / ATCC MYA-4646) OX=578454 GN=ILV5 PE=3 SV=1
198	tr|G8BCN1|G8BCN1_CANPC	13	7.571585819309095E-05	7.950777204006044E-06	1.3975043157937797E-05	1.1457976984668781E-05	6.491376490865287E-06	2.0977635375286204E-06	6.566678611213474E-06	1.5341806073229865E-06		1.907907869805439E-06	2.966428002982714E-06	9.957141227965718E-06	5.228031142026552E-06	2.0178062235124674E-06	3.56474713325508E-06		Eukaryotic translation initiation factor 5B OS=Candida parapsilosis (strain CDC 317 / ATCC MYA-4646) OX=578454 GN=CPAR2_206690 PE=3 SV=1
199	tr|G8BIM8|G8BIM8_CANPC	15	0.0018347985957942459	6.520636549322007E-05	4.804566332268934E-05	7.820949721961514E-05	8.750738291716429E-05	6.4214627957896E-05	0.00011592422396177351	4.97646533606348E-05	6.901221783198259E-06	0.00012192868620846757	0.0002790978396285672	3.368392593384237E-05	0.00030581767600365133	0.00033319336683810917	0.00013606939786830376	0.00010923406729711304	Pyruvate dehydrogenase E1 component subunit beta OS=Candida parapsilosis (strain CDC 317 / ATCC MYA-4646) OX=578454 GN=PDB1 PE=4 SV=1
200	tr|G8B545|G8B545_CANPC	14	0.0003672298159043156	2.0310264699549762E-05	2.4934279527939107E-05	4.435141782744431E-05	2.5758624970945163E-05	1.9582490572824957E-05	1.7417691935023153E-05	1.5186951710287048E-05		1.7096651035444976E-05	3.215733367482765E-05	1.9116780176459015E-05	4.4908824090596196E-05	3.5163565360860255E-05	4.2171699387690834E-05	9.073240934423123E-06	Isoleucine--tRNA ligase, cytoplasmic OS=Candida parapsilosis (strain CDC 317 / ATCC MYA-4646) OX=578454 GN=ILS1 PE=3 SV=1
201	tr|G8B4U3|G8B4U3_CANPC	14	0.0005433678679098165	2.0562402905187296E-05	3.8916572697484194E-05	3.87646972988188E-05	3.9687417090996955E-05	4.0529950408721854E-05	6.850251232253853E-05	2.6646483165829623E-05		1.8632671641785767E-05	4.839888920770039E-05	1.4280074053881874E-05	7.498298303069918E-05	4.784119785767999E-05	5.272987056501904E-05	1.2892145663473108E-05	Serine hydroxymethyltransferase OS=Candida parapsilosis (strain CDC 317 / ATCC MYA-4646) OX=578454 GN=CPAR2_600480 PE=3 SV=1
202	tr|G8BAQ9|G8BAQ9_CANPC	14	0.00038887669602925845	4.6314921774176794E-05	6.611623114921449E-05	6.493358728915888E-05	3.2257011845647096E-05	2.0231512290137184E-05	2.976730061238498E-05	6.417828550076721E-06		1.4316805602722653E-05	2.1595919096060526E-05	1.3755650025394731E-05	1.8308501209623204E-05	2.082878252526463E-05	2.8101717297362167E-05	5.930926762034357E-06	Elongation factor 1-gamma 1 OS=Candida parapsilosis (strain CDC 317 / ATCC MYA-4646) OX=578454 GN=CPAR2_806820 PE=4 SV=1
203	tr|G8B7A3|G8B7A3_CANPC	14	0.0006891941265473954	4.073622724729533E-05	4.025014430997139E-05	0.00015278040946444874	4.0450938774055556E-05	2.641811264673283E-05	9.395483297320972E-05	1.6921579797376708E-05		3.612701145815802E-05	3.4459090139890055E-05	1.2794000046249E-05	9.729488666556972E-05	3.0039459826135686E-05	5.2783642275442736E-05	1.4183790922859988E-05	Heat shock protein homolog SSE1 OS=Candida parapsilosis (strain CDC 317 / ATCC MYA-4646) OX=578454 GN=CPAR2_103750 PE=3 SV=1
205	tr|G8BJ65|G8BJ65_CANPC	9	0.00013740900461324857	1.5367531504377918E-05	1.7465510444524634E-05	2.696371948917441E-05	2.4914468939898135E-05		9.859035579639551E-06	1.745102777243737E-05		7.873443604540407E-06	8.779872452279885E-06		8.734394826376278E-06				thioredoxin-dependent peroxiredoxin OS=Candida parapsilosis (strain CDC 317 / ATCC MYA-4646) OX=578454 GN=CPAR2_404840 PE=3 SV=1
207	tr|G8BFK9|G8BFK9_CANPC	15	0.001956808524286483	0.00011309687092871238	5.28824887624247E-05	7.178744667822354E-05	9.40504903232064E-05	6.672883357785975E-05	7.811089954750282E-05	4.26881096365505E-05	2.1197186802655366E-05	6.262448665974358E-05	0.0002503984498145103	0.00014374015998867625	0.0001714002993091505	0.00042398181946815813	0.00015568912613703455	0.00020843185665207428	Uncharacterized protein OS=Candida parapsilosis (strain CDC 317 / ATCC MYA-4646) OX=578454 GN=CPAR2_202860 PE=4 SV=1
208	tr|G8BHI3|G8BHI3_CANPC	12	0.0007698929796555275	9.469206581846802E-05	9.136115473150287E-05	0.00026317338107574513	0.00011045018033630016	1.5774361410074727E-05	8.04811819870662E-05	1.6140483563319796E-05		1.8824868749063466E-05	3.561647655879488E-05		2.429446758811973E-05	8.423699865671866E-06	1.0660657971400694E-05		Glycerol-3-phosphate dehydrogenase OS=Candida parapsilosis (strain CDC 317 / ATCC MYA-4646) OX=578454 GN=CPAR2_501330 PE=3 SV=1
210	tr|G8BH45|G8BH45_CANPC	15	0.0029948908513876714	0.00019726862618599483	0.00021412407292022964	0.0002304608836988309	0.00018683375243098407	0.0001857335914285409	0.000263829896087337	0.0001172551275857457	1.1475032971685648E-05	0.0001503549505741493	0.0002527530859909648	0.00012797554440656094	0.00040765261894953143	0.00023816037616987442	0.0003213823351084227	8.963095687881916E-05	40S ribosomal protein S24 OS=Candida parapsilosis (strain CDC 317 / ATCC MYA-4646) OX=578454 GN=CPAR2_504170 PE=3 SV=1
211	tr|G8B8T9|G8B8T9_CANPC	15	0.004799085179165507	0.00025590215737238153	0.00029017451623305763	0.00047915826212349395	0.00045329315973991684	0.00022963239660509145	0.00023533887125910303	0.00025480886449404767	1.466477370792139E-05	0.00022815402230315352	0.0005612516157359496	0.00019170803906488033	0.0005361573775015744	0.0004616075603777975	0.00048487406570935397	0.00012235949693778449	60S acidic ribosomal protein P0 OS=Candida parapsilosis (strain CDC 317 / ATCC MYA-4646) OX=578454 GN=CPAR2_300270 PE=3 SV=1
212	tr|G8BJ82|G8BJ82_CANPC	14	0.0009027316282488161	4.23068086957702E-05	4.613039451999568E-05	4.3452737784579676E-05	7.058825887637365E-05	1.862508748013517E-05	8.643862189892846E-05	0.00011342640790744885		8.193058834557874E-05	4.5259523021816376E-05	2.2639203232081332E-05	0.00021637335766539628	4.0373390208666216E-05	6.291398241828687E-05	1.2273266193758716E-05	Sterol 24-C-methyltransferase OS=Candida parapsilosis (strain CDC 317 / ATCC MYA-4646) OX=578454 GN=ERG6 PE=3 SV=1
213	tr|G8B4T2|G8B4T2_CANPC	5	0.00010113747835775285	1.436999688931146E-05	1.6995542649349313E-05	4.0098403003048394E-05	2.726462438509502E-05	2.4089114309486643E-06											Cytochrome c oxidase subunit OS=Candida parapsilosis (strain CDC 317 / ATCC MYA-4646) OX=578454 GN=CPAR2_600370 PE=3 SV=1
214	tr|G8BJ05|G8BJ05_CANPC	14	0.0003649766896420825	1.9735937299654144E-05	1.7819598600494564E-05	4.204270418870944E-05	2.8259399131561218E-05	1.2152912444740586E-05	3.0182391774416677E-05	1.105129186899042E-05		1.802659693828427E-05	2.86470845184287E-05	9.642638143214127E-06	6.736672791930447E-05	3.7710556310533E-05	3.3401531779371285E-05	8.937318724379575E-06	Respiratory growth induced protein 1 OS=Candida parapsilosis (strain CDC 317 / ATCC MYA-4646) OX=578454 GN=CPAR2_404240 PE=3 SV=1
215	tr|G8BEE0|G8BEE0_CANPC	14	0.0002718530133871428	3.3893133385106985E-05	2.0870226109262276E-05	4.618772993226227E-05	2.611843302803164E-05	1.585374510834932E-05	2.3543476067030898E-05	5.146679051067246E-06		5.468991746684881E-06	2.4867384177087496E-05	4.457187599303994E-06	2.2557024751821955E-05	2.324502105353811E-05	1.817741558307457E-05	1.4665657945211615E-06	acetyl-CoA C-acetyltransferase OS=Candida parapsilosis (strain CDC 317 / ATCC MYA-4646) OX=578454 GN=CPAR2_212810 PE=3 SV=1
216	tr|G8BKC7|G8BKC7_CANPC	14	0.000457488259700443	2.7140052675581962E-05	1.8038976030103347E-05	1.6179042809851027E-05	2.6678499974338614E-05	2.4108616553958963E-05	2.2658787174559723E-05	6.584141589218395E-05		3.9693029792220456E-05	5.6147099794294644E-05	3.0159347829064576E-05	2.449708455582235E-05	6.0787058678964126E-05	2.6549485777632807E-05	1.9009762161866426E-05	Peptidase A1 domain-containing protein OS=Candida parapsilosis (strain CDC 317 / ATCC MYA-4646) OX=578454 GN=CPAR2_702040 PE=3 SV=1
217	tr|G8BD11|G8BD11_CANPC	15	0.0009334083469137769	7.385102965363051E-05	4.430678411820419E-05	0.00010791514021434122	0.0001008812240070504	7.987655687931517E-05	8.373607494250454E-05	5.1118092660324415E-05	2.0135248916445993E-06	8.125793642746974E-05	5.620952707644225E-05	1.616203538037324E-05	7.769280440902898E-05	8.78581826001552E-05	5.820766083520007E-05	1.2321772818092467E-05	S-adenosylmethionine synthase OS=Candida parapsilosis (strain CDC 317 / ATCC MYA-4646) OX=578454 GN=CPAR2_207990 PE=3 SV=1
220	tr|G8BL80|G8BL80_CANPC	13	0.0002936431042678417	1.7721619554510385E-05	1.3918842652283643E-05	7.705964762630885E-06	3.300702904614758E-05	1.443944814548903E-05	1.2915648809436043E-05	8.648121973064293E-06		3.4925613474209515E-06	6.197633788867329E-05	4.679239075285798E-06	1.9192119864434227E-05	7.390509953753128E-05	2.2041071610934286E-05		Tryptophan--tRNA ligase, cytoplasmic OS=Candida parapsilosis (strain CDC 317 / ATCC MYA-4646) OX=578454 GN=CPAR2_700730 PE=3 SV=1
221	tr|G8BJP7|G8BJP7_CANPC	12	0.0001751443777270135	2.11764412054206E-05	1.638414796504124E-05	2.927617532378008E-05	1.8964568864374345E-05	4.392624408312314E-06	1.7425834392518163E-05	6.8908384008307755E-06		4.4790447423685E-06	2.085868713576909E-05		2.181885550358455E-05	6.771592138145373E-06	6.705567646868466E-06		DUF1682 domain protein OS=Candida parapsilosis (strain CDC 317 / ATCC MYA-4646) OX=578454 GN=CPAR2_406660 PE=4 SV=1
222	tr|G8BAD2|G8BAD2_CANPC	14	0.0006697790131187554	4.811708566832266E-05	5.2295509051884406E-05	9.528233493979011E-05	6.581990075443583E-05	2.4351088198565135E-05	6.408095760700237E-05	2.2923471450712288E-05		3.716926845328453E-05	5.960357694296916E-05	1.0880302029194704E-05	7.100011561741165E-05	6.255418161513875E-05	3.706288997191507E-05	1.863833081812875E-05	Eukaryotic translation initiation factor 3 subunit B OS=Candida parapsilosis (strain CDC 317 / ATCC MYA-4646) OX=578454 GN=PRT1 PE=3 SV=1
225	tr|G8B874|G8B874_CANPC	14	0.0009807230345176751	3.636108513872702E-05	7.011516792563461E-05	0.00010604304681797044	5.5973080629562056E-05	4.954956770445168E-05	0.00016058916945702956	3.303810735636264E-05		9.492411012726252E-05	4.697050681582805E-05	3.980997402114833E-05	8.726037409059437E-05	9.813974701369903E-05	9.082514242846054E-05	1.1123954990944395E-05	Heat shock protein SSA2 OS=Candida parapsilosis (strain CDC 317 / ATCC MYA-4646) OX=578454 GN=SSA2 PE=3 SV=1
226	tr|G8BAG7|G8BAG7_CANPC	12	0.00014775766832491135	1.0641500839080405E-05	2.8244125088295342E-05	4.932671332382956E-05	1.6475980739204103E-05	5.3797761085947305E-06	1.6408776137561267E-05	3.786556405302888E-06		2.204715469362654E-06	2.8363200440311714E-06		5.058679646633319E-06	4.8388856923946315E-06	2.5556388306212802E-06		PlsC domain-containing protein OS=Candida parapsilosis (strain CDC 317 / ATCC MYA-4646) OX=578454 GN=CPAR2_805890 PE=3 SV=1
227	tr|G8BFM7|G8BFM7_CANPC	13	0.0004903838803960141	6.62121037373452E-05	6.534663638977484E-05	0.00010683750762755641	7.844261100402757E-05	1.4607454346118358E-05	3.6642756887128465E-05	3.5542087327942515E-06		3.643565226561369E-06	6.012036151751711E-06	1.5289259628399213E-06	4.0312836922447966E-05	6.307135649678258E-05	4.171880910885474E-06		Heat shock protein 60, mitochondrial OS=Candida parapsilosis (strain CDC 317 / ATCC MYA-4646) OX=578454 GN=HSP60 PE=3 SV=1
228	tr|G8B8V5|G8B8V5_CANPC	15	0.0016629086975018185	6.204816839414363E-05	0.000154356957636683	0.00018615534924834432	8.993803617213731E-05	9.137225905488322E-05	0.00012739613232649278	3.7343130064515E-05	8.38734015213937E-06	0.00010010208277223947	0.00013433894931664205	6.36876983698743E-05	0.00019483778348317428	0.00012828102391491066	0.00022490895149385087	5.975483510178811E-05	Small ribosomal subunit protein RACK1 OS=Candida parapsilosis (strain CDC 317 / ATCC MYA-4646) OX=578454 GN=CPAR2_300430 PE=3 SV=1
229	tr|G8BKT5|G8BKT5_CANPC	14	0.0004032887167507958	2.8499080538599813E-05	2.572000168849568E-05	2.6431599514255248E-05	4.416886576074735E-05	1.507692562701904E-05	4.568579630661838E-05	1.629548781660994E-05		1.7966282688562883E-05	4.390394643380654E-05	1.0215143712858933E-05	4.372222047946523E-05	4.4489410215130175E-05	3.0511281866397823E-05	1.0602674102228726E-05	Serine hydroxymethyltransferase, mitochondrial OS=Candida parapsilosis (strain CDC 317 / ATCC MYA-4646) OX=578454 GN=CPAR2_703640 PE=3 SV=1
231	tr|G8BKB0|G8BKB0_CANPC	14	0.000863065472664225	4.9838013625936276E-05	4.7916773270730244E-05	4.219596830925051E-05	5.889883424271254E-05	6.852567850781676E-05	4.0506923375960784E-05	7.208077794107491E-05		7.522311427134699E-05	5.953541108003455E-05	0.0001085134487314252	5.2125987064191064E-05	5.995110240640297E-05	6.30411079812668E-05	6.471233185607535E-05	Peptidase A1 domain-containing protein OS=Candida parapsilosis (strain CDC 317 / ATCC MYA-4646) OX=578454 GN=CPAR2_701870 PE=3 SV=1
232	tr|G8B923|G8B923_CANPC	14	0.00021163385554775292	1.1085257144600662E-05	1.6681983952566467E-05	2.450236850162069E-05	1.690778283553329E-05	8.17027917941556E-06	2.1244703562997225E-05	7.2541814198201655E-06		1.0506920701072107E-05	1.6415731776935093E-05	3.862235995455408E-06	2.1425499867101408E-05	1.4539417382944014E-05	3.3846962714606406E-05	5.19053051308445E-06	glutamate--tRNA ligase OS=Candida parapsilosis (strain CDC 317 / ATCC MYA-4646) OX=578454 GN=CPAR2_301110 PE=3 SV=1
233	tr|G8B9A7|G8B9A7_CANPC	12	0.0001877194006757251	7.835499541688853E-06	1.661200670276544E-05	3.145778334414465E-05	4.1587832732226626E-05	6.710044355232554E-06	1.4834242570793624E-05	5.695850832419721E-06		4.233564986855181E-06	7.32743709740034E-06		2.7295156602959183E-05	1.0675761534234366E-05	1.3454220375004617E-05		NADPH--cytochrome P450 reductase OS=Candida parapsilosis (strain CDC 317 / ATCC MYA-4646) OX=578454 GN=CPAR2_301960 PE=3 SV=1
234	tr|G8B5U8|G8B5U8_CANPC	14	0.0012378892328551764	7.53711954662887E-05	0.00011659671873823647	0.00016501442201351694	9.642009393001463E-05	5.736487017220007E-05	9.839875114419744E-05	3.354565370655569E-05		5.047827285709501E-05	0.00010133111223899126	6.480838139869768E-05	0.00013261269624313226	7.986029646911015E-05	0.00014475313866024514	2.1333629816895005E-05	ATP-dependent RNA helicase eIF4A OS=Candida parapsilosis (strain CDC 317 / ATCC MYA-4646) OX=578454 GN=CPAR2_109150 PE=3 SV=1
236	tr|G8B6L9|G8B6L9_CANPC	14	0.000593151687361788	5.889184545747814E-05	4.275203548890403E-05	0.0001093890400052577	8.15086448298363E-05	2.4887545078364837E-05	5.150726153256932E-05	2.9126877450404312E-05		2.8640320169346036E-05	3.291523902576775E-05	2.0658425718314348E-05	4.1983790382977086E-05	1.863112316719034E-05	3.0311408590788216E-05	2.1948130464589585E-05	Nucleoside diphosphate kinase OS=Candida parapsilosis (strain CDC 317 / ATCC MYA-4646) OX=578454 GN=CPAR2_101390 PE=3 SV=1
237	tr|G8B5A2|G8B5A2_CANPC	14	0.0004600147167696144	5.1476545133638615E-05	7.268324344449534E-05	0.0001254344974831986	5.5603121809756546E-05	1.540897610120451E-05	3.921669655768467E-05	2.0467571012305974E-05		1.8268670020473177E-05	1.329522650477479E-05	4.761293769129959E-06	2.533785611837108E-05	1.11887875604998E-05	4.55116068332253E-06	2.3210705707587796E-06	Mitochondrial thiamine pyrophosphate carrier 1 OS=Candida parapsilosis (strain CDC 317 / ATCC MYA-4646) OX=578454 GN=CPAR2_602130 PE=3 SV=1
240	tr|G8BE80|G8BE80_CANPC	14	0.0005599428017749204	3.293526965267549E-05	5.702714474482583E-05	9.149092827156551E-05	4.726496359417204E-05	2.23590415125303E-05	4.410990421218312E-05	1.619559030865901E-05		3.239622495621683E-05	2.6027782096113787E-05	2.787642284570405E-05	4.871839096772899E-05	5.0846314863610886E-05	4.5135854685946536E-05	1.7558969062988054E-05	Aldedh domain-containing protein OS=Candida parapsilosis (strain CDC 317 / ATCC MYA-4646) OX=578454 GN=ALD5 PE=3 SV=1
241	tr|G8B686|G8B686_CANPC	14	7.944811659955393E-05	2.9449494308707294E-06	4.596739841580798E-06	8.61819413537256E-06	7.586540957908891E-06	4.811751891748545E-06	5.834919874966757E-06	1.9657237343441893E-06		3.4402276332589836E-06	5.3367016726605834E-06	4.6805656277659444E-06	9.276774790543452E-06	5.201608387582875E-06	1.341538373394305E-05	1.7380348870065606E-06	Histidine--tRNA ligase, mitochondrial OS=Candida parapsilosis (strain CDC 317 / ATCC MYA-4646) OX=578454 GN=CPAR2_100050 PE=3 SV=1
244	tr|G8BCB6|G8BCB6_CANPC	13	0.00020926773214164122	1.4260681864700328E-05	2.9208385242530306E-05	3.4163114441797115E-05	2.0612030400082478E-05	9.863815153212066E-06	1.6554626274594875E-05	5.203337602355213E-06		1.3789834043600881E-05	7.576454696333227E-06	7.255236376796271E-06	2.5137660536188012E-05		2.205346744546884E-05	3.589088063981613E-06	GOLD domain-containing protein OS=Candida parapsilosis (strain CDC 317 / ATCC MYA-4646) OX=578454 GN=CPAR2_803310 PE=3 SV=1
245	tr|G8BGH6|G8BGH6_CANPC	14	0.00018994484074545887	1.0466163274589738E-05	1.4923666707566063E-05	1.805428849929524E-05	1.1508302428255206E-05	9.602012036852242E-06	1.7220931844496678E-05	7.922136892886226E-06		1.0234975174244604E-05	1.378144992994192E-05	9.27218998238646E-06	2.133880803017392E-05	1.3270314515087226E-05	2.6611235600063096E-05	5.738365829620262E-06	Phosphotransferase OS=Candida parapsilosis (strain CDC 317 / ATCC MYA-4646) OX=578454 GN=CPAR2_206020 PE=3 SV=1
246	tr|G8BG76|G8BG76_CANPC	14	0.0003658675009017515	3.9892874171212126E-05	6.003797468393925E-05	4.073309232685984E-05	4.051704033607465E-05	6.880057135306278E-06	2.1130173584659663E-05	2.120980156101004E-05		1.0658275685819776E-05	3.1823146390978E-05	6.966823753820273E-06	2.8190778263242666E-05	2.5108832124847188E-05	2.5761853359163108E-05	6.956777524818655E-06	Very-long-chain 3-oxoacyl-CoA reductase OS=Candida parapsilosis (strain CDC 317 / ATCC MYA-4646) OX=578454 GN=CPAR2_205030 PE=3 SV=1
247	tr|G8BBU0|G8BBU0_CANPC	9	8.294617611876354E-05	9.338391046003964E-06	1.1242787595939247E-05	2.7726473023401873E-05	7.319574618352323E-06		7.884102108373985E-06	5.42863161146043E-06		6.562258692940612E-06	3.2792782507865562E-06		4.164679171504558E-06				4Fe-4S ferredoxin-type domain-containing protein OS=Candida parapsilosis (strain CDC 317 / ATCC MYA-4646) OX=578454 GN=CPAR2_801570 PE=3 SV=1
250	tr|G8BKA6|G8BKA6_CANPC	14	0.0019589878238109185	2.2229146893310934E-05	2.995926085086038E-05	6.775030862597052E-05	1.9140532485447625E-05	0.001116983273454854	1.469225030399562E-05	2.689015196810075E-06		4.7653001950266924E-06	3.613186692032363E-06	1.138182027965823E-06	4.193715013314125E-06	1.1403715534839658E-06	4.476206839788911E-06	0.0006662170736780571	Aspartate aminotransferase OS=Candida parapsilosis (strain CDC 317 / ATCC MYA-4646) OX=578454 GN=CPAR2_701830 PE=3 SV=1
251	tr|G8B6X1|G8B6X1_CANPC	13	0.00012024564478511602	5.908900600918831E-06	5.963108715602643E-06		1.3109648182766442E-05		6.992507366925761E-06	1.1236472576028318E-05	7.301952002501633E-06	1.343483780664726E-05	1.1144786767111957E-05	7.801316254796855E-06	9.198687705591023E-06	1.2713210074275199E-05	1.2276222922377539E-05	3.163993809572569E-06	candidapepsin OS=Candida parapsilosis (strain CDC 317 / ATCC MYA-4646) OX=578454 GN=SAPP1 PE=3 SV=1
252	tr|G8B6C3|G8B6C3_CANPC	15	0.000977691643204955	3.10304069941024E-05	4.6933070686318004E-05	0.00015828158487022473	5.343380269308361E-05	6.937583633318064E-05	7.976717990411608E-05	2.5853898277504397E-05	1.2783254725001531E-05	5.4548953310207643E-05	6.297115906953964E-05	5.016382627564974E-05	0.00010988129016505243	6.18382476153666E-05	0.0001298976429108298	3.093148937477747E-05	EF-hand domain-containing protein OS=Candida parapsilosis (strain CDC 317 / ATCC MYA-4646) OX=578454 GN=CPAR2_100430 PE=4 SV=1
255	tr|G8BGT2|G8BGT2_CANPC	14	0.0004985617924627901	5.860387139905014E-05	5.670240966435383E-05	0.00014441651873812883	6.460796198134147E-05	1.759733456598853E-05	4.578786876041411E-05	1.6720232975526098E-05		1.5675356558608846E-05	1.763291320380727E-05	4.459840704264287E-06	2.720897398444568E-05	1.4711506013376605E-05	1.1082727946222234E-05	3.3542759672620677E-06	Peroxisomal hydratase-dehydrogenase-epimerase OS=Candida parapsilosis (strain CDC 317 / ATCC MYA-4646) OX=578454 GN=CPAR2_503040 PE=3 SV=1
256	tr|G8BKI2|G8BKI2_CANPC	14	0.0004983419508556429	3.6793022882709086E-05	5.826469245060931E-05	7.413878079406822E-05	3.6783249315843805E-05	2.4744668083288065E-05	4.212526075149837E-05	6.348155989809444E-06		3.942901735424869E-05	2.2797792063981913E-05	2.2319690855292798E-05	5.386110204488206E-05	2.7786631355661143E-05	4.671785805143907E-05	6.232028862310974E-06	Sulfhydryl oxidase OS=Candida parapsilosis (strain CDC 317 / ATCC MYA-4646) OX=578454 GN=CPAR2_702600 PE=4 SV=1
257	tr|G8BCH2|G8BCH2_CANPC	10	0.00015532446694160895	5.3218942588764326E-06	3.2799500255575148E-06	7.896005635695327E-06	1.1625149270231243E-05	7.651457144409507E-05	6.081179140254336E-06				4.339549367626132E-06		1.9341902823632968E-05	6.307621121617275E-06	1.4616643854022642E-05		sphingolipid C(9)-methyltransferase OS=Candida parapsilosis (strain CDC 317 / ATCC MYA-4646) OX=578454 GN=CPAR2_803880 PE=3 SV=1
261	tr|G8BHI9|G8BHI9_CANPC	13	8.669932239780757E-05	3.1727902213369204E-06	6.721449597167308E-06	1.0145581518994095E-05	1.344002372146874E-05	5.551744236297246E-06	5.8133401854773084E-06	2.812868709094866E-06		2.954980705355737E-06	1.1290827792446892E-05	1.1789268239986307E-06	5.772344057724355E-06	6.755240468232927E-06	1.1089204360212536E-05		Mannosyl-oligosaccharide glucosidase OS=Candida parapsilosis (strain CDC 317 / ATCC MYA-4646) OX=578454 GN=CPAR2_501400 PE=3 SV=1
263	tr|G8B4X1|G8B4X1_CANPC	14	0.0007385749339109039	9.280476092696564E-05	8.589417670925697E-05	0.0001698488966514931	9.302482380621229E-05	2.8618775285897153E-05	5.738951216313541E-05	3.105322410879891E-05		3.393651102121869E-05	4.6695127437128164E-05	2.092164821116193E-05	2.9065210202176934E-05	1.519483496956503E-05	2.786518074727458E-05	6.262251670619145E-06	Cytochrome b-c1 complex subunit 7 OS=Candida parapsilosis (strain CDC 317 / ATCC MYA-4646) OX=578454 GN=CPAR2_600790 PE=3 SV=1
265	tr|G8BAH4|G8BAH4_CANPC	14	0.0026329548030327747	0.0001190576878293001	0.0003283514327582264	0.0002905468894472346	0.0001387332645808725	0.00019733106987511936	0.0002747800993479041	6.509357768107417E-05		7.237210827244143E-05	0.00012598208109438678	8.55991750251393E-05	0.00043536674799286087	0.00017658913812096632	0.00022366386363457553	9.94876673726728E-05	Ribosomal protein L19 OS=Candida parapsilosis (strain CDC 317 / ATCC MYA-4646) OX=578454 GN=CPAR2_805960 PE=3 SV=1
266	tr|G8BHG8|G8BHG8_CANPC	14	0.000723422870294174	5.7728280728613194E-05	0.00012151821949168454	0.00023344934970475736	8.678128123790812E-05	2.895614533026925E-05	6.85264476641696E-05	7.184835091485298E-06		2.4626865185545058E-05	2.9829600232791542E-05	8.80904597388472E-06	1.6420340114998965E-05	1.2133863299855562E-05	2.4405967489885062E-05	3.0526287483258425E-06	Succinate dehydrogenase [ubiquinone] flavoprotein subunit, mitochondrial OS=Candida parapsilosis (strain CDC 317 / ATCC MYA-4646) OX=578454 GN=CPAR2_501180 PE=3 SV=1
267	tr|G8B7H5|G8B7H5_CANPC	13	0.0003922002493362919	2.784351720217195E-05	3.072664272077143E-05	5.879906827532793E-05	4.711303923209795E-05	1.6732217050468993E-05	3.4008118897064E-05	2.1041130834875774E-05		2.5216243394020627E-05	3.362525037107236E-05	8.208783371117425E-06	3.132434210749412E-05	2.9005770223434532E-05	2.855612565637474E-05		Uncharacterized protein OS=Candida parapsilosis (strain CDC 317 / ATCC MYA-4646) OX=578454 GN=CPAR2_104450 PE=3 SV=1
268	tr|G8BBF3|G8BBF3_CANPC	14	0.0015852490952631322	5.686599594433238E-05	5.132594054592035E-05	0.00011358030859778542	8.131070709022454E-05	6.462206177942118E-05	0.00012359851627635228	5.5954357619165685E-05		0.0001050575541002966	0.0001282800731842974	4.678704623095241E-05	0.0002761669789397317	0.00017354194857304022	0.0002298278261445249	7.832978023708722E-05	GTP-binding protein RHO1 OS=Candida parapsilosis (strain CDC 317 / ATCC MYA-4646) OX=578454 GN=CPAR2_800200 PE=3 SV=1
270	tr|G8BKM3|G8BKM3_CANPC	13	0.0004972606727098744	7.08822830288725E-05	8.049762368099687E-05	0.00011903707077498149	6.719565551452987E-05	2.2300739706375745E-05	4.8194613734235884E-05	1.876285486658644E-05		1.2432972190365794E-05	2.2046735087392112E-05	2.1833090333983265E-06	1.5968995932596935E-05	5.835494582766385E-06	1.1922324576775996E-05		Translocase of outer membrane 40 kDa subunit OS=Candida parapsilosis (strain CDC 317 / ATCC MYA-4646) OX=578454 GN=CPAR2_703020 PE=3 SV=1
271	tr|G8BI56|G8BI56_CANPC	15	0.0003646552909826195	2.8271099686174087E-05	3.296794678416596E-05	4.328066590375692E-05	2.1137250234524624E-05	3.5717003107942604E-05	2.6254156772439133E-05	1.0448441709137923E-05	4.466153160929896E-06	2.438945611432816E-05	4.104479475737299E-06	1.9919837693754434E-05	2.7831613005984107E-05	1.4289033706949285E-05	6.0576783311476735E-05	1.1001370315318334E-05	Fructose-bisphosphate aldolase OS=Candida parapsilosis (strain CDC 317 / ATCC MYA-4646) OX=578454 GN=CPAR2_401230 PE=3 SV=1
272	tr|G8BKA8|G8BKA8_CANPC	13	0.0003314023648294945	2.2556311621941185E-05	2.820698815235442E-05	4.170209984384814E-05	3.419013265553648E-05	1.7288346947459685E-05	1.4595037199164825E-05	1.1571693520736199E-05		1.3946569484546163E-05	2.138765155525275E-05	4.0029118575269306E-05	3.1196850444172805E-05	3.73558266366001E-05	1.737573819261242E-05		Chorismate synthase OS=Candida parapsilosis (strain CDC 317 / ATCC MYA-4646) OX=578454 GN=ARO2 PE=3 SV=1
274	tr|G8BIB4|G8BIB4_CANPC	14	0.0015042463487380889	9.626917348729568E-05	0.00014666072589693857	0.00013872942256163874	7.994732183879905E-05	0.0001330408194880775	0.0001916696438133584	5.950895430344712E-05		5.618624416088869E-05	0.00010225408125770024	4.842076505072579E-05	0.00020084930431228272	8.659122271512545E-05	0.00012972436334190884	3.439430650990206E-05	Large ribosomal subunit protein eL24-related N-terminal domain-containing protein OS=Candida parapsilosis (strain CDC 317 / ATCC MYA-4646) OX=578454 GN=CPAR2_401810 PE=3 SV=1
277	tr|G8BDF5|G8BDF5_CANPC	14	0.000143664869485332	6.824845789745632E-06	5.729644565103684E-06	1.970232943944086E-05	1.7495033686540988E-05	5.132377671054874E-06	1.6649801587924244E-05	6.770203122473795E-06		1.0138421132250402E-05	5.8729383072523805E-06	2.19684753109282E-06	1.5798189527449463E-05	1.3452163365883707E-05	1.4825647453571364E-05	3.0764263055478E-06	Oxysterol-binding protein OS=Candida parapsilosis (strain CDC 317 / ATCC MYA-4646) OX=578454 GN=CPAR2_209470 PE=3 SV=1
281	tr|G8BC25|G8BC25_CANPC	14	0.00037016500139161874	2.716995923875196E-05	4.34733169287136E-05	4.55513538551396E-05	2.0160532666632187E-05	1.5410589903395964E-05	4.708288525956963E-05	7.708181647702005E-06		1.1162178657611043E-05	1.5244102077826147E-05	7.4447945005116674E-06	2.3407772838399743E-05	1.2922044258585572E-05	7.332108823589526E-05	2.0106201322884386E-05	Aspartate--tRNA ligase, cytoplasmic OS=Candida parapsilosis (strain CDC 317 / ATCC MYA-4646) OX=578454 GN=CPAR2_802400 PE=3 SV=1
283	tr|G8B988|G8B988_CANPC	14	0.00014979398038173823	8.37445129237535E-06	1.7652357537016608E-05	2.9836850280984314E-05	9.41946405408189E-06	6.199621776394371E-06	1.7869633160038953E-05	4.795230271991871E-06		7.558962107861403E-06	8.40235302779357E-06	3.871157898959066E-06	1.7363589285308663E-05	8.426381133284838E-06	7.346350381504117E-06	2.6775781741432195E-06	Glucose-6-phosphate 1-dehydrogenase OS=Candida parapsilosis (strain CDC 317 / ATCC MYA-4646) OX=578454 GN=ZWF1 PE=3 SV=1
284	tr|G8B7P2|G8B7P2_CANPC	11	0.00011625611168257734	1.474687027434359E-05		1.4369082769059224E-05	1.2733528076131878E-05	1.0531920721835868E-05	9.305331052957508E-06	4.839324485342497E-06		7.48877894377402E-06	1.3223987796345854E-05		1.5397174830331515E-05	5.764440991022615E-06	7.855671741432764E-06		Aspartate protease OS=Candida parapsilosis (strain CDC 317 / ATCC MYA-4646) OX=578454 GN=CPAR2_105130 PE=3 SV=1
285	tr|G8BA11|G8BA11_CANPC	5	8.448660105879404E-05	1.2869853267250147E-05	1.7321801782142556E-05	3.1737553963027425E-05	9.010702781074614E-06		1.35466892652993E-05										Uncharacterized protein OS=Candida parapsilosis (strain CDC 317 / ATCC MYA-4646) OX=578454 GN=CPAR2_804330 PE=4 SV=1
286	tr|G8B9H7|G8B9H7_CANPC	14	0.002097746694617982	8.218824447362002E-05	0.00021935338057977924	0.0002550929939469476	0.00010821910327948624	9.725607084263782E-05	0.00014354959234764902	6.160123839340716E-05		4.520862843593281E-05	0.00024788595526317004	2.566539988016634E-05	0.00032586167670582917	0.0002219503107032392	0.00024073998849969569	2.3174111266422225E-05	Fatty acid synthase subunit beta OS=Candida parapsilosis (strain CDC 317 / ATCC MYA-4646) OX=578454 GN=FAS1 PE=3 SV=1
288	tr|G8BHI1|G8BHI1_CANPC	13	0.00019126297222572965	1.5361835651356693E-05	2.2050187024511824E-05	3.534303986053794E-05	2.648411222824607E-05	2.822411953304659E-06	4.166116679981488E-06	5.3887519619933465E-06		1.4823014484312898E-06	1.5079975321206177E-05	1.6393219475776127E-06	2.367942527394093E-05	2.616799376987158E-05	1.1597499104770038E-05		RuvB-like helicase OS=Candida parapsilosis (strain CDC 317 / ATCC MYA-4646) OX=578454 GN=CPAR2_501310 PE=3 SV=1
289	tr|G8BDE6|G8BDE6_CANPC	15	0.005300075763376099	0.00046661953958286703	0.00015535736452337333	0.0008137093009951475	0.0006319349778470279	7.0989032281478E-05	0.0007244371778033754	4.400003812711099E-05	1.0840922140272234E-05	6.331398215765992E-05	0.0001822036541713149	0.00012050006200607535	0.0006642360241632388	0.00011758186222696308	0.0005788321870574228	0.000655519638292771	Ribosomal_L2_C domain-containing protein OS=Candida parapsilosis (strain CDC 317 / ATCC MYA-4646) OX=578454 GN=CPAR2_209380 PE=3 SV=1
291	tr|G8B7R1|G8B7R1_CANPC	5	5.3629062445745777E-05	4.024880495848471E-06	9.883005727712626E-06	2.777802499755307E-05	9.377606558380414E-06		2.5655446662511947E-06										Uridylate kinase OS=Candida parapsilosis (strain CDC 317 / ATCC MYA-4646) OX=578454 GN=URA6 PE=3 SV=1
292	sp|G8BAW7|FAS2_CANPC	14	0.001476339286529247	6.0140424460974314E-05	8.865515678280175E-05	0.0001593437647688879	0.00012904272524040828	5.9554219118752385E-05	0.0001491780987479896	3.672611085830088E-05		3.789812099190563E-05	0.00012737225089582896	2.048870362482555E-05	0.00026934759868515784	0.00020285399268335654	0.00011321404006429046	2.2524079605766884E-05	Fatty acid synthase subunit alpha OS=Candida parapsilosis (strain CDC 317 / ATCC MYA-4646) OX=578454 GN=FAS2 PE=2 SV=1
293	tr|G8B5A0|G8B5A0_CANPC	14	0.000796035789924991	9.03052752235981E-05	0.00010815513069828578	0.00019166694934261754	0.00011189352577829094	2.0194898619253946E-05	8.263970828069518E-05	3.0142437455990886E-05		3.696801377027381E-05	4.028772593424441E-05	8.37434861423522E-06	2.977906167309352E-05	1.7584524885943394E-05	1.6448398712146214E-05	1.1595790936322064E-05	Adenylate kinase OS=Candida parapsilosis (strain CDC 317 / ATCC MYA-4646) OX=578454 GN=ADK1 PE=3 SV=1
294	tr|G8BHT0|G8BHT0_CANPC	14	0.00035467936949789083	1.4006782880142881E-05	2.9062351754573444E-05	3.8910569199930345E-05	2.677456314031446E-05	2.3623878192009022E-05	3.8473651591583914E-05	6.534363886580465E-06		1.2111397411486233E-05	1.7623778320105486E-05	6.414728894176858E-06	4.1768578053687786E-05	3.860214888606334E-05	5.508310234592321E-05	5.689474941313343E-06	threonine--tRNA ligase OS=Candida parapsilosis (strain CDC 317 / ATCC MYA-4646) OX=578454 GN=CPAR2_502300 PE=3 SV=1
296	tr|G8BIR9|G8BIR9_CANPC	12	0.00048044351167049807	4.526689482269676E-05	7.240009691041671E-05	0.00011944081776223913	7.098107931309748E-05	2.0881661107392645E-05	3.717561759347435E-05	1.8299993474054056E-05		1.5312825785110416E-05	4.212030183408636E-05		1.4178926932045887E-05	8.794263237364712E-06	1.559103289851957E-05		Vacuolar transporter chaperone complex subunit 4 OS=Candida parapsilosis (strain CDC 317 / ATCC MYA-4646) OX=578454 GN=CPAR2_403370 PE=3 SV=1
297	tr|G8BE69|G8BE69_CANPC	6	4.865565831029844E-05	8.152279676461903E-06	8.738502707711091E-06	1.2782115202903563E-05	9.24981532532647E-06	3.597224855190543E-06	6.135720542704867E-06										Zinc/cadmium resistance protein OS=Candida parapsilosis (strain CDC 317 / ATCC MYA-4646) OX=578454 GN=CPAR2_212100 PE=3 SV=1
298	tr|G8BAZ7|G8BAZ7_CANPC	14	0.0004108935603532596	1.7253992689314517E-05	3.209382097851191E-05	2.6225253359182315E-05	2.164210880806081E-05	8.037554622463828E-06	2.1488720386782167E-05	1.555219921839536E-05		1.0325180847286067E-05	6.1997741846944E-05	1.2152681362570884E-05	4.459311906613921E-05	8.458996113154302E-05	4.033734522681905E-05	1.4603880809246392E-05	Acyl-coenzyme A oxidase OS=Candida parapsilosis (strain CDC 317 / ATCC MYA-4646) OX=578454 GN=CPAR2_807700 PE=3 SV=1
299	tr|G8BC44|G8BC44_CANPC	14	0.001572396111639806	8.100706195113028E-05	0.00012233801326260935	0.00013257842313840634	9.72901324859266E-05	8.76849259746855E-05	9.454034968944179E-05	2.9651431946478857E-05		7.787764347030269E-05	0.00011266918712223274	7.489839816859174E-05	0.0002719583407092241	0.0001427092905677169	0.0001912072876185817	5.598562553447725E-05	60S ribosomal protein L28 OS=Candida parapsilosis (strain CDC 317 / ATCC MYA-4646) OX=578454 GN=CPAR2_802590 PE=3 SV=1
300	tr|G8BCS0|G8BCS0_CANPC	13	9.640871266105208E-05	5.381207163932368E-06	7.3044469676026365E-06	1.0668687041790987E-05	6.177688481794838E-06	2.9348487112781813E-06	5.937706426639057E-06	3.685944713932364E-06		2.5808634468180046E-06	6.45276361767638E-06	1.8938715648239474E-05	1.0883286141172387E-05	7.250767160797031E-06	8.211787139378373E-06		Glycine cleavage system P protein OS=Candida parapsilosis (strain CDC 317 / ATCC MYA-4646) OX=578454 GN=GCV2 PE=3 SV=1
301	tr|G8B530|G8B530_CANPC	5	4.9646838893000196E-05	1.556663958428738E-05	7.316665217567896E-06	1.1035403802667014E-05	8.80904437517827E-06		6.919085913299635E-06										Uncharacterized protein OS=Candida parapsilosis (strain CDC 317 / ATCC MYA-4646) OX=578454 GN=CPAR2_601420 PE=4 SV=1
303	tr|G8BF81|G8BF81_CANPC	15	0.0012482736168697812	6.560363456740782E-05	0.0001297286725119436	0.00018278682914798258	8.248737633635985E-05	3.08192159205272E-05	0.00010209902346184678	0.00011553502122818781	1.0155647097742386E-05	7.975082035301244E-05	5.8535855151755E-05	7.251336216724678E-05	3.811036855595206E-05	0.0001409776893492558	0.00010158928104498452	3.7580819975576516E-05	Actin OS=Candida parapsilosis (strain CDC 317 / ATCC MYA-4646) OX=578454 GN=CPAR2_201570 PE=3 SV=1
304	tr|G8BCG9|G8BCG9_CANPC	10	7.505531506545018E-05	6.209980456989343E-06	1.1516798426555474E-05	2.2225666306874223E-05	1.0539120062952861E-05	1.2660491657812883E-06	6.253024181697147E-06	4.472181305194515E-06		5.373149405245919E-06	3.6409482616706305E-06		3.558397492488773E-06				Catalase OS=Candida parapsilosis (strain CDC 317 / ATCC MYA-4646) OX=578454 GN=CPAR2_803850 PE=3 SV=1
305	tr|G8BI63|G8BI63_CANPC	13	0.0010334708375052933	0.00013058994604815032	6.58942447486829E-05	0.00013940847441925848	0.00014868397748483243	2.5876878400128284E-05	6.206495479932346E-05	2.8672061642691452E-05		1.5104307011765883E-05	0.00011145563064921046	7.676129449355436E-05	0.00011483593337204524	5.232518121875755E-05	6.179795321689244E-05		Carnitine O-acetyltransferase, mitochondrial OS=Candida parapsilosis (strain CDC 317 / ATCC MYA-4646) OX=578454 GN=CPAR2_401300 PE=3 SV=1
306	tr|G8BIQ0|G8BIQ0_CANPC	10	0.00014654681034217927	1.6891665739223014E-05	2.0346107099124648E-05	4.1038007552480406E-05	2.3142356550018452E-05	4.892629851311516E-06	1.5699790156768507E-05	5.804168651058482E-06		3.644798840857118E-06	6.785155155157299E-06		8.302130746179816E-06				V-type proton ATPase subunit a OS=Candida parapsilosis (strain CDC 317 / ATCC MYA-4646) OX=578454 GN=CPAR2_403170 PE=3 SV=1
308	tr|G8B6N2|G8B6N2_CANPC	12	9.572705986433686E-05	5.21974240305312E-06	1.0258137860366907E-05	2.4238386999798707E-05	1.7894433558368953E-05	4.4529840257268664E-06	8.068652866913286E-06	4.465021836840043E-06		4.235880385994894E-06	5.623206871253663E-06		3.5726763925053602E-06	4.90110328859565E-06	2.7968333749194303E-06		PhoD-like phosphatase domain-containing protein OS=Candida parapsilosis (strain CDC 317 / ATCC MYA-4646) OX=578454 GN=CPAR2_101520 PE=4 SV=1
310	tr|G8BJY2|G8BJY2_CANPC	13	0.0012083104648398007	8.387734501833284E-05	0.00013546219609157113	0.00023345858537042862	0.00023600713621908058	1.821608681891618E-05	7.825182937599667E-05	9.525549206513774E-06		8.902462020405381E-05	0.0001089922681646668		9.527862076708488E-05	4.666736124061745E-05	6.28430039789564E-05	1.0705862383581314E-05	Cytochrome c domain-containing protein OS=Candida parapsilosis (strain CDC 317 / ATCC MYA-4646) OX=578454 GN=CYC1 PE=3 SV=1
313	tr|G8BL79|G8BL79_CANPC	14	0.0011006386758925448	5.0584937377685884E-05	0.00013182549727633032	0.00016469969043665894	8.370684177840603E-05	6.739009969910074E-05	0.00012121985624950526	1.5939004485280377E-05		8.57481691025666E-05	4.071216899210484E-05	1.978007557252483E-05	0.00012832785191814022	5.6932888830067046E-05	9.431796095709483E-05	3.9453633217078595E-05	60S ribosomal protein L27 OS=Candida parapsilosis (strain CDC 317 / ATCC MYA-4646) OX=578454 GN=CPAR2_700720 PE=3 SV=1
315	tr|G8BCP0|G8BCP0_CANPC	14	0.0011198694740599023	6.0812741875609806E-05	4.191675149127907E-05	9.041065955665496E-05	6.910738676010208E-05	6.0333894773802455E-05	9.094826320009246E-05	5.829654418642962E-05		5.642422259254978E-05	8.707312029908752E-05	4.906278771712802E-05	0.00016422283458742125	0.00012294153337159402	0.0001201497879830975	4.816894566505371E-05	40S ribosomal protein S23 OS=Candida parapsilosis (strain CDC 317 / ATCC MYA-4646) OX=578454 GN=CPAR2_206780 PE=3 SV=1
316	tr|G8BBJ6|G8BBJ6_CANPC	5	8.194727275318899E-05	9.704259562786651E-06	1.3242929753042744E-05	3.707009090660598E-05	1.3615411321958972E-05		8.314581208794651E-06										Mitochondrial thiamine pyrophosphate carrier 1 OS=Candida parapsilosis (strain CDC 317 / ATCC MYA-4646) OX=578454 GN=CPAR2_800630 PE=3 SV=1
317	tr|G8BKJ5|G8BKJ5_CANPC	14	0.00031251623300136884	1.1798019117457147E-05	1.2452928191335545E-05	2.281477642235782E-05	4.365693280108751E-05	1.4344199661649825E-05	2.183568486968717E-05	2.4262979765180153E-05		1.3791418763503881E-05	2.9510671216223994E-05	1.02432455538463E-05	3.473787215731097E-05	2.8091478280044373E-05	3.873201366523329E-05	6.244012536450907E-06	Peptidyl-prolyl cis-trans isomerase OS=Candida parapsilosis (strain CDC 317 / ATCC MYA-4646) OX=578454 GN=CPAR2_702740 PE=3 SV=1
318	tr|G8B6Q2|G8B6Q2_CANPC	12	0.0002022581061776779	1.7874193715767506E-05	1.7155869509358555E-05	2.3733365684633614E-05	2.4956437372897085E-05	9.367784445239951E-06	1.2390103252069627E-05	5.6231716481267384E-06		4.966208517100525E-06	1.3064735208441001E-05		3.582056403535179E-05	2.386866460331373E-05	1.343700818537778E-05		Eukaryotic translation initiation factor 2 subunit gamma OS=Candida parapsilosis (strain CDC 317 / ATCC MYA-4646) OX=578454 GN=GCD11 PE=3 SV=1
319	tr|G8B523|G8B523_CANPC	12	0.00010864841174000892	8.510791605560265E-06	5.485004030915574E-06	2.8501181306507236E-05	1.793641052500617E-05	7.956053342477706E-06	6.95310135605419E-06	4.081126206108939E-06		7.325742580579682E-06	6.063722416799414E-06		7.558110682287871E-06	6.398956877842504E-06		1.878210809869355E-06	Small COPII coat GTPase SAR1 OS=Candida parapsilosis (strain CDC 317 / ATCC MYA-4646) OX=578454 GN=CPAR2_601350 PE=3 SV=1
322	tr|G8B7X9|G8B7X9_CANPC	14	0.000389841939457728	2.3696816149610708E-05	1.6937344515793864E-05	1.784000630815148E-05	2.399305788161656E-05	3.540324239192688E-05	2.5847721870033145E-05	3.461192073493359E-05		4.222942618834708E-05	3.3426346364901524E-05	2.8073662522409174E-05	2.6303521291108565E-05	1.980993637944362E-05	2.884073838586419E-05	3.282819847358766E-05	Glucan 1,3-beta-glucosidase OS=Candida parapsilosis (strain CDC 317 / ATCC MYA-4646) OX=578454 GN=XOG1 PE=3 SV=1
328	tr|G8BFD7|G8BFD7_CANPC	13	0.00017331605758089802	1.1073365217274143E-05	1.824130473883037E-05	2.2695800401913746E-05	1.5430285773196475E-05	9.357141035548729E-06	1.383582052871301E-05	3.1835299038653046E-06		1.078037503307672E-05	1.2615363621797305E-05	2.05638621613722E-06	1.7801039079557727E-05	2.34156624088387E-05	1.282998362214857E-05		J domain-containing protein OS=Candida parapsilosis (strain CDC 317 / ATCC MYA-4646) OX=578454 GN=CPAR2_202140 PE=3 SV=1
330	tr|G8B9V1|G8B9V1_CANPC	13	0.00028447773540315276	1.9980058625512392E-05	3.112075231848804E-05	5.135231048875284E-05	3.381679451497709E-05	1.1009443936421926E-05	2.700200012793E-05	1.3202835548618441E-05		9.461461053447019E-06	1.758791916125172E-05	5.4889101989894565E-06	3.393307843454202E-05	1.3343957967593524E-05	1.7178213026628297E-05		Vacuolar protein sorting-associated protein 1 OS=Candida parapsilosis (strain CDC 317 / ATCC MYA-4646) OX=578454 GN=CPAR2_303920 PE=3 SV=1
332	tr|G8BEM3|G8BEM3_CANPC	13	0.0001231563733387563	7.858689800418132E-06	1.0025560587772403E-05	1.4767654280993097E-05	8.698508158700957E-06	5.489156034904027E-06	1.0158338383539005E-05	7.529371280425322E-06		5.663333444969035E-06	7.828996865778647E-06		1.7260540105858533E-05	1.121379241225411E-05	1.3185236226324814E-05	3.477195756818216E-06	S-(hydroxymethyl)glutathione dehydrogenase OS=Candida parapsilosis (strain CDC 317 / ATCC MYA-4646) OX=578454 GN=CPAR2_200560 PE=3 SV=1
333	tr|G8B8E5|G8B8E5_CANPC	5	3.752263958300793E-05	2.737344258749272E-06	5.550348850497214E-06	2.167347120238214E-05	5.414653216117479E-06		2.146822055261826E-06										MICOS complex subunit OS=Candida parapsilosis (strain CDC 317 / ATCC MYA-4646) OX=578454 GN=CPAR2_107650 PE=4 SV=1
338	tr|G8BFA0|G8BFA0_CANPC	14	0.00036397017146452295	4.2886238352763285E-06	1.050639478989357E-05	4.59387264311547E-05	1.0817939626062814E-05	7.1927249059225E-06	4.715576678553299E-05	2.0729186979399175E-05		1.0838174607502929E-05	6.236300892741761E-05	2.391520304803871E-06	5.5189564553157434E-05	1.5324967855644633E-05	6.723728909641606E-05	3.996282766338244E-06	VPS10 domain-containing protein OS=Candida parapsilosis (strain CDC 317 / ATCC MYA-4646) OX=578454 GN=CPAR2_201760 PE=4 SV=1
339	tr|G8BDU0|G8BDU0_CANPC	10	0.0003834636905535463	4.472735948051218E-05	5.154847801621782E-05	0.00012485430964752518	6.43586773402749E-05	7.780225751333205E-06	4.170305473623306E-05	1.9326570420168844E-05		1.5496491975065974E-05	9.220176077446717E-06	4.448347108768432E-06					Uncharacterized protein OS=Candida parapsilosis (strain CDC 317 / ATCC MYA-4646) OX=578454 GN=CPAR2_210810 PE=4 SV=1
340	tr|G8B9F0|G8B9F0_CANPC	13	0.000366438508334458	2.7205128129830335E-05	5.101204604099892E-05	6.820463977810244E-05	4.5237465011864613E-05	8.520371791328713E-06	3.354671587518368E-05	1.64207167932584E-05		1.0161086422599605E-05	1.7133059952164462E-05	3.169282334012161E-06	3.209160955081628E-05	2.9521315016245485E-05	2.4215071638052903E-05		Cyclic nucleotide-binding domain-containing protein OS=Candida parapsilosis (strain CDC 317 / ATCC MYA-4646) OX=578454 GN=CPAR2_302390 PE=3 SV=1
343	tr|G8BJH8|G8BJH8_CANPC	7	2.2802232637076865E-05	3.562062424596755E-06	3.0463739390123626E-06	6.1048118776447794E-06	1.5853451827599077E-06		3.254191920327809E-06				2.167075487407899E-06		3.0823718053273562E-06				Eukaryotic peptide chain release factor GTP-binding subunit OS=Candida parapsilosis (strain CDC 317 / ATCC MYA-4646) OX=578454 GN=SUP35 PE=3 SV=1
346	tr|G8BB52|G8BB52_CANPC	14	0.00046284336761022855	1.8821512783530903E-05	3.455321951221653E-05	3.356612359362993E-05	4.055697776316596E-05	1.3074180030159417E-05	3.283462966458533E-05	2.166064527451885E-05		3.6796199766898185E-05	4.691523463489497E-05	1.9002514681237718E-05	4.5763032783946567E-05	4.2508278451278474E-05	6.320495142592531E-05	1.3585867244240408E-05	Uncharacterized protein OS=Candida parapsilosis (strain CDC 317 / ATCC MYA-4646) OX=578454 GN=CPAR2_808250 PE=4 SV=1
348	tr|G8B9F9|G8B9F9_CANPC	13	0.00032020366468114614	1.3674179078750557E-05	4.7614347905311095E-05	6.699004374416945E-05	2.5353072345926422E-05	9.129313151568663E-06	3.482057940187356E-05	7.563669718724449E-06		1.63557138213959E-05	1.1850955661335665E-05	7.871159003426671E-06	3.6938184139706844E-05	1.2989690406071188E-05	2.905275630288563E-05		Elongation factor 1-gamma 1 OS=Candida parapsilosis (strain CDC 317 / ATCC MYA-4646) OX=578454 GN=CPAR2_302480 PE=4 SV=1
349	tr|G8BDY0|G8BDY0_CANPC	14	0.0035768357007763185	0.0001977933383041283	0.00022035376163507427	0.0003135739940077199	0.0002596944167743006	0.000194164935132308	0.00019649636198873984	0.0001507542094796803		0.00016196987516764097	0.0002393283984420794	0.0001927485063751389	0.0005072869069700022	0.00042285924178156025	0.0004181592692296495	0.00010165248548829604	60S ribosomal protein L21-A OS=Candida parapsilosis (strain CDC 317 / ATCC MYA-4646) OX=578454 GN=CPAR2_211210 PE=3 SV=1
351	tr|G8BKL0|G8BKL0_CANPC	13	0.00010789695427774543	7.537687798007568E-06	8.153283837282077E-06	1.0492324539840505E-05	9.089118383113526E-06	5.3931988442823355E-06	9.126963337008E-06	4.444971798615824E-06		6.60392638811472E-06	5.665133645166981E-06	5.347117542555586E-06	1.6307116959481706E-05	8.328525021728062E-06	1.1407586182548547E-05		EIF2B_5 domain-containing protein OS=Candida parapsilosis (strain CDC 317 / ATCC MYA-4646) OX=578454 GN=CPAR2_702890 PE=3 SV=1
352	tr|G8BET2|G8BET2_CANPC	13	0.00025348661551399365	1.759266250747828E-05	1.5363782020268127E-05	3.0441076655650457E-05	2.2067237599264913E-05	1.3922228812447708E-05	2.022112698778898E-05	1.2540690530780948E-05		8.981509177674758E-06	2.356119619106973E-05	9.865613895833722E-06	2.5131497954157567E-05	2.374723568065957E-05	3.0050757500918862E-05		NDT80 domain-containing protein OS=Candida parapsilosis (strain CDC 317 / ATCC MYA-4646) OX=578454 GN=NDT80 PE=4 SV=1
353	tr|G8BC65|G8BC65_CANPC	14	0.00028791858871866937	2.1251300987985295E-05	1.8340738389710433E-05	3.8048407827115244E-05	2.302121728799393E-05	1.2278285236153497E-05	3.058239979593356E-05	1.8773333965280145E-05		1.2940927110651558E-05	2.720777707333792E-05	6.994279080060997E-06	2.3507371803289823E-05	3.9334754479724464E-05	1.0252425461209359E-05	5.385370220223141E-06	5-methyltetrahydropteroyltriglutamate--homocysteine S-methyltransferase OS=Candida parapsilosis (strain CDC 317 / ATCC MYA-4646) OX=578454 GN=CPAR2_802800 PE=3 SV=1
355	tr|G8BHZ4|G8BHZ4_CANPC	8	9.134974645008764E-05	9.916473440338631E-06	1.3786198437544525E-05	3.910344898020712E-05	1.6032410755704205E-05	1.769111440444716E-06	5.934031435127941E-06	2.626890056384458E-06		2.1811819043360573E-06							Mitochondrial import inner membrane translocase subunit OS=Candida parapsilosis (strain CDC 317 / ATCC MYA-4646) OX=578454 GN=CPAR2_400600 PE=3 SV=1
358	tr|G8BJY3|G8BJY3_CANPC	14	0.0004035945002116285	2.5993292047053062E-05	3.393491923490484E-05	6.712570295310156E-05	3.450995635052117E-05	1.6288703222806427E-05	3.156022621023268E-05	1.2415470371211745E-05		2.029613409421817E-05	2.2338594063978913E-05	7.957418437623066E-06	4.020532948382235E-05	2.6163535146833345E-05	4.89818179808142E-05	1.582340061450694E-05	ABC transporter domain-containing protein OS=Candida parapsilosis (strain CDC 317 / ATCC MYA-4646) OX=578454 GN=CPAR2_407520 PE=4 SV=1
359	tr|G8B9Z7|G8B9Z7_CANPC	13	0.00028447544436138554	1.6153379141644945E-05	3.4826076540510456E-05	5.311226705023653E-05	1.865948276267741E-05	9.728537544116189E-06	2.8654744829203187E-05	4.377812105936016E-06		1.3454694252138451E-05	1.1813947670954077E-05	5.261356164164012E-06	3.135014597120677E-05	1.71173444733331E-05	3.9965655855264386E-05		Cell division control protein 48 OS=Candida parapsilosis (strain CDC 317 / ATCC MYA-4646) OX=578454 GN=CPAR2_804190 PE=3 SV=1
361	tr|G8BJG3|G8BJG3_CANPC	14	0.0005241926973427239	1.358190826069182E-05	2.2642776453059415E-05	4.420141660675119E-05	1.5604926680338308E-05	1.5477695043198052E-05	3.222813414610142E-05	5.668237503611185E-05		7.480067728977885E-06	7.724804538427955E-05	7.136138782468592E-05	0.00011682631226911716	1.3437741396147264E-05	3.175375950148483E-05	5.666151011779243E-06	Acetyl-coenzyme A synthetase OS=Candida parapsilosis (strain CDC 317 / ATCC MYA-4646) OX=578454 GN=CPAR2_405810 PE=3 SV=1
368	tr|G8BKV2|G8BKV2_CANPC	14	0.00011174442436775745	8.967446950592294E-06	1.3147009171920135E-05	2.0850059069569116E-05	6.707874893708597E-06	5.306232837298714E-06	8.662477502343468E-06	3.5863734379138445E-06		3.779243820412288E-06	9.754962730498549E-06	1.8699888311831846E-06	7.179626301935541E-06	1.0377602544408491E-05	1.0230222173448344E-05	1.325304102524883E-06	asparagine--tRNA ligase OS=Candida parapsilosis (strain CDC 317 / ATCC MYA-4646) OX=578454 GN=DED81 PE=3 SV=1
370	tr|G8BGE3|G8BGE3_CANPC	13	0.00018640565292178394	2.2136899418912116E-05	2.8126075611886816E-05	7.629977908544975E-05	4.755378458133135E-06	5.074092942172184E-06	1.0355394563428931E-05	5.238085711696308E-06		4.907830092889387E-06	6.394128594940996E-06	6.543926485546519E-06	6.288899373753814E-06		7.441421517736108E-06	2.843741065237877E-06	Aconitate hydratase, mitochondrial OS=Candida parapsilosis (strain CDC 317 / ATCC MYA-4646) OX=578454 GN=ACO1 PE=3 SV=1
372	tr|G8B7S7|G8B7S7_CANPC	5	0.0004621102693350027	3.343759186613414E-06	0.0004448136732526592	6.793274528328764E-06	4.186807741292723E-06		2.972754626108581E-06										Uncharacterized protein OS=Candida parapsilosis (strain CDC 317 / ATCC MYA-4646) OX=578454 GN=CPAR2_105480 PE=3 SV=1
374	tr|G8BG61|G8BG61_CANPC	13	0.00012180190594758604	4.993569016867148E-06	1.2630940946643336E-05	1.505531484979066E-05	1.4105873647738097E-05	5.961991538362543E-06	1.316466431835696E-05	6.372288335728395E-06		5.631088665146302E-06	6.280193507012148E-06		1.7134794334242302E-05	5.896300450943906E-06	1.1052999786219537E-05	3.5218865505347038E-06	Glucose-6-phosphate isomerase OS=Candida parapsilosis (strain CDC 317 / ATCC MYA-4646) OX=578454 GN=PGI1 PE=3 SV=1
377	tr|G8BF35|G8BF35_CANPC	13	0.00036242098335144657	5.3072744581474755E-06	1.0291598127713626E-05	1.626493818748647E-05	8.832315606733401E-06	3.5082608073984623E-06	0.00013054203827064765	3.5922985151727165E-06		2.0829008023278066E-06	3.775149630046538E-06	3.024118222899507E-06	0.00014740059643723926	1.3893038918200066E-05	1.3906455367433597E-05		Eukaryotic translation initiation factor 3 subunit A OS=Candida parapsilosis (strain CDC 317 / ATCC MYA-4646) OX=578454 GN=TIF32 PE=3 SV=1
378	tr|G8B730|G8B730_CANPC	5	2.940265169497551E-05	6.7429562307355375E-06	4.4170910979055644E-06	1.2123654639804444E-05		1.0390751453945813E-06	5.0798745811353816E-06										1-acyl-sn-glycerol-3-phosphate acyltransferase OS=Candida parapsilosis (strain CDC 317 / ATCC MYA-4646) OX=578454 GN=CPAR2_103000 PE=3 SV=1
379	tr|G8B8P9|G8B8P9_CANPC	13	0.00023277573222303812	1.9880434554577888E-05	1.8550265447254198E-05	2.5511194457431304E-05	2.5150577643479874E-05	7.994391817819528E-06	1.6374133682037045E-05	7.1567526940604345E-06		8.468819076361465E-06	1.9221077984531767E-05	8.172942509162847E-06	2.4133855943464453E-05	3.223097969075527E-05	1.993030672210208E-05		Glyco_transf_20 domain-containing protein OS=Candida parapsilosis (strain CDC 317 / ATCC MYA-4646) OX=578454 GN=CPAR2_108720 PE=3 SV=1
381	tr|G8B812|G8B812_CANPC	14	0.0030892366535085576	0.00020725697142042802	0.0001879433941283927	0.00019163729750981863	0.00030909656180343057	0.00016841912052444237	0.0002631431864768889	0.000125598782586541		0.00016206943733064865	0.0003566945888426523	0.00010362845035177295	0.0002243593365219803	0.00026078188570575426	0.00040991546042784354	0.00011869217987796323	KOW domain-containing protein OS=Candida parapsilosis (strain CDC 317 / ATCC MYA-4646) OX=578454 GN=CPAR2_106320 PE=3 SV=1
382	tr|G8BF80|G8BF80_CANPC	12	0.0001409062981630413	2.8544100454165717E-05	8.540565336180882E-06	1.2496427121584697E-05	1.1659424628332153E-05	2.627509049484519E-06	9.607054822828741E-06				1.5978216577806655E-05	2.0781570016056193E-06	1.6666604375328706E-05	1.5055805150042379E-05	1.4833794847899803E-05	2.8186387977814455E-06	V-SNARE coiled-coil homology domain-containing protein OS=Candida parapsilosis (strain CDC 317 / ATCC MYA-4646) OX=578454 GN=CPAR2_201560 PE=3 SV=1
383	tr|G8B6I3|G8B6I3_CANPC	15	0.0009436721869052472	3.829775520134956E-05	6.987221934783704E-05	5.414586892353658E-05	3.833657628782452E-05	5.687862901032582E-05	6.0670730946389164E-05	6.382807111278742E-05	5.931626321876658E-06	8.315995141667779E-05	6.802135554360715E-05	0.00010152885779456758	8.493546987217312E-05	6.589499535747713E-05	8.535910362784707E-05	6.681097614097062E-05	Ribonuclease T2-like OS=Candida parapsilosis (strain CDC 317 / ATCC MYA-4646) OX=578454 GN=CPAR2_101030 PE=3 SV=1
385	tr|G8BHW5|G8BHW5_CANPC	5	2.5815352420708345E-05	2.311049010851464E-06	6.689453108886194E-06	1.2618942558812972E-05	1.916219939300849E-06		2.279687802856868E-06										T-complex protein 1 subunit delta OS=Candida parapsilosis (strain CDC 317 / ATCC MYA-4646) OX=578454 GN=CPAR2_400300 PE=3 SV=1
387	tr|G8BFA8|G8BFA8_CANPC	13	0.000605742642477734	5.483861908886595E-05	6.69237377864533E-05	0.00011479018080072386	8.342850009903906E-05	2.2875637525148473E-05	5.7407112063239596E-05	3.672248263018774E-05		3.0118123670268208E-05	4.999960190559766E-05	1.127882808601912E-05	3.118642705500495E-05	1.8474380731315323E-05	2.769901103587082E-05		Uncharacterized protein OS=Candida parapsilosis (strain CDC 317 / ATCC MYA-4646) OX=578454 GN=CPAR2_201840 PE=3 SV=1
388	tr|G8B7H7|G8B7H7_CANPC	14	0.0002479767491618586	3.3442327294289967E-05	2.971456004341663E-05	5.185602295708626E-05	3.3875608349915836E-05	6.897125868537525E-06	2.7243948680426106E-05	5.466289356955436E-06		4.776620978525374E-06	5.369337411013967E-06	6.9449763443819E-06	1.7297900109904845E-05	1.0122597744308072E-05	1.1410032585135102E-05	3.5594014379615825E-06	valine--tRNA ligase OS=Candida parapsilosis (strain CDC 317 / ATCC MYA-4646) OX=578454 GN=VAS1 PE=3 SV=1
389	tr|G8B634|G8B634_CANPC	12	0.00010422835000807723	2.9968137075260734E-05	3.681438791857783E-06	7.65014521042998E-06	7.736400179522268E-06	2.8225912646592643E-06	5.722989387070115E-06	5.6604414421345565E-06		1.6702283523775485E-06	6.021561415098871E-06		1.6226639665647314E-05	7.301934684411254E-06	9.765842539607535E-06		HDAC_interact domain-containing protein OS=Candida parapsilosis (strain CDC 317 / ATCC MYA-4646) OX=578454 GN=CPAR2_110010 PE=4 SV=1
392	tr|G8B9K4|G8B9K4_CANPC	4	2.4554586278088698E-05	2.2556845191310857E-06		4.673044050584042E-06	1.3394279153536478E-05		4.2315785548370915E-06										Mitochondrial fusion and transport protein UGO1 OS=Candida parapsilosis (strain CDC 317 / ATCC MYA-4646) OX=578454 GN=CPAR2_302940 PE=4 SV=1
394	tr|G8BFI3|G8BFI3_CANPC	14	0.0004920023872894525	2.5873952587909253E-05	4.923948708673669E-05	0.00011262800270374758	4.289469116376901E-05	1.6657521063321942E-05	8.889853233051177E-05	2.8153216205434056E-05		2.5994587589253104E-05	1.0450474260403508E-05	1.353399603625716E-05	2.0692537117341666E-05	2.0929974986862546E-05	1.4067284494619387E-05	2.1988129663284846E-05	Transaldolase OS=Candida parapsilosis (strain CDC 317 / ATCC MYA-4646) OX=578454 GN=CPAR2_202600 PE=3 SV=1
395	tr|G8BG44|G8BG44_CANPC	14	0.00011249471237823008	6.782420355239751E-06	1.4994866643410124E-05	1.3917088185038748E-05	8.263625418957246E-06	9.530466806364686E-06	1.2604184570358212E-05	4.081302547694024E-06		4.496448193279297E-06	5.663092517306875E-06	6.561444640681451E-06	9.59494276937011E-06	5.6082876215171204E-06	8.543165475455462E-06	1.8533766335569936E-06	C-1-tetrahydrofolate synthase, cytoplasmic OS=Candida parapsilosis (strain CDC 317 / ATCC MYA-4646) OX=578454 GN=CPAR2_204710 PE=3 SV=1
405	tr|G8B8T1|G8B8T1_CANPC	14	0.0004795177389162079	1.9459828490084186E-05	2.7469686942241562E-05	5.6108871871320426E-05	5.6594474567277525E-05	1.0463065161667392E-05	3.6361794206741835E-05	7.6231982293096815E-06		3.6148723069763204E-05	5.766023360717799E-05	5.182328117133759E-06	7.770884998517572E-05	5.104732360589174E-05	2.2013473131754706E-05	1.5675887930668094E-05	FXNA-related family protease 1 OS=Candida parapsilosis (strain CDC 317 / ATCC MYA-4646) OX=578454 GN=CPAR2_300190 PE=3 SV=1
406	tr|G8BEB8|G8BEB8_CANPC	13	0.0002690216927084135	1.6769631754762376E-05	2.2859006757677143E-05	6.148862869038201E-05	1.7549981783344616E-05	5.49777151856102E-06	6.509126676617462E-05	4.796402943532689E-06		2.315660096583806E-06	1.1908419545134924E-05	2.39451821762904E-06	2.2086792723146164E-05	2.4969182770004878E-05	1.1294429141480236E-05		H/ACA ribonucleoprotein complex subunit CBF5 OS=Candida parapsilosis (strain CDC 317 / ATCC MYA-4646) OX=578454 GN=CPAR2_212590 PE=3 SV=1
407	tr|G8BKF1|G8BKF1_CANPC	14	0.0003719406900253074	2.509176657044159E-05	3.485847772065089E-05	2.6323002096152362E-05	3.075016333448964E-05	3.6686684759104895E-05	2.2726164921767095E-05	1.4838421384444835E-05		1.3009696362969199E-05	4.229438884851548E-05	1.941787406646544E-05	2.301000051159124E-05	5.308395964059531E-05	1.5770559531188316E-05	1.407953027693112E-05	40S ribosomal protein S28 OS=Candida parapsilosis (strain CDC 317 / ATCC MYA-4646) OX=578454 GN=CPAR2_702290 PE=3 SV=1
409	tr|G8BDL5|G8BDL5_CANPC	13	0.00028056716271672086	2.5697834678215445E-05	3.274911181385796E-05	7.829966017530028E-05	3.919180044770434E-05	7.861641644959993E-06	1.1554896117338184E-05	9.812501050844133E-06		1.431572381787869E-05	1.8168079082800326E-05	7.76583935669965E-06	1.413659945041011E-05	1.0441597496034776E-05	1.0571877584676989E-05		quinol--cytochrome-c reductase OS=Candida parapsilosis (strain CDC 317 / ATCC MYA-4646) OX=578454 GN=CPAR2_210070 PE=3 SV=1
410	tr|G8BGU3|G8BGU3_CANPC	13	0.0004729544634244624	8.194791815990356E-06	5.812027773008971E-05	6.366248501929994E-05	6.667388753676688E-05	7.246119558006024E-05	1.0802515627777901E-05	3.321173328103781E-06		5.7418577395638285E-06	8.65324891050592E-05	2.516838807693681E-06	8.446027556201413E-05	7.029064923207734E-06	3.437610648835022E-06		Glycolipid 2-alpha-mannosyltransferase OS=Candida parapsilosis (strain CDC 317 / ATCC MYA-4646) OX=578454 GN=CPAR2_503160 PE=3 SV=1
411	tr|G8BFC5|G8BFC5_CANPC	14	0.0006611981059799342	2.589601568134511E-05	4.388693784032821E-05	6.813808676015881E-05	3.6552593607114924E-05	2.8545129550969933E-05	7.639247525860678E-05	2.749381329924464E-05		2.33311194313236E-05	3.843685795959058E-05	3.288249667590887E-05	9.021345637983267E-05	4.852759221028421E-05	9.919371776218084E-05	2.1707813563045133E-05	GTP-binding protein OS=Candida parapsilosis (strain CDC 317 / ATCC MYA-4646) OX=578454 GN=CPAR2_202010 PE=3 SV=1
412	tr|G8B5K4|G8B5K4_CANPC	14	0.0008264567076767737	3.6132757466211E-05	5.2226336880569465E-05	7.071063442501631E-05	7.799687347640776E-05	3.6213080778412354E-05	9.385037438748497E-05	7.760475744759106E-06		1.8563124263527733E-05	7.571537028171912E-05	3.805510312685238E-05	0.0001350691762643992	4.035502758804404E-05	0.00012237866824681186	2.1429704746558265E-05	Glutathione peroxidase OS=Candida parapsilosis (strain CDC 317 / ATCC MYA-4646) OX=578454 GN=CPAR2_603150 PE=3 SV=1
414	tr|G8BAC6|G8BAC6_CANPC	12	0.00014719450133112588	7.099127124224472E-06	1.2250427273306686E-05	4.916743956854031E-05	1.2223574920550066E-05	2.774245508003274E-06	8.885032201533277E-06	4.282922699001516E-06		1.0586213632266559E-06	1.5692001375521572E-05		1.0655364135958569E-05	1.1968508307405547E-05	1.1137236853853923E-05		RuvB-like helicase OS=Candida parapsilosis (strain CDC 317 / ATCC MYA-4646) OX=578454 GN=CPAR2_805480 PE=3 SV=1
417	tr|G8BKV9|G8BKV9_CANPC	14	0.0006645385672134097	2.4427612767162036E-05	4.8389728897292425E-05	5.5093271250571296E-05	2.3461258612070267E-05	3.081103590730282E-05	5.301853647768589E-05	1.9380213530351848E-05		3.908309292703919E-05	5.812071428315865E-05	2.1520608206439697E-05	0.00011066188042483836	7.059743093479493E-05	8.508616591784436E-05	2.4887017076857944E-05	Alpha-1,2-mannosyltransferase OS=Candida parapsilosis (strain CDC 317 / ATCC MYA-4646) OX=578454 GN=CPAR2_703880 PE=3 SV=1
422	tr|G8BJ70|G8BJ70_CANPC	14	0.0008599662279923241	4.1063085173538025E-05	6.465961599056553E-05	8.890224123486127E-05	6.260972524465288E-05	3.618833581147681E-05	6.485422110519691E-05	5.609990996349524E-05		4.5562348356557374E-05	0.00010839707304991915	3.5931096257214546E-05	7.120883281386953E-05	5.028009512854643E-05	0.00010863616553843795	2.5573482323992416E-05	Ribosomal protein L11 C-terminal domain-containing protein OS=Candida parapsilosis (strain CDC 317 / ATCC MYA-4646) OX=578454 GN=CPAR2_404890 PE=3 SV=1
424	tr|G8BAJ7|G8BAJ7_CANPC	13	0.00014308519847446827	8.35264164439009E-06	1.4744319330169044E-05	2.3730711122045457E-05	1.646294987356982E-05	4.890751351406126E-06	1.1973279096410647E-05	2.843058388461502E-06		8.045091544453147E-06	9.141877074288566E-06		1.2120323159712737E-05	1.0656098905072567E-05	1.718276180643767E-05	2.941335178050868E-06	Inorganic pyrophosphatase OS=Candida parapsilosis (strain CDC 317 / ATCC MYA-4646) OX=578454 GN=CPAR2_806200 PE=3 SV=1
426	tr|G8B6I2|G8B6I2_CANPC	14	0.0002663429855848183	1.0806500497033716E-05	2.4571692842923572E-05	3.2701141748064916E-05	1.3846800923578852E-05	8.4779176934669E-06	2.0884689376823478E-05	4.024229593681107E-06		1.5331975274716735E-05	1.8915109572190684E-05	1.637648671633341E-05	3.261298685345978E-05	1.728597995608232E-05	4.490675563657968E-05	5.600718899883197E-06	Adenosylhomocysteinase OS=Candida parapsilosis (strain CDC 317 / ATCC MYA-4646) OX=578454 GN=CPAR2_101020 PE=3 SV=1
427	tr|G8BGZ9|G8BGZ9_CANPC	13	0.00010932289226586565	3.0464143161305917E-06	6.074545354820667E-06	9.397492599619942E-06	4.855418299541576E-06	3.103785623224272E-06	9.862954409449983E-06	3.704319507098272E-06		2.743710023197612E-06	8.099318039644879E-06	5.728566032072412E-06	1.465130495260918E-05	1.675684601150562E-05	2.129821709695065E-05		ADP-ribosylation factor OS=Candida parapsilosis (strain CDC 317 / ATCC MYA-4646) OX=578454 GN=CPAR2_503710 PE=3 SV=1
428	tr|G8BJE9|G8BJE9_CANPC	14	0.0010103424272368171	3.378129057560705E-05	0.00010146716719986047	9.285010118562521E-05	7.059328518931313E-05	2.857017337016315E-05	7.888249101164491E-05	3.907984339084829E-05		5.736328300716652E-05	6.090114311567621E-05	6.256335654648474E-05	0.00012982369659753434	8.343819419070392E-05	0.00012869008111980178	4.233832073638744E-05	Small ribosomal subunit protein uS2 OS=Candida parapsilosis (strain CDC 317 / ATCC MYA-4646) OX=578454 GN=RPS0 PE=3 SV=1
429	tr|G8BED4|G8BED4_CANPC	14	8.376532351267544E-05	3.7238673359491676E-06	3.868018959931912E-06	7.100401889439459E-06	1.0061022979023162E-05	3.843718197321438E-06	7.291888547421424E-06	2.858470642997973E-06		2.2513745577641767E-06	9.02053592680174E-06	3.874136655791742E-06	8.782105474102735E-06	1.075674800372619E-05	8.665802326546676E-06	1.6672320158576432E-06	PCI domain-containing protein OS=Candida parapsilosis (strain CDC 317 / ATCC MYA-4646) OX=578454 GN=CPAR2_212750 PE=4 SV=1
430	tr|G8BI14|G8BI14_CANPC	11	0.00018141994197929873	5.753731958601688E-06	6.011818116626933E-06	1.9528990189326885E-05		3.380060019764345E-05	1.0581815841365033E-05	3.698507288453854E-05		5.054108280343012E-06	1.0243372281679784E-05		2.490424105054568E-05	1.3009368269708059E-05	1.554682290891967E-05		Tyrosine--tRNA ligase OS=Candida parapsilosis (strain CDC 317 / ATCC MYA-4646) OX=578454 GN=TYS1 PE=3 SV=1
432	tr|G8BCL9|G8BCL9_CANPC	13	0.00018442464534622856	1.6659776491164455E-05	2.4224742762514743E-05	3.006319782778049E-05	1.647218327017512E-05	9.705841849804705E-06		1.4433964324892766E-05		1.1797822146847569E-05	1.3149235671108543E-05	4.847902800189353E-06	1.9752592670616594E-05	1.102797244162175E-05	8.234230698821997E-06	4.0551823906904475E-06	Uncharacterized protein OS=Candida parapsilosis (strain CDC 317 / ATCC MYA-4646) OX=578454 GN=CPAR2_206570 PE=4 SV=1
433	tr|G8B5E7|G8B5E7_CANPC	14	0.0007642439195117962	5.495835205541988E-05	7.61388383474604E-05	8.102944458734989E-05	2.2579366832604906E-05	6.764528537261204E-05	0.00011359904725332822	1.2886090793487891E-05		4.520283519341316E-05	4.3408186591588096E-05	1.936831751388581E-05	0.0001019536531896133	5.347859348290461E-05	5.7588502551999145E-05	1.4407405746128872E-05	60S ribosomal protein L32 OS=Candida parapsilosis (strain CDC 317 / ATCC MYA-4646) OX=578454 GN=CPAR2_602580 PE=3 SV=1
434	tr|G8B6K3|G8B6K3_CANPC	5	4.220860120690962E-05	4.885734647256851E-06	3.102729433038168E-06	2.33447303479429E-05	8.396058951228645E-06		2.4793478274430593E-06										Proline dehydrogenase OS=Candida parapsilosis (strain CDC 317 / ATCC MYA-4646) OX=578454 GN=CPAR2_101230 PE=3 SV=1
435	tr|G8BKK0|G8BKK0_CANPC	5	2.053428040957266E-05	2.7447542033705633E-06	3.5092639318822286E-06	7.571448490368664E-06	4.3655277275263635E-06		2.3432860564248424E-06										Metal resistance protein YCF1 OS=Candida parapsilosis (strain CDC 317 / ATCC MYA-4646) OX=578454 GN=CPAR2_702790 PE=3 SV=1
441	tr|G8BJ95|G8BJ95_CANPC	12	0.00023360261219717703	9.699810928167027E-06	3.1085475243006947E-05	7.880533591388121E-05	1.071576637508753E-05	1.0294111172449434E-05	1.8784919404818915E-05	4.361809107089508E-06		6.489897725154194E-06		5.603032024267054E-06	2.3014905635905526E-05		2.900777089103732E-05	5.739777776312365E-06	glutamine--fructose-6-phosphate transaminase (isomerizing) OS=Candida parapsilosis (strain CDC 317 / ATCC MYA-4646) OX=578454 GN=CPAR2_405140 PE=4 SV=1
446	tr|G8B5Q0|G8B5Q0_CANPC	12	8.57018438174075E-05	4.754549948106372E-06	5.852963646148388E-06	9.17324658153939E-06	7.860581683589113E-06	3.441574060757119E-06	6.399309744265246E-06	3.1232651671623396E-06		3.950469484662252E-06	1.0786501905438497E-05		1.0600056780872488E-05	1.2118313978963664E-05	7.641010835902635E-06		Iron transport multicopper oxidase FET3 OS=Candida parapsilosis (strain CDC 317 / ATCC MYA-4646) OX=578454 GN=FET3 PE=3 SV=1
447	tr|G8BB06|G8BB06_CANPC	12	0.00015092932777372185	7.324927011851675E-06	6.210548511992096E-05	1.1746854227985916E-05	9.503042507272564E-06	3.275198739591105E-06	1.3909407444042242E-05	9.689317636582667E-06		2.8940543931568404E-06	6.087323654788394E-06		4.292222795888527E-06	7.738260206838934E-06	1.2363234035802038E-05		Lysine--tRNA ligase OS=Candida parapsilosis (strain CDC 317 / ATCC MYA-4646) OX=578454 GN=CPAR2_807790 PE=3 SV=1
451	tr|G8B7U0|G8B7U0_CANPC	6	4.9309327080216235E-05	3.943757942807275E-06	1.1237914072697292E-05	2.1150430200203713E-05	6.404939268855042E-06	2.115600747993891E-06	4.456684847659024E-06										Coatomer subunit gamma OS=Candida parapsilosis (strain CDC 317 / ATCC MYA-4646) OX=578454 GN=CPAR2_105610 PE=3 SV=1
453	tr|G8B4U1|G8B4U1_CANPC	7	7.232119671910695E-05	1.1403804727910745E-05	6.035531337489741E-06	1.6190951472572885E-05	2.2462157311002504E-05		1.5525707028078407E-06	4.490379756775336E-06		1.0185801410547899E-05							MFS domain-containing protein OS=Candida parapsilosis (strain CDC 317 / ATCC MYA-4646) OX=578454 GN=CPAR2_600460 PE=3 SV=1
457	tr|G8BCE2|G8BCE2_CANPC	12	0.000777570365524495	8.883806617087968E-05	0.00010072438542871669	1.680235807035073E-05	2.9270720602627862E-06	2.6289264630494946E-06	4.968309850687712E-06	0.0002185188772354406		1.617581489971275E-06	9.904714593205381E-05		7.50674353458264E-05	1.069632807558387E-06	0.00016536057466969744		Tricalbin OS=Candida parapsilosis (strain CDC 317 / ATCC MYA-4646) OX=578454 GN=CPAR2_803570 PE=4 SV=1
460	tr|G8BGD5|G8BGD5_CANPC	14	0.0006410779525682455	3.2067905954957134E-05	5.738076793568081E-05	7.439523181799254E-05	4.844130002841491E-05	4.161389608594745E-05	5.244785035515863E-05	2.054340671097199E-05		1.7031857816895943E-05	5.185833324167977E-05	3.3180860836985026E-05	6.502793970494278E-05	5.647042094841288E-05	7.842725466316234E-05	1.2190926467043315E-05	Small ribosomal subunit protein uS10 OS=Candida parapsilosis (strain CDC 317 / ATCC MYA-4646) OX=578454 GN=CPAR2_205620 PE=3 SV=1
461	tr|G8BGU5|G8BGU5_CANPC	14	0.0003104454376667614	2.008851326951493E-05	3.7888009589943694E-05	3.237579192085429E-05	6.0517208872386316E-05	7.141134467611746E-06	1.2154616414505396E-05	9.948636754530127E-06		3.3678951334947765E-06	2.7871511700109322E-05	4.688381272703126E-06	3.0002556595769442E-05	3.1931541005023207E-05	2.7913333376757273E-05	4.556307293557777E-06	Coatomer subunit alpha OS=Candida parapsilosis (strain CDC 317 / ATCC MYA-4646) OX=578454 GN=CPAR2_503180 PE=4 SV=1
464	tr|G8BBB3|G8BBB3_CANPC	5	4.8653170074057685E-05	8.7722272574643E-06	2.8397744395998074E-06	1.8571052567020434E-05	1.057872467815175E-05		7.891391131821389E-06										Oxidored_q6 domain-containing protein OS=Candida parapsilosis (strain CDC 317 / ATCC MYA-4646) OX=578454 GN=CPAR2_808860 PE=3 SV=1
465	tr|G8BD28|G8BD28_CANPC	12	0.00021526763100769363	2.5045532784559687E-05	1.8587410993660207E-05	3.777514457346593E-05	3.398863638876722E-05	5.336348606236489E-06	2.03981971356457E-05	1.0101604262512533E-05		7.347131554599823E-06	1.9926549772245874E-05		1.2150564498175814E-05	1.3429849938059082E-05	1.1180660499765285E-05		MFS domain-containing protein OS=Candida parapsilosis (strain CDC 317 / ATCC MYA-4646) OX=578454 GN=CPAR2_208160 PE=4 SV=1
468	tr|G8BAY3|G8BAY3_CANPC	14	0.0004538607594583401	2.7994463976851578E-05	5.8168638407277776E-05	5.1937945708070686E-05	3.7316883317617584E-05	3.924610672565496E-05	4.845322166768168E-05		5.431288584111414E-06	1.9307833490519577E-05	2.7063074492501413E-05	2.59819335001222E-05	4.260790509869481E-05	2.309841969990383E-05	3.285074171131249E-05	1.440230307802007E-05	40S ribosomal protein S15 OS=Candida parapsilosis (strain CDC 317 / ATCC MYA-4646) OX=578454 GN=CPAR2_807560 PE=3 SV=1
469	tr|G8B6E3|G8B6E3_CANPC	13	0.00031197066889187284	5.710099323396927E-06	1.6103860105373095E-05	6.105916101943601E-05	1.5607631843669065E-05	1.269498774698459E-06	8.253142665877759E-06	5.464993246305058E-06		4.425486903251519E-06	8.585223584243635E-05		9.241217835371142E-06	8.658313828701966E-05	1.0209460515782976E-05	2.1907425292548274E-06	CTP synthase OS=Candida parapsilosis (strain CDC 317 / ATCC MYA-4646) OX=578454 GN=CPAR2_100620 PE=3 SV=1
471	tr|G8BEC7|G8BEC7_CANPC	8	6.558726230754215E-05	1.994024101130077E-05	8.525032057155283E-06	8.777467890661802E-06	7.266410051946575E-06	3.133132914928023E-06	6.59303927307165E-06				8.088722020698976E-06		3.2632170877790647E-06				Chromatin remodelling complex ATPase chain ISW1 OS=Candida parapsilosis (strain CDC 317 / ATCC MYA-4646) OX=578454 GN=CPAR2_212680 PE=3 SV=1
472	tr|G8BKV3|G8BKV3_CANPC	13	7.845596038083144E-05	3.3360691180730466E-06	4.975712241666019E-06	8.114979397524406E-06	1.039220494654173E-05	3.2076495907204694E-06	9.229183835485459E-06	2.832980466873866E-06		3.986927531772005E-06	5.906321343784054E-06	2.2426495091438036E-06	8.449523496496596E-06	8.274077007814634E-06	7.507681894935361E-06		proline--tRNA ligase OS=Candida parapsilosis (strain CDC 317 / ATCC MYA-4646) OX=578454 GN=CPAR2_703820 PE=3 SV=1
475	tr|G8BA68|G8BA68_CANPC	6	0.0001591196721183406	2.4874103615701854E-05	2.4351953773780936E-05	7.300030526407366E-05	2.480907850729605E-05	4.1277132284726635E-06	7.956517729015432E-06										Dihydroorotate dehydrogenase (quinone), mitochondrial OS=Candida parapsilosis (strain CDC 317 / ATCC MYA-4646) OX=578454 GN=CPAR2_804900 PE=3 SV=1
481	tr|G8B5I8|G8B5I8_CANPC	12	0.0005728886688373119	4.498355948297633E-05	5.3333651301839533E-05	0.00010058291574276751	8.361733244661953E-05	2.29960579077199E-05	5.620228090078816E-05	1.033650888800491E-05		2.61066472140108E-05	4.9682680555777765E-05		5.0714828524706087E-05	3.6292917310707575E-05	3.803928856139381E-05		Copper transport protein OS=Candida parapsilosis (strain CDC 317 / ATCC MYA-4646) OX=578454 GN=CPAR2_602990 PE=3 SV=1
482	tr|G8BHE9|G8BHE9_CANPC	9	3.8270331508732586E-05	2.4206241505303094E-06	2.3637104351394934E-06	7.67311455060248E-06	4.61360912559723E-06		3.514075650589658E-06				3.3742966564709276E-06		5.073114429837861E-06	2.5125711923228856E-06	6.72521531764174E-06		FACT complex subunit OS=Candida parapsilosis (strain CDC 317 / ATCC MYA-4646) OX=578454 GN=CPAR2_500990 PE=3 SV=1
485	tr|G8B5E9|G8B5E9_CANPC	14	0.0002984550480895142	9.668903922428895E-06	8.816289649350376E-06	1.390927197297363E-05	1.4097246139449782E-05	1.1680000093558667E-05	1.995746811814308E-05	1.1682092170078969E-05		1.4495394995384167E-05	3.047016861603595E-05	1.416566488871688E-05	4.527498330688763E-05	4.5189373406866704E-05	4.769193037417256E-05	1.1356260435466884E-05	Uncharacterized protein OS=Candida parapsilosis (strain CDC 317 / ATCC MYA-4646) OX=578454 GN=CPAR2_602600 PE=4 SV=1
486	tr|G8BL43|G8BL43_CANPC	5	2.4737282631196096E-05	5.724125528202126E-06	5.38780910095938E-06	9.75377545476753E-06	2.1484543711091995E-06		1.7231181761578632E-06										10 kDa heat shock protein, mitochondrial OS=Candida parapsilosis (strain CDC 317 / ATCC MYA-4646) OX=578454 GN=CPAR2_700360 PE=3 SV=1
487	tr|G8BE16|G8BE16_CANPC	5	2.0165444038290675E-05	3.7061928505788508E-06	3.375302315984065E-06	6.7243296388864304E-06	3.7316149424726594E-06	2.628004290368667E-06											PLCXc domain-containing protein OS=Candida parapsilosis (strain CDC 317 / ATCC MYA-4646) OX=578454 GN=CPAR2_211570 PE=4 SV=1
491	tr|G8BL90|G8BL90_CANPC	13	0.0002199539160240716	3.426359059846883E-05	5.518903431981975E-05	1.412456805955037E-05	8.865221315892401E-06	6.17712247070936E-06	1.1146736929815603E-05	1.1189702379124018E-05		8.414359749874512E-06	1.536771300410823E-05	3.684750936008784E-06	1.4438025574850509E-05	7.2852478560471875E-06	2.9807842829802038E-05		Endoplasmic reticulum oxidoreductin-1 OS=Candida parapsilosis (strain CDC 317 / ATCC MYA-4646) OX=578454 GN=CPAR2_700830 PE=3 SV=1
497	tr|G8B5W9|G8B5W9_CANPC	6	2.2119549384696623E-05	1.9506495801078945E-06		9.56240730040901E-06		2.0607997825721065E-06	2.9283499301010363E-06				2.3547700209043893E-06		3.2625727706021888E-06				DNA-directed RNA polymerase subunit beta OS=Candida parapsilosis (strain CDC 317 / ATCC MYA-4646) OX=578454 GN=CPAR2_109360 PE=3 SV=1
501	tr|G8BFQ8|G8BFQ8_CANPC	14	0.00046900719303816143	8.595835893468534E-06	3.3164265388258905E-05	0.0001547531365911579	1.9402574915723916E-05	1.4828579400890556E-05	6.381047126497563E-05	1.1641639410460359E-05		1.6474567814120953E-05	1.2236260371321181E-05	3.05650142820908E-06	2.257981487390083E-05	1.2607706256231422E-05	8.825755554234957E-05	7.5982838870925666E-06	Glutamine synthetase OS=Candida parapsilosis (strain CDC 317 / ATCC MYA-4646) OX=578454 GN=CPAR2_203350 PE=3 SV=1
502	tr|G8BHB5|G8BHB5_CANPC	5	2.947975564473744E-05	5.5077698184180815E-06	6.735992672707351E-06	3.8139981019175345E-06	8.923770608044863E-06		4.4982244436496084E-06										J domain-containing protein OS=Candida parapsilosis (strain CDC 317 / ATCC MYA-4646) OX=578454 GN=CPAR2_500650 PE=4 SV=1
505	tr|G8BJI7|G8BJI7_CANPC	14	0.00010025083512665553	4.169104296470259E-06	6.870608683952491E-06	1.0602157066925377E-05	4.241039012481893E-06	6.339228473908579E-06	9.151739049920623E-06	1.1771241658418936E-06		3.878027857479575E-06	8.253618382905543E-06	2.32244379587378E-06	1.4146503228951453E-05	1.412241933122651E-05	1.2131087904642107E-05	2.8457338760754653E-06	Thioredoxin domain-containing protein OS=Candida parapsilosis (strain CDC 317 / ATCC MYA-4646) OX=578454 GN=CPAR2_406060 PE=3 SV=1
508	tr|G8BGC3|G8BGC3_CANPC	6	4.6706574697037554E-05	6.4256758746784205E-06	7.116954090228777E-06	1.9476728488372603E-05	6.128389653524212E-06	1.5484389333769986E-06	6.0103876568565445E-06										3,2-trans-enoyl-CoA isomerase OS=Candida parapsilosis (strain CDC 317 / ATCC MYA-4646) OX=578454 GN=CPAR2_205500 PE=3 SV=1
512	tr|G8BAW9|G8BAW9_CANPC	13	0.00021452519761535677	1.0996684629235449E-05	9.7437572862481E-06	1.0763062272138589E-05	6.858177864511876E-06	9.075477052007374E-06	2.1733647249934198E-05	4.526194732706198E-06		3.717667488372939E-06	2.0767460989496938E-05		4.2852433859531996E-05	3.438028990310398E-05	2.554921292005491E-05	1.3561131368014207E-05	HABP4_PAI-RBP1 domain-containing protein OS=Candida parapsilosis (strain CDC 317 / ATCC MYA-4646) OX=578454 GN=CPAR2_807420 PE=4 SV=1
517	tr|G8BB15|G8BB15_CANPC	14	0.0001531642905701008	7.308939939612939E-06	1.1392394426909206E-05	3.8664524430040824E-05	9.216201324191279E-06	5.77540526594172E-06	1.7211848867847167E-05	4.4716963658355295E-06		5.432619103641758E-06	6.8755336199137806E-06	3.868380280047567E-06	1.0506578829162734E-05	5.716929741426082E-06	2.425172399109076E-05	2.4715143844394594E-06	mannose-1-phosphate guanylyltransferase OS=Candida parapsilosis (strain CDC 317 / ATCC MYA-4646) OX=578454 GN=CPAR2_807880 PE=3 SV=1
518	tr|G8BJD8|G8BJD8_CANPC	14	0.002206004988580887	0.00017695415962765894	0.0002132678827133618	0.00022780363889639507	0.0001436479361977236	0.00011141410262502755	0.00018797434405531298	7.021438742160938E-05		0.00010044321033770667	0.00014544522792016377	9.167856869272834E-05	0.0002751994327765262	0.00015616097658671497	0.00024077568522672314	6.502543550323483E-05	Ribosomal protein L29 OS=Candida parapsilosis (strain CDC 317 / ATCC MYA-4646) OX=578454 GN=CPAR2_405570 PE=3 SV=1
519	tr|G8BAV8|G8BAV8_CANPC	12	6.519194462307202E-05	2.342229470891552E-06	3.561546675919614E-06	4.598624125803641E-06	3.817625482569534E-06	2.0586651235887087E-06	3.8738155186766724E-06	7.998625055417054E-06		2.513659935721892E-06	1.041810621094981E-05		5.026889868503232E-06	3.3644322568609917E-06	1.561772489816931E-05		Elongation of fatty acids protein OS=Candida parapsilosis (strain CDC 317 / ATCC MYA-4646) OX=578454 GN=CPAR2_807310 PE=3 SV=1
521	tr|G8B9W5|G8B9W5_CANPC	5	3.4681912693680096E-05	3.8737336326552154E-06	1.1386797624599538E-05	1.2382557447230341E-05	5.5704603836032165E-06	1.4683636055917855E-06											DAO domain-containing protein OS=Candida parapsilosis (strain CDC 317 / ATCC MYA-4646) OX=578454 GN=CPAR2_304060 PE=3 SV=1
524	tr|G8BDZ8|G8BDZ8_CANPC	14	0.0024429684977150964	9.669205389122758E-05	0.00019794925397203505	0.00021721308632356167	0.00017857679178351368	0.00013910511242356041	0.0001485674884582047	8.383584907614151E-05		8.265718716577492E-05	0.0002233050874383798	0.00011581814588083864	0.0003517594548431185	0.00022029050956580052	0.0002815731398042967	0.00010562533708864254	60S ribosomal protein L36 OS=Candida parapsilosis (strain CDC 317 / ATCC MYA-4646) OX=578454 GN=CPAR2_211390 PE=3 SV=1
535	tr|G8BEX2|G8BEX2_CANPC	5	6.485820296867269E-05	7.89910101055351E-06	1.4880717707688183E-05	3.201184954657213E-05	7.58966426951475E-06	2.4768704343441123E-06											Zf-Mss51 domain-containing protein OS=Candida parapsilosis (strain CDC 317 / ATCC MYA-4646) OX=578454 GN=CPAR2_200730 PE=4 SV=1
536	tr|G8BKA9|G8BKA9_CANPC	13	0.0003016552155044357	2.5639422171470826E-05	3.452529577392384E-05	3.8938091852320026E-05	3.7191003619535536E-05	1.0911582629987043E-05	2.9932152719743838E-05	9.802643556237854E-06		1.1634529571453344E-05	3.000770258071595E-05	5.898177978604375E-06	1.873481055203982E-05	2.8149765381676374E-05	2.029003711672693E-05		GOLD domain-containing protein OS=Candida parapsilosis (strain CDC 317 / ATCC MYA-4646) OX=578454 GN=CPAR2_701860 PE=3 SV=1
541	tr|G8BJJ1|G8BJJ1_CANPC	6	7.362571431262108E-05	5.270724956325084E-06	1.3279334799450858E-05	3.62059754807746E-05	7.561358191381867E-06	1.7681038814045519E-06	9.540217003284142E-06										Mitochondrial thiamine pyrophosphate carrier 1 OS=Candida parapsilosis (strain CDC 317 / ATCC MYA-4646) OX=578454 GN=CPAR2_406100 PE=3 SV=1
546	tr|G8BDF9|G8BDF9_CANPC	9	0.0002657762769920525	2.3000348051380516E-05	2.9739650938694122E-05	6.65259100666469E-05	5.3789621274280085E-05		2.114597082305105E-05	3.800356016043753E-05		1.1643753210649252E-05	1.0929882772332803E-05		1.0997579694580266E-05				NADH dehydrogenase [ubiquinone] 1 alpha subcomplex subunit 1 OS=Candida parapsilosis (strain CDC 317 / ATCC MYA-4646) OX=578454 GN=CPAR2_209510 PE=3 SV=1
547	tr|G8BI09|G8BI09_CANPC	12	0.00017670302028979863	1.4003081242640795E-05	4.999887844504255E-05	4.4815901759752804E-05	1.370001381174173E-05	4.318816439302356E-06	1.5920294001690855E-05	1.6218929117445078E-06		3.259256416072602E-06	3.4848354414850096E-06		1.0879124060054017E-05	5.509507285139206E-06	9.191418475132202E-06		J domain-containing protein OS=Candida parapsilosis (strain CDC 317 / ATCC MYA-4646) OX=578454 GN=CPAR2_400750 PE=4 SV=1
551	tr|G8BGD3|G8BGD3_CANPC	5	7.447473005532429E-05	1.0774426308299431E-05	1.455186682490231E-05	2.2918147670365275E-05	1.5012316704498697E-05		1.1217972547258577E-05										Mitochondrial pyruvate carrier OS=Candida parapsilosis (strain CDC 317 / ATCC MYA-4646) OX=578454 GN=CPAR2_205600 PE=3 SV=1
552	tr|G8BK60|G8BK60_CANPC	5	8.510470682601871E-05	1.1420145289856886E-05	2.50572972427056E-05	3.263847379307582E-05	9.331473709906983E-06		6.657316790473434E-06										Thioredoxin domain-containing protein OS=Candida parapsilosis (strain CDC 317 / ATCC MYA-4646) OX=578454 GN=CPAR2_701290 PE=3 SV=1
558	tr|G8BK45|G8BK45_CANPC	14	0.0014121358230435469	0.00010909073872659068	0.00012940412255647109	0.00013504371910091743	0.0001244390151352012	0.00016321976579312443	0.0001455538386658966	7.655155733066798E-06		0.00018993053079607373	0.00016877314438886132	5.537288658030761E-06	5.699004135455754E-05	3.0452395351166866E-05	0.00013741114593334832	8.634920850239952E-06	Lysophospholipase OS=Candida parapsilosis (strain CDC 317 / ATCC MYA-4646) OX=578454 GN=PLB3 PE=3 SV=1
559	tr|G8B5S1|G8B5S1_CANPC	14	0.0003468425812386885	2.3454242174924506E-05	1.8751956981564428E-05	2.001219431822059E-05	2.736800941270427E-05	1.0320461402940495E-05	2.7630902644418904E-05	3.28697981304778E-05		2.843192475743108E-05	3.660374668194926E-05	4.3452591351668556E-06	4.5381326817709856E-05	3.79441769857883E-05	5.955679725448486E-06	2.7772902069943646E-05	Glucan endo-1,3-beta-D-glucosidase 1 OS=Candida parapsilosis (strain CDC 317 / ATCC MYA-4646) OX=578454 GN=CPAR2_108890 PE=3 SV=1
564	tr|G8BCN0|G8BCN0_CANPC	5	7.923278125717953E-05	1.2329560923522354E-05	2.3842653374066293E-05	2.5030543501582457E-05	9.157583762932678E-06		8.872439695075751E-06										NADH dehydrogenase [ubiquinone] 1 alpha subcomplex subunit 13 OS=Candida parapsilosis (strain CDC 317 / ATCC MYA-4646) OX=578454 GN=CPAR2_206680 PE=3 SV=1
565	tr|G8BFS1|G8BFS1_CANPC	13	0.00010336465015056896	3.5666844692615205E-06	1.8210014308686784E-06	2.86237889160476E-06		2.848488947445845E-06	1.2067496473564134E-05	7.049973455751545E-06		2.5023011948602645E-06	1.3373057052358488E-05	1.1075803299581079E-06	2.7606392976028156E-05	1.8961883933673944E-05	6.694886478432523E-06	2.9025245167609847E-06	Dihydrolipoamide dehydrogenase-binding protein of pyruvate dehydrogenase complex OS=Candida parapsilosis (strain CDC 317 / ATCC MYA-4646) OX=578454 GN=CPAR2_203480 PE=3 SV=1
567	tr|G8B826|G8B826_CANPC	13	0.00012237496571626164	3.1575701550670845E-06	1.1391171740866169E-05	1.4262808093220974E-05	8.60567924162845E-06	7.240652269417745E-06	1.0238056090393893E-05	4.854366422550289E-06		6.565238345931882E-06	6.765970784013137E-06	7.707442313584457E-06	1.4548764991573033E-05	9.185911122559565E-06	1.785133414545498E-05		Phosphomannomutase OS=Candida parapsilosis (strain CDC 317 / ATCC MYA-4646) OX=578454 GN=CPAR2_106460 PE=3 SV=1
573	tr|G8BB25|G8BB25_CANPC	12	0.00018350490596372775	3.221578470576116E-05	4.376662381160055E-05	2.6270155101016314E-05	1.764870744445988E-05	2.7132540315296363E-06	1.6544907576665E-05	1.4266298745793485E-06		1.0792265177019592E-05	1.946159646089962E-06		9.873381319693557E-06	8.34755795925348E-06	1.195947931605931E-05		Triosephosphate isomerase OS=Candida parapsilosis (strain CDC 317 / ATCC MYA-4646) OX=578454 GN=CPAR2_807980 PE=3 SV=1
574	tr|G8BH10|G8BH10_CANPC	5	3.112331339211793E-05	3.7168709075893706E-06	4.478776469823192E-06	1.181336576838911E-05	5.792198440342695E-06		5.322101805973559E-06										CHCH domain-containing protein OS=Candida parapsilosis (strain CDC 317 / ATCC MYA-4646) OX=578454 GN=CPAR2_503820 PE=3 SV=1
581	tr|G8B6I7|G8B6I7_CANPC	13	0.0002786754009497834	7.305345015984787E-06	2.9730041659651682E-05	3.8770421199399506E-05	1.552867862241931E-05	2.1898271101645947E-06	9.921519143839225E-06	1.87159964988896E-05		1.7146792711896804E-05	2.2986936579018367E-05	1.1438732733355209E-05	3.4859772810291E-05	3.263677532513524E-05	3.7444561539738085E-05		ATP-dependent 6-phosphofructokinase OS=Candida parapsilosis (strain CDC 317 / ATCC MYA-4646) OX=578454 GN=CPAR2_101070 PE=3 SV=1
590	tr|G8B8G2|G8B8G2_CANPC	14	0.000714286108370737	2.5831100297907634E-05	5.6909301919579513E-05	9.515918351360843E-05	4.001930735049172E-05	6.765185158364497E-05	9.540410332221456E-05	1.891718461331363E-05		2.1653166755586516E-05	3.9498255600549664E-05	1.9883968097811117E-05	6.205926909690909E-05	4.696138660953999E-05	0.00010807325267184758	1.6264776937732512E-05	glycine--tRNA ligase OS=Candida parapsilosis (strain CDC 317 / ATCC MYA-4646) OX=578454 GN=CPAR2_107820 PE=3 SV=1
591	tr|G8BKL9|G8BKL9_CANPC	5	3.092494198654247E-05	4.548985678823903E-06	5.838988861304402E-06	1.113372400797201E-05	4.555111035274373E-06		4.848132403167782E-06										Aldedh domain-containing protein OS=Candida parapsilosis (strain CDC 317 / ATCC MYA-4646) OX=578454 GN=CPAR2_702980 PE=3 SV=1
600	tr|G8B8M3|G8B8M3_CANPC	5	0.00010582703896444333	1.414903247409689E-05	2.033386301776411E-05	3.729049333927244E-05	2.1663468504644052E-05		1.239018162866584E-05										Succinate dehydrogenase [ubiquinone] cytochrome b small subunit OS=Candida parapsilosis (strain CDC 317 / ATCC MYA-4646) OX=578454 GN=CPAR2_108460 PE=3 SV=1
609	tr|G8B6P2|G8B6P2_CANPC	13	0.0003292991779687439	8.926288743339377E-06	0.0002017192858392223	2.6432613409688224E-05	6.024953424085355E-06	8.10209817148584E-06	1.2196060216878392E-05	2.882091598320174E-06		5.136988182335873E-06	8.955699444556962E-06	3.928980262299465E-06	1.9307525384582844E-05	8.8935412332617E-06	1.67930520586874E-05		Acetyl-CoA hydrolase OS=Candida parapsilosis (strain CDC 317 / ATCC MYA-4646) OX=578454 GN=CPAR2_101620 PE=3 SV=1
621	tr|G8BDE9|G8BDE9_CANPC	14	0.001261981645368034	5.840418306245116E-05	8.661690470720196E-05	0.0001290196132997375	0.00011096870126470242	7.904390325761516E-05	9.717271040396085E-05	2.7128239559203917E-05		6.572895769439226E-05	8.68221619556319E-05	7.001249945729234E-05	0.0001239117227722533	0.0001354796790146389	0.00014772006800429098	4.3952300914661294E-05	60S ribosomal protein L31 OS=Candida parapsilosis (strain CDC 317 / ATCC MYA-4646) OX=578454 GN=CPAR2_209410 PE=3 SV=1
645	tr|G8BJ17|G8BJ17_CANPC	5	2.1331533309500412E-05	2.602457922096708E-06	3.4824423331212837E-06	6.704494157324946E-06	5.241352090183622E-06		3.3007868067738514E-06										26S proteasome regulatory subunit 8 homolog OS=Candida parapsilosis (strain CDC 317 / ATCC MYA-4646) OX=578454 GN=CPAR2_404360 PE=3 SV=1
658	tr|G8BDA1|G8BDA1_CANPC	14	0.0013200945301933326	7.255233514708811E-05	9.673542387610539E-05	0.00011559307537686594	8.033193291550966E-05	2.4173091793893505E-05	0.0001112475839053656	4.555422468726193E-05		7.98170274833312E-05	0.00012079865362420475	5.909642840111491E-05	0.0001909887469828515	0.00013843690390909644	0.0001724349702708095	1.2334131819834102E-05	Ribosomal protein L34e OS=Candida parapsilosis (strain CDC 317 / ATCC MYA-4646) OX=578454 GN=CPAR2_208930 PE=3 SV=1
663	tr|G8B6X2|G8B6X2_CANPC	13	0.00027679511361769434	2.782537584360317E-05	1.2632912743149357E-05	7.07253819949505E-06	2.4841292991755394E-05	1.8018280778878618E-05	1.0368396369888878E-05	3.9432888061268685E-05		1.706252736615641E-05	3.7993074378727834E-05	2.8253288264016903E-05	1.2741112367420777E-05	2.7743218179859435E-05		1.2810208073473813E-05	candidapepsin OS=Candida parapsilosis (strain CDC 317 / ATCC MYA-4646) OX=578454 GN=SAPP3 PE=3 SV=1
676	tr|G8BGX5|G8BGX5_CANPC	5	4.4515039073764925E-05	5.248545144589616E-06	5.269286048970807E-06	2.5284293876762596E-05	4.186308523454082E-06		4.526605479987829E-06										dynamin GTPase OS=Candida parapsilosis (strain CDC 317 / ATCC MYA-4646) OX=578454 GN=CPAR2_503480 PE=3 SV=1
680	tr|G8B6H3|G8B6H3_CANPC	4	4.444263464411384E-05	3.1458116200829832E-06		1.8608345484491515E-05	5.874616318729005E-06		1.681386122081033E-05										RRM domain-containing protein OS=Candida parapsilosis (strain CDC 317 / ATCC MYA-4646) OX=578454 GN=CPAR2_100850 PE=4 SV=1
692	tr|G8BHS4|G8BHS4_CANPC	5	2.5828982642241635E-05	5.257979318007093E-06	8.394557679619296E-06	5.281086358970654E-06	5.0072061234033795E-06		1.888153162241211E-06										Replication factor C subunit 3 OS=Candida parapsilosis (strain CDC 317 / ATCC MYA-4646) OX=578454 GN=CPAR2_502240 PE=3 SV=1
735	tr|G8B835|G8B835_CANPC	12	0.0001263426001393952		1.1674679914478648E-05	2.539231982653053E-05	8.565844218196342E-06	6.21759560503458E-06	9.891283194724065E-06	3.243534536730268E-06		4.647138924175409E-06	5.63291059386728E-06	3.7849750887326433E-06	2.0481232259963746E-05	1.0599944629950885E-05	1.62111413470108E-05		Phenylalanine--tRNA ligase alpha subunit OS=Candida parapsilosis (strain CDC 317 / ATCC MYA-4646) OX=578454 GN=CPAR2_106550 PE=3 SV=1
764	tr|G8BD05|G8BD05_CANPC	4	1.083494337487959E-05		4.41965701650292E-06	3.283850614477068E-06		1.069199452968289E-06	2.062236290931313E-06										Ribosomal RNA small subunit methyltransferase NEP1 OS=Candida parapsilosis (strain CDC 317 / ATCC MYA-4646) OX=578454 GN=CPAR2_207930 PE=3 SV=1
765	tr|G8BDP7|G8BDP7_CANPC	6	2.7497443528696562E-05		8.160551069819554E-06	6.914978849210659E-06		1.4304008302310413E-06	3.0541617840372993E-06							2.9059964329430064E-06	5.031354562455001E-06		Dolichyl-diphosphooligosaccharide--protein glycosyltransferase subunit STT3 OS=Candida parapsilosis (strain CDC 317 / ATCC MYA-4646) OX=578454 GN=CPAR2_210380 PE=3 SV=1
775	tr|G8B6M3|G8B6M3_CANPC	4	1.9218864388792725E-05		4.9277777824999906E-06	1.1061119877739757E-05	1.7398893717820737E-06	1.4900773567709064E-06											ATP-dependent RNA helicase OS=Candida parapsilosis (strain CDC 317 / ATCC MYA-4646) OX=578454 GN=CPAR2_101430 PE=3 SV=1
782	tr|G8BA57|G8BA57_CANPC	4	1.0579552442012232E-05		3.0753912063717156E-06	1.853834061346016E-06		2.5991437009131303E-06	3.051183473381371E-06										Phosphatidylinositol transfer protein SFH5 OS=Candida parapsilosis (strain CDC 317 / ATCC MYA-4646) OX=578454 GN=CPAR2_804790 PE=3 SV=1
964	tr|G8BDN7|G8BDN7_CANPC	7	3.1166008577634404E-05				2.623283071582494E-06	8.338635464118169E-06	3.2296469829484668E-06	2.7896092540220905E-06		6.619934905937247E-06				5.3243271624599415E-06		2.2405717365659927E-06	Msb2 OS=Candida parapsilosis (strain CDC 317 / ATCC MYA-4646) OX=578454 GN=CPAR2_210290 PE=4 SV=1
966	tr|G8BJ80|G8BJ80_CANPC	2	1.6516324165560384E-06				7.920240348716334E-07		8.596083816844052E-07										WD_REPEATS_REGION domain-containing protein OS=Candida parapsilosis (strain CDC 317 / ATCC MYA-4646) OX=578454 GN=CPAR2_404990 PE=4 SV=1

## Sheet: Total_60K
Protein Index	Locus	Replicate Count	Total Signal	1__20K1	1__20K2	1__20K3	2__40K1	2__40K2	2__40K3	3__60K1	3__60K2	3__60K3	4__80K1	4__80K2	4__80K3	5__100K1	5__100K2	5__100K3	Description
0	tr|G8BA52|G8BA52_CANPC	14	0.0005734342933275429	4.148734618821397E-05	4.108112307505045E-05	9.530111965699377E-05	6.833216972579804E-05	2.6028059218650476E-05	7.887825867544964E-05	1.864716156115148E-05		1.9966241908183038E-05	1.2609429851187599E-05	3.462563452480279E-05	6.242273673015517E-05	1.6941680819416545E-05	4.41641359335586E-05	1.2949195458931229E-05	Transketolase OS=Candida parapsilosis (strain CDC 317 / ATCC MYA-4646) OX=578454 GN=CPAR2_804740 PE=3 SV=1
1	tr|G8BE45|G8BE45_CANPC	15	0.22786788254221743	0.011079044989848493	0.017602287019502005	0.01979217243277044	0.01803139526951325	0.01533178096205265	0.019520395499481254	0.012513685836136256	0.0017598117791199908	0.023405354562884163	0.01216464180676674	0.013714802385627226	0.01996039338824365	0.011687982668958227	0.02224965392685187	0.009054480014461182	GPI-anchored protein OS=Candida parapsilosis (strain CDC 317 / ATCC MYA-4646) OX=578454 GN=CPAR2_211860 PE=4 SV=1
2	tr|G8BBX0|G8BBX0_CANPC	15	0.7651721342841344	0.047632127122737254	0.06426915818150424	0.07146629211066656	0.06950541766994602	0.05590582013071534	0.06973437788077767	0.041025629376881104	0.004044556022050668	0.050414458582659714	0.04644487588159736	0.02217959151197135	0.0653687829147427	0.05562736617219113	0.07112460984270336	0.030429070882989954	Opaque-phase-specific protein OP4 OS=Candida parapsilosis (strain CDC 317 / ATCC MYA-4646) OX=578454 GN=CPAR2_801850 PE=4 SV=1
4	tr|G8BKP1|G8BKP1_CANPC	15	0.02591138445671638	0.0010467235615630433	0.0009866840268339988	0.0016974928603381886	0.0014382411401311739	0.0008136238284925474	0.0011770427925167268	0.0006893678734741748	6.773518829509295E-05	0.0013304604481191183	0.005064571836436216	0.0023182629526221814	0.0022479449587258773	0.0036663502416918185	0.0020327157125830664	0.0013341670348931544	Lipase OS=Candida parapsilosis (strain CDC 317 / ATCC MYA-4646) OX=578454 GN=LIP2 PE=3 SV=1
5	tr|G8B8B3|G8B8B3_CANPC	15	0.21196977353674037	0.013833779795028011	0.01861696349614013	0.008576707055098354	0.017824363632680938	0.013276358919124468	0.007365740436605417	0.004687604488269621	0.006818657080289605	0.02256887421105422	0.004593725861456917	0.003539004568926306	0.030821926638481486	0.024794907423645474	0.030180769360250454	0.004470390569688992	Opaque-phase-specific protein OP4 OS=Candida parapsilosis (strain CDC 317 / ATCC MYA-4646) OX=578454 GN=CPAR2_107330 PE=4 SV=1
6	tr|G8BHA0|G8BHA0_CANPC	15	0.11858993219193846	0.005828934702883163	0.006480179470245777	0.00853503483290947	0.010430855317509102	0.007219468110055133	0.006286535149135948	0.005417274296404683	0.002127908768919556	0.0077283121280000665	0.0076861378193563154	0.004123530672319469	0.013945819036111851	0.009702263428878118	0.016426308663337066	0.006651369795872744	Opaque-phase-specific protein OP4 OS=Candida parapsilosis (strain CDC 317 / ATCC MYA-4646) OX=578454 GN=CPAR2_500500 PE=4 SV=1
7	tr|G8B600|G8B600_CANPC	15	0.052236225073186836	0.0021482109824766445	0.0030387884550746288	0.003691784501359657	0.002893502186571076	0.002683751195764401	0.005033928139103815	0.0021206695480330343	0.0009626073389210576	0.003039473055105231	0.004057799729258199	0.0017511784474399529	0.007350757198723163	0.005501608935990134	0.006257417808194391	0.0017047475511714528	1,3-beta-glucanosyltransferase OS=Candida parapsilosis (strain CDC 317 / ATCC MYA-4646) OX=578454 GN=PHR2 PE=3 SV=1
8	tr|G8B966|G8B966_CANPC	15	0.003541543007229926	0.0001366274802196709	0.00020230341118058468	0.00021004973074496564	0.00018438432517182285	0.00019353791747979667	0.00028160866900109343	0.00014503747980358644	4.484408461694465E-05	0.00026112392060892697	0.0002928939734100273	0.00014268590036382265	0.00043998430939422187	0.000369375956080333	0.0004880106050184408	0.0001490752441356879	CFEM domain-containing protein OS=Candida parapsilosis (strain CDC 317 / ATCC MYA-4646) OX=578454 GN=SSR1 PE=4 SV=1
9	tr|G8BJW0|G8BJW0_CANPC	15	0.05095393404287869	0.0033750982368094024	0.0028703256785361938	0.0035240696518154904	0.0050724915538594905	0.0017865470105529423	0.0031856422949624384	0.003378038362162264	0.0009991834665451346	0.0037480269259781373	0.005625138023590815	0.0017891437712189884	0.00413281028785269	0.005284470556114726	0.004319006126271548	0.0018639420966084252	Opaque-phase-specific protein OP4 OS=Candida parapsilosis (strain CDC 317 / ATCC MYA-4646) OX=578454 GN=CPAR2_407280 PE=4 SV=1
10	tr|G8B692|G8B692_CANPC	15	0.015192710588282261	0.0006173695072004937	0.0008046453237207933	0.0009094171540223107	0.0008148223364608069	0.0007293719464813214	0.0013046256788549634	0.0005587537069637418	0.00025110833804858207	0.0009049085999435446	0.0013719827945234207	0.0005935162740650676	0.0022455689559984443	0.0016558971610126437	0.0019093849350295992	0.0005213378759565255	1,3-beta-glucanosyltransferase OS=Candida parapsilosis (strain CDC 317 / ATCC MYA-4646) OX=578454 GN=PGA4 PE=3 SV=1
11	tr|G8B7R3|G8B7R3_CANPC	15	0.008359514487644302	0.0007825417781797024	0.0012681156318012183	0.0020949622310674943	0.0009708878385109937	0.0004024053163602561	0.0007030906935216906	0.00034171847083733876	3.735800877575428E-05	0.0004416674769316651	0.00027127526171952894	0.00018521558473116276	0.00032666784220065215	0.00017350725967329737	0.0002782812757738437	8.181981755970639E-05	ATP synthase subunit alpha OS=Candida parapsilosis (strain CDC 317 / ATCC MYA-4646) OX=578454 GN=ATP1 PE=3 SV=1
12	tr|G8BHR4|G8BHR4_CANPC	15	0.006578847723539828	0.00026102927213285994	0.00034841588293373326	0.0005075235998764449	0.000292396065308231	0.000375709390654788	0.0005958288469143876	0.00037336855830917657	0.00010750083225097092	0.0004975808693336858	0.0005773418433877186	0.0003147786245476112	0.0007069577655579902	0.0005803325363637578	0.0007416706954034233	0.00029841294056504904	chitinase OS=Candida parapsilosis (strain CDC 317 / ATCC MYA-4646) OX=578454 GN=CHT2 PE=3 SV=1
13	tr|G8BJB2|G8BJB2_CANPC	14	0.001093561796467479	7.975928997130575E-05	6.804968525418202E-05	8.881195845517041E-05	0.00011109681677601052	4.51967589554977E-05	9.185302520970374E-05	4.9025843838681384E-05		4.1350836597573886E-05	0.00013271018505279852	3.834113082876299E-05	9.717232091098775E-05	0.00012579079661936254	0.00010508655552118717	1.9316592476254675E-05	40S ribosomal protein S19 OS=Candida parapsilosis (strain CDC 317 / ATCC MYA-4646) OX=578454 GN=CPAR2_405310 PE=3 SV=1
15	tr|G8BI93|G8BI93_CANPC	15	0.01950092119186554	0.0008015842787221077	0.0013414507046740926	0.001448124421395364	0.0009929934092133554	0.0011311518248367138	0.0019757888037685023	0.0006539389798096986	0.0003507673012271122	0.0013233654957945915	0.0012580632771655713	0.0006459529780060152	0.003021354578969176	0.0015330246398131337	0.002324281795352796	0.0006990787031173103	glucan 1,3-beta-glucosidase OS=Candida parapsilosis (strain CDC 317 / ATCC MYA-4646) OX=578454 GN=BGL2 PE=3 SV=1
16	tr|G8B896|G8B896_CANPC	15	0.01473713708793974	0.0016967771673050574	0.0018833704134413386	0.003544202527341929	0.002085703985904985	0.0005185181022599996	0.0010085323007766349	0.0006461703218153916	6.096552361175E-05	0.0006085882922671615	0.0009084863353988945	0.0001822297976492419	0.0005728417162619106	0.000450776488448345	0.0004123029309235194	0.00015767118453358006	Mitochondrial outer membrane protein porin OS=Candida parapsilosis (strain CDC 317 / ATCC MYA-4646) OX=578454 GN=CPAR2_107160 PE=3 SV=1
17	tr|G8BGZ3|G8BGZ3_CANPC	15	0.0007391588879111112	3.150951893998041E-05	3.299032968817208E-05	4.254231498915493E-05	4.257760249984902E-05	4.8741381544019354E-05	5.6914401945429256E-05	6.534157566925914E-05	6.362931645410793E-06	6.086606437456071E-05	4.334570354091973E-05	7.312240300357404E-05	5.912756358884554E-05	5.980341940503846E-05	5.0979464053618504E-05	6.493421302327925E-05	glucan endo-1,3-beta-D-glucosidase OS=Candida parapsilosis (strain CDC 317 / ATCC MYA-4646) OX=578454 GN=TOS1 PE=3 SV=1
18	tr|G8BL73|G8BL73_CANPC	15	0.003072697709915531	0.00018700683998884007	0.00028911102907910484	0.00029260584377190275	0.00016164653134478413	0.00019999103427978748	0.00022945539272852967	0.00011931767166738105	2.6637423513601287E-05	0.0001830815137154159	0.0002044721137435761	0.00016411489503616414	0.0003930296327760672	0.00018319212524531265	0.0003354605082788403	0.00010357515474622369	Ribos_L4_asso_C domain-containing protein OS=Candida parapsilosis (strain CDC 317 / ATCC MYA-4646) OX=578454 GN=CPAR2_700660 PE=3 SV=1
19	tr|G8B6Y8|G8B6Y8_CANPC	15	0.02594220311339413	0.001489107493316424	0.001132561596488978	0.001177603229510071	0.0019094456812350584	0.0014176227017859715	0.001338903966233414	0.0027167979149367045	0.00048406662101247924	0.0019545707017518824	0.0027817016932355746	0.0014715130492610657	0.0015971680500898814	0.0031270992396415782	0.0018317770286470111	0.001512264146248037	candidapepsin OS=Candida parapsilosis (strain CDC 317 / ATCC MYA-4646) OX=578454 GN=SAPP2 PE=1 SV=1
21	tr|G8B5V8|G8B5V8_CANPC	15	0.003847215919417639	0.00022014621326464854	0.0002790872422471413	0.0003189098122856088	0.00025583048777049226	0.00022070587605694554	0.0002805280734521434	0.00014722433588562785	3.192125033354654E-05	0.00017104775808983593	0.000332244442430542	0.00019148637549774652	0.0004962423025137224	0.00036884650728993807	0.00041394961105739396	0.00011904563124230526	Small ribosomal subunit protein uS5 OS=Candida parapsilosis (strain CDC 317 / ATCC MYA-4646) OX=578454 GN=CPAR2_109250 PE=3 SV=1
22	tr|G8B7B9|G8B7B9_CANPC	12	0.00037405775707046384	4.490184333401137E-05	5.1266459453066216E-05	0.0001026315098995569	4.5040901188013884E-05	1.3294861075863068E-05	2.8561581181843174E-05	1.4143935319902666E-05		2.3093563275325285E-05	1.7319393733754213E-05		1.4552817954459838E-05	4.049491053817082E-06	1.5201399600850126E-05		NADH dehydrogenase [ubiquinone] flavoprotein 1, mitochondrial OS=Candida parapsilosis (strain CDC 317 / ATCC MYA-4646) OX=578454 GN=CPAR2_103910 PE=3 SV=1
23	tr|G8B521|G8B521_CANPC	15	0.010430510266793168	0.0005199213655035925	0.0006777515090728821	0.0006549915198751943	0.0007903745167291028	0.0007094122018956785	0.0007490852239492856	0.0005930009356665602	5.2476808756225324E-05	0.0003949347844587195	0.0006417285134745373	0.0005737193029071639	0.0013047309037023194	0.001001435558015138	0.0013151941888480206	0.00045175293393874696	Ribosomal protein OS=Candida parapsilosis (strain CDC 317 / ATCC MYA-4646) OX=578454 GN=CPAR2_601330 PE=3 SV=1
24	tr|G8BJX3|G8BJX3_CANPC	15	0.0064410645999598126	0.0002894959916891893	0.00044561030487248705	0.0005125740987622632	0.00027154674429566677	0.00043907038129317716	0.0004700072916972159	0.00043840338779117945	2.798160607758124E-05	0.0005054698896910454	0.0004853420148500999	0.0005252369800745615	0.0006168123989546558	0.00046022210674564443	0.0005307618069402622	0.00042252959622478373	Uncharacterized protein OS=Candida parapsilosis (strain CDC 317 / ATCC MYA-4646) OX=578454 GN=MP65 PE=3 SV=1
25	tr|G8BJH2|G8BJH2_CANPC	14	0.0036667198077896916	0.00011816921479339418	0.00023885849494292307	0.0002151124608965982	0.00018410765608555628	0.00020398959210112864	0.00029485181441778733	0.00012417475375034166		0.00022076570700975715	0.000301234099922348	0.00025250257915453416	0.0004788267729501875	0.0002931968369174996	0.000584210220893561	0.00015671960395407467	Protein BIG1 OS=Candida parapsilosis (strain CDC 317 / ATCC MYA-4646) OX=578454 GN=CPAR2_405910 PE=3 SV=1
26	tr|G8BAP4|G8BAP4_CANPC	15	0.056889471015028316	0.0019913800848237	0.0028998885178794604	0.003083385744207736	0.0027488953339748854	0.002520143933864656	0.004807053687688436	0.0016850828908316633	0.0014519501570027015	0.004056939963640855	0.0047902542234495304	0.0016935732316414574	0.007098906547390609	0.006477033806346853	0.009368184593675147	0.00221679829861063	Uncharacterized protein OS=Candida parapsilosis (strain CDC 317 / ATCC MYA-4646) OX=578454 GN=YWP1 PE=4 SV=1
28	tr|G8BHM1|G8BHM1_CANPC	15	0.004345931582621095	0.00036204966742931866	0.0005643126439652016	0.0007432702108101601	0.00047082421391358433	0.00018976679903450058	0.0004866723854299115	0.00010378936673376478	2.101379227837947E-06	0.00016152638133897846	0.00020003866134068093	0.00010778743661593698	0.000335027436686018	0.00018864790561502526	0.000336355192653352	9.376190182682382E-05	ABC transporter domain-containing protein OS=Candida parapsilosis (strain CDC 317 / ATCC MYA-4646) OX=578454 GN=CPAR2_501710 PE=3 SV=1
29	tr|G8B8N3|G8B8N3_CANPC	15	0.011576678478438041	0.00032376305715817806	0.0005019591688401717	0.0007567105884056917	0.0005250634213863428	0.0004920257120192804	0.0010239194031485736	0.00026097973547129145	1.0654470105573259E-05	0.0006265950659726471	0.0009843044647569808	0.0002926402451612656	0.002055582184578911	0.0017216798579761943	0.001561816175577405	0.00043898492787953553	Receptor L-domain domain-containing protein OS=Candida parapsilosis (strain CDC 317 / ATCC MYA-4646) OX=578454 GN=ECM33 PE=3 SV=1
30	tr|G8B7C5|G8B7C5_CANPC	14	0.003307889316573814	0.0001626799317705861	0.00018631364834814299	0.0001782334800618769	0.00030415209498856896	0.0001475102724002372	0.00020690580156950997	0.00015650674531462574		0.0001466398072504123	0.0004343294893017947	0.0001483372246451648	0.00032996429358410297	0.00039925185858207733	0.0003991802527061936	0.00010788441605052086	Ribosomal protein L22 OS=Candida parapsilosis (strain CDC 317 / ATCC MYA-4646) OX=578454 GN=CPAR2_103970 PE=3 SV=1
31	tr|G8BCE8|G8BCE8_CANPC	15	0.0034666586225508083	0.0002919970114044946	0.00027186855551185297	0.00041922491215837146	0.00037980872910744654	0.0002212249696205743	0.00018426847216529007	0.00017673412145388678	1.841232776776534E-05	0.00012469587760531773	0.00032090530794540596	0.0002512053257649057	0.00017929719611992507	0.00024089776758901837	0.0003336507437403954	5.2467304596158684E-05	Isocitrate dehydrogenase [NAD] subunit 1, mitochondrial OS=Candida parapsilosis (strain CDC 317 / ATCC MYA-4646) OX=578454 GN=CPAR2_803630 PE=3 SV=1
32	tr|G8BG31|G8BG31_CANPC	10	0.0004931049968568128	5.48222451788342E-05	7.979599562775932E-05	0.00018598233260132263	4.1998966356672234E-05	1.4701831889092336E-05	3.69938927466539E-05	6.49547174998986E-06		1.5884729372619663E-05	4.2807024245118295E-05		1.3622507088750321E-05				Succinate dehydrogenase [ubiquinone] iron-sulfur subunit, mitochondrial OS=Candida parapsilosis (strain CDC 317 / ATCC MYA-4646) OX=578454 GN=CPAR2_204580 PE=3 SV=1
33	tr|G8BCK4|G8BCK4_CANPC	14	0.00029186048400234684	1.546524139519873E-05	1.9979559600166888E-05	3.2362242590977254E-05	2.8883071550694075E-05	1.2391328237278305E-05	2.1504369580491827E-05	1.895934788630757E-05		1.850398669205767E-05	3.221785367356499E-05	1.2905516656547537E-05	2.8686663468549427E-05	1.701246019060899E-05	2.7219985750831034E-05	5.768856729072504E-06	GOLD domain-containing protein OS=Candida parapsilosis (strain CDC 317 / ATCC MYA-4646) OX=578454 GN=CPAR2_206420 PE=3 SV=1
34	tr|G8BCR8|G8BCR8_CANPC	15	0.05018043514927697	0.003326077951590571	0.005370629087705904	0.008528048581819936	0.004311550494214775	0.0024511740370917125	0.004226846149832481	0.0017995455788809463	0.00015528551258050212	0.00285587006415898	0.002958788752931996	0.0014326466898521308	0.004739028719863017	0.0029346718029492004	0.003668836626822084	0.00142143509898274	Elongation factor 1-alpha OS=Candida parapsilosis (strain CDC 317 / ATCC MYA-4646) OX=578454 GN=CPAR2_207060 PE=3 SV=1
35	tr|G8BDI1|G8BDI1_CANPC	15	0.003272832213762288	0.00016537102890421925	0.00018151644826876009	0.0002579671017652656	0.00017750528256174722	0.0002235542625407602	0.0003182791624947691	0.00014447101772981633	1.8374066811645376E-05	0.0001601085030248075	0.0002478829437630486	0.00015217355694977143	0.0004587203358351278	0.00026178618292787984	0.00039836433375781686	0.00010675798642685291	40S ribosomal protein S8 OS=Candida parapsilosis (strain CDC 317 / ATCC MYA-4646) OX=578454 GN=CPAR2_209730 PE=3 SV=1
36	tr|G8B664|G8B664_CANPC	15	0.006316646273627721	0.00036984861079956803	0.00039336466763441433	0.00045301607445196596	0.0005551951775565106	0.0002784390517515051	0.00048697824574236043	0.00029215769480030055	2.4174248235884094E-05	0.00025101657232291834	0.0006604138902022767	0.00020291416058139194	0.0006579098479231389	0.0008969435833368057	0.000598859891182502	0.0001954145571061778	60S ribosomal protein L6 OS=Candida parapsilosis (strain CDC 317 / ATCC MYA-4646) OX=578454 GN=CPAR2_110310 PE=3 SV=1
37	tr|G8B714|G8B714_CANPC	15	0.003854952759999552	0.00019356588152746749	0.00030483024248789724	0.0003429742701324962	0.00018783488900477865	0.00021289772042747357	0.0003111944319996378	0.0001564702822833697	2.961785101335083E-05	0.00018870195059558542	0.0003542030632551208	0.000204482911852625	0.0004994114077248274	0.0003510327644920357	0.00035956981669078516	0.0001581652765121013	Large ribosomal subunit protein uL6 alpha-beta domain-containing protein OS=Candida parapsilosis (strain CDC 317 / ATCC MYA-4646) OX=578454 GN=CPAR2_102840 PE=3 SV=1
38	tr|G8B882|G8B882_CANPC	15	0.010307795166546004	0.0005229436891626824	0.0013656212445588545	0.0018130453798977358	0.0006415694895854476	0.00044937914476488863	0.0009255936206154465	0.0003374100491451339	0.00010107215010618684	0.0006454843910686634	0.0004134371570174463	0.0004084968754310228	0.0010810736754510964	0.00031089825085252516	0.001001253630204138	0.00029051641868473564	Histone H4 OS=Candida parapsilosis (strain CDC 317 / ATCC MYA-4646) OX=578454 GN=CPAR2_107020 PE=3 SV=1
39	tr|G8BCC5|G8BCC5_CANPC	15	0.0026800155077552315	0.00015219290593364228	0.00016790476243246351	0.00023682532654516704	0.00018384898444239557	0.00012471030426673222	0.0002673862341403045	0.0001707424311612484	1.9441839213157502E-05	0.00013872559269339737	0.0002398296682141497	0.00016015288984280658	0.00028177760977827256	0.00020944864147167918	0.0002184722260169407	0.00010855609160287411	Small ribosomal subunit protein uS11 OS=Candida parapsilosis (strain CDC 317 / ATCC MYA-4646) OX=578454 GN=CPAR2_803400 PE=3 SV=1
40	tr|G8B7X5|G8B7X5_CANPC	15	0.004987773901222507	0.0002648729591403856	0.0003093151065565403	0.00033917661418151197	0.000371204995535343	0.00027767642348309644	0.0003311273595346569	0.00024315869896794845	2.611753453946096E-05	0.00021726715314366107	0.0006373349244102871	0.0002731426725880326	0.000453552995214278	0.0004847812180719319	0.0005792244961079213	0.00017982074974745249	Small ribosomal subunit protein uS9 OS=Candida parapsilosis (strain CDC 317 / ATCC MYA-4646) OX=578454 GN=CPAR2_105960 PE=3 SV=1
41	tr|G8BHQ0|G8BHQ0_CANPC	14	0.0022509238744281993	0.00024769264904621395	0.00028528061202022883	0.0004965875117400534	0.0003266958765495989	0.00011007746455598328	0.00022022603472283042	0.00011035032293137612		0.00010080582177060135	0.00010803700917243321	4.068198353342263E-05	8.139104990553757E-05	5.132808482518344E-05	5.8862947242313165E-05	1.2906506412423799E-05	Cytochrome b-c1 complex subunit 2, mitochondrial OS=Candida parapsilosis (strain CDC 317 / ATCC MYA-4646) OX=578454 GN=CPAR2_502000 PE=3 SV=1
42	tr|G8BD53|G8BD53_CANPC	15	0.0009600240225854615	4.7046565433102476E-05	7.115464479767897E-05	6.8909698053578E-05	6.341527509617829E-05	5.62685520115067E-05	7.489904405189371E-05	7.802273990671919E-05	5.268847823927609E-06	5.972524634187423E-05	8.147579002147017E-05	8.030723152996194E-05	9.012163078991524E-05	7.453167318467942E-05	6.934564580770212E-05	3.9531437735273476E-05	Uncharacterized protein OS=Candida parapsilosis (strain CDC 317 / ATCC MYA-4646) OX=578454 GN=CPAR2_208430 PE=4 SV=1
43	tr|G8BG75|G8BG75_CANPC	14	0.0005447322151115859	4.0963714548054116E-05	3.157889794509232E-05	7.192501385401589E-05	6.861952292717537E-05	7.729250094809669E-06	0.00015810989129767203	1.54444985953044E-05		1.914241055813E-05	2.654855969674872E-05	8.436260781972897E-06	4.813502411734245E-05	2.865707340163081E-05	1.677385762767905E-05	2.6682396659581106E-06	J domain-containing protein OS=Candida parapsilosis (strain CDC 317 / ATCC MYA-4646) OX=578454 GN=CPAR2_205020 PE=4 SV=1
44	tr|G8BEL8|G8BEL8_CANPC	15	0.014501554063508771	0.0007020899118317565	0.000631312377716555	0.0009719718799346195	0.001001733745000024	0.0006345068986273514	0.0012581260199733145	0.0006096613271251876	6.196072922918415E-05	0.0010109792929969175	0.0013624739828898874	0.0008026729559571216	0.0018253244880300646	0.0013752632917762425	0.0015899817723780203	0.0006634953900425286	Uncharacterized protein OS=Candida parapsilosis (strain CDC 317 / ATCC MYA-4646) OX=578454 GN=CPAR2_200500 PE=3 SV=1
45	tr|G8BFE7|G8BFE7_CANPC	14	0.0023268354897329744	7.753203136034382E-05	0.00019951630695595138	0.00026515705827313043	0.00010828631421448008	0.00012226764814657397	0.0002515119602633542	5.276287470981302E-05		0.00011093669413229583	0.00013156775575116366	0.00010453813012328494	0.0004170001439229809	0.00015897334193585498	0.00021104121263163756	0.00011574401731211003	Ribosomal protein L15 OS=Candida parapsilosis (strain CDC 317 / ATCC MYA-4646) OX=578454 GN=CPAR2_202240 PE=3 SV=1
47	tr|G8BGY8|G8BGY8_CANPC	14	0.0006060304653623983	6.789486147617605E-05	9.442240755419386E-05	0.00014856641117975993	8.672508722991746E-05	1.977216783145374E-05	5.075063999830308E-05	2.280508452756515E-05		2.8374561692678748E-05	2.4785783677499888E-05	9.314409789841237E-06	2.4031913534648794E-05	1.0760769905145649E-05	1.4515249203962012E-05	3.311117761252514E-06	NAD(P)-bd_dom domain-containing protein OS=Candida parapsilosis (strain CDC 317 / ATCC MYA-4646) OX=578454 GN=CPAR2_503600 PE=4 SV=1
48	tr|G8B6B2|G8B6B2_CANPC	15	0.00401810804145645	0.00022498818855397535	0.0002757167359602134	0.00030222007034616804	0.00046717518752226335	0.0001840990190051838	0.00031562857051312083	0.00011710906385081937	1.690623740413404E-05	0.00016598881973505801	0.0003446355775608877	0.00015975228057179853	0.00048296848533200014	0.0004406332936937373	0.0004272403593167041	9.304615209038543E-05	Ribosomal_S7 domain-containing protein OS=Candida parapsilosis (strain CDC 317 / ATCC MYA-4646) OX=578454 GN=CPAR2_100320 PE=3 SV=1
49	tr|G8B5V9|G8B5V9_CANPC	14	0.0032291023188483446	0.0003192813945945723	0.0004303650717356028	0.00072659583860376	0.00041551718375079096	0.00019291343580215756	0.00029428371472293497	0.00018783735473676413		0.00017160898616901658	0.00011405200105578561	5.279207633568325E-05	7.048326931943134E-05	9.50045021998469E-05	0.00011999125235833663	3.837623746366108E-05	Mitochondrial outer membrane protein OM14 C-terminal domain-containing protein OS=Candida parapsilosis (strain CDC 317 / ATCC MYA-4646) OX=578454 GN=CPAR2_109260 PE=4 SV=1
51	tr|G8B662|G8B662_CANPC	14	0.006320358564932447	0.0003365438777064817	0.0003618508002269278	0.0006208798375835426	0.00045470954741862093	0.0003248809999851983	0.0005203974864380661	0.00026905345559071717		0.0003044456837881376	0.0005866381156117531	0.000344479875972196	0.0006868161715879406	0.0005537207826476226	0.0007406540895321482	0.00021528784084309406	Small ribosomal subunit protein eS1 OS=Candida parapsilosis (strain CDC 317 / ATCC MYA-4646) OX=578454 GN=RPS1 PE=3 SV=1
52	tr|G8BHE3|G8BHE3_CANPC	15	0.0006256059758918024	4.4482771281455477E-05	6.436945192743709E-05	4.2983663671129166E-05	4.0012241498006335E-05	4.395201368637072E-05	5.55488900522394E-05	2.5147024216609968E-05	4.804386745163416E-06	3.139977300882555E-05	4.952645062169853E-05	2.018858669043627E-05	6.697592876710377E-05	5.706534751267456E-05	6.362432380503756E-05	1.552512240761453E-05	Ribosomal protein L22e OS=Candida parapsilosis (strain CDC 317 / ATCC MYA-4646) OX=578454 GN=CPAR2_500930 PE=3 SV=1
53	tr|G8B5I4|G8B5I4_CANPC	14	0.0031483344375253935	0.00019058449264345686	0.00018034674672266738	0.00023753481370023845	0.000249908083077466	0.0001866275908801058	0.00020018808254889178	0.00022861781874001832		0.00023410017605943412	0.0002364415465413804	0.0002086538706120972	0.00024874131693181746	0.0002951071893101589	0.00023824881346937415	0.00021323389628828674	Phosphoglycerate kinase OS=Candida parapsilosis (strain CDC 317 / ATCC MYA-4646) OX=578454 GN=CPAR2_602950 PE=3 SV=1
54	tr|G8BET5|G8BET5_CANPC	15	0.0020662042656707756	7.712016249427847E-05	0.00015310183597164715	0.00020234582142489432	9.776234135945182E-05	9.166550996738647E-05	0.00017799008880046405	4.738124694785713E-05	1.0655564077192526E-05	0.00012673392229398396	0.00010386004735025384	6.929195637766091E-05	0.0003693304415138937	0.00018507648762349616	0.00029094079755862196	6.294804190969285E-05	glucan endo-1,3-beta-D-glucosidase OS=Candida parapsilosis (strain CDC 317 / ATCC MYA-4646) OX=578454 GN=CPAR2_213670 PE=3 SV=1
55	tr|G8B8M6|G8B8M6_CANPC	14	0.000682905851009158	1.735834551878772E-05	4.6453136277798925E-05	4.44748826394871E-05	4.721076645753594E-05	4.003575123815749E-05	5.897392118102534E-05	2.210909955954975E-05		3.072604879521333E-05	3.060155925096515E-05	2.9084620026232123E-05	0.00013304940819029165	7.242552731837288E-05	9.084746585206286E-05	1.955531870367764E-05	FAS1 domain-containing protein OS=Candida parapsilosis (strain CDC 317 / ATCC MYA-4646) OX=578454 GN=CPAR2_108490 PE=4 SV=1
57	tr|G8BGE0|G8BGE0_CANPC	14	0.0018836981110870983	0.00011421889394733996	0.0001750408791127541	0.0002781220156915243	0.00017219397170504765	0.00011485659031982957	0.00014732544582957556	8.057253342210427E-05		0.00010103310571525237	0.00010841389283578276	7.974788133816177E-05	0.000166167311081747	0.00011198654422189205	0.00017943445571414843	5.45845901519383E-05	non-chaperonin molecular chaperone ATPase OS=Candida parapsilosis (strain CDC 317 / ATCC MYA-4646) OX=578454 GN=CPAR2_205670 PE=3 SV=1
58	tr|G8BFY1|G8BFY1_CANPC	15	0.010402847574646702	0.0005448601644053668	0.0007294801352397506	0.0008026693991836505	0.0010600643413377886	0.0006535263857012591	0.00066265370819508	0.00046397516157524525	2.67524307863959E-05	0.00041555830080834797	0.001041006595177366	0.0004400601851058986	0.0010333053821217346	0.0010824118711902475	0.001152892032426242	0.0002936314813923297	Small ribosomal subunit protein uS3 OS=Candida parapsilosis (strain CDC 317 / ATCC MYA-4646) OX=578454 GN=CPAR2_204080 PE=3 SV=1
62	tr|G8BEW4|G8BEW4_CANPC	14	0.0008255306101481578	4.4450376951099386E-05	7.043240329101166E-05	9.032160266871488E-05	7.428142977845179E-05	4.757545215387738E-05	5.3394987977786724E-05	3.9113374743252295E-05		4.808730060775573E-05	6.916530174900689E-05	3.3331743011856864E-05	7.393625860022562E-05	5.8389812462949206E-05	9.366896529949005E-05	2.9381600852679316E-05	Inositol-3-phosphate synthase OS=Candida parapsilosis (strain CDC 317 / ATCC MYA-4646) OX=578454 GN=CPAR2_200650 PE=3 SV=1
63	tr|G8BDR3|G8BDR3_CANPC	15	0.003401135057417277	0.00015240994861398977	0.000218064454228793	0.0002757415366905972	0.00023089090006635408	0.00017052838133525559	0.0002432665159209263	0.0001029593445269259	7.38969413647762E-06	0.00018574649542319287	0.00030429722496349025	0.00017073202614702301	0.00042086695630283666	0.000348073990759279	0.000446172020475806	0.00012399556782632972	40S ribosomal protein S17-B OS=Candida parapsilosis (strain CDC 317 / ATCC MYA-4646) OX=578454 GN=CPAR2_210540 PE=3 SV=1
64	tr|G8BFL8|G8BFL8_CANPC	14	0.0007107242117604918	4.590779500588438E-05	5.339992605165108E-05	7.161813535814784E-05	4.631927433501978E-05	8.314665805325393E-05	7.207240081813945E-05	6.326540038309666E-05		5.0947757990034887E-05	2.7431408841617254E-05	1.97620018936076E-05	5.224142376097727E-05	4.61323467886623E-05	3.248331170140407E-05	4.599637077899536E-05	Uncharacterized protein OS=Candida parapsilosis (strain CDC 317 / ATCC MYA-4646) OX=578454 GN=CPAR2_202950 PE=3 SV=1
65	tr|G8BAY7|G8BAY7_CANPC	15	0.0015409486258397716	0.00011384458836489937	0.00014941969973211695	0.00012509612370828984	0.00015576856130621603	3.419131110069269E-05	0.0001805483096092251	5.152147403620746E-05	3.67989612277551E-06	3.6756187961682594E-05	0.00018093268958301417	4.0334220856704904E-05	0.00016435488843204334	0.00017369620271131986	8.341845109030143E-05	4.73860212242828E-05	Acyl-coenzyme A oxidase OS=Candida parapsilosis (strain CDC 317 / ATCC MYA-4646) OX=578454 GN=CPAR2_807600 PE=3 SV=1
66	tr|G8B9C5|G8B9C5_CANPC	14	0.0002460583923776751	2.0337536763957018E-05	7.456757484611419E-06	2.137504490753262E-05	2.0579995122026754E-05	9.980188222350974E-06	1.745262177140014E-05	1.0182694940414095E-05		1.0093413189137036E-05	2.8330252398242028E-05	3.972349429303826E-06	2.958465455328981E-05	3.721584212330616E-05	2.8086274381034537E-05	1.4107670910687012E-06	1,3-beta-glucanosyltransferase OS=Candida parapsilosis (strain CDC 317 / ATCC MYA-4646) OX=578454 GN=PHR1 PE=3 SV=1
67	tr|G8B9V3|G8B9V3_CANPC	15	0.009282537427025405	0.0009234574387051111	0.0011549613253438913	0.0019663650526912904	0.0010192381016863722	0.0004834573274780972	0.0009737383345834295	0.00040044255519680816	4.6061759180850534E-05	0.00040590188599413924	0.0004138995505536893	0.00018629994799821924	0.00044066863658933996	0.00033290171804729814	0.00038725624622763935	0.0001478875467492285	ADP/ATP translocase OS=Candida parapsilosis (strain CDC 317 / ATCC MYA-4646) OX=578454 GN=AAC1 PE=3 SV=1
68	tr|G8BHL8|G8BHL8_CANPC	14	0.002591899573225032	0.00014785255254797647	0.0002815483112110738	0.0003229649147214879	4.4210672054619216E-05	0.00013374479586625835	0.00025701365768528454	0.00011224975104680743		0.0001417332582185223	0.00015901763512685924	0.00019464648211135448	0.0002986981270823533	0.0001892107585310984	0.00022081098688968775	8.819767013164856E-05	Ribosomal_S17_N domain-containing protein OS=Candida parapsilosis (strain CDC 317 / ATCC MYA-4646) OX=578454 GN=CPAR2_501680 PE=3 SV=1
69	tr|G8BEW5|G8BEW5_CANPC	15	0.01112631186970905	0.00047053343098020706	0.0006684965162271048	0.0006684255145381139	0.0007007483594347233	0.0005674675319378589	0.0008883236158288601	0.0005500733541574635	0.00018444114655943595	0.0007714234197571705	0.000994430288150586	0.0004802640063327049	0.0013427641360607655	0.0013051787649919124	0.0011021306367674708	0.000431611147984673	chitinase OS=Candida parapsilosis (strain CDC 317 / ATCC MYA-4646) OX=578454 GN=CPAR2_200660 PE=4 SV=1
71	tr|G8BIE3|G8BIE3_CANPC	14	0.00041765522849572767	3.6495451245244155E-05	5.507949198292192E-05	3.841732750625019E-05	3.041582392081215E-05	1.70842052395594E-05	2.4012324865551042E-05	1.2981271164037782E-05		5.63528295375185E-06	3.514049781089281E-05	1.4750257889624827E-05	2.322656382850948E-05	6.872068071598992E-05	5.4202102535880015E-05	1.4939468367021891E-06	Pyruvate carboxylase OS=Candida parapsilosis (strain CDC 317 / ATCC MYA-4646) OX=578454 GN=CPAR2_402090 PE=4 SV=1
72	tr|G8BGN6|G8BGN6_CANPC	14	0.004353165064399584	0.0002722215299449308	0.0004307880177809118	0.0005344881120475032	0.00034767132900257407	0.0002461938836300683	0.00033444265472024005	0.0002204193104979069		0.00024042249677185153	0.0002694971270496606	0.0001870087292984599	0.0003703635729303777	0.0003130664111886984	0.00039843608761939574	0.00018814580191700475	alcohol dehydrogenase OS=Candida parapsilosis (strain CDC 317 / ATCC MYA-4646) OX=578454 GN=ADH1 PE=3 SV=1
73	tr|G8BB94|G8BB94_CANPC	15	0.0035503908290439867	0.00026863497001664905	0.00035073289881667997	0.0006768382105036846	0.0003122083273967142	0.0002289490068781465	0.0002562305796955425	0.00015702604483146474	1.681754155131049E-05	0.00020495179184238383	0.00019848829088648087	0.00013611495435086462	0.00028456979983311725	0.0001177622587244692	0.00019547431611578	0.00014559183760069874	Glyceraldehyde-3-phosphate dehydrogenase OS=Candida parapsilosis (strain CDC 317 / ATCC MYA-4646) OX=578454 GN=CPAR2_808670 PE=3 SV=1
74	tr|G8B7W6|G8B7W6_CANPC	11	0.00026719643014968956	2.531305779689508E-05	3.6341974751316436E-05	6.693826133923803E-05	4.362062217025982E-05	1.187319527019209E-05	2.5074345161199634E-05	8.80376546460037E-06		1.2321443968689346E-05	2.4713329215318213E-05	2.654263897839126E-06	9.542171114141412E-06				Complex 1 LYR protein domain-containing protein OS=Candida parapsilosis (strain CDC 317 / ATCC MYA-4646) OX=578454 GN=CPAR2_105870 PE=3 SV=1
76	tr|G8BJ66|G8BJ66_CANPC	14	0.0014065607843618628	0.0001317826903519191	7.175649047620023E-05	9.286096830122046E-05	6.124813205726354E-05	4.8216199932969954E-05	8.856860169451611E-05	0.00018678510686440052		0.00014160721130551898	0.00015158101441949947	9.028620580037167E-05	0.0001090459849062946	6.981969066964877E-05	4.608129099268918E-05	0.00011692119658935043	Uncharacterized protein OS=Candida parapsilosis (strain CDC 317 / ATCC MYA-4646) OX=578454 GN=CPAR2_404850 PE=4 SV=1
77	tr|G8BHV5|G8BHV5_CANPC	11	8.22967991626407E-05	8.541611906275826E-06	9.158142334424865E-06	2.25566847312783E-06		2.4093383627453437E-06	4.998746095548738E-06	4.168230132061915E-06		3.5810589391298393E-06	1.0784906925744533E-05		1.8741170586108345E-05	9.627324959661862E-06	8.030600447811605E-06		Transmembrane 9 superfamily member OS=Candida parapsilosis (strain CDC 317 / ATCC MYA-4646) OX=578454 GN=CPAR2_400200 PE=3 SV=1
78	tr|G8BKY1|G8BKY1_CANPC	15	0.0027166069318799017	0.00019454817606741277	0.00021654654116915555	0.0004080844780060794	0.0004464288973913203	9.160647383854161E-05	0.00019339330191717904	0.0001239973276645079	3.079894765439716E-06	0.0001566319596845498	0.0002631676118628813	7.20472681359011E-05	0.00019156928715142983	0.00012620235088532037	0.0001980362238530293	3.126713948715325E-05	protein disulfide-isomerase OS=Candida parapsilosis (strain CDC 317 / ATCC MYA-4646) OX=578454 GN=PDI1 PE=3 SV=1
79	tr|G8BB22|G8BB22_CANPC	15	0.024021896792593197	0.00044581801089504507	0.00019465497613256478	0.0001732032683019492	0.000396201515407182	0.0010838019805214738	0.0011749764458087498	0.0005602741417445074	0.0002227310508514787	0.0010973335652710078	0.002258841110465701	0.0009901912490228922	0.005893118610554609	0.004597901250798761	0.0038349017326723893	0.0010979478841448857	MARVEL domain-containing protein OS=Candida parapsilosis (strain CDC 317 / ATCC MYA-4646) OX=578454 GN=CPAR2_807950 PE=4 SV=1
80	tr|G8BK73|G8BK73_CANPC	14	0.004202552880720345	0.00020424110395071102	0.0002972714251605527	0.00044830234554282594	0.000289486986424255	0.00019427755120163617	0.00043129953792126743	0.00012406244620334034		0.00029349227062673024	0.00045773683687462194	0.00015003780745673532	0.0006057046721994672	0.00028713539475675674	0.00030925539735102565	0.00011024910505041983	SAP domain-containing protein OS=Candida parapsilosis (strain CDC 317 / ATCC MYA-4646) OX=578454 GN=CPAR2_701420 PE=4 SV=1
81	tr|G8B7C2|G8B7C2_CANPC	14	0.0005889496523524048	6.669844554818224E-05	7.689288260694426E-05	0.00013319990416989547	7.874174915985215E-05	2.546099132902885E-05	4.489856435727732E-05		5.689493936812489E-06	3.157282062649693E-05	3.464611545113733E-05	9.631853319440517E-06	3.165188386202308E-05	2.1998521068532342E-05	2.0686955014955445E-05	7.179471901826232E-06	Cytochrome b-c1 complex subunit 8 OS=Candida parapsilosis (strain CDC 317 / ATCC MYA-4646) OX=578454 GN=CPAR2_103940 PE=3 SV=1
82	tr|G8B7J8|G8B7J8_CANPC	15	0.0013634076844874377	8.539581674824231E-05	0.00013261801309384432	0.00013377089781743803	0.00010006080002402495	8.272151510080248E-05	0.00012081415286199723	4.804821490804671E-05	1.830523075129465E-06	7.695155972914316E-05	0.00010372107219650021	3.894502349210773E-05	0.00012736349616418154	0.00010984988878017124	0.00014456301276994136	5.675369772586666E-05	GTP-binding nuclear protein OS=Candida parapsilosis (strain CDC 317 / ATCC MYA-4646) OX=578454 GN=CPAR2_104690 PE=3 SV=1
83	tr|G8BEW8|G8BEW8_CANPC	15	0.0007908654398073462	0.00010264935590359261	9.21801907814996E-05	0.00020257301234834611	0.00011662269743330497	2.3115889124411908E-05	6.608223867736007E-05	3.263420577280359E-05	5.874908101000876E-06	3.778454307263009E-05	3.024505340510419E-05	9.303117332266558E-06	3.333823858152206E-05	1.912202873564875E-05	1.7766774895337095E-05	1.5731856425178463E-06	Uncharacterized protein OS=Candida parapsilosis (strain CDC 317 / ATCC MYA-4646) OX=578454 GN=CPAR2_200690 PE=3 SV=1
84	tr|G8B7S9|G8B7S9_CANPC	15	0.008596861556081185	0.0006368731750839134	0.0006182600664397144	0.0008669345620827735	0.000969209212128333	0.0004747686933270611	0.0007403072890122159	0.0004574924789987137	1.1159380083695948E-05	0.00035985245452224614	0.0008190544185917032	0.00024446159269966	0.0008119729541668076	0.0007608428049297284	0.0006200754220563151	0.0002055970519583054	Sphingolipid long chain base-responsive protein LSP1 OS=Candida parapsilosis (strain CDC 317 / ATCC MYA-4646) OX=578454 GN=CPAR2_105500 PE=4 SV=1
86	tr|G8BBI6|G8BBI6_CANPC	15	0.0006353008581690716	2.1616289115308027E-05	4.2610221128842146E-05	8.217063920055104E-05	2.7627082136863515E-05	1.961507400754754E-05	7.600281294778946E-05	2.2201185135281393E-05	5.6218921008527284E-06	1.0190171251957072E-05	5.17401262850601E-05	5.47414667557503E-05	9.783308896029972E-05	2.052008635684611E-05	9.134853060326188E-05	1.1462192182860456E-05	Phosphoenolpyruvate carboxykinase (ATP) OS=Candida parapsilosis (strain CDC 317 / ATCC MYA-4646) OX=578454 GN=CPAR2_800530 PE=3 SV=1
87	tr|G8BE40|G8BE40_CANPC	14	0.0005085789878470703	2.9279542460041735E-05	4.092250108712938E-05	1.8156986889424453E-05	1.8530522421180836E-05	2.5783371798019533E-05	4.23343651559277E-05	5.77672990041918E-06		5.691636352649812E-05	4.459042904019918E-05	5.547302453106525E-05	4.308525059684757E-05	2.563089219483133E-05	4.057865444623845E-05	6.15203537992476E-05	Phosphoglycerate mutase OS=Candida parapsilosis (strain CDC 317 / ATCC MYA-4646) OX=578454 GN=CPAR2_211810 PE=3 SV=1
88	tr|G8BDD2|G8BDD2_CANPC	15	0.011151530260484223	0.0005718363579275232	0.000910509571297686	0.001276544694633007	0.000894678284367858	0.0005112572048847833	0.0008194067786932305	0.0004022348381651415	0.00014606748331213358	0.0005731848667635158	0.0010054698118347482	0.0006372482124662647	0.0010846408127943232	0.000879093826239829	0.0011094682008503994	0.0003298893162537775	Pyruvate kinase OS=Candida parapsilosis (strain CDC 317 / ATCC MYA-4646) OX=578454 GN=CPAR2_209240 PE=3 SV=1
90	tr|G8BBY6|G8BBY6_CANPC	14	0.003392194043863029	0.00019991725119780225	0.0002935080664038116	0.0004317597751340971	0.00035697782902009164	0.00013157811699810972	0.0002952428700903151	0.00012287832568511019		0.0001697936752861182	0.00021555430034612605	0.00010801062787347213	0.0003918392671840003	0.00028682930876173417	0.00028750438826819993	0.00010080024161404008	Citrate synthase OS=Candida parapsilosis (strain CDC 317 / ATCC MYA-4646) OX=578454 GN=CIT1 PE=3 SV=1
92	tr|G8B824|G8B824_CANPC	15	0.003423741839619663	0.0001575172879597048	0.00026824608979540893	0.00028177696125170163	0.00018432784955376935	0.00015594775965255853	0.0005241779031795942	0.00011119273313456726	1.3882724252918027E-05	0.00015943547153306903	0.0003271420131599233	0.00012138373751777793	0.0003452669824181093	0.0003812930632688398	0.00028467221857377694	0.00010747904436794391	Ribosomal_L16 domain-containing protein OS=Candida parapsilosis (strain CDC 317 / ATCC MYA-4646) OX=578454 GN=CPAR2_106440 PE=3 SV=1
94	tr|G8BAI3|G8BAI3_CANPC	14	0.0008060682806606969	6.6762880719187E-05	0.00010460390797001123	0.00021597468679003176	9.401170493728117E-05	2.4175815618756322E-05	6.704562202668007E-05	3.010143803745851E-05		3.516536641258834E-05	4.7038561141721135E-05	1.7752528703085962E-05	2.2443811988517225E-05	4.140852200834101E-05	3.1610448364249195E-05	7.972985942787898E-06	Cytochrome b-c1 complex subunit Rieske, mitochondrial OS=Candida parapsilosis (strain CDC 317 / ATCC MYA-4646) OX=578454 GN=CPAR2_806050 PE=3 SV=1
[truncated: 242 more rows]

## Sheet: Total_80K
Protein Index	Locus	Replicate Count	Total Signal	1__20K1	1__20K2	1__20K3	2__40K1	2__40K2	2__40K3	3__60K1	3__60K2	3__60K3	4__80K1	4__80K2	4__80K3	5__100K1	5__100K2	5__100K3	Description
[truncated: 328 more rows]

## Sheet: Total_100K
Protein Index	Locus	Replicate Count	Total Signal	1__20K1	1__20K2	1__20K3	2__40K1	2__40K2	2__40K3	3__60K1	3__60K2	3__60K3	4__80K1	4__80K2	4__80K3	5__100K1	5__100K2	5__100K3	Description
[truncated: 317 more rows]

## Sheet: UpSet1_All_Fractions
Protein Index	Locus	Replicate Count	Total Signal	1__20K1	1__20K2	1__20K3	2__40K1	2__40K2	2__40K3	3__60K1	3__60K2	3__60K3	4__80K1	4__80K2	4__80K3	5__100K1	5__100K2	5__100K3	Description
[truncated: 309 more rows]

[truncated: 12 more sheets: UpSet_20K ∩ 40K ∩ 60K ∩ 80K, UpSet_20K Only, UpSet_20K ∩ 40K, UpSet_20K ∩ 40K ∩ 80K, UpSet_20K ∩ 40K ∩ 60K, UpSet_20K ∩ 40K ∩ 80K ∩ 100K, UpSet_20K ∩ 80K ∩ 100K, UpSet_20K ∩ 40K ∩ 100K, UpSet_40K ∩ 60K ∩ 100K, UpSet_40K Only, UpSet_80K ∩ 100K, UpSet_80K Only]
