# Supplementary material for: Fungal Extracellular Vesicles are Recoverable Across Variable Ultracentrifugation Speeds but Display Species-specific Profiles of Sedimentation
Source: J Membr Biol. 2026 Jun 17;259(1):21. doi: 10.1007/s00232-026-00386-3 (PMC13275532; doi:10.1007/s00232-026-00386-3)
Supplement: Supplementary file 4 — Supplementary Material 4 [file 232_2026_386_MOESM4_ESM.xlsx]

## Sheet: General Report
PATTERNLAB T-FOLD ANALYSIS REPORT
Please cite:	Carvalho PC, Yates JR 3rd, Barbosa VC. Improving the TFold test for differential shotgun proteomics. Bioinformatics. 2012;28(12):1652-1654.
Analysis Date:	2025-10-14 17:27:32
T-FOLD METHOD EXPLANATION								DOT COLOR SIGNIFICANCE
F-stringency (z):								Blue Dots
The F-stringency parameter (z) controls the variable fold-change cutoff that changes with the t-test p-value as a power law. Unlike traditional approaches with a fixed fold-change cutoff, TFold allows the fold-change threshold to vary with statistical significance. For proteins with very low p-values, a smaller fold change is acceptable, while proteins with higher p-values require larger fold cha…								• Passed both the q-value threshold and variable fold change criteria • Statistically significant differential expression • Most reliable category for biological interpretation • Satisfy the Benjamini-Hochberg (BH) critical value cutoff
q-value:								Green Dots
The q-value represents the False Discovery Rate (FDR) threshold using the Benjamini-Hochberg FDR estimator. It controls the expected proportion of false positives among all proteins declared as differentially expressed. The TFold method first filters proteins according to the variable fold-change cutoff, then applies the BH FDR estimator to the remaining candidates. This approach increases sensit…								• Passed fold change criteria but failed q-value/statistical significance • Fold changes may be large but not statistically supported • Changes likely due to chance or high variability • Not recommended for biological interpretation without further validation
L-stringency:								Red Dots
The L-stringency parameter helps identify lowly abundant proteins that might appear significant but require additional validation. These proteins often show artificially low p-values due to low variation in their quantitation values. The L-stringency filter assumes protein quantitation values follow an exponential distribution with parameter λ, where 1/λ is the average abundance. Proteins with me…								• Failed both fold change and q-value criteria • No evidence for differential expression • Not considered biologically relevant between conditions • Represent proteins with similar abundance across conditions
Advantages of Variable Fold-Change:
Traditional approaches with fixed fold-change cutoffs may discard biologically important proteins with low p-values but moderate fold changes. In proteomics, the magnitude of a protein's fold change does not necessarily correlate with its biological importance. Molecular abundance is only one of various factors controlling protein activity. The TFold approach recognizes this by implementing a var…

## Sheet: Overview 80 x 100,000 g
ANALYSIS PARAMETERS			ANALYSIS RESULTS
Parameter	Value	Description	Category	Count	Percentage
F-stringency (z)	0.35	Controls the variable fold-change threshold based on statistical significance	Blue Dots	52	0.193309
q-value	0.05	Benjamini-Hochberg FDR correction threshold	Orange Dots	0	0
L-stringency	0	Filter for lowly abundant proteins (0.4 recommended for spectral counting)	Green Dots	26	0.0966543
Normalization	None	Method used to normalize protein abundances	Red Dots	191	0.710037
Min Replicates	2	Minimum number of replicates required	Total	269	1
Total Proteins	269	Total number of proteins analyzed
Top Class	80,000 x g
Bottom Class	100,000 x g
FOLD CHANGE INTERPRETATION
• Positive fold change:	Protein is more abundant in "80,000 x g" (Top Class)
• Negative fold change:	Protein is more abundant in "100,000 x g" (Bottom Class)
• Interpretation:	The magnitude represents the degree of differential expression, while the sign indicates the direction.
VOLCANO PLOT PREVIEW

## Sheet: Proteins 80 x 100,000 g
Locus	Fold Change	pValue	BH-Critical-Value	GPI (Index)	Signal(Bottom)	Signal(Top)	Count(Bottom)	Count(Top)	Description
KGB77594.2	2.69728	0.00719756	0.0108974	2	0.00319282	0.00861193	3	3	transcript=CNBG_3432_t1 gene=CNBG_3432 organism=Cryptococcus_gattii_VGII_R265 gene_product=conserved hypothetical protein transcript_product=conserved hypothetical protein location=CP025759:1436997-1437822(+) protein_length=218 sequence_SO=chromosome SO=protein_coding_gene is_pseudo=false
KGB79897.2	2.75354	0.000496791	0.00128205	8	1.34024e-05	3.69042e-05	3	3	transcript=CNBG_5735_t1 gene=CNBG_5735 organism=Cryptococcus_gattii_VGII_R265 gene_product=conserved hypothetical protein transcript_product=conserved hypothetical protein location=CP025767:920626-922441(-) protein_length=421 sequence_SO=chromosome SO=protein_coding_gene is_pseudo=false
KGB79344.2	2.99113	0.0110493	0.0160256	48	7.43624e-05	0.000222427	3	3	transcript=CNBG_5182_t1 gene=CNBG_5182 organism=Cryptococcus_gattii_VGII_R265 gene_product=glyoxal oxidase transcript_product=glyoxal oxidase location=CP025764:39688-41972(+) protein_length=669 sequence_SO=chromosome SO=protein_coding_gene is_pseudo=false
KGB74968.1	3.05082	0.00488761	0.00576923	40	1.74024e-05	5.30916e-05	3	3	transcript=CNBG_0806_t1 gene=CNBG_0806 organism=Cryptococcus_gattii_VGII_R265 gene_product=chitin deacetylase transcript_product=chitin deacetylase location=CP025760:1383493-1385014(+) protein_length=410 sequence_SO=chromosome SO=protein_coding_gene is_pseudo=false
KGB75907.3	3.05916	0.0013196	0.0025641	97	8.31266e-05	0.000254298	3	3	transcript=CNBG_1745_t1 gene=CNBG_1745 organism=Cryptococcus_gattii_VGII_R265 gene_product=chitin deacetylase transcript_product=chitin deactylase location=CP025763:836114-837331(-) protein_length=354 sequence_SO=chromosome SO=protein_coding_gene is_pseudo=false
KGB78542.1	3.1959	0.00125298	0.00192308	469	2.53812e-06	8.11157e-06	2	2	transcript=CNBG_4380_t1 gene=CNBG_4380 organism=Cryptococcus_gattii_VGII_R265 gene_product=prefoldin beta subunit transcript_product=conserved hypothetical protein location=CP025768:351534-352180(+) protein_length=133 sequence_SO=chromosome SO=protein_coding_gene is_pseudo=false
KGB75297.3	3.54638	0.0066615	0.00833333	24	6.86961e-05	0.000243622	3	3	transcript=CNBG_1135_t1 gene=CNBG_1135 organism=Cryptococcus_gattii_VGII_R265 gene_product=conserved hypothetical protein transcript_product=conserved hypothetical protein location=CP025761:153841-156725(-) protein_length=909 sequence_SO=chromosome SO=protein_coding_gene is_pseudo=false
KGB78779.1	3.59078	0.00842818	0.0128205	39	2.53887e-05	9.1165e-05	3	3	transcript=CNBG_4617_t1 gene=CNBG_4617 organism=Cryptococcus_gattii_VGII_R265 gene_product=GTP-binding protein ypt1 transcript_product=GTP-binding protein ypt1 location=CP025760:327914-329110(-) protein_length=205 sequence_SO=chromosome SO=protein_coding_gene is_pseudo=false
KGB77989.1	3.70227	0.016814	0.0211538	94	5.27456e-05	0.000195279	3	3	transcript=CNBG_4076_t1 gene=CNBG_4076 organism=Cryptococcus_gattii_VGII_R265 gene_product=GTP-binding protein ypt3 transcript_product=rab11 protein location=CP025764:847334-848407(+) protein_length=213 sequence_SO=chromosome SO=protein_coding_gene is_pseudo=false
KGB74419.2	3.7932	0.0164749	0.0205128	169	1.55555e-06	5.90053e-06	2	3	transcript=CNBG_0257_t1 gene=CNBG_0257 organism=Cryptococcus_gattii_VGII_R265 gene_product=HHE domain-containing protein transcript_product=HHE domain-containing protein location=CP025762:763845-764527(+) protein_length=185 sequence_SO=chromosome SO=protein_coding_gene is_pseudo=false
KGB76213.1	3.88194	0.00389853	0.00448718	143	2.11364e-06	8.20501e-06	3	3	transcript=CNBG_2051_t1 gene=CNBG_2051 organism=Cryptococcus_gattii_VGII_R265 gene_product=50S small subunit ribosomal protein LP0 transcript_product=L10e protein location=CP025765:1180616-1181855(-) protein_length=312 sequence_SO=chromosome SO=protein_coding_gene is_pseudo=false
KGB75487.1	4.12686	0.0223699	0.0262821	42	3.67773e-06	1.51775e-05	3	3	transcript=CNBG_1325_t1 gene=CNBG_1325 organism=Cryptococcus_gattii_VGII_R265 gene_product=glycosyl hydrolase transcript_product=putative glycosyl hydrolase location=CP025761:725856-727333(+) protein_length=378 sequence_SO=chromosome SO=protein_coding_gene is_pseudo=false
KGB76921.1	4.16192	0.0060304	0.00641026	141	5.15083e-06	2.14374e-05	3	3	transcript=CNBG_2759_t1 gene=CNBG_2759 organism=Cryptococcus_gattii_VGII_R265 gene_product=glycosyl-hydrolase transcript_product=glycosyl-hydrolase location=CP025766:482897-484365(+) protein_length=343 sequence_SO=chromosome SO=protein_coding_gene is_pseudo=false
KGB76502.1	4.23845	0.00816003	0.0121795	88	3.11363e-05	0.00013197	3	3	transcript=CNBG_2340_t1 gene=CNBG_2340 organism=Cryptococcus_gattii_VGII_R265 gene_product=ADP-ribosylation factor transcript_product=ADP-ribosylation factor location=CP025765:408388-409282(+) protein_length=182 sequence_SO=chromosome SO=protein_coding_gene is_pseudo=false
KGB74722.2	4.3066	0.0235621	0.0275641	91	1.2877e-05	5.54561e-05	3	3	transcript=CNBG_0560_t1 gene=CNBG_0560 organism=Cryptococcus_gattii_VGII_R265 gene_product=solute carrier family 31 (copper transporter) member 1 transcript_product=copper uptake transporter location=CP025760:739532-740300(-) protein_length=189 sequence_SO=chromosome SO=protein_coding_gene is_pseudo=false
KGB79180.2	4.42821	0.00880606	0.0141026	83	3.46238e-06	1.53321e-05	3	3	transcript=CNBG_5018_t1 gene=CNBG_5018 organism=Cryptococcus_gattii_VGII_R265 gene_product=glucose-regulated protein transcript_product=putative ATPase and ER protein chaperone similar to Kar2 location=CP025771:202088-204666(+) protein_length=679 sequence_SO=chromosome SO=protein_coding_gene is_pseudo=false
KGB80009.1	4.4344	0.0259782	0.0314103	182	4.06376e-05	0.000180204	3	3	transcript=CNBG_5765_t1 gene=CNBG_5765 organism=Cryptococcus_gattii_VGII_R265 gene_product=protein BMH2 transcript_product=conserved hypothetical protein location=CP025772:266844-267886(-) protein_length=256 sequence_SO=chromosome SO=protein_coding_gene is_pseudo=false
KGB79440.1	4.54326	0.010071	0.0147436	131	1.41365e-05	6.42259e-05	3	3	transcript=CNBG_5278_t1 gene=CNBG_5278 organism=Cryptococcus_gattii_VGII_R265 gene_product=conserved hypothetical protein transcript_product=conserved hypothetical protein location=CP025764:285485-288548(+) protein_length=908 sequence_SO=chromosome SO=protein_coding_gene is_pseudo=false
KGB78874.2	4.62774	0.0204615	0.024359	218	2.95576e-06	1.36785e-05	3	3	transcript=CNBG_4712_t1 gene=CNBG_4712 organism=Cryptococcus_gattii_VGII_R265 gene_product=orotidine 5'-phosphate decarboxylase transcript_product=orotidine-5'-phosphate decarboxylase location=CP025760:73028-73938(+) protein_length=249 sequence_SO=chromosome SO=protein_coding_gene is_pseudo=false
KGB75794.1	4.76008	0.0297665	0.0346154	16	1.40377e-05	6.68206e-05	3	3	transcript=CNBG_1632_t1 gene=CNBG_1632 organism=Cryptococcus_gattii_VGII_R265 gene_product=ATP synthase subunit beta mitochondrial transcript_product=ATP synthase beta subunit location=CP025763:1139560-1141577(+) protein_length=547 sequence_SO=chromosome SO=protein_coding_gene is_pseudo=false
KGB75121.1	4.78902	0.00790409	0.0115385	114	5.29113e-06	2.53393e-05	2	2	transcript=CNBG_0959_t1 gene=CNBG_0959 organism=Cryptococcus_gattii_VGII_R265 gene_product=cytoplasmic protein transcript_product=cytoplasm protein location=CP025760:1820394-1821077(-) protein_length=152 sequence_SO=chromosome SO=protein_coding_gene is_pseudo=false
KGB79019.1	4.81523	0.0040115	0.00512821	35	7.93156e-05	0.000381922	3	3	transcript=CNBG_4857_t1 gene=CNBG_4857 organism=Cryptococcus_gattii_VGII_R265 gene_product=hsp90-like protein transcript_product=conserved hypothetical protein location=CP025770:316235-318627(+) protein_length=699 sequence_SO=chromosome SO=protein_coding_gene is_pseudo=false
KGB78558.1	5.0279	0.0304083	0.0352564	69	3.07833e-06	1.54775e-05	3	3	transcript=CNBG_4396_t1 gene=CNBG_4396 organism=Cryptococcus_gattii_VGII_R265 gene_product=guanine nucleotide-binding protein subunit beta-like protein transcript_product=G-protein beta-like rack1 protein homolog location=CP025768:301587-302974(-) protein_length=314 sequence_SO=chromosome SO=protein_coding_gene is_pseudo=false
KGB75864.2	5.11599	0.00845042	0.0134615	224	1.90419e-05	9.74181e-05	2	3	transcript=CNBG_1702_t1 gene=CNBG_1702 organism=Cryptococcus_gattii_VGII_R265 gene_product=cytochrome c oxidase subunit 6b transcript_product=conserved hypothetical protein location=CP025763:954530-955363(-) protein_length=82 sequence_SO=chromosome SO=protein_coding_gene is_pseudo=false
KGB75351.2	5.25586	0.0209063	0.025	153	5.30139e-06	2.78634e-05	2	3	transcript=CNBG_1189_t1 gene=CNBG_1189 organism=Cryptococcus_gattii_VGII_R265 gene_product=imidazoleglycerol phosphate synthase cyclase subunit transcript_product=imidazoleglycerol phosphate synthase location=CP025761:323623-325598(+) protein_length=619 sequence_SO=chromosome SO=protein_coding_gene is_pseudo=false
KGB77465.1	5.26883	0.0349633	0.0384615	45	3.9597e-05	0.00020863	3	3	transcript=CNBG_3303_t1 gene=CNBG_3303 organism=Cryptococcus_gattii_VGII_R265 gene_product=conserved hypothetical protein transcript_product=conserved hypothetical protein location=CP025759:1088749-1089456(+) protein_length=197 sequence_SO=chromosome SO=protein_coding_gene is_pseudo=false
KGB79866.1	5.27598	0.0457968	0.0487179	1383	5.85124e-07	3.0871e-06	2	3	transcript=CNBG_5704_t1 gene=CNBG_5704 organism=Cryptococcus_gattii_VGII_R265 gene_product=vesicle-associated membrane protein 4 transcript_product=conserved hypothetical protein location=CP025767:828977-830007(+) protein_length=120 sequence_SO=chromosome SO=protein_coding_gene is_pseudo=false
KGB75362.3	5.71283	0.00683138	0.00897436	146	1.10443e-05	6.3094e-05	3	3	transcript=CNBG_1200_t1 gene=CNBG_1200 organism=Cryptococcus_gattii_VGII_R265 gene_product=ATP-binding cassette transporter transcript_product=ATP-binding cassette transporter location=CP025761:365009-371067(-) protein_length=1542 sequence_SO=chromosome SO=protein_coding_gene is_pseudo=false
KGB74438.1	5.76101	0.00712941	0.0102564	38	1.24907e-05	7.19592e-05	3	3	transcript=CNBG_0276_t1 gene=CNBG_0276 organism=Cryptococcus_gattii_VGII_R265 gene_product=Ras-like protein transcript_product=G-protein signaling GTPase location=CP025762:709934-711314(-) protein_length=216 sequence_SO=chromosome SO=protein_coding_gene is_pseudo=false
KGB79682.2	5.91826	0.00692421	0.00961538	54	1.09695e-05	6.49204e-05	3	3	transcript=CNBG_5520_t1 gene=CNBG_5520 organism=Cryptococcus_gattii_VGII_R265 gene_product=NAD(P)H:quinone oxidoreductase type IV transcript_product=cytoplasm protein location=CP025761:1618528-1620186(+) protein_length=324 sequence_SO=chromosome SO=protein_coding_gene is_pseudo=false
KGB77887.1	6.14432	0.0269335	0.0326923	1052	3.914e-06	2.40489e-05	3	3	transcript=CNBG_3974_t1 gene=CNBG_3974 organism=Cryptococcus_gattii_VGII_R265 gene_product=conserved hypothetical protein transcript_product=conserved hypothetical protein location=CP025764:601307-602662(+) protein_length=316 sequence_SO=chromosome SO=protein_coding_gene is_pseudo=false
KGB75733.1	6.27689	0.000281197	0.000641026	161	3.27168e-06	2.0536e-05	3	3	transcript=CNBG_1571_t1 gene=CNBG_1571 organism=Cryptococcus_gattii_VGII_R265 gene_product=small COPII coat GTPase transcript_product=small copII coat GTPase location=CP025761:1387539-1388554(-) protein_length=189 sequence_SO=chromosome SO=protein_coding_gene is_pseudo=false
KGB78963.1	6.28939	0.0239526	0.0288462	81	7.16218e-06	4.50457e-05	3	3	transcript=CNBG_4801_t1 gene=CNBG_4801 organism=Cryptococcus_gattii_VGII_R265 gene_product=aspartate aminotransferase mitochondrial transcript_product=aspartate aminotransferase location=CP025770:476414-478384(+) protein_length=432 sequence_SO=chromosome SO=protein_coding_gene is_pseudo=false
KGB78032.2	6.51283	0.0226456	0.0269231	87	4.44625e-06	2.89577e-05	3	3	transcript=CNBG_4119_t1 gene=CNBG_4119 organism=Cryptococcus_gattii_VGII_R265 gene_product=annexin XIV transcript_product=conserved hypothetical protein location=CP025764:957861-959595(+) protein_length=467 sequence_SO=chromosome SO=protein_coding_gene is_pseudo=false
KGB77803.1	6.53805	0.048085	0.05	229	2.57684e-06	1.68475e-05	3	3	transcript=CNBG_3641_t1 gene=CNBG_3641 organism=Cryptococcus_gattii_VGII_R265 gene_product=30S small subunit ribosomal protein S19e transcript_product=ribosomal protein S19 location=CP025759:1982340-1983187(-) protein_length=161 sequence_SO=chromosome SO=protein_coding_gene is_pseudo=false
KGB75209.1	6.66226	0.0140683	0.0173077	33	3.68463e-05	0.00024548	3	3	transcript=CNBG_1047_t1 gene=CNBG_1047 organism=Cryptococcus_gattii_VGII_R265 gene_product=glycine hydroxymethyltransferase transcript_product=glycine hydroxymethyltransferase location=CP025760:2057402-2059409(-) protein_length=499 sequence_SO=chromosome SO=protein_coding_gene is_pseudo=false
KGB79239.2	6.79499	0.00653787	0.00769231	93	6.8997e-06	4.68833e-05	3	3	transcript=CNBG_5077_t1 gene=CNBG_5077 organism=Cryptococcus_gattii_VGII_R265 gene_product=conserved hypothetical protein transcript_product=conserved hypothetical protein location=CP025771:360386-363214(+) protein_length=864 sequence_SO=chromosome SO=protein_coding_gene is_pseudo=false
KGB76200.1	6.9056	0.0493855	0.05	109	2.10455e-06	1.45332e-05	3	3	transcript=CNBG_2038_t1 gene=CNBG_2038 organism=Cryptococcus_gattii_VGII_R265 gene_product=RAB GDP-dissociation inhibitor transcript_product=RAB GDP-dissociation inhibitor location=CP025765:1216429-1218190(+) protein_length=452 sequence_SO=chromosome SO=protein_coding_gene is_pseudo=false
KGB76779.1	7.04915	0.0239525	0.0282051	216	8.27322e-07	5.83191e-06	2	3	transcript=CNBG_2617_t1 gene=CNBG_2617 organism=Cryptococcus_gattii_VGII_R265 gene_product=30S small subunit ribosomal protein S7e transcript_product=40S ribosomal protein S7 location=CP025766:874723-875602(+) protein_length=199 sequence_SO=chromosome SO=protein_coding_gene is_pseudo=false
KGB79878.1	7.42824	0.00155032	0.00320513	188	1.10957e-06	8.24216e-06	3	3	transcript=CNBG_5716_t1 gene=CNBG_5716 organism=Cryptococcus_gattii_VGII_R265 gene_product=glycogenin glucosyltransferase transcript_product=glycogenin glucosyltransferase location=CP025767:864061-867141(+) protein_length=968 sequence_SO=chromosome SO=protein_coding_gene is_pseudo=false
KGB79735.1	7.55893	0.0175683	0.0217949	130	8.85292e-06	6.69186e-05	3	3	transcript=CNBG_5573_t1 gene=CNBG_5573 organism=Cryptococcus_gattii_VGII_R265 gene_product=hsp60-like protein transcript_product=conserved hypothetical protein location=CP025761:1482316-1484321(-) protein_length=581 sequence_SO=chromosome SO=protein_coding_gene is_pseudo=false
KGB77633.2	7.62096	0.0213926	0.025641	95	4.35934e-06	3.32224e-05	2	3	transcript=CNBG_3471_t1 gene=CNBG_3471 organism=Cryptococcus_gattii_VGII_R265 gene_product=GTP-binding protein ypt2 transcript_product=rab family GTPase location=CP025759:1524655-1525911(+) protein_length=211 sequence_SO=chromosome SO=protein_coding_gene is_pseudo=false
KGB79450.1	7.67394	0.0433062	0.0448718	386	1.07334e-06	8.23677e-06	2	2	transcript=CNBG_5288_t1 gene=CNBG_5288 organism=Cryptococcus_gattii_VGII_R265 gene_product=oxysterol-binding protein family transcript_product=conserved hypothetical protein location=CP025764:312077-314216(+) protein_length=503 sequence_SO=chromosome SO=protein_coding_gene is_pseudo=false
KGB80003.2	7.69084	0.0242364	0.0307692	166	2.50476e-06	1.92637e-05	3	3	transcript=CNBG_5759_t1 gene=CNBG_5759 organism=Cryptococcus_gattii_VGII_R265 gene_product=stomatin family protein transcript_product=stomatin family protein location=CP025772:249905-251596(-) protein_length=377 sequence_SO=chromosome SO=protein_coding_gene is_pseudo=false
KGB78710.1	7.98037	0.0444691	0.0467949	428	2.06544e-06	1.6483e-05	2	2	transcript=CNBG_4548_t1 gene=CNBG_4548 organism=Cryptococcus_gattii_VGII_R265 gene_product=carbonic anhydrase transcript_product=beta-type carbonic anhydrase location=CP025760:530927-531968(+) protein_length=239 sequence_SO=chromosome SO=protein_coding_gene is_pseudo=false
KGB75802.1	8.57144	0.0498974	0.05	289	2.82641e-06	2.42264e-05	2	2	transcript=CNBG_1640_t1 gene=CNBG_1640 organism=Cryptococcus_gattii_VGII_R265 gene_product=pyruvate carboxylase transcript_product=pyruvate carboxylase location=CP025763:1112549-1116843(-) protein_length=1203 sequence_SO=chromosome SO=protein_coding_gene is_pseudo=false
KGB74681.1	8.67157	0.0147598	0.0179487	502	8.69044e-07	7.53598e-06	2	3	transcript=CNBG_0519_t1 gene=CNBG_0519 organism=Cryptococcus_gattii_VGII_R265 gene_product=50S small subunit ribosomal protein L9e transcript_product=large subunit ribosomal protein L9 location=CP025762:71088-72121(+) protein_length=191 sequence_SO=chromosome SO=protein_coding_gene is_pseudo=false
KGB75174.1	9.52244	0.0436997	0.0461538	185	3.35238e-06	3.19228e-05	3	3	transcript=CNBG_1012_t1 gene=CNBG_1012 organism=Cryptococcus_gattii_VGII_R265 gene_product=ATP-citrate synthase subunit 1 transcript_product=ATP-citrate lyase location=CP025760:1957777-1961622(+) protein_length=1150 sequence_SO=chromosome SO=protein_coding_gene is_pseudo=false
KNX49811.2	11.5114	0.0366226	0.0410256	230	5.03287e-07	5.79354e-06	3	3	transcript=CNBG_9546_t1 gene=CNBG_9546 organism=Cryptococcus_gattii_VGII_R265 gene_product=phospholipid-translocating ATPase transcript_product=phospholipid-translocating ATPase location=CP025771:137418-142309(+) protein_length=1562 sequence_SO=chromosome SO=protein_coding_gene is_pseudo=false
KGB75978.1	12.5374	0.0293758	0.0339744	101	1.06305e-06	1.33279e-05	2	3	transcript=CNBG_1816_t1 gene=CNBG_1816 organism=Cryptococcus_gattii_VGII_R265 gene_product=ketol-acid reductoisomerase mitochondrial transcript_product=ketol-acid reductoisomerase location=CP025763:643405-644974(-) protein_length=401 sequence_SO=chromosome SO=protein_coding_gene is_pseudo=false
KGB76332.1	14.1622	0.00299037	0.00384615	132	1.11937e-06	1.58528e-05	3	3	transcript=CNBG_2170_t1 gene=CNBG_2170 organism=Cryptococcus_gattii_VGII_R265 gene_product=hexose transporter transcript_product=hexose transporter location=CP025765:842506-844512(-) protein_length=520 sequence_SO=chromosome SO=protein_coding_gene is_pseudo=false
KGB78335.3	14.3133	0.0240926	0.0301282	552	1.07062e-06	1.5324e-05	2	2	transcript=CNBG_3897_t1 gene=CNBG_3897 organism=Cryptococcus_gattii_VGII_R265 gene_product=myo-inositol-1-phosphate synthase transcript_product=inositol-3-phosphate synthase location=CP025769:223846-225769(-) protein_length=558 sequence_SO=chromosome SO=protein_coding_gene is_pseudo=false

## Sheet: Overview 40 x 100,000 g
ANALYSIS PARAMETERS			ANALYSIS RESULTS
Parameter	Value	Description	Category	Count	Percentage
F-stringency (z)	0.980000000000001	Controls the variable fold-change threshold based on statistical significance	Blue Dots	9	0.0337079
q-value	0.05	Benjamini-Hochberg FDR correction threshold	Orange Dots	0	0
L-stringency	0	Filter for lowly abundant proteins (0.4 recommended for spectral counting)	Green Dots	20	0.0749064
Normalization	None	Method used to normalize protein abundances	Red Dots	238	0.891386
Min Replicates	2	Minimum number of replicates required	Total	267	1
Total Proteins	267	Total number of proteins analyzed
Top Class	40,000 x g
Bottom Class	100,000 x g
FOLD CHANGE INTERPRETATION
• Positive fold change:	Protein is more abundant in "40,000 x g" (Top Class)
• Negative fold change:	Protein is more abundant in "100,000 x g" (Bottom Class)
• Interpretation:	The magnitude represents the degree of differential expression, while the sign indicates the direction.
VOLCANO PLOT PREVIEW

## Sheet: Proteins 40 x 100,000 g
Locus	Fold Change	pValue	BH-Critical-Value	GPI (Index)	Signal(Bottom)	Signal(Top)	Count(Bottom)	Count(Top)	Description
KGB78958.3	2.93874	0.00431811	0.00517241	25	2.83848e-05	8.34155e-05	3	3	transcript=CNBG_4796_t1 gene=CNBG_4796 organism=Cryptococcus_gattii_VGII_R265 gene_product=glucose oxidase transcript_product=conserved hypothetical protein location=CP025770:490013-493052(-) protein_length=865 sequence_SO=chromosome SO=protein_coding_gene is_pseudo=false
KGB77536.1	3.19131	0.00662341	0.00689655	29	3.60942e-05	0.000115188	3	3	transcript=CNBG_3374_t1 gene=CNBG_3374 organism=Cryptococcus_gattii_VGII_R265 gene_product=heparinase II/III family protein transcript_product=conserved hypothetical protein location=CP025759:1296472-1299478(-) protein_length=842 sequence_SO=chromosome SO=protein_coding_gene is_pseudo=false
KGB79220.3	5.69091	0.0115123	0.012069	20	0.000346283	0.00197066	3	3	transcript=CNBG_5058_t1 gene=CNBG_5058 organism=Cryptococcus_gattii_VGII_R265 gene_product=plasma membrane H(+)-ATPase transcript_product=plasma membrane H(+)-ATPase location=CP025771:310988-314347(+) protein_length=995 sequence_SO=chromosome SO=protein_coding_gene is_pseudo=false
KGB76623.2	6.47811	0.00912137	0.0103448	75	1.05937e-05	6.86272e-05	3	3	transcript=CNBG_2461_t1 gene=CNBG_2461 organism=Cryptococcus_gattii_VGII_R265 gene_product=alpha-1,3-glucan synthase transcript_product=alpha-1,3-glucan synthase location=CP025765:68109-76080(-) protein_length=2440 sequence_SO=chromosome SO=protein_coding_gene is_pseudo=false
KGB77337.1	7.33071	0.00291548	0.00344828	211	6.77925e-06	4.96967e-05	3	3	transcript=CNBG_3175_t1 gene=CNBG_3175 organism=Cryptococcus_gattii_VGII_R265 gene_product=prenylated SNARE protein Ykt6p transcript_product=SNARE protein YKT6 location=CP025759:700314-701299(-) protein_length=233 sequence_SO=chromosome SO=protein_coding_gene is_pseudo=false
KGB78171.1	9.90872	0.000264831	0.00172414	204	1.10886e-06	1.09873e-05	2	2	transcript=CNBG_3733_t1 gene=CNBG_3733 organism=Cryptococcus_gattii_VGII_R265 gene_product=beta-fructofuranosidase transcript_product=beta-fructofuranosidase location=CP025769:689893-691647(-) protein_length=519 sequence_SO=chromosome SO=protein_coding_gene is_pseudo=false
KGB79019.1	14.7383	0.032101	0.0327586	35	7.93156e-05	0.00116898	3	3	transcript=CNBG_4857_t1 gene=CNBG_4857 organism=Cryptococcus_gattii_VGII_R265 gene_product=hsp90-like protein transcript_product=conserved hypothetical protein location=CP025770:316235-318627(+) protein_length=699 sequence_SO=chromosome SO=protein_coding_gene is_pseudo=false
KGB79878.1	20.9017	0.0282058	0.0293103	188	1.10957e-06	2.31919e-05	3	3	transcript=CNBG_5716_t1 gene=CNBG_5716 organism=Cryptococcus_gattii_VGII_R265 gene_product=glycogenin glucosyltransferase transcript_product=glycogenin glucosyltransferase location=CP025767:864061-867141(+) protein_length=968 sequence_SO=chromosome SO=protein_coding_gene is_pseudo=false
KGB74481.2	27.4981	0.0321087	0.0344828	49	7.49511e-06	0.000206101	3	3	transcript=CNBG_0319_t1 gene=CNBG_0319 organism=Cryptococcus_gattii_VGII_R265 gene_product=conserved hypothetical protein transcript_product=conserved hypothetical protein location=CP025762:610855-612443(+) protein_length=438 sequence_SO=chromosome SO=protein_coding_gene is_pseudo=false

## Sheet: Overview 40 x 80,000 g
ANALYSIS PARAMETERS			ANALYSIS RESULTS
Parameter	Value	Description	Category	Count	Percentage
F-stringency (z)	0.86	Controls the variable fold-change threshold based on statistical significance	Blue Dots	3	0.00553506
q-value	0.05	Benjamini-Hochberg FDR correction threshold	Orange Dots	0	0
L-stringency	0	Filter for lowly abundant proteins (0.4 recommended for spectral counting)	Green Dots	2	0.00369004
Normalization	None	Method used to normalize protein abundances	Red Dots	537	0.990775
Min Replicates	2	Minimum number of replicates required	Total	542	1
Total Proteins	542	Total number of proteins analyzed
Top Class	40,000 x g
Bottom Class	80,000 x g
FOLD CHANGE INTERPRETATION
• Positive fold change:	Protein is more abundant in "40,000 x g" (Top Class)
• Negative fold change:	Protein is more abundant in "80,000 x g" (Bottom Class)
• Interpretation:	The magnitude represents the degree of differential expression, while the sign indicates the direction.
VOLCANO PLOT PREVIEW

## Sheet: Proteins 40 x 80,000 g
Locus	Fold Change	pValue	BH-Critical-Value	GPI (Index)	Signal(Bottom)	Signal(Top)	Count(Bottom)	Count(Top)	Description
KGB79623.1	9.85249	0.00337558	0.02	159	8.62898e-05	0.000850169	2	3	transcript=CNBG_5461_t1 gene=CNBG_5461 organism=Cryptococcus_gattii_VGII_R265 gene_product=60S ribosomal protein L37a transcript_product=60S ribosomal protein L37a location=CP025761:1749986-1750732(+) protein_length=92 sequence_SO=chromosome SO=protein_coding_gene is_pseudo=false
KGB74492.3	13.2816	0.0263943	0.03	290	1.21018e-05	0.00016073	3	3	transcript=CNBG_0330_t1 gene=CNBG_0330 organism=Cryptococcus_gattii_VGII_R265 gene_product=3-isopropylmalate dehydratase large subunit transcript_product=3-isopropylmalate dehydratase location=CP025762:573995-576508(+) protein_length=763 sequence_SO=chromosome SO=protein_coding_gene is_pseudo=false
KGB78327.2	68.318	0.00290146	0.01	332	9.46416e-06	0.000646573	2	2	transcript=CNBG_3889_t1 gene=CNBG_3889 organism=Cryptococcus_gattii_VGII_R265 gene_product=WD-repeat protein transcript_product=WD repeat-containing protein location=CP025769:241474-243859(+) protein_length=607 sequence_SO=chromosome SO=protein_coding_gene is_pseudo=false

## Sheet: Overview 40 x 60,000 g
ANALYSIS PARAMETERS			ANALYSIS RESULTS
Parameter	Value	Description	Category	Count	Percentage
F-stringency (z)	0.76	Controls the variable fold-change threshold based on statistical significance	Blue Dots	1	0.00238663
q-value	0.05	Benjamini-Hochberg FDR correction threshold	Orange Dots	0	0
L-stringency	0	Filter for lowly abundant proteins (0.4 recommended for spectral counting)	Green Dots	6	0.0143198
Normalization	None	Method used to normalize protein abundances	Red Dots	412	0.983294
Min Replicates	2	Minimum number of replicates required	Total	419	1
Total Proteins	419	Total number of proteins analyzed
Top Class	40,000 x g
Bottom Class	60,000 x g
FOLD CHANGE INTERPRETATION
• Positive fold change:	Protein is more abundant in "40,000 x g" (Top Class)
• Negative fold change:	Protein is more abundant in "60,000 x g" (Bottom Class)
• Interpretation:	The magnitude represents the degree of differential expression, while the sign indicates the direction.
VOLCANO PLOT PREVIEW

## Sheet: Proteins 40 x 60,000 x g
Locus	Fold Change	pValue	BH-Critical-Value	GPI (Index)	Signal(Bottom)	Signal(Top)	Count(Bottom)	Count(Top)	Description
KGB79429.1	-16.3749	0.00687532	0.00714286	1160	5.81991e-05	3.55417e-06	2	3	transcript=CNBG_5267_t1 gene=CNBG_5267 organism=Cryptococcus_gattii_VGII_R265 gene_product=conserved hypothetical protein transcript_product=conserved hypothetical protein location=CP025764:262526-263873(-) protein_length=395 sequence_SO=chromosome SO=protein_coding_gene is_pseudo=false
