# Supplementary material for: Fungal Extracellular Vesicles are Recoverable Across Variable Ultracentrifugation Speeds but Display Species-specific Profiles of Sedimentation
Source: J Membr Biol. 2026 Jun 17;259(1):21. doi: 10.1007/s00232-026-00386-3 (PMC13275532; doi:10.1007/s00232-026-00386-3)
Supplement: Supplementary file 5 — Supplementary Material 5 [file 232_2026_386_MOESM5_ESM.xlsx]

## Sheet: General Report
PATTERNLAB T-FOLD ANALYSIS REPORT
Please cite:	Carvalho PC, Yates JR 3rd, Barbosa VC. Improving the TFold test for differential shotgun proteomics. Bioinformatics. 2012;28(12):1652-1654.
Analysis Date:	2025-11-06 09:58:28
T-FOLD METHOD EXPLANATION								DOT COLOR SIGNIFICANCE
F-stringency (z):								Blue Dots
The F-stringency parameter (z) controls the variable fold-change cutoff that changes with the t-test p-value as a power law. Unlike traditional approaches with a fixed fold-change cutoff, TFold allows the fold-change threshold to vary with statistical significance. For proteins with very low p-values, a smaller fold change is acceptable, while proteins with higher p-values require larger fold cha…								• Passed both the q-value threshold and variable fold change criteria • Statistically significant differential expression • Most reliable category for biological interpretation • Satisfy the Benjamini-Hochberg (BH) critical value cutoff
q-value:								Green Dots
The q-value represents the False Discovery Rate (FDR) threshold using the Benjamini-Hochberg FDR estimator. It controls the expected proportion of false positives among all proteins declared as differentially expressed. The TFold method first filters proteins according to the variable fold-change cutoff, then applies the BH FDR estimator to the remaining candidates. This approach increases sensit…								• Passed fold change criteria but failed q-value/statistical significance • Fold changes may be large but not statistically supported • Changes likely due to chance or high variability • Not recommended for biological interpretation without further validation
L-stringency:								Red Dots
The L-stringency parameter helps identify lowly abundant proteins that might appear significant but require additional validation. These proteins often show artificially low p-values due to low variation in their quantitation values. The L-stringency filter assumes protein quantitation values follow an exponential distribution with parameter λ, where 1/λ is the average abundance. Proteins with me…								• Failed both fold change and q-value criteria • No evidence for differential expression • Not considered biologically relevant between conditions • Represent proteins with similar abundance across conditions
Advantages of Variable Fold-Change:
Traditional approaches with fixed fold-change cutoffs may discard biologically important proteins with low p-values but moderate fold changes. In proteomics, the magnitude of a protein's fold change does not necessarily correlate with its biological importance. Molecular abundance is only one of various factors controlling protein activity. The TFold approach recognizes this by implementing a var…

## Sheet: Overview 20 x 40,000 g
ANALYSIS PARAMETERS			ANALYSIS RESULTS
Parameter	Value	Description	Category	Count	Percentage
F-stringency (z)	0.28	Controls the variable fold-change threshold based on statistical significance	Blue Dots	17	0.0230665
q-value	0.05	Benjamini-Hochberg FDR correction threshold	Orange Dots	0	0
L-stringency	0	Filter for lowly abundant proteins (0.4 recommended for spectral counting)	Green Dots	15	0.0203528
Normalization	None	Method used to normalize protein abundances	Red Dots	705	0.956581
Min Replicates	2	Minimum number of replicates required	Total	737	1
Total Proteins	737	Total number of proteins analyzed
Top Class	20,000 x g
Bottom Class	40,000 x g
FOLD CHANGE INTERPRETATION
• Positive fold change:	Protein is more abundant in "20,000 x g" (Top Class)
• Negative fold change:	Protein is more abundant in "40,000 x g" (Bottom Class)
• Interpretation:	The magnitude represents the degree of differential expression, while the sign indicates the direction.
VOLCANO PLOT PREVIEW

## Sheet: Proteins 20 x 40,000 x g
Locus	Fold Change	pValue	BH-Critical-Value	GPI (Index)	Signal(Bottom)	Signal(Top)	Count(Bottom)	Count(Top)	Description
tr|A0A2H0ZMW5|A0A2H0ZMW5_CANAR	-5.26672	0.0479098	0.05	505	0.000571495	0.000108511	3	3	Uncharacterized protein OS=Candidozyma auris OX=498019 GN=B9J08_003575 PE=4 SV=1
tr|A0A2H0ZXL2|A0A2H0ZXL2_CANAR	-4.34185	0.016583	0.0203125	836	0.00103086	0.000237423	3	3	Opaque-phase-specific protein OP4 OS=Candidozyma auris OX=498019 GN=B9J08_002540 PE=4 SV=1
tr|A0AAW0VA43|A0AAW0VA43_CANAR	-4.09358	0.0011736	0.003125	77	8.77302e-06	2.14312e-06	2	2	Type VII secretion-associated serine protease mycosin OS=Candidozyma auris OX=498019 GN=B9J08_04511 PE=3 SV=1
tr|A0A2H1A7B9|A0A2H1A7B9_CANAR	-3.56441	0.0182284	0.025	902	2.63715e-05	7.39857e-06	2	2	DUF3533 domain-containing protein OS=Candidozyma auris OX=498019 GN=B9J08_000220 PE=4 SV=1
tr|A0A2H0ZLY2|A0A2H0ZLY2_CANAR	-3.09085	0.0256031	0.0328125	578	0.00255226	0.000825747	3	3	Opaque-phase-specific protein OP4 OS=Candidozyma auris OX=498019 GN=B9J08_003223 PE=4 SV=1
tr|A0A0L0NYI4|A0A0L0NYI4_CANAR	-3.07922	0.00897556	0.009375	270	9.48578e-05	3.08058e-05	2	3	Triacylglycerol lipase OS=Candidozyma auris OX=498019 GN=B9J08_004156 PE=4 SV=1
tr|A0A2H0ZD80|A0A2H0ZD80_CANAR	-2.73793	0.0357931	0.046875	226	0.000929155	0.000339365	3	3	Protein YOP1 OS=Candidozyma auris OX=498019 GN=B9J08_005283 PE=3 SV=1
tr|A0A2H0ZVY1|A0A2H0ZVY1_CANAR	-1.63141	0.00224196	0.0046875	893	6.00816e-05	3.6828e-05	3	3	ADP-ribosylation factor OS=Candidozyma auris OX=498019 GN=B9J08_002276 PE=3 SV=1
tr|A0AAW0VDX9|A0AAW0VDX9_CANAR	1.94509	0.010095	0.0109375	338	1.01826e-05	1.98061e-05	2	2	Major facilitator superfamily (MFS) profile domain-containing protein OS=Candidozyma auris OX=498019 GN=B9J08_03463 PE=4 SV=1
tr|A0AAW0VCB1|A0AAW0VCB1_CANAR	2.08633	0.0058571	0.00625	751	1.35025e-05	2.81706e-05	2	3	Exocyst complex component EXO84 OS=Candidozyma auris OX=498019 GN=B9J08_04285 PE=3 SV=1
tr|A0AAW0VFM6|A0AAW0VFM6_CANAR	2.27556	0.0127265	0.0140625	422	1.27268e-05	2.89605e-05	2	3	Actin cytoskeleton-regulatory complex protein SLA1 OS=Candidozyma auris OX=498019 GN=B9J08_02104 PE=3 SV=1
tr|A0A2H0ZNM3|A0A2H0ZNM3_CANAR	2.33159	0.0227785	0.03125	770	1.98165e-05	4.62039e-05	3	3	ENTH domain-containing protein OS=Candidozyma auris OX=498019 GN=B9J08_003854 PE=3 SV=1
tr|A0AAW0VMD7|A0AAW0VMD7_CANAR	2.33511	0.0212193	0.028125	176	2.00295e-06	4.6771e-06	2	2	FACT complex subunit POB3 OS=Candidozyma auris OX=498019 GN=B9J08_01503 PE=3 SV=1
tr|A0AAW0VMN2|A0AAW0VMN2_CANAR	2.63204	0.0171128	0.021875	489	0.000295294	0.000777226	3	3	GIT Spa2 homology (SHD) domain-containing protein OS=Candidozyma auris OX=498019 GN=B9J08_01817 PE=4 SV=1
tr|A0A2H1A7H5|A0A2H1A7H5_CANAR	2.66125	0.0127481	0.015625	129	5.80749e-06	1.54552e-05	2	3	Protein kinase C-like 1 OS=Candidozyma auris OX=498019 GN=B9J08_000288 PE=3 SV=1
tr|A0A2H1A4T7|A0A2H1A4T7_CANAR	2.96995	0.0214467	0.0296875	553	4.61549e-06	1.37078e-05	2	3	Septin-type G domain-containing protein OS=Candidozyma auris OX=498019 GN=B9J08_000945 PE=3 SV=1
tr|A0A2H0ZR04|A0A2H0ZR04_CANAR	4.5909	0.000670762	0.0015625	957	3.18936e-06	1.4642e-05	2	2	Glycolipid transfer protein domain-containing protein OS=Candidozyma auris OX=498019 GN=B9J08_002732 PE=4 SV=1

## Sheet: Overview 20 x 60,000 g
ANALYSIS PARAMETERS			ANALYSIS RESULTS
Parameter	Value	Description	Category	Count	Percentage
F-stringency (z)	0.19	Controls the variable fold-change threshold based on statistical significance	Blue Dots	127	0.225177
q-value	0.05	Benjamini-Hochberg FDR correction threshold	Orange Dots	0	0
L-stringency	0	Filter for lowly abundant proteins (0.4 recommended for spectral counting)	Green Dots	63	0.111702
Normalization	None	Method used to normalize protein abundances	Red Dots	374	0.663121
Min Replicates	2	Minimum number of replicates required	Total	564	1
Total Proteins	564	Total number of proteins analyzed
Top Class	20,000 x g
Bottom Class	60,000 x g
FOLD CHANGE INTERPRETATION
• Positive fold change:	Protein is more abundant in "20,000 x g" (Top Class)
• Negative fold change:	Protein is more abundant in "60,000 x g" (Bottom Class)
• Interpretation:	The magnitude represents the degree of differential expression, while the sign indicates the direction.
VOLCANO PLOT PREVIEW

## Sheet: Proteins 20 x 60,000 g
Locus	Fold Change	pValue	BH-Critical-Value	GPI (Index)	Signal(Bottom)	Signal(Top)	Count(Bottom)	Count(Top)	Description
tr|A0A2H0ZMW5|A0A2H0ZMW5_CANAR	-3.62478	0.0409753	0.0434211	505	0.000393327	0.000108511	3	3	Uncharacterized protein OS=Candidozyma auris OX=498019 GN=B9J08_003575 PE=4 SV=1
tr|A0A2H0ZXL2|A0A2H0ZXL2_CANAR	-3.48151	0.000856012	0.00315789	836	0.000826592	0.000237423	3	3	Opaque-phase-specific protein OP4 OS=Candidozyma auris OX=498019 GN=B9J08_002540 PE=4 SV=1
tr|A0AAW0VC09|A0AAW0VC09_CANAR	-3.10236	0.0420887	0.0442105	526	0.000918918	0.0002962	3	3	Uncharacterized protein OS=Candidozyma auris OX=498019 GN=B9J08_04031 PE=4 SV=1
tr|A0AAW0V9N4|A0AAW0V9N4_CANAR	-2.99509	0.0305689	0.0357895	234	4.92964e-05	1.64591e-05	3	3	CFEM domain-containing protein OS=Candidozyma auris OX=498019 GN=B9J08_05224 PE=4 SV=1
tr|A0A2H0ZD80|A0A2H0ZD80_CANAR	-2.59816	0.0103997	0.0184211	226	0.000881722	0.000339365	3	3	Protein YOP1 OS=Candidozyma auris OX=498019 GN=B9J08_005283 PE=3 SV=1
tr|A0AAW0VC51|A0AAW0VC51_CANAR	-2.1751	0.00479536	0.0115789	643	0.000136863	6.29228e-05	3	3	Uncharacterized protein OS=Candidozyma auris OX=498019 GN=B9J08_04242 PE=3 SV=1
tr|A0A2H0ZKV9|A0A2H0ZKV9_CANAR	1.63015	0.000159034	0.000526316	31	0.00401765	0.00654939	3	3	Plasma membrane ATPase OS=Candidozyma auris OX=498019 GN=B9J08_002855 PE=3 SV=1
tr|A0AAW0VHG0|A0AAW0VHG0_CANAR	1.69551	0.000149208	0.000263158	260	0.000134787	0.000228533	3	3	FAD-binding FR-type domain-containing protein OS=Candidozyma auris OX=498019 GN=B9J08_02659 PE=3 SV=1
tr|A0AAW0VF68|A0AAW0VF68_CANAR	1.72066	0.000460827	0.00184211	828	0.000331687	0.000570721	3	3	Multidrug resistance protein CDR1 OS=Candidozyma auris OX=498019 GN=B9J08_02123 PE=4 SV=1
tr|A0A2H0ZN50|A0A2H0ZN50_CANAR	1.74988	0.00220273	0.00684211	841	6.4851e-05	0.000113482	3	3	Uncharacterized protein OS=Candidozyma auris OX=498019 GN=B9J08_003657 PE=3 SV=1
tr|A0A2H0ZUY6|A0A2H0ZUY6_CANAR	1.8649	0.00189308	0.00526316	252	0.000169914	0.000316872	3	3	Major facilitator superfamily (MFS) profile domain-containing protein OS=Candidozyma auris OX=498019 GN=B9J08_002250 PE=3 SV=1
tr|A0AAW0VF89|A0AAW0VF89_CANAR	1.8971	0.00200359	0.00605263	265	0.000314869	0.000597336	3	3	ferric-chelate reductase (NADPH) OS=Candidozyma auris OX=498019 GN=B9J08_01967 PE=3 SV=1
tr|A0A2H1A9B9|A0A2H1A9B9_CANAR	1.90093	0.00313608	0.00868421	126	9.38957e-05	0.000178489	3	3	Inorganic pyrophosphatase OS=Candidozyma auris OX=498019 GN=B9J08_000498 PE=3 SV=1
tr|A0A2H0ZFB0|A0A2H0ZFB0_CANAR	2.01521	0.0042969	0.0105263	845	1.68033e-05	3.38622e-05	3	3	Rab GDP dissociation inhibitor OS=Candidozyma auris OX=498019 GN=B9J08_005447 PE=3 SV=1
tr|A0AAW0VJL5|A0AAW0VJL5_CANAR	2.10217	0.000767794	0.00263158	829	1.8165e-05	3.81858e-05	3	3	Major facilitator superfamily (MFS) profile domain-containing protein OS=Candidozyma auris OX=498019 GN=B9J08_00506 PE=3 SV=1
tr|A0A2H1A0X7|A0A2H1A0X7_CANAR	2.18915	0.00437861	0.0107895	20	4.07552e-05	8.92192e-05	3	3	Ras-related protein RSR1 OS=Candidozyma auris OX=498019 GN=B9J08_001102 PE=3 SV=1
tr|A0A2H0ZWD1|A0A2H0ZWD1_CANAR	2.24381	0.00819955	0.015	385	2.77112e-06	6.21786e-06	3	3	Small GTP-binding protein OS=Candidozyma auris OX=498019 GN=B9J08_002088 PE=3 SV=1
tr|A0A2H0ZD76|A0A2H0ZD76_CANAR	2.26667	0.00606753	0.0121053	185	5.01454e-05	0.000113663	3	3	non-specific serine/threonine protein kinase OS=Candidozyma auris OX=498019 GN=B9J08_004977 PE=3 SV=1
tr|A0A2H0ZC49|A0A2H0ZC49_CANAR	2.30769	0.0121755	0.0207895	630	0.000108947	0.000251416	3	3	Aconitate hydratase, mitochondrial OS=Candidozyma auris OX=498019 GN=B9J08_004914 PE=3 SV=1
tr|A0AAW0VK10|A0AAW0VK10_CANAR	2.32597	0.00418396	0.01	952	8.41679e-05	0.000195772	3	3	WSC domain-containing protein OS=Candidozyma auris OX=498019 GN=B9J08_00597 PE=4 SV=1
tr|A0A2H1A7X9|A0A2H1A7X9_CANAR	2.40464	0.0143346	0.0239474	641	0.000167279	0.000402245	3	3	Pal1 cell morphology protein OS=Candidozyma auris OX=498019 GN=B9J08_000457 PE=4 SV=1
tr|A0A2H0ZV74|A0A2H0ZV74_CANAR	2.42168	0.0102766	0.0181579	277	6.2867e-05	0.000152244	3	3	6-phosphogluconate dehydrogenase, decarboxylating OS=Candidozyma auris OX=498019 GN=B9J08_002350 PE=3 SV=1
tr|A0A2H1A3N7|A0A2H1A3N7_CANAR	2.44583	0.0118393	0.0205263	885	3.30726e-05	8.08899e-05	3	3	Superoxide dismutase OS=Candidozyma auris OX=498019 GN=B9J08_000528 PE=3 SV=1
tr|A0A5Q7YHT6|A0A5Q7YHT6_CANAR	2.45184	0.00835533	0.0155263	860	1.35647e-05	3.32585e-05	3	3	Uncharacterized protein OS=Candidozyma auris OX=498019 GN=B9J08_001186 PE=4 SV=1
tr|A0A2H1A1B6|A0A2H1A1B6_CANAR	2.49849	0.00174325	0.005	623	7.37053e-05	0.000184152	3	3	Small GTP-binding protein OS=Candidozyma auris OX=498019 GN=B9J08_002223 PE=3 SV=1
tr|A0A2H1A545|A0A2H1A545_CANAR	2.51159	0.00339767	0.00921053	104	7.18099e-06	1.80357e-05	3	3	DH domain-containing protein OS=Candidozyma auris OX=498019 GN=B9J08_000510 PE=4 SV=1
tr|A0A2H0ZWF0|A0A2H0ZWF0_CANAR	2.51633	0.0134499	0.0223684	859	9.59691e-06	2.4149e-05	3	3	Uncharacterized protein OS=Candidozyma auris OX=498019 GN=B9J08_002108 PE=3 SV=1
tr|A0A2H0ZCL6|A0A2H0ZCL6_CANAR	2.5195	0.00394168	0.00973684	22	1.7523e-05	4.41494e-05	3	3	E3 ubiquitin-protein ligase OS=Candidozyma auris OX=498019 GN=B9J08_005071 PE=3 SV=1
tr|A0AAW0VN78|A0AAW0VN78_CANAR	2.52199	0.00787212	0.0136842	460	6.54799e-06	1.65139e-05	3	3	Oligomycin resistance ATP-dependent permease YOR1 OS=Candidozyma auris OX=498019 GN=B9J08_01690 PE=3 SV=1
tr|A0AAW0VDX9|A0AAW0VDX9_CANAR	2.52589	0.00940669	0.0171053	338	7.84123e-06	1.98061e-05	2	2	Major facilitator superfamily (MFS) profile domain-containing protein OS=Candidozyma auris OX=498019 GN=B9J08_03463 PE=4 SV=1
tr|A0AAW0VEA3|A0AAW0VEA3_CANAR	2.5537	0.00288406	0.00842105	927	2.73681e-05	6.98898e-05	3	3	WSC domain-containing protein OS=Candidozyma auris OX=498019 GN=B9J08_03329 PE=4 SV=1
tr|A0A2H0ZHU4|A0A2H0ZHU4_CANAR	2.56479	0.00764827	0.0134211	789	2.91113e-05	7.46645e-05	3	3	Protoplast secreted protein 2 OS=Candidozyma auris OX=498019 GN=B9J08_004839 PE=3 SV=1
tr|A0A2H1A0P1|A0A2H1A0P1_CANAR	2.59451	0.00167055	0.00447368	506	2.8491e-05	7.392e-05	3	3	Serine aminopeptidase S33 domain-containing protein OS=Candidozyma auris OX=498019 GN=B9J08_00053 PE=4 SV=1
tr|A0A2H0ZD48|A0A2H0ZD48_CANAR	2.6199	0.024983	0.0315789	840	6.02638e-05	0.000157885	3	3	Fructose-bisphosphate aldolase OS=Candidozyma auris OX=498019 GN=B9J08_005239 PE=1 SV=1
tr|A0A2H0ZMF3|A0A2H0ZMF3_CANAR	2.62024	0.0105709	0.0189474	281	1.74382e-05	4.56921e-05	3	3	Clathrin heavy chain OS=Candidozyma auris OX=498019 GN=B9J08_003069 PE=3 SV=1
tr|A0A2H0ZSH3|A0A2H0ZSH3_CANAR	2.68892	0.00220239	0.00657895	275	1.55481e-05	4.18077e-05	3	3	Synaptobrevin homolog YKT6 OS=Candidozyma auris OX=498019 GN=B9J08_003263 PE=3 SV=1
tr|A0AAW0VHI7|A0AAW0VHI7_CANAR	2.70875	0.00926693	0.0168421	358	1.09146e-05	2.9565e-05	3	3	ferric-chelate reductase (NADPH) OS=Candidozyma auris OX=498019 GN=B9J08_02740 PE=4 SV=1
tr|A0A2H0ZV45|A0A2H0ZV45_CANAR	2.72635	0.0064431	0.0126316	521	0.000145686	0.000397192	3	3	14-3-3 domain-containing protein OS=Candidozyma auris OX=498019 GN=B9J08_002322 PE=3 SV=1
tr|A0A2H0ZK23|A0A2H0ZK23_CANAR	2.74131	0.0112427	0.0202632	950	6.32747e-06	1.73455e-05	3	3	Phosphomannomutase OS=Candidozyma auris OX=498019 GN=B9J08_002600 PE=3 SV=1
tr|A0A2H0ZGI4|A0A2H0ZGI4_CANAR	2.76399	0.0125439	0.0210526	597	1.73473e-05	4.79478e-05	3	3	Obg-like ATPase 1 OS=Candidozyma auris OX=498019 GN=OLA1 PE=3 SV=1
tr|A0A2H0ZD43|A0A2H0ZD43_CANAR	2.80419	0.0142452	0.0236842	292	0.000347162	0.000973505	3	3	Hsp82-like protein OS=Candidozyma auris OX=498019 GN=B9J08_004918 PE=3 SV=1
tr|A0A2H1A6I3|A0A2H1A6I3_CANAR	2.83504	0.0176643	0.0271053	243	4.11385e-05	0.000116629	3	3	ATP-dependent RNA helicase eIF4A OS=Candidozyma auris OX=498019 GN=B9J08_000996 PE=3 SV=1
tr|A0AAW0VLL1|A0AAW0VLL1_CANAR	2.8352	0.0131771	0.0215789	240	2.35609e-05	6.67999e-05	3	3	Ras-like protein 1 OS=Candidozyma auris OX=498019 GN=B9J08_01305 PE=3 SV=1
tr|A0AAW0VCN7|A0AAW0VCN7_CANAR	2.86905	0.0332746	0.0381579	784	5.26883e-06	1.51165e-05	2	3	Adenylyl cyclase-associated protein OS=Candidozyma auris OX=498019 GN=B9J08_04250 PE=3 SV=1
tr|A0AAW0VK85|A0AAW0VK85_CANAR	2.91414	0.00503215	0.0118421	736	0.000104122	0.000303428	3	3	Uncharacterized protein OS=Candidozyma auris OX=498019 GN=B9J08_00937 PE=4 SV=1
tr|A0A2H1A660|A0A2H1A660_CANAR	2.9549	0.0191712	0.0284211	329	1.05111e-05	3.10593e-05	2	3	Fumarate reductase OS=Candidozyma auris OX=498019 GN=B9J08_000874 PE=3 SV=1
tr|A0AAW0VJX3|A0AAW0VJX3_CANAR	2.97832	0.010694	0.0192105	52	2.22874e-05	6.63789e-05	3	3	Nucleotide exchange factor SIL1 OS=Candidozyma auris OX=498019 GN=B9J08_00301 PE=4 SV=1
tr|A0A2H1A7E5|A0A2H1A7E5_CANAR	3.03286	0.0301223	0.0344737	365	5.85036e-05	0.000177434	3	3	40S ribosomal protein S17-B OS=Candidozyma auris OX=498019 GN=B9J08_000254 PE=3 SV=1
tr|A0A2H0ZX73|A0A2H0ZX73_CANAR	3.05122	0.00891131	0.0163158	947	1.16146e-05	3.54386e-05	3	3	Small COPII coat GTPase SAR1 OS=Candidozyma auris OX=498019 GN=B9J08_002010 PE=3 SV=1
tr|A0AAW0VJE7|A0AAW0VJE7_CANAR	3.06335	0.0239633	0.0305263	510	1.21637e-05	3.72618e-05	3	3	Gfo/Idh/MocA-like oxidoreductase N-terminal domain-containing protein OS=Candidozyma auris OX=498019 GN=B9J08_00103 PE=4 SV=1
tr|A0A2H0ZLX9|A0A2H0ZLX9_CANAR	3.07584	0.0376225	0.0405263	627	2.44832e-05	7.53063e-05	3	3	Elongation factor Tu OS=Candidozyma auris OX=498019 GN=B9J08_003238 PE=3 SV=1
tr|A0A2H1A0I8|A0A2H1A0I8_CANAR	3.09199	0.0164827	0.0263158	602	4.00739e-05	0.000123908	3	3	Glucosidase 2 subunit beta OS=Candidozyma auris OX=498019 GN=B9J08_002155 PE=4 SV=1
tr|A0A2H1A361|A0A2H1A361_CANAR	3.0976	0.00273755	0.00789474	585	6.40461e-05	0.000198389	3	3	EF-hand domain-containing protein OS=Candidozyma auris OX=498019 GN=B9J08_000354 PE=4 SV=1
tr|A0A2H1A809|A0A2H1A809_CANAR	3.17653	0.0440978	0.0452632	177	5.49875e-06	1.74669e-05	3	3	dihydrolipoyllysine-residue succinyltransferase OS=Candidozyma auris OX=498019 GN=B9J08_000469 PE=3 SV=1
tr|A0A2H0ZXY2|A0A2H0ZXY2_CANAR	3.21346	0.0137338	0.0231579	571	7.64691e-06	2.4573e-05	2	3	Knr4/Smi1-like domain-containing protein OS=Candidozyma auris OX=498019 GN=B9J08_00074 PE=3 SV=1
tr|A0AAW0VNB8|A0AAW0VNB8_CANAR	3.23713	0.0081748	0.0147368	433	2.9347e-06	9.50001e-06	2	2	Alpha/beta hydrolase fold-3 domain-containing protein OS=Candidozyma auris OX=498019 GN=B9J08_01767 PE=4 SV=1
tr|A0AAW0VLS0|A0AAW0VLS0_CANAR	3.28184	0.00227211	0.00710526	516	1.61855e-05	5.31181e-05	3	3	VPS10 domain-containing protein OS=Candidozyma auris OX=498019 GN=B9J08_01332 PE=4 SV=1
tr|A0A2H0ZCE2|A0A2H0ZCE2_CANAR	3.36027	0.0134825	0.0228947	535	2.3506e-05	7.89866e-05	3	3	Aspartate--tRNA ligase, cytoplasmic OS=Candidozyma auris OX=498019 GN=B9J08_004993 PE=3 SV=1
tr|A0A2H0ZMJ4|A0A2H0ZMJ4_CANAR	3.37517	0.0313347	0.0363158	911	2.61011e-05	8.80958e-05	3	3	Thioredoxin domain-containing protein OS=Candidozyma auris OX=498019 GN=B9J08_003437 PE=3 SV=1
tr|A0A2H1A7G4|A0A2H1A7G4_CANAR	3.42595	0.000491748	0.00210526	33	3.71942e-05	0.000127425	3	3	Cell division control protein 42 homolog OS=Candidozyma auris OX=498019 GN=B9J08_000269 PE=3 SV=1
tr|A0AAW0VCG4|A0AAW0VCG4_CANAR	3.42738	0.00426925	0.0102632	642	2.21239e-05	7.5827e-05	3	3	Protein BOI2 OS=Candidozyma auris OX=498019 GN=B9J08_04229 PE=4 SV=1
tr|A0A2H0ZFY7|A0A2H0ZFY7_CANAR	3.42971	0.00150594	0.00368421	690	7.34812e-06	2.52019e-05	2	3	2-dehydropantolactone reductase OS=Candidozyma auris OX=498019 GN=B9J08_004583 PE=4 SV=1
tr|A0A2H0ZVJ9|A0A2H0ZVJ9_CANAR	3.43567	0.0175213	0.0268421	364	0.000214335	0.000736386	3	3	Sphingolipid long chain base-responsive protein LSP1 OS=Candidozyma auris OX=498019 GN=B9J08_002459 PE=4 SV=1
tr|A0A2H0ZKS1|A0A2H0ZKS1_CANAR	3.44963	0.0187279	0.0281579	636	0.000131644	0.000454124	3	3	Endoplasmic reticulum chaperone BiP OS=Candidozyma auris OX=498019 GN=B9J08_002819 PE=3 SV=1
tr|A0A2H1A6E3|A0A2H1A6E3_CANAR	3.46659	0.0364081	0.0394737	112	8.96321e-06	3.10718e-05	2	3	Cell cycle control protein OS=Candidozyma auris OX=498019 GN=B9J08_000932 PE=3 SV=1
tr|A0A2H0ZYR6|A0A2H0ZYR6_CANAR	3.50412	0.0250362	0.0318421	1	4.35202e-05	0.0001525	3	3	Triosephosphate isomerase OS=Candidozyma auris OX=498019 GN=B9J08_001875 PE=3 SV=1
tr|A0A2H0ZL30|A0A2H0ZL30_CANAR	3.50544	0.00808591	0.0144737	596	8.25073e-06	2.89224e-05	3	3	sphingolipid C(9)-methyltransferase OS=Candidozyma auris OX=498019 GN=B9J08_002918 PE=3 SV=1
tr|A0A2H0ZD59|A0A2H0ZD59_CANAR	3.50921	0.0080189	0.0139474	816	3.50203e-05	0.000122894	3	3	PH domain-containing protein OS=Candidozyma auris OX=498019 GN=B9J08_005263 PE=4 SV=1
tr|A0AAW0VB92|A0AAW0VB92_CANAR	3.56178	0.00161215	0.00421053	5	0.000204092	0.000726929	3	3	Protein ROT1 OS=Candidozyma auris OX=498019 GN=B9J08_03830 PE=3 SV=1
tr|A0AAW0VJA7|A0AAW0VJA7_CANAR	3.61845	0.000540225	0.00236842	958	1.73371e-05	6.27334e-05	3	3	Chitin synthase OS=Candidozyma auris OX=498019 GN=B9J08_00715 PE=3 SV=1
tr|A0A2H1A5V9|A0A2H1A5V9_CANAR	3.64794	0.0203829	0.0292105	534	6.32914e-05	0.000230883	3	3	malate dehydrogenase OS=Candidozyma auris OX=498019 GN=B9J08_000764 PE=3 SV=1
tr|A0AAW0VC82|A0AAW0VC82_CANAR	3.65663	0.0255965	0.0323684	225	9.41121e-06	3.44133e-05	3	3	Myosin-1 OS=Candidozyma auris OX=498019 GN=B9J08_04096 PE=3 SV=1
tr|A0A2H0ZJ72|A0A2H0ZJ72_CANAR	3.66964	0.00463757	0.0113158	181	1.15927e-05	4.25409e-05	3	3	Rho GDP-dissociation inhibitor OS=Candidozyma auris OX=498019 GN=B9J08_004464 PE=3 SV=1
tr|A0A2H0ZGI3|A0A2H0ZGI3_CANAR	3.69229	0.0452913	0.0460526	846	1.33375e-05	4.9246e-05	3	2	40S ribosomal protein S12 OS=Candidozyma auris OX=498019 GN=B9J08_004761 PE=3 SV=1
tr|A0A2H0ZFY1|A0A2H0ZFY1_CANAR	3.69655	0.00285036	0.00815789	644	4.16951e-05	0.000154128	3	3	P/Homo B domain-containing protein OS=Candidozyma auris OX=498019 GN=B9J08_004549 PE=3 SV=1
tr|A0A2H0ZS63|A0A2H0ZS63_CANAR	3.70088	0.0378979	0.0407895	518	2.03506e-05	7.53151e-05	2	2	Cytochrome c oxidase subunit OS=Candidozyma auris OX=498019 GN=B9J08_003005 PE=3 SV=1
tr|A0A0L0NY28|A0A0L0NY28_CANAR	3.76963	0.0285688	0.0339474	774	1.24627e-05	4.69796e-05	3	3	fumarate hydratase OS=Candidozyma auris OX=498019 GN=B9J08_001207 PE=3 SV=1
tr|A0A2H0ZE40|A0A2H0ZE40_CANAR	3.86265	0.00803064	0.0142105	483	1.13181e-05	4.3718e-05	3	3	Ca2+-dependent lipid-binding protein OS=Candidozyma auris OX=498019 GN=B9J08_004957 PE=4 SV=1
tr|A0AAW0VL34|A0AAW0VL34_CANAR	3.87883	0.00661593	0.0128947	128	2.48566e-05	9.64147e-05	3	3	EF-hand domain-containing protein OS=Candidozyma auris OX=498019 GN=B9J08_00964 PE=4 SV=1
tr|A0A2H0ZV67|A0A2H0ZV67_CANAR	3.90067	0.00853855	0.0160526	300	7.78953e-06	3.03844e-05	3	3	Phospholipid-transporting ATPase OS=Candidozyma auris OX=498019 GN=B9J08_002346 PE=3 SV=1
tr|A0AAW0V7R2|A0AAW0V7R2_CANAR	3.98968	0.00208101	0.00631579	315	6.85508e-06	2.73495e-05	2	3	Protein disulfide-isomerase domain OS=Candidozyma auris OX=498019 GN=B9J08_05370 PE=3 SV=1
tr|A0AAW0VBB8|A0AAW0VBB8_CANAR	3.99796	0.000383209	0.00131579	27	9.09228e-06	3.63505e-05	3	3	Exocyst complex protein EXO70 OS=Candidozyma auris OX=498019 GN=B9J08_04829 PE=3 SV=1
tr|A0AAW0VKJ2|A0AAW0VKJ2_CANAR	4.03207	0.0181682	0.0276316	815	2.49631e-05	0.000100653	3	3	protein disulfide-isomerase OS=Candidozyma auris OX=498019 GN=B9J08_00571 PE=3 SV=1
tr|A0AAW0VBP9|A0AAW0VBP9_CANAR	4.06339	0.0263916	0.0328947	49	8.03498e-06	3.26492e-05	3	3	CCT-beta OS=Candidozyma auris OX=498019 GN=B9J08_03875 PE=3 SV=1
tr|A0AAW0VGX5|A0AAW0VGX5_CANAR	4.07849	0.0248567	0.0313158	127	1.15872e-05	4.72582e-05	2	3	Vesicular-fusion protein SEC18 OS=Candidozyma auris OX=498019 GN=B9J08_02601 PE=3 SV=1
tr|A0A2H0ZYC7|A0A2H0ZYC7_CANAR	4.10682	0.0104672	0.0186842	485	1.47126e-05	6.04219e-05	3	3	Pal1 cell morphology protein OS=Candidozyma auris OX=498019 GN=B9J08_001743 PE=4 SV=1
tr|A0AAW0VFN7|A0AAW0VFN7_CANAR	4.14044	0.0380211	0.0413158	377	5.69197e-06	2.35673e-05	3	3	P-type Ca(2+) transporter OS=Candidozyma auris OX=498019 GN=B9J08_02134 PE=4 SV=1
tr|A0AAW0VGG9|A0AAW0VGG9_CANAR	4.14123	0.0145839	0.0247368	23	1.01394e-06	4.19897e-06	3	3	1-phosphatidylinositol 4-kinase OS=Candidozyma auris OX=498019 GN=B9J08_02432 PE=3 SV=1
tr|A0A2H0ZWG5|A0A2H0ZWG5_CANAR	4.16928	0.00106528	0.00342105	242	1.95906e-05	8.16789e-05	3	3	AMP-activated protein kinase glycogen-binding domain-containing protein OS=Candidozyma auris OX=498019 GN=B9J08_002104 PE=3 SV=1
tr|A0A2H0ZNS3|A0A2H0ZNS3_CANAR	4.19263	0.00892635	0.0165789	187	2.09684e-05	8.79128e-05	3	3	Mannan endo-1,6-alpha-mannosidase OS=Candidozyma auris OX=498019 GN=B9J08_003852 PE=3 SV=1
tr|A0A2H0ZSN2|A0A2H0ZSN2_CANAR	4.24626	0.0371363	0.0397368	920	7.72452e-06	3.28004e-05	3	3	Oligomycin resistance ATP-dependent permease YOR1 OS=Candidozyma auris OX=498019 GN=B9J08_003323 PE=3 SV=1
tr|A0AAW0V782|A0AAW0V782_CANAR	4.25697	0.0128638	0.0213158	46	2.37332e-05	0.000101031	3	3	Reticulon-like protein OS=Candidozyma auris OX=498019 GN=B9J08_05325 PE=4 SV=1
tr|A0A2H1A3R2|A0A2H1A3R2_CANAR	4.26978	0.0268667	0.0331579	656	4.60923e-06	1.96804e-05	3	3	Profilin OS=Candidozyma auris OX=498019 GN=B9J08_000587 PE=3 SV=1
tr|A0A2H1A6F6|A0A2H1A6F6_CANAR	4.29182	0.0044311	0.0110526	525	3.77585e-05	0.000162052	3	3	Dihydrolipoyl dehydrogenase OS=Candidozyma auris OX=498019 GN=B9J08_000976 PE=3 SV=1
tr|A0A2H0ZJ52|A0A2H0ZJ52_CANAR	4.37927	0.0302463	0.035	183	1.27872e-05	5.59987e-05	2	3	Bud emergence protein 1 OS=Candidozyma auris OX=498019 GN=B9J08_004456 PE=4 SV=1
tr|A0A2H0ZDC7|A0A2H0ZDC7_CANAR	4.52608	0.0191847	0.0286842	750	8.72344e-06	3.9483e-05	3	3	Dolichyl-diphosphooligosaccharide--protein glycosyltransferase subunit WBP1 OS=Candidozyma auris OX=498019 GN=B9J08_005304 PE=3 SV=1
tr|A0AAW0VCU2|A0AAW0VCU2_CANAR	4.70722	0.0032812	0.00894737	469	5.26496e-06	2.47833e-05	2	3	Ca2+-dependent lipid-binding protein OS=Candidozyma auris OX=498019 GN=B9J08_03992 PE=4 SV=1
tr|A0A2H0ZC73|A0A2H0ZC73_CANAR	4.74333	0.0304282	0.0355263	165	9.50609e-06	4.50905e-05	3	3	RuvB-like helicase OS=Candidozyma auris OX=498019 GN=B9J08_004932 PE=3 SV=1
tr|A0AAW0VCB1|A0AAW0VCB1_CANAR	4.78745	0.000329126	0.00105263	751	5.88426e-06	2.81706e-05	3	3	Exocyst complex component EXO84 OS=Candidozyma auris OX=498019 GN=B9J08_04285 PE=3 SV=1
tr|A0A2H1A465|A0A2H1A465_CANAR	4.91971	0.0147248	0.0252632	101	6.00731e-06	2.95542e-05	3	3	homoisocitrate dehydrogenase OS=Candidozyma auris OX=498019 GN=B9J08_000755 PE=3 SV=1
tr|A0AAW0VIG8|A0AAW0VIG8_CANAR	4.94145	0.0109934	0.02	504	2.62158e-05	0.000129544	3	3	Rho-GAP domain-containing protein OS=Candidozyma auris OX=498019 GN=B9J08_00287 PE=4 SV=1
tr|A0AAW0V8A2|A0AAW0V8A2_CANAR	4.98165	0.0383945	0.0418421	701	3.81642e-06	1.9012e-05	3	3	Branched-chain-amino-acid aminotransferase OS=Candidozyma auris OX=498019 GN=B9J08_05463 PE=3 SV=1
tr|A0A2H1A3F8|A0A2H1A3F8_CANAR	5.03161	0.0375964	0.0402632	481	1.93674e-05	9.74492e-05	3	3	Aspartate aminotransferase OS=Candidozyma auris OX=498019 GN=B9J08_000460 PE=3 SV=1
tr|A0A2H0ZN62|A0A2H0ZN62_CANAR	5.06024	0.00197326	0.00578947	830	1.97297e-05	9.98371e-05	3	3	Cell division control protein 3 OS=Candidozyma auris OX=498019 GN=B9J08_003359 PE=3 SV=1
tr|A0A2H0ZQE9|A0A2H0ZQE9_CANAR	5.06256	0.0341687	0.0386842	57	1.3509e-05	6.83899e-05	3	3	Mitochondrial phosphate carrier protein OS=Candidozyma auris OX=498019 GN=B9J08_004038 PE=3 SV=1
tr|A0A2H0ZR04|A0A2H0ZR04_CANAR	5.19202	0.00996688	0.0176316	957	2.8201e-06	1.4642e-05	2	2	Glycolipid transfer protein domain-containing protein OS=Candidozyma auris OX=498019 GN=B9J08_002732 PE=4 SV=1
tr|A0AAW0VDL2|A0AAW0VDL2_CANAR	5.24523	0.0161802	0.0257895	776	1.42789e-05	7.4896e-05	3	3	Uncharacterized protein OS=Candidozyma auris OX=498019 GN=B9J08_03418 PE=4 SV=1
tr|A0A2H1A8V7|A0A2H1A8V7_CANAR	5.26132	0.0379558	0.0410526	311	2.27888e-06	1.19899e-05	2	3	Ras-GAP domain-containing protein OS=Candidozyma auris OX=498019 GN=B9J08_000443 PE=4 SV=1
tr|A0A2H1A772|A0A2H1A772_CANAR	5.26538	0.0145667	0.0244737	588	6.89856e-06	3.63235e-05	3	3	cystathionine gamma-lyase OS=Candidozyma auris OX=498019 GN=B9J08_000174 PE=3 SV=1
tr|A0AAW0VL18|A0AAW0VL18_CANAR	5.30249	0.0082364	0.0152632	715	8.59492e-06	4.55745e-05	3	3	Eisosome protein 1 OS=Candidozyma auris OX=498019 GN=B9J08_00701 PE=3 SV=1
tr|A0A2H0ZT83|A0A2H0ZT83_CANAR	5.54757	0.0444217	0.0455263	737	5.66712e-06	3.14387e-05	3	3	Malate dehydrogenase OS=Candidozyma auris OX=498019 GN=B9J08_003466 PE=3 SV=1
tr|A0A2H1A4T7|A0A2H1A4T7_CANAR	5.6061	0.0132055	0.0218421	553	2.44516e-06	1.37078e-05	2	3	Septin-type G domain-containing protein OS=Candidozyma auris OX=498019 GN=B9J08_000945 PE=3 SV=1
tr|A0AAW0VGH6|A0AAW0VGH6_CANAR	5.88957	0.025453	0.0321053	705	4.07749e-06	2.40147e-05	2	3	Exocyst complex component SEC15 OS=Candidozyma auris OX=498019 GN=B9J08_02255 PE=3 SV=1
tr|A0AAW0VHS5|A0AAW0VHS5_CANAR	6.2943	0.0109042	0.0197368	620	1.52097e-05	9.57344e-05	3	3	non-specific serine/threonine protein kinase OS=Candidozyma auris OX=498019 GN=B9J08_02942 PE=3 SV=1
tr|A0A2H1A7M6|A0A2H1A7M6_CANAR	6.78783	0.00265647	0.00736842	732	8.0151e-06	5.44051e-05	2	3	Exocyst complex component Sec3 PIP2-binding N-terminal domain-containing protein OS=Candidozyma auris OX=498019 GN=B9J08_000338 PE=3 SV=1
tr|A0AAW0V763|A0AAW0V763_CANAR	6.87165	0.0146331	0.025	650	1.03331e-05	7.10057e-05	3	3	Septin-type G domain-containing protein OS=Candidozyma auris OX=498019 GN=B9J08_05333 PE=3 SV=1
tr|A0A5C1DUY5|A0A5C1DUY5_CANAR	7.02041	0.0101624	0.0178947	933	1.38536e-05	9.72577e-05	3	3	thioredoxin-dependent peroxiredoxin OS=Candidozyma auris OX=498019 GN=B9J08_000645 PE=3 SV=1
tr|A0AAW0VMN2|A0AAW0VMN2_CANAR	7.04005	0.00341074	0.00947368	489	0.000110401	0.000777226	3	3	GIT Spa2 homology (SHD) domain-containing protein OS=Candidozyma auris OX=498019 GN=B9J08_01817 PE=4 SV=1
tr|A0AAW0VFM1|A0AAW0VFM1_CANAR	7.27271	0.00080108	0.00289474	626	2.12072e-05	0.000154234	3	3	Up-regulated during septation protein 1 domain-containing protein OS=Candidozyma auris OX=498019 GN=B9J08_03606 PE=4 SV=1
tr|A0AAW0VAS0|A0AAW0VAS0_CANAR	7.5467	0.0162686	0.0260526	221	3.7306e-06	2.81537e-05	2	3	Phospholipid-transporting ATPase OS=Candidozyma auris OX=498019 GN=B9J08_04726 PE=3 SV=1
tr|A0A2H0ZQJ2|A0A2H0ZQJ2_CANAR	7.8894	0.000290491	0.000789474	524	9.45597e-06	7.46019e-05	3	3	MSP domain-containing protein OS=Candidozyma auris OX=498019 GN=B9J08_001928 PE=3 SV=1
tr|A0A2H0ZNM3|A0A2H0ZNM3_CANAR	8.41425	0.00173273	0.00473684	770	5.49114e-06	4.62039e-05	3	3	ENTH domain-containing protein OS=Candidozyma auris OX=498019 GN=B9J08_003854 PE=3 SV=1
tr|A0AAW0VEN6|A0AAW0VEN6_CANAR	9.05968	0.000417178	0.00157895	611	5.92859e-06	5.37111e-05	2	3	I/LWEQ domain-containing protein OS=Candidozyma auris OX=498019 GN=B9J08_03677 PE=3 SV=1
tr|A0A2H0ZEH3|A0A2H0ZEH3_CANAR	9.72856	0.0179229	0.0273684	520	7.04154e-06	6.8504e-05	3	3	Succinate--CoA ligase [ADP-forming] subunit beta, mitochondrial OS=Candidozyma auris OX=498019 GN=B9J08_005128 PE=3 SV=1
tr|A0AAW0VG12|A0AAW0VG12_CANAR	10.3985	0.00981878	0.0173684	945	1.19226e-05	0.000123978	3	3	LIM zinc-binding domain-containing protein OS=Candidozyma auris OX=498019 GN=B9J08_02513 PE=4 SV=1
tr|A0AAW0VFM6|A0AAW0VFM6_CANAR	12.531	0.00268179	0.00763158	422	2.31112e-06	2.89605e-05	2	3	Actin cytoskeleton-regulatory complex protein SLA1 OS=Candidozyma auris OX=498019 GN=B9J08_02104 PE=3 SV=1
tr|A0A2H1A826|A0A2H1A826_CANAR	14.5267	0.00160765	0.00394737	533	8.10135e-06	0.000117686	3	3	Myosin-2 OS=Candidozyma auris OX=498019 GN=B9J08_000492 PE=3 SV=1

## Sheet: Overview 20 x 80,000 x g
ANALYSIS PARAMETERS			ANALYSIS RESULTS
Parameter	Value	Description	Category	Count	Percentage
F-stringency (z)	0.15	Controls the variable fold-change threshold based on statistical significance	Blue Dots	103	0.168301
q-value	0.05	Benjamini-Hochberg FDR correction threshold	Orange Dots	0	0
L-stringency	0	Filter for lowly abundant proteins (0.4 recommended for spectral counting)	Green Dots	91	0.148693
Normalization	None	Method used to normalize protein abundances	Red Dots	418	0.683007
Min Replicates	2	Minimum number of replicates required	Total	612	1
Total Proteins	612	Total number of proteins analyzed
Top Class	20,000 x g
Bottom Class	80,000 x g
FOLD CHANGE INTERPRETATION
• Positive fold change:	Protein is more abundant in "20,000 x g" (Top Class)
• Negative fold change:	Protein is more abundant in "80,000 x g" (Bottom Class)
• Interpretation:	The magnitude represents the degree of differential expression, while the sign indicates the direction.
VOLCANO PLOT PREVIEW

## Sheet: Proteins 20 x 80,000 g
Locus	Fold Change	pValue	BH-Critical-Value	GPI (Index)	Signal(Bottom)	Signal(Top)	Count(Bottom)	Count(Top)	Description
tr|A0A2H0ZMW5|A0A2H0ZMW5_CANAR	-15.219	0.0274699	0.0298969	505	0.00165143	0.000108511	3	3	Uncharacterized protein OS=Candidozyma auris OX=498019 GN=B9J08_003575 PE=4 SV=1
tr|A0AAW0VLF9|A0AAW0VLF9_CANAR	-7.69019	0.0245196	0.0286082	0	0.000189351	2.46224e-05	2	3	Meiotically up-regulated protein Msb1/Mug8 domain-containing protein OS=Candidozyma auris OX=498019 GN=B9J08_01091 PE=4 SV=1
tr|A0AAW0VC09|A0AAW0VC09_CANAR	-7.65981	0.018232	0.0237113	526	0.00226883	0.0002962	3	3	Uncharacterized protein OS=Candidozyma auris OX=498019 GN=B9J08_04031 PE=4 SV=1
tr|A0A2H0ZD80|A0A2H0ZD80_CANAR	-4.91349	0.0195367	0.0247423	226	0.00166746	0.000339365	3	3	Protein YOP1 OS=Candidozyma auris OX=498019 GN=B9J08_005283 PE=3 SV=1
tr|A0A2H0ZXL2|A0A2H0ZXL2_CANAR	-4.19089	0.00757638	0.0134021	836	0.000995015	0.000237423	3	3	Opaque-phase-specific protein OP4 OS=Candidozyma auris OX=498019 GN=B9J08_002540 PE=4 SV=1
tr|A0A2H0ZP70|A0A2H0ZP70_CANAR	-2.67488	0.0025699	0.00618557	796	2.93407e-05	1.0969e-05	2	2	Uncharacterized protein OS=Candidozyma auris OX=498019 GN=B9J08_004037 PE=4 SV=1
tr|A0A2H1A0X7|A0A2H1A0X7_CANAR	2.02615	0.003297	0.00824742	20	4.4034e-05	8.92192e-05	3	3	Ras-related protein RSR1 OS=Candidozyma auris OX=498019 GN=B9J08_001102 PE=3 SV=1
tr|A0A2H0ZCY3|A0A2H0ZCY3_CANAR	2.33369	0.00760514	0.0136598	134	1.86624e-05	4.35522e-05	3	3	CRAL-TRIO domain-containing protein OS=Candidozyma auris OX=498019 GN=B9J08_005552 PE=4 SV=1
tr|A0AAW0VK10|A0AAW0VK10_CANAR	2.33871	0.00443551	0.00979381	952	8.37091e-05	0.000195772	3	3	WSC domain-containing protein OS=Candidozyma auris OX=498019 GN=B9J08_00597 PE=4 SV=1
tr|A0A2H0ZFY7|A0A2H0ZFY7_CANAR	2.40703	0.00665216	0.0123711	690	1.04701e-05	2.52019e-05	3	3	2-dehydropantolactone reductase OS=Candidozyma auris OX=498019 GN=B9J08_004583 PE=4 SV=1
tr|A0AAW0VJA7|A0AAW0VJA7_CANAR	2.40914	0.00294247	0.00747423	958	2.60398e-05	6.27334e-05	3	3	Chitin synthase OS=Candidozyma auris OX=498019 GN=B9J08_00715 PE=3 SV=1
tr|A0A5Q7YHT6|A0A5Q7YHT6_CANAR	2.45919	0.0119688	0.018299	860	1.35242e-05	3.32585e-05	3	3	Uncharacterized protein OS=Candidozyma auris OX=498019 GN=B9J08_001186 PE=4 SV=1
tr|A0A2H0ZYU1|A0A2H0ZYU1_CANAR	2.46769	0.00612017	0.0115979	151	0.00013456	0.000332053	3	3	Glycolipid 2-alpha-mannosyltransferase OS=Candidozyma auris OX=498019 GN=B9J08_001907 PE=3 SV=1
tr|A0AAW0VN51|A0AAW0VN51_CANAR	2.47671	0.00935921	0.0152062	604	1.40821e-05	3.48773e-05	3	3	Phosphatidylinositol transfer protein SFH5 OS=Candidozyma auris OX=498019 GN=B9J08_01905 PE=3 SV=1
tr|A0A2H0ZCL6|A0A2H0ZCL6_CANAR	2.56402	0.0060051	0.0113402	22	1.72188e-05	4.41494e-05	3	3	E3 ubiquitin-protein ligase OS=Candidozyma auris OX=498019 GN=B9J08_005071 PE=3 SV=1
tr|A0A2H0ZSH3|A0A2H0ZSH3_CANAR	2.61934	0.00479583	0.0100515	275	1.59612e-05	4.18077e-05	3	3	Synaptobrevin homolog YKT6 OS=Candidozyma auris OX=498019 GN=B9J08_003263 PE=3 SV=1
tr|A0A2H1A1B6|A0A2H1A1B6_CANAR	2.6519	0.0057925	0.0108247	623	6.94417e-05	0.000184152	3	3	Small GTP-binding protein OS=Candidozyma auris OX=498019 GN=B9J08_002223 PE=3 SV=1
tr|A0A2H0ZFY1|A0A2H0ZFY1_CANAR	2.70634	0.0234106	0.0275773	644	5.69506e-05	0.000154128	3	3	P/Homo B domain-containing protein OS=Candidozyma auris OX=498019 GN=B9J08_004549 PE=3 SV=1
tr|A0A2H0ZD59|A0A2H0ZD59_CANAR	2.71032	0.0111082	0.0167526	816	4.53429e-05	0.000122894	3	3	PH domain-containing protein OS=Candidozyma auris OX=498019 GN=B9J08_005263 PE=4 SV=1
tr|A0A2H0ZV74|A0A2H0ZV74_CANAR	2.78027	0.0141575	0.0198454	277	5.47585e-05	0.000152244	3	3	6-phosphogluconate dehydrogenase, decarboxylating OS=Candidozyma auris OX=498019 GN=B9J08_002350 PE=3 SV=1
tr|A0A2H0ZDD8|A0A2H0ZDD8_CANAR	2.78327	0.0177291	0.0234536	610	0.000101146	0.000281518	3	3	Sterol 24-C-methyltransferase OS=Candidozyma auris OX=498019 GN=B9J08_005340 PE=3 SV=1
tr|A0A5Q7YKS6|A0A5Q7YKS6_CANAR	2.81345	0.0327604	0.0340206	576	0.000101652	0.000285995	3	3	60S ribosomal protein L12-A OS=Candidozyma auris OX=498019 GN=B9J08_005336 PE=3 SV=1
tr|A0A2H1A3H0|A0A2H1A3H0_CANAR	2.83096	0.0200235	0.0252577	738	0.000136012	0.000385044	3	3	Actin OS=Candidozyma auris OX=498019 GN=B9J08_000486 PE=3 SV=1
tr|A0A2H0ZIR0|A0A2H0ZIR0_CANAR	2.86525	0.0137743	0.0195876	621	2.37502e-05	6.80504e-05	3	3	Adenosylhomocysteinase OS=Candidozyma auris OX=498019 GN=B9J08_004352 PE=3 SV=1
tr|A0AAW0VK85|A0AAW0VK85_CANAR	2.8896	0.00260474	0.00670103	736	0.000105007	0.000303428	3	3	Uncharacterized protein OS=Candidozyma auris OX=498019 GN=B9J08_00937 PE=4 SV=1
tr|A0A2H1A820|A0A2H1A820_CANAR	2.89825	0.00204346	0.0056701	245	3.98226e-05	0.000115416	3	3	V-SNARE coiled-coil homology domain-containing protein OS=Candidozyma auris OX=498019 GN=B9J08_000485 PE=3 SV=1
tr|A0AAW0V8A5|A0AAW0V8A5_CANAR	2.90941	0.0233657	0.0273196	124	1.82688e-05	5.31514e-05	3	3	Cell cycle control protein OS=Candidozyma auris OX=498019 GN=B9J08_05495 PE=3 SV=1
tr|A0A2H0ZMJ4|A0A2H0ZMJ4_CANAR	2.92453	0.0293845	0.0314433	911	3.0123e-05	8.80958e-05	3	3	Thioredoxin domain-containing protein OS=Candidozyma auris OX=498019 GN=B9J08_003437 PE=3 SV=1
tr|A0A2H1A0P1|A0A2H1A0P1_CANAR	2.95106	0.00165543	0.00489691	506	2.50487e-05	7.392e-05	3	3	Serine aminopeptidase S33 domain-containing protein OS=Candidozyma auris OX=498019 GN=B9J08_00053 PE=4 SV=1
tr|A0A2H1A7X9|A0A2H1A7X9_CANAR	2.97053	0.00886803	0.0141753	641	0.000135412	0.000402245	3	3	Pal1 cell morphology protein OS=Candidozyma auris OX=498019 GN=B9J08_000457 PE=4 SV=1
tr|A0A2H0ZKY3|A0A2H0ZKY3_CANAR	3.03359	0.0116073	0.017268	607	9.21262e-05	0.000279473	3	3	Calmodulin OS=Candidozyma auris OX=498019 GN=B9J08_002876 PE=3 SV=1
tr|A0A2H0ZLA3|A0A2H0ZLA3_CANAR	3.04278	0.0325983	0.0337629	435	2.41161e-06	7.33798e-06	2	3	Uncharacterized protein OS=Candidozyma auris OX=498019 GN=B9J08_002996 PE=4 SV=1
tr|A0A2H1A3N7|A0A2H1A3N7_CANAR	3.04572	0.00281058	0.00695876	885	2.65585e-05	8.08899e-05	3	3	Superoxide dismutase OS=Candidozyma auris OX=498019 GN=B9J08_000528 PE=3 SV=1
tr|A0AAW0VLL1|A0AAW0VLL1_CANAR	3.08563	0.01691	0.0224227	240	2.16487e-05	6.67999e-05	3	3	Ras-like protein 1 OS=Candidozyma auris OX=498019 GN=B9J08_01305 PE=3 SV=1
tr|A0A2H1A7P0|A0A2H1A7P0_CANAR	3.10233	0.0268971	0.0291237	867	4.96547e-05	0.000154045	3	3	pyridoxal 5'-phosphate synthase (glutamine hydrolyzing) OS=Candidozyma auris OX=498019 GN=B9J08_000058 PE=3 SV=1
tr|A0A2H1A2F2|A0A2H1A2F2_CANAR	3.14785	0.0277561	0.0301546	334	0.000133674	0.000420785	3	3	Sphingolipid long chain base-responsive protein PIL1 OS=Candidozyma auris OX=498019 GN=B9J08_000071 PE=4 SV=1
tr|A0A2H0ZD43|A0A2H0ZD43_CANAR	3.1559	0.0070278	0.0128866	292	0.000308472	0.000973505	3	3	Hsp82-like protein OS=Candidozyma auris OX=498019 GN=B9J08_004918 PE=3 SV=1
tr|A0AAW0VJE7|A0AAW0VJE7_CANAR	3.15808	0.0211675	0.0265464	510	1.17989e-05	3.72618e-05	3	3	Gfo/Idh/MocA-like oxidoreductase N-terminal domain-containing protein OS=Candidozyma auris OX=498019 GN=B9J08_00103 PE=4 SV=1
tr|A0A2H1A6I3|A0A2H1A6I3_CANAR	3.16156	0.0142036	0.0201031	243	3.68898e-05	0.000116629	3	3	ATP-dependent RNA helicase eIF4A OS=Candidozyma auris OX=498019 GN=B9J08_000996 PE=3 SV=1
tr|A0AAW0VCN7|A0AAW0VCN7_CANAR	3.32409	0.0336594	0.0342784	784	4.54757e-06	1.51165e-05	2	3	Adenylyl cyclase-associated protein OS=Candidozyma auris OX=498019 GN=B9J08_04250 PE=3 SV=1
tr|A0A2H0ZD48|A0A2H0ZD48_CANAR	3.32918	0.0155544	0.0213918	840	4.74247e-05	0.000157885	3	3	Fructose-bisphosphate aldolase OS=Candidozyma auris OX=498019 GN=B9J08_005239 PE=1 SV=1
tr|A0A2H0ZCE2|A0A2H0ZCE2_CANAR	3.35074	0.0283556	0.0306701	535	2.35729e-05	7.89866e-05	3	3	Aspartate--tRNA ligase, cytoplasmic OS=Candidozyma auris OX=498019 GN=B9J08_004993 PE=3 SV=1
tr|A0A2H0ZVJ9|A0A2H0ZVJ9_CANAR	3.3762	0.0175915	0.0231959	364	0.000218111	0.000736386	3	3	Sphingolipid long chain base-responsive protein LSP1 OS=Candidozyma auris OX=498019 GN=B9J08_002459 PE=4 SV=1
tr|A0AAW0VKJ2|A0AAW0VKJ2_CANAR	3.37667	0.0199417	0.025	815	2.98084e-05	0.000100653	3	3	protein disulfide-isomerase OS=Candidozyma auris OX=498019 GN=B9J08_00571 PE=3 SV=1
tr|A0A2H0ZDG2|A0A2H0ZDG2_CANAR	3.38293	0.0249023	0.028866	74	3.50625e-06	1.18614e-05	2	3	26S proteasome regulatory subunit 6B homolog OS=Candidozyma auris OX=498019 GN=B9J08_005033 PE=3 SV=1
tr|A0A2H0ZJ52|A0A2H0ZJ52_CANAR	3.38773	0.0146983	0.0206186	183	1.65299e-05	5.59987e-05	3	3	Bud emergence protein 1 OS=Candidozyma auris OX=498019 GN=B9J08_004456 PE=4 SV=1
tr|A0A2H1A5V9|A0A2H1A5V9_CANAR	3.38796	0.0234556	0.0278351	534	6.81481e-05	0.000230883	3	3	malate dehydrogenase OS=Candidozyma auris OX=498019 GN=B9J08_000764 PE=3 SV=1
tr|A0A2H0ZJ72|A0A2H0ZJ72_CANAR	3.4136	0.00405985	0.00927835	181	1.24622e-05	4.25409e-05	3	3	Rho GDP-dissociation inhibitor OS=Candidozyma auris OX=498019 GN=B9J08_004464 PE=3 SV=1
tr|A0A2H1A7G4|A0A2H1A7G4_CANAR	3.43523	0.000682994	0.00206186	33	3.70938e-05	0.000127425	3	3	Cell division control protein 42 homolog OS=Candidozyma auris OX=498019 GN=B9J08_000269 PE=3 SV=1
tr|A0AAW0VGY8|A0AAW0VGY8_CANAR	3.44307	0.00943621	0.0157216	884	0.000102172	0.000351785	3	3	Uncharacterized protein OS=Candidozyma auris OX=498019 GN=B9J08_02658 PE=4 SV=1
tr|A0A2H1A465|A0A2H1A465_CANAR	3.46326	0.0239861	0.0280928	101	8.53363e-06	2.95542e-05	3	3	homoisocitrate dehydrogenase OS=Candidozyma auris OX=498019 GN=B9J08_000755 PE=3 SV=1
tr|A0A2H0ZV45|A0A2H0ZV45_CANAR	3.47155	0.0014436	0.00412371	521	0.000114413	0.000397192	3	3	14-3-3 domain-containing protein OS=Candidozyma auris OX=498019 GN=B9J08_002322 PE=3 SV=1
tr|A0AAW0VBJ6|A0AAW0VBJ6_CANAR	3.49072	0.0010751	0.00335052	405	9.76495e-06	3.40867e-05	3	3	J domain-containing protein OS=Candidozyma auris OX=498019 GN=B9J08_04052 PE=4 SV=1
tr|A0A2H0ZX73|A0A2H0ZX73_CANAR	3.60348	0.00891278	0.014433	947	9.83454e-06	3.54386e-05	3	3	Small COPII coat GTPase SAR1 OS=Candidozyma auris OX=498019 GN=B9J08_002010 PE=3 SV=1
tr|A0AAW0VLS0|A0AAW0VLS0_CANAR	3.61129	0.00203224	0.00541237	516	1.47089e-05	5.31181e-05	3	3	VPS10 domain-containing protein OS=Candidozyma auris OX=498019 GN=B9J08_01332 PE=4 SV=1
tr|A0A2H1A7S8|A0A2H1A7S8_CANAR	3.73528	0.0357085	0.0360825	415	7.57829e-06	2.8307e-05	3	3	GOLD domain-containing protein OS=Candidozyma auris OX=498019 GN=B9J08_000039 PE=3 SV=1
tr|A0AAW0VJX3|A0AAW0VJX3_CANAR	3.77559	0.00631946	0.0121134	52	1.75811e-05	6.63789e-05	3	3	Nucleotide exchange factor SIL1 OS=Candidozyma auris OX=498019 GN=B9J08_00301 PE=4 SV=1
tr|A0A2H1A7E5|A0A2H1A7E5_CANAR	3.79306	0.0157806	0.0216495	365	4.67785e-05	0.000177434	3	3	40S ribosomal protein S17-B OS=Candidozyma auris OX=498019 GN=B9J08_000254 PE=3 SV=1
tr|A0AAW0VJT8|A0AAW0VJT8_CANAR	3.84662	0.000842655	0.00231959	29	2.59874e-05	9.99638e-05	3	3	NAD(P)-binding domain-containing protein OS=Candidozyma auris OX=498019 GN=B9J08_00323 PE=3 SV=1
tr|A0A0L0NY28|A0A0L0NY28_CANAR	3.93888	0.0281294	0.0304124	774	1.19272e-05	4.69796e-05	3	3	fumarate hydratase OS=Candidozyma auris OX=498019 GN=B9J08_001207 PE=3 SV=1
tr|A0A2H1A6E3|A0A2H1A6E3_CANAR	3.98454	0.032014	0.0329897	112	7.79809e-06	3.10718e-05	2	3	Cell cycle control protein OS=Candidozyma auris OX=498019 GN=B9J08_000932 PE=3 SV=1
tr|A0A2H1A763|A0A2H1A763_CANAR	4.00582	0.0359594	0.0365979	375	6.34158e-06	2.54033e-05	3	3	quinol--cytochrome-c reductase OS=Candidozyma auris OX=498019 GN=B9J08_000173 PE=3 SV=1
tr|A0AAW0V7R2|A0AAW0V7R2_CANAR	4.0468	0.00138185	0.00386598	315	6.75831e-06	2.73495e-05	3	3	Protein disulfide-isomerase domain OS=Candidozyma auris OX=498019 GN=B9J08_05370 PE=3 SV=1
tr|A0A2H0ZKS1|A0A2H0ZKS1_CANAR	4.0695	0.0136223	0.0193299	636	0.000111592	0.000454124	3	3	Endoplasmic reticulum chaperone BiP OS=Candidozyma auris OX=498019 GN=B9J08_002819 PE=3 SV=1
tr|A0A2H0ZYC7|A0A2H0ZYC7_CANAR	4.16464	0.0107443	0.0164948	485	1.45083e-05	6.04219e-05	3	3	Pal1 cell morphology protein OS=Candidozyma auris OX=498019 GN=B9J08_001743 PE=4 SV=1
tr|A0A5C1DTW8|A0A5C1DTW8_CANAR	4.18262	0.0343849	0.0353093	205	9.85943e-06	4.12383e-05	3	3	Small GTP-binding protein OS=Candidozyma auris OX=498019 GN=B9J08_000098 PE=4 SV=1
tr|A0AAW0VGX5|A0AAW0VGX5_CANAR	4.2683	0.0116976	0.0175258	127	1.10719e-05	4.72582e-05	3	3	Vesicular-fusion protein SEC18 OS=Candidozyma auris OX=498019 GN=B9J08_02601 PE=3 SV=1
tr|A0A2H0ZE40|A0A2H0ZE40_CANAR	4.31857	0.00546423	0.010567	483	1.01233e-05	4.3718e-05	3	3	Ca2+-dependent lipid-binding protein OS=Candidozyma auris OX=498019 GN=B9J08_004957 PE=4 SV=1
tr|A0A2H0ZTK5|A0A2H0ZTK5_CANAR	4.39593	0.00729603	0.0131443	378	3.16517e-06	1.39139e-05	2	3	Eukaryotic translation initiation factor eIF-1 OS=Candidozyma auris OX=498019 GN=B9J08_003118 PE=3 SV=1
tr|A0AAW0VBB8|A0AAW0VBB8_CANAR	4.5139	9.37033e-06	0.000257732	27	8.05302e-06	3.63505e-05	3	3	Exocyst complex protein EXO70 OS=Candidozyma auris OX=498019 GN=B9J08_04829 PE=3 SV=1
tr|A0A2H1A361|A0A2H1A361_CANAR	4.60971	0.00215663	0.00592784	585	4.30372e-05	0.000198389	3	3	EF-hand domain-containing protein OS=Candidozyma auris OX=498019 GN=B9J08_000354 PE=4 SV=1
tr|A0AAW0VCG4|A0AAW0VCG4_CANAR	4.64426	0.000161574	0.00103093	642	1.63271e-05	7.5827e-05	3	3	Protein BOI2 OS=Candidozyma auris OX=498019 GN=B9J08_04229 PE=4 SV=1
tr|A0AAW0VB92|A0AAW0VB92_CANAR	4.66293	0.000936356	0.00283505	5	0.000155895	0.000726929	3	3	Protein ROT1 OS=Candidozyma auris OX=498019 GN=B9J08_03830 PE=3 SV=1
tr|A0AAW0VHS5|A0AAW0VHS5_CANAR	4.66511	0.0154912	0.021134	620	2.05214e-05	9.57344e-05	3	3	non-specific serine/threonine protein kinase OS=Candidozyma auris OX=498019 GN=B9J08_02942 PE=3 SV=1
tr|A0AAW0VHE9|A0AAW0VHE9_CANAR	4.82406	0.00405871	0.00902062	818	9.522e-06	4.59347e-05	3	3	Phenylalanine--tRNA ligase alpha subunit OS=Candidozyma auris OX=498019 GN=B9J08_02933 PE=3 SV=1
tr|A0A2H0ZEF2|A0A2H0ZEF2_CANAR	4.87581	0.00614026	0.0118557	17	9.31744e-06	4.543e-05	3	3	Vacuolar sorting protein Vps3844 C-terminal domain-containing protein OS=Candidozyma auris OX=498019 GN=B9J08_005092 PE=4 SV=1
tr|A0A2H0ZWG5|A0A2H0ZWG5_CANAR	4.95825	0.000349962	0.00154639	242	1.64733e-05	8.16789e-05	3	3	AMP-activated protein kinase glycogen-binding domain-containing protein OS=Candidozyma auris OX=498019 GN=B9J08_002104 PE=3 SV=1
tr|A0A2H0ZNS3|A0A2H0ZNS3_CANAR	5.2622	0.00593822	0.0110825	187	1.67065e-05	8.79128e-05	3	3	Mannan endo-1,6-alpha-mannosidase OS=Candidozyma auris OX=498019 GN=B9J08_003852 PE=3 SV=1
tr|A0AAW0VFM1|A0AAW0VFM1_CANAR	5.60555	0.000880704	0.00257732	626	2.75145e-05	0.000154234	3	3	Up-regulated during septation protein 1 domain-containing protein OS=Candidozyma auris OX=498019 GN=B9J08_03606 PE=4 SV=1
tr|A0A5C1DUY5|A0A5C1DUY5_CANAR	5.66964	0.0117916	0.0177835	933	1.71541e-05	9.72577e-05	3	3	thioredoxin-dependent peroxiredoxin OS=Candidozyma auris OX=498019 GN=B9J08_000645 PE=3 SV=1
tr|A0A2H1A7H5|A0A2H1A7H5_CANAR	5.68218	0.005427	0.0103093	129	2.71994e-06	1.54552e-05	2	3	Protein kinase C-like 1 OS=Candidozyma auris OX=498019 GN=B9J08_000288 PE=3 SV=1
tr|A0A2H1A4T7|A0A2H1A4T7_CANAR	5.77575	0.0122855	0.0185567	553	2.37334e-06	1.37078e-05	2	3	Septin-type G domain-containing protein OS=Candidozyma auris OX=498019 GN=B9J08_000945 PE=3 SV=1
tr|A0AAW0VIG8|A0AAW0VIG8_CANAR	5.97549	0.00939136	0.0154639	504	2.16792e-05	0.000129544	3	3	Rho-GAP domain-containing protein OS=Candidozyma auris OX=498019 GN=B9J08_00287 PE=4 SV=1
tr|A0AAW0VBP9|A0AAW0VBP9_CANAR	6.18617	0.0162442	0.0219072	49	5.27777e-06	3.26492e-05	3	3	CCT-beta OS=Candidozyma auris OX=498019 GN=B9J08_03875 PE=3 SV=1
tr|A0A2H0ZEH3|A0A2H0ZEH3_CANAR	6.38613	0.0243997	0.0283505	520	1.0727e-05	6.8504e-05	3	3	Succinate--CoA ligase [ADP-forming] subunit beta, mitochondrial OS=Candidozyma auris OX=498019 GN=B9J08_005128 PE=3 SV=1
tr|A0A2H0ZRK0|A0A2H0ZRK0_CANAR	6.5436	0.0271788	0.0293814	370	1.49473e-05	9.78089e-05	3	3	rRNA 2'-O-methyltransferase fibrillarin OS=Candidozyma auris OX=498019 GN=B9J08_001803 PE=3 SV=1
tr|A0A2H0ZQJ2|A0A2H0ZQJ2_CANAR	6.80399	0.000417242	0.00180412	524	1.09644e-05	7.46019e-05	3	3	MSP domain-containing protein OS=Candidozyma auris OX=498019 GN=B9J08_001928 PE=3 SV=1
tr|A0A2H0ZXY2|A0A2H0ZXY2_CANAR	7.45121	0.00106471	0.00309278	571	3.29786e-06	2.4573e-05	3	3	Knr4/Smi1-like domain-containing protein OS=Candidozyma auris OX=498019 GN=B9J08_00074 PE=3 SV=1
tr|A0AAW0VFM6|A0AAW0VFM6_CANAR	7.52639	0.00326469	0.00798969	422	3.84786e-06	2.89605e-05	2	3	Actin cytoskeleton-regulatory complex protein SLA1 OS=Candidozyma auris OX=498019 GN=B9J08_02104 PE=3 SV=1
tr|A0AAW0V763|A0AAW0V763_CANAR	7.62645	0.0164172	0.0221649	650	9.31046e-06	7.10057e-05	3	3	Septin-type G domain-containing protein OS=Candidozyma auris OX=498019 GN=B9J08_05333 PE=3 SV=1
tr|A0AAW0VCB1|A0AAW0VCB1_CANAR	7.664	0.000159627	0.000773196	751	3.67571e-06	2.81706e-05	3	3	Exocyst complex component EXO84 OS=Candidozyma auris OX=498019 GN=B9J08_04285 PE=3 SV=1
tr|A0A2H0ZN62|A0A2H0ZN62_CANAR	8.24798	0.00136204	0.00360825	830	1.21044e-05	9.98371e-05	3	3	Cell division control protein 3 OS=Candidozyma auris OX=498019 GN=B9J08_003359 PE=3 SV=1
tr|A0A2H0ZGR3|A0A2H0ZGR3_CANAR	8.56492	0.0135537	0.0190722	831	6.26093e-06	5.36244e-05	2	3	Cell division control protein 10 OS=Candidozyma auris OX=498019 GN=B9J08_004834 PE=3 SV=1
tr|A0A2H1A7M6|A0A2H1A7M6_CANAR	8.80316	0.000329219	0.00128866	732	6.18018e-06	5.44051e-05	3	3	Exocyst complex component Sec3 PIP2-binding N-terminal domain-containing protein OS=Candidozyma auris OX=498019 GN=B9J08_000338 PE=3 SV=1
tr|A0AAW0VE94|A0AAW0VE94_CANAR	9.40842	0.0324714	0.0335052	923	2.3852e-06	2.24409e-05	2	3	CCT-theta OS=Candidozyma auris OX=498019 GN=B9J08_03521 PE=3 SV=1
tr|A0A2H0ZNM3|A0A2H0ZNM3_CANAR	11.2	0.00146046	0.00438144	770	4.12534e-06	4.62039e-05	3	3	ENTH domain-containing protein OS=Candidozyma auris OX=498019 GN=B9J08_003854 PE=3 SV=1
tr|A0AAW0VEN6|A0AAW0VEN6_CANAR	11.4434	3.35467e-05	0.000515464	611	4.69365e-06	5.37111e-05	3	3	I/LWEQ domain-containing protein OS=Candidozyma auris OX=498019 GN=B9J08_03677 PE=3 SV=1
tr|A0AAW0VB56|A0AAW0VB56_CANAR	13.0883	0.0128676	0.0188144	241	5.23675e-06	6.854e-05	3	3	MHD domain-containing protein OS=Candidozyma auris OX=498019 GN=B9J08_04839 PE=4 SV=1
tr|A0AAW0VMN2|A0AAW0VMN2_CANAR	13.2654	0.00257516	0.0064433	489	5.85903e-05	0.000777226	3	3	GIT Spa2 homology (SHD) domain-containing protein OS=Candidozyma auris OX=498019 GN=B9J08_01817 PE=4 SV=1
tr|A0AAW0VG12|A0AAW0VG12_CANAR	14.655	0.0089835	0.0146907	945	8.45976e-06	0.000123978	3	3	LIM zinc-binding domain-containing protein OS=Candidozyma auris OX=498019 GN=B9J08_02513 PE=4 SV=1
tr|A0A2H1A826|A0A2H1A826_CANAR	15.0341	0.00156528	0.00463918	533	7.82791e-06	0.000117686	3	3	Myosin-2 OS=Candidozyma auris OX=498019 GN=B9J08_000492 PE=3 SV=1
tr|A0AAW0VL18|A0AAW0VL18_CANAR	15.7849	0.00292835	0.00721649	715	2.88723e-06	4.55745e-05	3	3	Eisosome protein 1 OS=Candidozyma auris OX=498019 GN=B9J08_00701 PE=3 SV=1
tr|A0A2H0ZUG7|A0A2H0ZUG7_CANAR	23.4629	0.0187036	0.0239691	549	2.74719e-06	6.44571e-05	3	3	non-specific serine/threonine protein kinase OS=Candidozyma auris OX=498019 GN=B9J08_004028 PE=3 SV=1

## Sheet: Overview 20 x 100,000 x g
ANALYSIS PARAMETERS			ANALYSIS RESULTS
Parameter	Value	Description	Category	Count	Percentage
F-stringency (z)	0.3	Controls the variable fold-change threshold based on statistical significance	Blue Dots	155	0.324268
q-value	0.05	Benjamini-Hochberg FDR correction threshold	Orange Dots	0	0
L-stringency	0	Filter for lowly abundant proteins (0.4 recommended for spectral counting)	Green Dots	53	0.110879
Normalization	None	Method used to normalize protein abundances	Red Dots	270	0.564854
Min Replicates	2	Minimum number of replicates required	Total	478	1
Total Proteins	478	Total number of proteins analyzed
Top Class	20,000 x g
Bottom Class	100,000 x g
FOLD CHANGE INTERPRETATION
• Positive fold change:	Protein is more abundant in "20,000 x g" (Top Class)
• Negative fold change:	Protein is more abundant in "100,000 x g" (Bottom Class)
• Interpretation:	The magnitude represents the degree of differential expression, while the sign indicates the direction.
VOLCANO PLOT PREVIEW

## Sheet: Proteins 20 x 100,000 x g
Locus	Fold Change	pValue	BH-Critical-Value	GPI (Index)	Signal(Bottom)	Signal(Top)	Count(Bottom)	Count(Top)	Description
tr|A0A2H0ZGS5|A0A2H0ZGS5_CANAR	-5.30841	0.00654396	0.0108173	420	1.32998e-05	2.50543e-06	2	3	glycogenin glucosyltransferase OS=Candidozyma auris OX=498019 GN=B9J08_004833 PE=3 SV=1
tr|A0A2H0ZMI5|A0A2H0ZMI5_CANAR	2.3986	0.00516679	0.00817308	708	2.18641e-05	5.24433e-05	2	3	Glutathione peroxidase OS=Candidozyma auris OX=498019 GN=B9J08_003442 PE=3 SV=1
tr|A0AAW0VIU0|A0AAW0VIU0_CANAR	2.41874	0.00783929	0.0132212	639	0.00029808	0.000720978	3	3	Copper transport protein OS=Candidozyma auris OX=498019 GN=B9J08_00326 PE=3 SV=1
tr|A0A2H0ZNI5|A0A2H0ZNI5_CANAR	2.42548	0.00579224	0.00961538	861	0.00142491	0.00345609	3	3	Exo-beta-1,3-glucanase OS=Candidozyma auris OX=498019 GN=B9J08_003799 PE=3 SV=1
tr|A0AAW0VGV3|A0AAW0VGV3_CANAR	2.48632	0.000958551	0.00192308	632	5.59823e-05	0.00013919	3	3	Iron transport multicopper oxidase FET3 OS=Candidozyma auris OX=498019 GN=B9J08_02475 PE=3 SV=1
tr|A0AAW0V7W8|A0AAW0V7W8_CANAR	2.54591	0.00351893	0.00600962	161	3.32167e-05	8.45669e-05	3	3	Probable NADPH dehydrogenase OS=Candidozyma auris OX=498019 GN=B9J08_05418 PE=3 SV=1
tr|A0A2H0ZK73|A0A2H0ZK73_CANAR	2.60061	0.0153593	0.0209135	853	0.000521016	0.00135496	3	3	Exo-beta-1,3-glucanase OS=Candidozyma auris OX=498019 GN=B9J08_002596 PE=3 SV=1
tr|A0AAW0VK10|A0AAW0VK10_CANAR	2.63197	0.0100419	0.0163462	952	7.43821e-05	0.000195772	3	3	WSC domain-containing protein OS=Candidozyma auris OX=498019 GN=B9J08_00597 PE=4 SV=1
tr|A0A2H1A9B9|A0A2H1A9B9_CANAR	2.65054	0.000847164	0.00120192	126	6.73406e-05	0.000178489	3	3	Inorganic pyrophosphatase OS=Candidozyma auris OX=498019 GN=B9J08_000498 PE=3 SV=1
tr|A0A2H0ZVC5|A0A2H0ZVC5_CANAR	2.67543	0.0067719	0.0112981	352	0.000227494	0.000608646	3	3	t-SNARE coiled-coil homology domain-containing protein OS=Candidozyma auris OX=498019 GN=B9J08_002401 PE=3 SV=1
tr|A0A2H0ZC49|A0A2H0ZC49_CANAR	2.73843	0.00693109	0.0115385	630	9.18103e-05	0.000251416	3	3	Aconitate hydratase, mitochondrial OS=Candidozyma auris OX=498019 GN=B9J08_004914 PE=3 SV=1
tr|A0A2H0ZFB0|A0A2H0ZFB0_CANAR	2.74031	0.0164532	0.0223558	845	1.2357e-05	3.38622e-05	3	3	Rab GDP dissociation inhibitor OS=Candidozyma auris OX=498019 GN=B9J08_005447 PE=3 SV=1
tr|A0A2H0ZHY4|A0A2H0ZHY4_CANAR	2.74609	0.00503904	0.00769231	54	1.04398e-05	2.86687e-05	3	3	NAD(P)H:quinone oxidoreductase, type IV OS=Candidozyma auris OX=498019 GN=B9J08_004840 PE=3 SV=1
tr|A0A2H0ZVY1|A0A2H0ZVY1_CANAR	2.7748	0.0160547	0.021875	893	1.32723e-05	3.6828e-05	3	3	ADP-ribosylation factor OS=Candidozyma auris OX=498019 GN=B9J08_002276 PE=3 SV=1
tr|A0AAW0VF89|A0AAW0VF89_CANAR	2.86579	0.0113969	0.0185096	265	0.000208437	0.000597336	3	3	ferric-chelate reductase (NADPH) OS=Candidozyma auris OX=498019 GN=B9J08_01967 PE=3 SV=1
tr|A0AAW0VB31|A0AAW0VB31_CANAR	2.91009	0.0141802	0.0197115	106	5.70667e-06	1.66069e-05	3	3	Mannosyltransferase OS=Candidozyma auris OX=498019 GN=B9J08_04609 PE=3 SV=1
tr|A0AAW0VJA7|A0AAW0VJA7_CANAR	2.92269	0.0149626	0.0201923	958	2.14643e-05	6.27334e-05	2	3	Chitin synthase OS=Candidozyma auris OX=498019 GN=B9J08_00715 PE=3 SV=1
tr|A0A5Q7YKS6|A0A5Q7YKS6_CANAR	2.93722	0.0207638	0.0240385	576	9.73692e-05	0.000285995	3	3	60S ribosomal protein L12-A OS=Candidozyma auris OX=498019 GN=B9J08_005336 PE=3 SV=1
tr|A0AAW0VEA3|A0AAW0VEA3_CANAR	2.95042	0.00132791	0.00264423	927	2.36881e-05	6.98898e-05	3	3	WSC domain-containing protein OS=Candidozyma auris OX=498019 GN=B9J08_03329 PE=4 SV=1
tr|A0A2H1A0X7|A0A2H1A0X7_CANAR	2.96311	0.00521897	0.00841346	20	3.011e-05	8.92192e-05	3	3	Ras-related protein RSR1 OS=Candidozyma auris OX=498019 GN=B9J08_001102 PE=3 SV=1
tr|A0A2H0ZHU4|A0A2H0ZHU4_CANAR	2.97267	0.0051337	0.00793269	789	2.5117e-05	7.46645e-05	3	3	Protoplast secreted protein 2 OS=Candidozyma auris OX=498019 GN=B9J08_004839 PE=3 SV=1
tr|A0A2H1A331|A0A2H1A331_CANAR	3.12379	0.0231454	0.0264423	788	2.0089e-05	6.27537e-05	3	3	Methionine-tRNA ligase, beta subunit OS=Candidozyma auris OX=498019 GN=B9J08_000351 PE=4 SV=1
tr|A0A2H0ZCY3|A0A2H0ZCY3_CANAR	3.15197	0.0105683	0.0173077	134	1.38175e-05	4.35522e-05	2	3	CRAL-TRIO domain-containing protein OS=Candidozyma auris OX=498019 GN=B9J08_005552 PE=4 SV=1
tr|A0A2H1A6J7|A0A2H1A6J7_CANAR	3.15251	0.0126648	0.0189904	230	7.54493e-05	0.000237855	3	3	Band 7 domain-containing protein OS=Candidozyma auris OX=498019 GN=B9J08_000987 PE=3 SV=1
tr|A0A2H1A840|A0A2H1A840_CANAR	3.15355	0.0267994	0.0298077	824	4.516e-05	0.000142414	3	3	Integral membrane protein OS=Candidozyma auris OX=498019 GN=B9J08_000501 PE=3 SV=1
tr|A0A2H1A1F9|A0A2H1A1F9_CANAR	3.17664	0.0214141	0.0252404	753	0.000260447	0.000827345	3	3	Glyceraldehyde-3-phosphate dehydrogenase OS=Candidozyma auris OX=498019 GN=B9J08_001227 PE=3 SV=1
tr|A0A5Q7YHT6|A0A5Q7YHT6_CANAR	3.26495	0.00187868	0.00384615	860	1.01865e-05	3.32585e-05	3	3	Uncharacterized protein OS=Candidozyma auris OX=498019 GN=B9J08_001186 PE=4 SV=1
tr|A0A2H0ZKQ1|A0A2H0ZKQ1_CANAR	3.28117	0.026385	0.0290865	271	0.000131182	0.00043043	3	3	Inositol-3-phosphate synthase OS=Candidozyma auris OX=498019 GN=B9J08_002762 PE=3 SV=1
tr|A0A2H0ZD43|A0A2H0ZD43_CANAR	3.31711	0.00770322	0.0125	292	0.00029348	0.000973505	3	3	Hsp82-like protein OS=Candidozyma auris OX=498019 GN=B9J08_004918 PE=3 SV=1
tr|A0A5Q7YDP5|A0A5Q7YDP5_CANAR	3.3233	0.00445774	0.00673077	647	4.1021e-05	0.000136325	3	3	Small ribosomal subunit protein uS10 OS=Candidozyma auris OX=498019 GN=B9J08_000107 PE=3 SV=1
tr|A0AAW0VJU6|A0AAW0VJU6_CANAR	3.34942	0.00696982	0.0117788	768	0.000101969	0.000341538	3	3	AMP-dependent synthetase/ligase domain-containing protein OS=Candidozyma auris OX=498019 GN=B9J08_00622 PE=3 SV=1
tr|A0A2H1A6M6|A0A2H1A6M6_CANAR	3.34992	0.0109338	0.0177885	166	1.21801e-05	4.08024e-05	3	3	Uncharacterized protein OS=Candidozyma auris OX=498019 GN=B9J08_001018 PE=4 SV=1
tr|A0A2H1A7F9|A0A2H1A7F9_CANAR	3.35568	0.026766	0.0295673	267	0.00035095	0.00117768	3	3	phosphopyruvate hydratase OS=Candidozyma auris OX=498019 GN=B9J08_000274 PE=3 SV=1
tr|A0A2H0ZEY2|A0A2H0ZEY2_CANAR	3.38608	0.00814677	0.0137019	685	2.17018e-06	7.3484e-06	2	3	26S proteasome regulatory subunit RPN11 OS=Candidozyma auris OX=498019 GN=B9J08_005445 PE=3 SV=1
tr|A0A2H1A809|A0A2H1A809_CANAR	3.38748	0.0289046	0.0317308	177	5.15632e-06	1.74669e-05	3	3	dihydrolipoyllysine-residue succinyltransferase OS=Candidozyma auris OX=498019 GN=B9J08_000469 PE=3 SV=1
tr|A0A2H1A3H0|A0A2H1A3H0_CANAR	3.41444	0.00895773	0.0151442	738	0.000112769	0.000385044	3	3	Actin OS=Candidozyma auris OX=498019 GN=B9J08_000486 PE=3 SV=1
tr|A0A2H0ZFC0|A0A2H0ZFC0_CANAR	3.42557	0.0104923	0.0170673	891	0.000143001	0.00048986	3	3	Small ribosomal subunit protein RACK1 OS=Candidozyma auris OX=498019 GN=B9J08_005458 PE=3 SV=1
tr|A0A2H0ZNX1|A0A2H0ZNX1_CANAR	3.42725	0.034225	0.0382212	51	9.34456e-05	0.000320262	3	3	alcohol dehydrogenase OS=Candidozyma auris OX=498019 GN=B9J08_003614 PE=3 SV=1
tr|A0A2H1A7E5|A0A2H1A7E5_CANAR	3.49302	0.0236995	0.0269231	365	5.07966e-05	0.000177434	3	3	40S ribosomal protein S17-B OS=Candidozyma auris OX=498019 GN=B9J08_000254 PE=3 SV=1
tr|A0A2H0ZIP1|A0A2H0ZIP1_CANAR	3.59135	0.0300334	0.0334135	279	8.28614e-05	0.000297584	3	3	alcohol dehydrogenase OS=Candidozyma auris OX=498019 GN=B9J08_004331 PE=3 SV=1
tr|A0AAW0VLS0|A0AAW0VLS0_CANAR	3.59391	0.00588032	0.00985577	516	1.478e-05	5.31181e-05	2	3	VPS10 domain-containing protein OS=Candidozyma auris OX=498019 GN=B9J08_01332 PE=4 SV=1
tr|A0A2H1A5P2|A0A2H1A5P2_CANAR	3.60304	0.0292083	0.0322115	37	3.05176e-05	0.000109956	3	3	Malate dehydrogenase OS=Candidozyma auris OX=498019 GN=B9J08_000694 PE=3 SV=1
tr|A0A2H1A0I8|A0A2H1A0I8_CANAR	3.61377	0.00784387	0.0134615	602	3.42877e-05	0.000123908	3	3	Glucosidase 2 subunit beta OS=Candidozyma auris OX=498019 GN=B9J08_002155 PE=4 SV=1
tr|A0A2H0ZYU1|A0A2H0ZYU1_CANAR	3.65893	0.0018026	0.00360577	151	9.07512e-05	0.000332053	3	3	Glycolipid 2-alpha-mannosyltransferase OS=Candidozyma auris OX=498019 GN=B9J08_001907 PE=3 SV=1
tr|A0A2H0ZM99|A0A2H0ZM99_CANAR	3.69899	0.00879219	0.0144231	282	0.000351195	0.00129907	3	3	Heat shock protein SSA2 OS=Candidozyma auris OX=498019 GN=B9J08_003364 PE=3 SV=1
tr|A0A2H1A599|A0A2H1A599_CANAR	3.72689	0.0342993	0.0384615	635	9.43536e-05	0.000351645	3	3	Large ribosomal subunit protein uL23 OS=Candidozyma auris OX=498019 GN=B9J08_000554 PE=3 SV=1
tr|A0A2H1A5E3|A0A2H1A5E3_CANAR	3.77212	0.0488649	0.0490385	755	8.16103e-05	0.000307844	3	3	40S ribosomal protein S6 OS=Candidozyma auris OX=498019 GN=B9J08_000771 PE=3 SV=1
tr|A0A2H0ZES9|A0A2H0ZES9_CANAR	3.77726	0.0112036	0.0182692	606	3.13264e-05	0.000118328	3	3	Transaldolase OS=Candidozyma auris OX=498019 GN=B9J08_005228 PE=3 SV=1
tr|A0A2H0ZUP3|A0A2H0ZUP3_CANAR	3.81088	0.0386308	0.040625	184	4.37264e-05	0.000166636	3	3	60S ribosomal protein L27 OS=Candidozyma auris OX=498019 GN=B9J08_003919 PE=3 SV=1
tr|A0AAW0V8A5|A0AAW0V8A5_CANAR	3.82702	0.0325071	0.0362981	124	1.38885e-05	5.31514e-05	2	3	Cell cycle control protein OS=Candidozyma auris OX=498019 GN=B9J08_05495 PE=3 SV=1
tr|A0AAW0VK85|A0AAW0VK85_CANAR	3.83496	0.00176809	0.00336538	736	7.91215e-05	0.000303428	3	3	Uncharacterized protein OS=Candidozyma auris OX=498019 GN=B9J08_00937 PE=4 SV=1
tr|A0AAW0VN78|A0AAW0VN78_CANAR	3.84393	0.00314674	0.00528846	460	4.29611e-06	1.65139e-05	2	3	Oligomycin resistance ATP-dependent permease YOR1 OS=Candidozyma auris OX=498019 GN=B9J08_01690 PE=3 SV=1
tr|A0A2H1A1B6|A0A2H1A1B6_CANAR	3.89863	0.00209194	0.00432692	623	4.72351e-05	0.000184152	3	3	Small GTP-binding protein OS=Candidozyma auris OX=498019 GN=B9J08_002223 PE=3 SV=1
tr|A0AAW0VN51|A0AAW0VN51_CANAR	3.94037	0.0165743	0.0225962	604	8.85125e-06	3.48773e-05	2	3	Phosphatidylinositol transfer protein SFH5 OS=Candidozyma auris OX=498019 GN=B9J08_01905 PE=3 SV=1
tr|A0A2H1A0T5|A0A2H1A0T5_CANAR	3.95445	0.0250721	0.0278846	239	1.21718e-05	4.81328e-05	3	3	Aminomethyltransferase OS=Candidozyma auris OX=498019 GN=B9J08_001073 PE=3 SV=1
tr|A0AAW0VFJ9|A0AAW0VFJ9_CANAR	3.96442	0.00490248	0.00745192	766	2.1802e-05	8.64322e-05	3	3	5-methyltetrahydropteroyltriglutamate--homocysteine S-methyltransferase OS=Candidozyma auris OX=498019 GN=B9J08_02340 PE=3 SV=1
tr|A0A2H0ZI51|A0A2H0ZI51_CANAR	3.96459	0.0373262	0.0399038	723	7.0456e-06	2.79329e-05	3	3	JAB1/MPN/MOV34 metalloenzyme domain-containing protein OS=Candidozyma auris OX=498019 GN=B9J08_004843 PE=4 SV=1
tr|A0A2H0ZV74|A0A2H0ZV74_CANAR	3.99662	0.00174551	0.00288462	277	3.80931e-05	0.000152244	3	3	6-phosphogluconate dehydrogenase, decarboxylating OS=Candidozyma auris OX=498019 GN=B9J08_002350 PE=3 SV=1
tr|A0A2H0ZGI4|A0A2H0ZGI4_CANAR	4.00988	0.00626435	0.0103365	597	1.19574e-05	4.79478e-05	3	3	Obg-like ATPase 1 OS=Candidozyma auris OX=498019 GN=OLA1 PE=3 SV=1
tr|A0A2H0ZF57|A0A2H0ZF57_CANAR	4.03863	0.0334728	0.0375	839	9.41712e-06	3.80322e-05	2	3	Eukaryotic translation initiation factor 5A OS=Candidozyma auris OX=498019 GN=B9J08_005387 PE=3 SV=1
tr|A0AAW0VJT8|A0AAW0VJT8_CANAR	4.13418	0.00883812	0.0149038	29	2.41798e-05	9.99638e-05	2	3	NAD(P)-binding domain-containing protein OS=Candidozyma auris OX=498019 GN=B9J08_00323 PE=3 SV=1
tr|A0A2H1A3N7|A0A2H1A3N7_CANAR	4.15223	0.00211619	0.00456731	885	1.94811e-05	8.08899e-05	3	3	Superoxide dismutase OS=Candidozyma auris OX=498019 GN=B9J08_000528 PE=3 SV=1
tr|A0A2H0ZKR5|A0A2H0ZKR5_CANAR	4.17351	0.0217839	0.0257212	758	4.47189e-05	0.000186635	3	3	Isocitrate dehydrogenase [NAD] subunit 2, mitochondrial OS=Candidozyma auris OX=498019 GN=B9J08_002770 PE=3 SV=1
tr|A0A2H0ZQR0|A0A2H0ZQR0_CANAR	4.1765	0.0111929	0.0180288	143	2.85755e-05	0.000119346	3	3	Uncharacterized protein OS=Candidozyma auris OX=498019 GN=B9J08_001910 PE=3 SV=1
tr|A0AAW0VGA4|A0AAW0VGA4_CANAR	4.2319	0.00782865	0.0129808	892	4.19203e-05	0.000177402	3	3	Peptidyl-prolyl cis-trans isomerase OS=Candidozyma auris OX=498019 GN=B9J08_02606 PE=3 SV=1
tr|A0AAW0V782|A0AAW0V782_CANAR	4.275	0.0429494	0.0447115	46	2.36331e-05	0.000101031	2	3	Reticulon-like protein OS=Candidozyma auris OX=498019 GN=B9J08_05325 PE=4 SV=1
tr|A0A2H0ZLJ0|A0A2H0ZLJ0_CANAR	4.29551	0.024974	0.0276442	41	0.000136659	0.000587021	3	3	Aldehyde dehydrogenase domain-containing protein OS=Candidozyma auris OX=498019 GN=B9J08_003088 PE=3 SV=1
tr|A0A2H1A739|A0A2H1A739_CANAR	4.31902	0.0326636	0.0365385	182	1.51158e-05	6.52852e-05	3	3	Large ribosomal subunit protein eL38 OS=Candidozyma auris OX=498019 GN=B9J08_000136 PE=3 SV=1
tr|A0A2H0ZGR3|A0A2H0ZGR3_CANAR	4.33566	0.0282454	0.03125	831	1.23682e-05	5.36244e-05	2	3	Cell division control protein 10 OS=Candidozyma auris OX=498019 GN=B9J08_004834 PE=3 SV=1
tr|A0A2H0ZIR0|A0A2H0ZIR0_CANAR	4.34115	0.00829886	0.0139423	621	1.56757e-05	6.80504e-05	3	3	Adenosylhomocysteinase OS=Candidozyma auris OX=498019 GN=B9J08_004352 PE=3 SV=1
tr|A0AAW0VN56|A0AAW0VN56_CANAR	4.47076	0.0413746	0.0439904	186	2.01007e-06	8.98655e-06	2	3	Adenosine kinase OS=Candidozyma auris OX=498019 GN=B9J08_01523 PE=3 SV=1
tr|A0AAW0VBP9|A0AAW0VBP9_CANAR	4.5291	0.0232868	0.0266827	49	7.20877e-06	3.26492e-05	3	3	CCT-beta OS=Candidozyma auris OX=498019 GN=B9J08_03875 PE=3 SV=1
tr|A0AAW0VDL6|A0AAW0VDL6_CANAR	4.53653	0.00342183	0.00576923	637	7.81523e-05	0.000354541	3	3	Uncharacterized protein OS=Candidozyma auris OX=498019 GN=B9J08_03307 PE=4 SV=1
tr|A0AAW0VLY8|A0AAW0VLY8_CANAR	4.54963	0.0220983	0.0259615	574	1.38188e-05	6.28706e-05	3	3	Acetyl-coenzyme A synthetase OS=Candidozyma auris OX=498019 GN=B9J08_01226 PE=3 SV=1
tr|A0A5C1DZP3|A0A5C1DZP3_CANAR	4.55465	0.0458941	0.0463942	273	8.28268e-05	0.000377247	3	3	Histone H2B OS=Candidozyma auris OX=498019 GN=B9J08_005145 PE=3 SV=1
tr|A0A2H1A7W7|A0A2H1A7W7_CANAR	4.57337	0.0264518	0.0293269	45	1.14128e-05	5.21951e-05	3	3	Vacuolar protein sorting-associated protein 1 OS=Candidozyma auris OX=498019 GN=B9J08_000431 PE=3 SV=1
tr|A0AAW0VI15|A0AAW0VI15_CANAR	4.59493	0.0410493	0.0435096	473	7.41325e-06	3.40634e-05	2	3	Phosphoribosylamine-glycine ligase OS=Candidozyma auris OX=498019 GN=B9J08_00076 PE=3 SV=1
tr|A0A2H0ZD48|A0A2H0ZD48_CANAR	4.62026	0.0101651	0.0165865	840	3.41724e-05	0.000157885	3	3	Fructose-bisphosphate aldolase OS=Candidozyma auris OX=498019 GN=B9J08_005239 PE=1 SV=1
tr|A0A2H1A465|A0A2H1A465_CANAR	4.63998	0.0399668	0.0425481	101	6.36947e-06	2.95542e-05	2	3	homoisocitrate dehydrogenase OS=Candidozyma auris OX=498019 GN=B9J08_000755 PE=3 SV=1
tr|A0A2H0ZYX4|A0A2H0ZYX4_CANAR	4.64339	0.00771976	0.0127404	235	3.76801e-05	0.000174964	3	3	Uncharacterized protein OS=Candidozyma auris OX=498019 GN=B9J08_001940 PE=4 SV=1
tr|A0A2H0ZNF7|A0A2H0ZNF7_CANAR	4.6882	0.0426749	0.0444712	901	7.07961e-06	3.31906e-05	2	3	calcium/calmodulin-dependent protein kinase OS=Candidozyma auris OX=498019 GN=B9J08_003453 PE=3 SV=1
tr|A0A2H1A5V9|A0A2H1A5V9_CANAR	4.69232	0.0150367	0.0204327	534	4.92045e-05	0.000230883	3	3	malate dehydrogenase OS=Candidozyma auris OX=498019 GN=B9J08_000764 PE=3 SV=1
tr|A0A5Q7YFI1|A0A5Q7YFI1_CANAR	4.70215	0.0214308	0.0254808	703	2.63551e-05	0.000123926	3	3	40S ribosomal protein S23 OS=Candidozyma auris OX=498019 GN=B9J08_003677 PE=3 SV=1
tr|A0AAW0VL34|A0AAW0VL34_CANAR	4.74654	0.00637507	0.0105769	128	2.03126e-05	9.64147e-05	3	3	EF-hand domain-containing protein OS=Candidozyma auris OX=498019 GN=B9J08_00964 PE=4 SV=1
tr|A0A2H0ZD59|A0A2H0ZD59_CANAR	4.78751	0.0281087	0.0310096	816	2.56696e-05	0.000122894	2	3	PH domain-containing protein OS=Candidozyma auris OX=498019 GN=B9J08_005263 PE=4 SV=1
tr|A0A2H0ZDD8|A0A2H0ZDD8_CANAR	4.82867	0.0088013	0.0146635	610	5.83014e-05	0.000281518	3	3	Sterol 24-C-methyltransferase OS=Candidozyma auris OX=498019 GN=B9J08_005340 PE=3 SV=1
tr|A0A2H1A5I7|A0A2H1A5I7_CANAR	4.90547	0.029515	0.0326923	609	3.56293e-05	0.000174778	3	3	Succinate--CoA ligase [ADP-forming] subunit alpha, mitochondrial OS=Candidozyma auris OX=498019 GN=B9J08_000650 PE=3 SV=1
tr|A0A2H1A6F6|A0A2H1A6F6_CANAR	4.91734	0.00409614	0.00625	525	3.29553e-05	0.000162052	3	3	Dihydrolipoyl dehydrogenase OS=Candidozyma auris OX=498019 GN=B9J08_000976 PE=3 SV=1
tr|A0A2H0ZQV3|A0A2H0ZQV3_CANAR	4.93076	0.0163579	0.0221154	866	2.12485e-05	0.000104771	3	3	UTP--glucose-1-phosphate uridylyltransferase OS=Candidozyma auris OX=498019 GN=B9J08_001989 PE=3 SV=1
tr|A0A2H0ZLX9|A0A2H0ZLX9_CANAR	4.95697	0.0129718	0.0192308	627	1.5192e-05	7.53063e-05	3	3	Elongation factor Tu OS=Candidozyma auris OX=498019 GN=B9J08_003238 PE=3 SV=1
tr|A0AAW0VJP6|A0AAW0VJP6_CANAR	4.99609	0.0140877	0.0194712	145	1.30054e-06	6.49764e-06	2	3	Arp2/3 complex 34 kDa subunit OS=Candidozyma auris OX=498019 GN=B9J08_00293 PE=3 SV=1
tr|A0A2H0ZDF7|A0A2H0ZDF7_CANAR	5.06921	0.039122	0.0418269	371	1.36756e-05	6.93246e-05	3	3	Chaperone DnaJ OS=Candidozyma auris OX=498019 GN=B9J08_005368 PE=3 SV=1
tr|A0A2H0ZDC7|A0A2H0ZDC7_CANAR	5.08073	0.0496626	0.05	750	7.77113e-06	3.9483e-05	2	3	Dolichyl-diphosphooligosaccharide--protein glycosyltransferase subunit WBP1 OS=Candidozyma auris OX=498019 GN=B9J08_005304 PE=3 SV=1
tr|A0A2H1A820|A0A2H1A820_CANAR	5.09257	0.00174934	0.003125	245	2.26636e-05	0.000115416	3	3	V-SNARE coiled-coil homology domain-containing protein OS=Candidozyma auris OX=498019 GN=B9J08_000485 PE=3 SV=1
tr|A0AAW0VJX3|A0AAW0VJX3_CANAR	5.1074	0.00528876	0.00889423	52	1.29966e-05	6.63789e-05	3	3	Nucleotide exchange factor SIL1 OS=Candidozyma auris OX=498019 GN=B9J08_00301 PE=4 SV=1
tr|A0A2H1A7P0|A0A2H1A7P0_CANAR	5.11767	0.0100129	0.0161058	867	3.01006e-05	0.000154045	3	3	pyridoxal 5'-phosphate synthase (glutamine hydrolyzing) OS=Candidozyma auris OX=498019 GN=B9J08_000058 PE=3 SV=1
tr|A0A2H0ZFY1|A0A2H0ZFY1_CANAR	5.13834	0.000972448	0.00216346	644	2.99956e-05	0.000154128	3	3	P/Homo B domain-containing protein OS=Candidozyma auris OX=498019 GN=B9J08_004549 PE=3 SV=1
tr|A0A2H1A659|A0A2H1A659_CANAR	5.14145	0.00222637	0.00480769	608	7.42435e-06	3.81719e-05	3	3	FAD/NAD(P)-binding domain-containing protein OS=Candidozyma auris OX=498019 GN=B9J08_000850 PE=3 SV=1
tr|A0AAW0VDG6|A0AAW0VDG6_CANAR	5.16596	0.00663619	0.0110577	615	5.53047e-06	2.85702e-05	3	3	Alanine--tRNA ligase OS=Candidozyma auris OX=498019 GN=ALA1 PE=3 SV=1
tr|A0A2H0ZQ96|A0A2H0ZQ96_CANAR	5.20244	0.0212499	0.025	56	2.77701e-05	0.000144472	3	3	Bifunctional purine biosynthesis protein ADE17 OS=Candidozyma auris OX=498019 GN=B9J08_001850 PE=3 SV=1
tr|A0A2H0ZGI3|A0A2H0ZGI3_CANAR	5.31374	0.0252781	0.0283654	846	9.26767e-06	4.9246e-05	3	2	40S ribosomal protein S12 OS=Candidozyma auris OX=498019 GN=B9J08_004761 PE=3 SV=1
tr|A0A2H1A3F8|A0A2H1A3F8_CANAR	5.32607	0.0334554	0.0372596	481	1.82966e-05	9.74492e-05	3	3	Aspartate aminotransferase OS=Candidozyma auris OX=498019 GN=B9J08_000460 PE=3 SV=1
tr|A0AAW0VKJ2|A0AAW0VKJ2_CANAR	5.35547	0.0103884	0.0168269	815	1.87944e-05	0.000100653	3	3	protein disulfide-isomerase OS=Candidozyma auris OX=498019 GN=B9J08_00571 PE=3 SV=1
tr|A0A2H0ZVW8|A0A2H0ZVW8_CANAR	5.39724	0.0311707	0.0348558	745	3.26041e-06	1.75972e-05	2	3	Phosphotransferase OS=Candidozyma auris OX=498019 GN=B9J08_002566 PE=3 SV=1
tr|A0A2H1A2F2|A0A2H1A2F2_CANAR	5.41785	0.0108114	0.0175481	334	7.76664e-05	0.000420785	3	3	Sphingolipid long chain base-responsive protein PIL1 OS=Candidozyma auris OX=498019 GN=B9J08_000071 PE=4 SV=1
tr|A0A2H1A6I3|A0A2H1A6I3_CANAR	5.46312	0.00451374	0.00721154	243	2.13485e-05	0.000116629	3	3	ATP-dependent RNA helicase eIF4A OS=Candidozyma auris OX=498019 GN=B9J08_000996 PE=3 SV=1
tr|A0A2H0ZMJ4|A0A2H0ZMJ4_CANAR	5.4965	0.0152551	0.0206731	911	1.60276e-05	8.80958e-05	3	3	Thioredoxin domain-containing protein OS=Candidozyma auris OX=498019 GN=B9J08_003437 PE=3 SV=1
tr|A0A2H0ZVJ9|A0A2H0ZVJ9_CANAR	5.66369	0.00730346	0.0120192	364	0.000130019	0.000736386	3	3	Sphingolipid long chain base-responsive protein LSP1 OS=Candidozyma auris OX=498019 GN=B9J08_002459 PE=4 SV=1
tr|A0A2H0ZEF2|A0A2H0ZEF2_CANAR	5.68772	0.0183382	0.0233173	17	7.9874e-06	4.543e-05	2	3	Vacuolar sorting protein Vps3844 C-terminal domain-containing protein OS=Candidozyma auris OX=498019 GN=B9J08_005092 PE=4 SV=1
tr|A0AAW0VB92|A0AAW0VB92_CANAR	5.69064	0.00116969	0.00240385	5	0.000127741	0.000726929	3	3	Protein ROT1 OS=Candidozyma auris OX=498019 GN=B9J08_03830 PE=3 SV=1
tr|A0A2H0ZXY4|A0A2H0ZXY4_CANAR	5.69857	0.0320158	0.0353365	734	8.63016e-05	0.000491796	3	3	GH16 domain-containing protein OS=Candidozyma auris OX=498019 GN=B9J08_002262 PE=3 SV=1
tr|A0A2H1A7X9|A0A2H1A7X9_CANAR	5.70373	0.00447107	0.00697115	641	7.05231e-05	0.000402245	3	3	Pal1 cell morphology protein OS=Candidozyma auris OX=498019 GN=B9J08_000457 PE=4 SV=1
tr|A0A2H0ZWR9|A0A2H0ZWR9_CANAR	5.74395	0.0324675	0.0360577	55	4.92994e-05	0.000283173	3	3	Pyruvate decarboxylase OS=Candidozyma auris OX=498019 GN=B9J08_002231 PE=3 SV=1
tr|A0A2H0ZKS1|A0A2H0ZKS1_CANAR	5.77285	0.00983431	0.015625	636	7.86655e-05	0.000454124	3	3	Endoplasmic reticulum chaperone BiP OS=Candidozyma auris OX=498019 GN=B9J08_002819 PE=3 SV=1
tr|A0AAW0VIC9|A0AAW0VIC9_CANAR	5.85197	0.0461129	0.0466346	847	5.05549e-06	2.95846e-05	3	3	Nucleolar protein 58 OS=Candidozyma auris OX=498019 GN=B9J08_00144 PE=3 SV=1
tr|A0A2H0ZKY3|A0A2H0ZKY3_CANAR	5.8672	0.00617083	0.0100962	607	4.76331e-05	0.000279473	3	3	Calmodulin OS=Candidozyma auris OX=498019 GN=B9J08_002876 PE=3 SV=1
tr|A0AAW0VCG4|A0AAW0VCG4_CANAR	5.90405	0.000857325	0.00144231	642	1.28432e-05	7.5827e-05	2	3	Protein BOI2 OS=Candidozyma auris OX=498019 GN=B9J08_04229 PE=4 SV=1
tr|A0A2H0ZS63|A0A2H0ZS63_CANAR	5.97234	0.0221104	0.0262019	518	1.26107e-05	7.53151e-05	2	2	Cytochrome c oxidase subunit OS=Candidozyma auris OX=498019 GN=B9J08_003005 PE=3 SV=1
tr|A0A2H0ZN83|A0A2H0ZN83_CANAR	6.09003	0.0260513	0.0288462	137	4.40113e-06	2.68031e-05	2	3	glycine--tRNA ligase OS=Candidozyma auris OX=498019 GN=B9J08_003708 PE=3 SV=1
tr|A0A2H1A937|A0A2H1A937_CANAR	6.45874	0.0435103	0.0454327	131	4.16067e-05	0.000268727	3	3	ADP/ATP translocase OS=Candidozyma auris OX=498019 GN=B9J08_000434 PE=3 SV=1
tr|A0A2H1A3R4|A0A2H1A3R4_CANAR	6.6323	0.030158	0.0336538	563	1.63584e-05	0.000108494	3	3	40S ribosomal protein S19-A OS=Candidozyma auris OX=498019 GN=B9J08_000091 PE=3 SV=1
tr|A0AAW0VHU3|A0AAW0VHU3_CANAR	6.69065	0.0339894	0.0377404	548	3.90093e-06	2.60998e-05	3	3	TIGR01456 family HAD hydrolase OS=Candidozyma auris OX=498019 GN=B9J08_02997 PE=4 SV=1
tr|A0A2H0ZQB8|A0A2H0ZQB8_CANAR	6.76164	0.027827	0.0305288	546	2.23495e-06	1.51119e-05	2	3	26S protease subunit RPT4 OS=Candidozyma auris OX=498019 GN=B9J08_001842 PE=3 SV=1
tr|A0A2H1A472|A0A2H1A472_CANAR	6.95299	0.0406647	0.0432692	4	5.90672e-06	4.10694e-05	2	3	3-hydroxyisobutyryl-CoA hydrolase OS=Candidozyma auris OX=498019 GN=B9J08_000780 PE=4 SV=1
tr|A0A2H0ZC73|A0A2H0ZC73_CANAR	6.95765	0.0211054	0.0245192	165	6.48071e-06	4.50905e-05	3	3	RuvB-like helicase OS=Candidozyma auris OX=498019 GN=B9J08_004932 PE=3 SV=1
tr|A0AAW0VE55|A0AAW0VE55_CANAR	7.19768	0.038696	0.0411058	645	7.41854e-06	5.33963e-05	3	3	J domain-containing protein OS=Candidozyma auris OX=498019 GN=B9J08_03635 PE=4 SV=1
tr|A0A2H0ZQG6|A0A2H0ZQG6_CANAR	7.20763	0.0178204	0.0230769	366	2.39191e-05	0.0001724	3	3	V-type proton ATPase catalytic subunit A OS=Candidozyma auris OX=498019 GN=B9J08_001893 PE=3 SV=1
tr|A0A2H0ZV45|A0A2H0ZV45_CANAR	7.2596	0.000691136	0.000721154	521	5.47126e-05	0.000397192	3	3	14-3-3 domain-containing protein OS=Candidozyma auris OX=498019 GN=B9J08_002322 PE=3 SV=1
tr|A0A2H0ZU55|A0A2H0ZU55_CANAR	7.40665	0.0241701	0.0274038	402	6.44861e-06	4.77626e-05	3	3	Uncharacterized protein OS=Candidozyma auris OX=498019 GN=B9J08_003292 PE=3 SV=1
tr|A0A2H0ZIT1|A0A2H0ZIT1_CANAR	7.56001	0.0268279	0.0300481	790	6.64119e-06	5.02075e-05	3	3	Phosphoglycerate mutase OS=Candidozyma auris OX=498019 GN=B9J08_004375 PE=3 SV=1
tr|A0A2H1A8Z7|A0A2H1A8Z7_CANAR	7.65277	0.0166739	0.0228365	764	8.25533e-06	6.31761e-05	3	3	Clp R domain-containing protein OS=Candidozyma auris OX=498019 GN=B9J08_000476 PE=3 SV=1
tr|A0A2H0ZJ52|A0A2H0ZJ52_CANAR	7.76381	0.023959	0.0271635	183	7.21279e-06	5.59987e-05	2	3	Bud emergence protein 1 OS=Candidozyma auris OX=498019 GN=B9J08_004456 PE=4 SV=1
tr|A0A2H1A2B0|A0A2H1A2B0_CANAR	8.14767	0.0320376	0.0355769	754	8.45411e-05	0.000688813	3	3	ATP synthase subunit alpha OS=Candidozyma auris OX=498019 GN=B9J08_000020 PE=3 SV=1
tr|A0AAW0VGY8|A0AAW0VGY8_CANAR	8.49674	0.00442346	0.00649038	884	4.14024e-05	0.000351785	3	3	Uncharacterized protein OS=Candidozyma auris OX=498019 GN=B9J08_02658 PE=4 SV=1
tr|A0A0L0NY28|A0A0L0NY28_CANAR	8.7477	0.0118714	0.01875	774	5.37052e-06	4.69796e-05	3	3	fumarate hydratase OS=Candidozyma auris OX=498019 GN=B9J08_001207 PE=3 SV=1
tr|A0AAW0VBJ1|A0AAW0VBJ1_CANAR	8.8409	0.0143382	0.0199519	742	3.80666e-06	3.36543e-05	3	3	Serine--tRNA ligase, cytoplasmic OS=Candidozyma auris OX=498019 GN=B9J08_03940 PE=3 SV=1
tr|A0A2H0ZWG5|A0A2H0ZWG5_CANAR	9.0674	0.00195767	0.00408654	242	9.00797e-06	8.16789e-05	2	3	AMP-activated protein kinase glycogen-binding domain-containing protein OS=Candidozyma auris OX=498019 GN=B9J08_002104 PE=3 SV=1
tr|A0A2H0ZW31|A0A2H0ZW31_CANAR	9.30383	0.00932798	0.0153846	697	1.49086e-06	1.38707e-05	2	3	Eukaryotic translation initiation factor 3 subunit I OS=Candidozyma auris OX=498019 GN=TIF34 PE=3 SV=1
tr|A0A2H0ZYC7|A0A2H0ZYC7_CANAR	10.2739	0.00552124	0.009375	485	5.88113e-06	6.04219e-05	3	3	Pal1 cell morphology protein OS=Candidozyma auris OX=498019 GN=B9J08_001743 PE=4 SV=1
tr|A0A2H0ZT83|A0A2H0ZT83_CANAR	11.2036	0.0323885	0.0358173	737	2.80613e-06	3.14387e-05	3	3	Malate dehydrogenase OS=Candidozyma auris OX=498019 GN=B9J08_003466 PE=3 SV=1
tr|A0A5C1DUY5|A0A5C1DUY5_CANAR	11.4847	0.00758304	0.0122596	933	8.46847e-06	9.72577e-05	3	3	thioredoxin-dependent peroxiredoxin OS=Candidozyma auris OX=498019 GN=B9J08_000645 PE=3 SV=1
tr|A0A2H0ZX73|A0A2H0ZX73_CANAR	12.117	0.00528408	0.00865385	947	2.9247e-06	3.54386e-05	2	3	Small COPII coat GTPase SAR1 OS=Candidozyma auris OX=498019 GN=B9J08_002010 PE=3 SV=1
tr|A0AAW0VGX5|A0AAW0VGX5_CANAR	13.3734	0.003255	0.00552885	127	3.53374e-06	4.72582e-05	3	3	Vesicular-fusion protein SEC18 OS=Candidozyma auris OX=498019 GN=B9J08_02601 PE=3 SV=1
tr|A0A2H0ZNZ4|A0A2H0ZNZ4_CANAR	13.4156	0.0363623	0.0389423	822	6.53419e-06	8.766e-05	3	3	Uncharacterized protein OS=Candidozyma auris OX=498019 GN=B9J08_003973 PE=4 SV=1
tr|A0A2H0ZEH3|A0A2H0ZEH3_CANAR	14.2557	0.0158841	0.0216346	520	4.80536e-06	6.8504e-05	3	3	Succinate--CoA ligase [ADP-forming] subunit beta, mitochondrial OS=Candidozyma auris OX=498019 GN=B9J08_005128 PE=3 SV=1
tr|A0AAW0VG12|A0AAW0VG12_CANAR	14.4263	0.0292672	0.0324519	945	8.59391e-06	0.000123978	2	3	LIM zinc-binding domain-containing protein OS=Candidozyma auris OX=498019 GN=B9J08_02513 PE=4 SV=1
tr|A0A2H1A826|A0A2H1A826_CANAR	14.7951	0.00831422	0.0141827	533	7.95437e-06	0.000117686	2	3	Myosin-2 OS=Candidozyma auris OX=498019 GN=B9J08_000492 PE=3 SV=1
tr|A0A2H0ZP26|A0A2H0ZP26_CANAR	15.6959	0.0395289	0.0423077	931	3.24011e-06	5.08563e-05	3	3	Heat shock protein 60, mitochondrial OS=Candidozyma auris OX=498019 GN=B9J08_003991 PE=3 SV=1
tr|A0A2H0ZN62|A0A2H0ZN62_CANAR	16.192	0.0054102	0.00913462	830	6.16582e-06	9.98371e-05	2	3	Cell division control protein 3 OS=Candidozyma auris OX=498019 GN=B9J08_003359 PE=3 SV=1
tr|A0A2H1A361|A0A2H1A361_CANAR	16.3833	0.000828323	0.000961538	585	1.21092e-05	0.000198389	3	3	EF-hand domain-containing protein OS=Candidozyma auris OX=498019 GN=B9J08_000354 PE=4 SV=1
tr|A0AAW0VCB1|A0AAW0VCB1_CANAR	16.7815	0.000871053	0.00168269	751	1.67867e-06	2.81706e-05	2	3	Exocyst complex component EXO84 OS=Candidozyma auris OX=498019 GN=B9J08_04285 PE=3 SV=1
tr|A0A2H0ZCU8|A0A2H0ZCU8_CANAR	19.3908	0.0430533	0.0449519	757	3.99536e-05	0.000774732	3	3	Mitochondrial outer membrane protein porin OS=Candidozyma auris OX=498019 GN=B9J08_005138 PE=3 SV=1
tr|A0AAW0VLC2|A0AAW0VLC2_CANAR	21.7208	0.036482	0.0391827	179	1.20038e-05	0.000260732	3	3	Uncharacterized protein OS=Candidozyma auris OX=498019 GN=B9J08_01359 PE=4 SV=1
tr|A0A2H0ZFS8|A0A2H0ZFS8_CANAR	23.9474	0.0423625	0.0442308	397	4.06928e-06	9.74489e-05	3	3	Uncharacterized protein OS=Candidozyma auris OX=498019 GN=B9J08_004509 PE=4 SV=1
tr|A0AAW0VMN2|A0AAW0VMN2_CANAR	29.1513	0.00223153	0.00504808	489	2.66618e-05	0.000777226	3	3	GIT Spa2 homology (SHD) domain-containing protein OS=Candidozyma auris OX=498019 GN=B9J08_01817 PE=4 SV=1

## Sheet: Overview 40 x 60,000 x g
ANALYSIS PARAMETERS			ANALYSIS RESULTS
Parameter	Value	Description	Category	Count	Percentage
F-stringency (z)	0.18	Controls the variable fold-change threshold based on statistical significance	Blue Dots	76	0.136691
q-value	0.05	Benjamini-Hochberg FDR correction threshold	Orange Dots	0	0
L-stringency	0	Filter for lowly abundant proteins (0.4 recommended for spectral counting)	Green Dots	47	0.0845324
Normalization	None	Method used to normalize protein abundances	Red Dots	433	0.778777
Min Replicates	2	Minimum number of replicates required	Total	556	1
Total Proteins	556	Total number of proteins analyzed
Top Class	40,000 x g
Bottom Class	60,000 x g
FOLD CHANGE INTERPRETATION
• Positive fold change:	Protein is more abundant in "40,000 x g" (Top Class)
• Negative fold change:	Protein is more abundant in "60,000 x g" (Bottom Class)
• Interpretation:	The magnitude represents the degree of differential expression, while the sign indicates the direction.
VOLCANO PLOT PREVIEW

[truncated: 11 more sheets: Proteins 40 x 60,000 x g, Overview 40 x 80,000 x g, Proteins 40 x 80,000 x g, Overview 40 x 100,000 x g, Proteins 40 x 100,000 x g, Overview 60 x 80,000 x g, Proteins 60 x 80,000 x g, Overview 60 x 100,000 x g, Proteins 60 x 100,000 x g, Overview 80 x 100,000 x g, Proteins 80 x 100,000 x g]
