# Supplementary material for: Fungal Extracellular Vesicles are Recoverable Across Variable Ultracentrifugation Speeds but Display Species-specific Profiles of Sedimentation
Source: J Membr Biol. 2026 Jun 17;259(1):21. doi: 10.1007/s00232-026-00386-3 (PMC13275532; doi:10.1007/s00232-026-00386-3)
Supplement: Supplementary file 6 — Supplementary Material 6 [file 232_2026_386_MOESM6_ESM.xlsx]

## Sheet: General Report
PATTERNLAB T-FOLD ANALYSIS REPORT
Please cite:	Carvalho PC, Yates JR 3rd, Barbosa VC. Improving the TFold test for differential shotgun proteomics. Bioinformatics. 2012;28(12):1652-1654.
Analysis Date:	2025-10-14 17:27:32
T-FOLD METHOD EXPLANATION								DOT COLOR SIGNIFICANCE
F-stringency (z):								Blue Dots
The F-stringency parameter (z) controls the variable fold-change cutoff that changes with the t-test p-value as a power law. Unlike traditional approaches with a fixed fold-change cutoff, TFold allows the fold-change threshold to vary with statistical significance. For proteins with very low p-values, a smaller fold change is acceptable, while proteins with higher p-values require larger fold cha…								• Passed both the q-value threshold and variable fold change criteria • Statistically significant differential expression • Most reliable category for biological interpretation • Satisfy the Benjamini-Hochberg (BH) critical value cutoff
q-value:								Green Dots
The q-value represents the False Discovery Rate (FDR) threshold using the Benjamini-Hochberg FDR estimator. It controls the expected proportion of false positives among all proteins declared as differentially expressed. The TFold method first filters proteins according to the variable fold-change cutoff, then applies the BH FDR estimator to the remaining candidates. This approach increases sensit…								• Passed fold change criteria but failed q-value/statistical significance • Fold changes may be large but not statistically supported • Changes likely due to chance or high variability • Not recommended for biological interpretation without further validation
L-stringency:								Red Dots
The L-stringency parameter helps identify lowly abundant proteins that might appear significant but require additional validation. These proteins often show artificially low p-values due to low variation in their quantitation values. The L-stringency filter assumes protein quantitation values follow an exponential distribution with parameter λ, where 1/λ is the average abundance. Proteins with me…								• Failed both fold change and q-value criteria • No evidence for differential expression • Not considered biologically relevant between conditions • Represent proteins with similar abundance across conditions
Advantages of Variable Fold-Change:
Traditional approaches with fixed fold-change cutoffs may discard biologically important proteins with low p-values but moderate fold changes. In proteomics, the magnitude of a protein's fold change does not necessarily correlate with its biological importance. Molecular abundance is only one of various factors controlling protein activity. The TFold approach recognizes this by implementing a var…

## Sheet: Overview 20 x 40,000 g
ANALYSIS PARAMETERS			ANALYSIS RESULTS
Parameter	Value	Description	Category	Count	Percentage
F-stringency (z)	0.57	Controls the variable fold-change threshold based on statistical significance	Blue Dots	17	0.0299296
q-value	0.05	Benjamini-Hochberg FDR correction threshold	Orange Dots	0	0
L-stringency	0	Filter for lowly abundant proteins (0.4 recommended for spectral counting)	Green Dots	11	0.0193662
Normalization	None	Method used to normalize protein abundances	Red Dots	540	0.950704
Min Replicates	2	Minimum number of replicates required	Total	568	1
Total Proteins	568	Total number of proteins analyzed
Top Class	20,000 x g
Bottom Class	40,000 x g
FOLD CHANGE INTERPRETATION
• Positive fold change:	Protein is more abundant in "20,000 x g" (Top Class)
• Negative fold change:	Protein is more abundant in "40,000 x g" (Bottom Class)
• Interpretation:	The magnitude represents the degree of differential expression, while the sign indicates the direction.
VOLCANO PLOT PREVIEW

## Sheet: Proteins 20 x 40,000 x g
Locus	Fold Change	pValue	BH-Critical-Value	GPI (Index)	Signal(Bottom)	Signal(Top)	Count(Bottom)	Count(Top)	Description
tr|G8B797|G8B797_CANPC	-3.69463	0.00520355	0.00535714	174	0.000163507	4.42553e-05	3	3	GPI-anchored protein OS=Candida parapsilosis (strain CDC 317 / ATCC MYA-4646) OX=578454 GN=CPAR2_103690 PE=4 SV=1
tr|G8BB22|G8BB22_CANPC	-3.26294	0.0391596	0.0464286	79	0.000884993	0.000271225	3	3	MARVEL domain-containing protein OS=Candida parapsilosis (strain CDC 317 / ATCC MYA-4646) OX=578454 GN=CPAR2_807950 PE=4 SV=1
tr|G8BKM4|G8BKM4_CANPC	-2.65933	0.0091948	0.0125	473	2.87679e-05	1.08177e-05	3	3	ATP-dependent 6-phosphofructokinase OS=Candida parapsilosis (strain CDC 317 / ATCC MYA-4646) OX=578454 GN=CPAR2_703030 PE=3 SV=1
tr|G8BAQ9|G8BAQ9_CANPC	2.15626	0.00636071	0.00714286	202	2.74186e-05	5.91216e-05	3	3	Elongation factor 1-gamma 1 OS=Candida parapsilosis (strain CDC 317 / ATCC MYA-4646) OX=578454 GN=CPAR2_806820 PE=4 SV=1
tr|G8BB25|G8BB25_CANPC	2.77056	0.0181666	0.0196429	573	1.23023e-05	3.40842e-05	3	3	Triosephosphate isomerase OS=Candida parapsilosis (strain CDC 317 / ATCC MYA-4646) OX=578454 GN=CPAR2_807980 PE=3 SV=1
tr|G8BEJ7|G8BEJ7_CANPC	2.8902	0.0195065	0.0232143	20	1.88522e-05	5.44867e-05	3	3	ATP synthase subunit delta, mitochondrial OS=Candida parapsilosis (strain CDC 317 / ATCC MYA-4646) OX=578454 GN=CPAR2_200290 PE=3 SV=1
tr|G8BDP7|G8BDP7_CANPC	3.36165	0.0176841	0.0178571	765	2.24228e-06	7.53776e-06	2	2	Dolichyl-diphosphooligosaccharide--protein glycosyltransferase subunit STT3 OS=Candida parapsilosis (strain CDC 317 / ATCC MYA-4646) OX=578454 GN=CPAR2_210380 PE=3 SV=1
tr|G8BL43|G8BL43_CANPC	3.59298	0.035035	0.0410714	486	1.93579e-06	6.95524e-06	2	3	10 kDa heat shock protein, mitochondrial OS=Candida parapsilosis (strain CDC 317 / ATCC MYA-4646) OX=578454 GN=CPAR2_700360 PE=3 SV=1
tr|G8BL90|G8BL90_CANPC	3.95498	0.0484356	0.05	491	8.72969e-06	3.45257e-05	3	3	Endoplasmic reticulum oxidoreductin-1 OS=Candida parapsilosis (strain CDC 317 / ATCC MYA-4646) OX=578454 GN=CPAR2_700830 PE=3 SV=1
tr|G8B519|G8B519_CANPC	4.28305	0.00898832	0.0107143	490	2.44652e-06	1.04786e-05	3	3	Coatomer subunit beta' OS=Candida parapsilosis (strain CDC 317 / ATCC MYA-4646) OX=578454 GN=CPAR2_601310 PE=3 SV=1
tr|G8BFY8|G8BFY8_CANPC	4.34828	0.00930184	0.0142857	504	7.67238e-06	3.33617e-05	3	3	Flavodoxin-like domain-containing protein OS=Candida parapsilosis (strain CDC 317 / ATCC MYA-4646) OX=578454 GN=CPAR2_204150 PE=3 SV=1
tr|G8BCG0|G8BCG0_CANPC	4.43715	0.0371591	0.0446429	572	7.02888e-06	3.11882e-05	3	3	Malate dehydrogenase OS=Candida parapsilosis (strain CDC 317 / ATCC MYA-4646) OX=578454 GN=CPAR2_803750 PE=3 SV=1
tr|G8BBX9|G8BBX9_CANPC	4.48956	0.00856715	0.00892857	439	1.75161e-06	7.86398e-06	3	3	Mitochondrial escape protein 2 OS=Candida parapsilosis (strain CDC 317 / ATCC MYA-4646) OX=578454 GN=CPAR2_801940 PE=3 SV=1
tr|G8BJD2|G8BJD2_CANPC	4.8912	0.0101957	0.0160714	560	1.9618e-05	9.59556e-05	3	3	MARVEL domain-containing protein OS=Candida parapsilosis (strain CDC 317 / ATCC MYA-4646) OX=578454 GN=NCE102 PE=4 SV=1
tr|G8B680|G8B680_CANPC	5.91924	0.0496002	0.05	204	6.53614e-06	3.8689e-05	3	3	Elongation factor Tu OS=Candida parapsilosis (strain CDC 317 / ATCC MYA-4646) OX=578454 GN=TUF1 PE=3 SV=1
tr|G8BE07|G8BE07_CANPC	9.12289	0.0191587	0.0214286	101	1.53034e-05	0.000139611	3	3	Cytochrome c oxidase subunit 6, mitochondrial OS=Candida parapsilosis (strain CDC 317 / ATCC MYA-4646) OX=578454 GN=CPAR2_211480 PE=3 SV=1
tr|G8BCE2|G8BCE2_CANPC	19.6084	0.0337828	0.0392857	457	3.5081e-06	6.87883e-05	3	3	Tricalbin OS=Candida parapsilosis (strain CDC 317 / ATCC MYA-4646) OX=578454 GN=CPAR2_803570 PE=4 SV=1

## Sheet: Overview 20 x 60,000 g
ANALYSIS PARAMETERS			ANALYSIS RESULTS
Parameter	Value	Description	Category	Count	Percentage
F-stringency (z)	0.34	Controls the variable fold-change threshold based on statistical significance	Blue Dots	46	0.128492
q-value	0.05	Benjamini-Hochberg FDR correction threshold	Orange Dots	0	0
L-stringency	0	Filter for lowly abundant proteins (0.4 recommended for spectral counting)	Green Dots	39	0.108939
Normalization	None	Method used to normalize protein abundances	Red Dots	273	0.76257
Min Replicates	2	Minimum number of replicates required	Total	358	1
Total Proteins	358	Total number of proteins analyzed
Top Class	20,000 x g
Bottom Class	60,000 x g
FOLD CHANGE INTERPRETATION
• Positive fold change:	Protein is more abundant in "20,000 x g" (Top Class)
• Negative fold change:	Protein is more abundant in "60,000 x g" (Bottom Class)
• Interpretation:	The magnitude represents the degree of differential expression, while the sign indicates the direction.
VOLCANO PLOT PREVIEW

## Sheet: Proteins 20 x 60,000 x g
Locus	Fold Change	pValue	BH-Critical-Value	GPI (Index)	Signal(Bottom)	Signal(Top)	Count(Bottom)	Count(Top)	Description
tr|G8B797|G8B797_CANPC	-3.40756	0.00678726	0.00705882	174	0.000150803	4.42553e-05	2	3	GPI-anchored protein OS=Candida parapsilosis (strain CDC 317 / ATCC MYA-4646) OX=578454 GN=CPAR2_103690 PE=4 SV=1
tr|G8BKB0|G8BKB0_CANPC	-1.57881	0.00172457	0.00176471	231	7.36519e-05	4.66503e-05	2	3	Peptidase A1 domain-containing protein OS=Candida parapsilosis (strain CDC 317 / ATCC MYA-4646) OX=578454 GN=CPAR2_701870 PE=3 SV=1
tr|G8BKT5|G8BKT5_CANPC	1.5693	0.00215693	0.00235294	229	1.71309e-05	2.68836e-05	2	3	Serine hydroxymethyltransferase, mitochondrial OS=Candida parapsilosis (strain CDC 317 / ATCC MYA-4646) OX=578454 GN=CPAR2_703640 PE=3 SV=1
tr|G8B6B2|G8B6B2_CANPC	2.67638	0.0137054	0.0152941	48	0.000100001	0.000267642	3	3	Ribosomal_S7 domain-containing protein OS=Candida parapsilosis (strain CDC 317 / ATCC MYA-4646) OX=578454 GN=CPAR2_100320 PE=3 SV=1
tr|G8B7G7|G8B7G7_CANPC	2.71561	0.0093688	0.00941176	118	8.90277e-05	0.000241764	3	3	60S ribosomal protein L11 OS=Candida parapsilosis (strain CDC 317 / ATCC MYA-4646) OX=578454 GN=CPAR2_104370 PE=3 SV=1
tr|G8B7F9|G8B7F9_CANPC	3.02555	0.0144127	0.0170588	140	0.000131535	0.000397967	3	3	Sphingolipid long chain base-responsive protein PIL1 OS=Candida parapsilosis (strain CDC 317 / ATCC MYA-4646) OX=578454 GN=CPAR2_104290 PE=4 SV=1
tr|G8BCE8|G8BCE8_CANPC	3.07367	0.0139959	0.0158824	31	0.000106614	0.000327697	3	3	Isocitrate dehydrogenase [NAD] subunit 1, mitochondrial OS=Candida parapsilosis (strain CDC 317 / ATCC MYA-4646) OX=578454 GN=CPAR2_803630 PE=3 SV=1
tr|G8B8C7|G8B8C7_CANPC	3.08585	0.0193167	0.0229412	143	0.00015691	0.0004842	3	3	60S ribosomal protein L7 OS=Candida parapsilosis (strain CDC 317 / ATCC MYA-4646) OX=578454 GN=CPAR2_107470 PE=3 SV=1
tr|G8B889|G8B889_CANPC	3.19072	0.0141945	0.0164706	138	0.000103207	0.000329304	3	3	Histone H2B OS=Candida parapsilosis (strain CDC 317 / ATCC MYA-4646) OX=578454 GN=CPAR2_107090 PE=3 SV=1
tr|G8BCR8|G8BCR8_CANPC	3.58051	0.0361042	0.0435294	34	0.00160357	0.00574159	3	3	Elongation factor 1-alpha OS=Candida parapsilosis (strain CDC 317 / ATCC MYA-4646) OX=578454 GN=CPAR2_207060 PE=3 SV=1
tr|G8B5Z7|G8B5Z7_CANPC	3.7048	0.0305775	0.0388235	126	8.63484e-05	0.000319904	2	3	60S ribosomal protein L16 OS=Candida parapsilosis (strain CDC 317 / ATCC MYA-4646) OX=578454 GN=CPAR2_109630 PE=3 SV=1
tr|G8BAY3|G8BAY3_CANPC	3.72153	0.0402097	0.0488235	468	1.23696e-05	4.60337e-05	2	3	40S ribosomal protein S15 OS=Candida parapsilosis (strain CDC 317 / ATCC MYA-4646) OX=578454 GN=CPAR2_807560 PE=3 SV=1
tr|G8B6M1|G8B6M1_CANPC	3.80438	0.0281622	0.0347059	122	0.000130469	0.000496353	3	3	Uncharacterized protein OS=Candida parapsilosis (strain CDC 317 / ATCC MYA-4646) OX=578454 GN=CPAR2_101410 PE=4 SV=1
tr|G8BD83|G8BD83_CANPC	3.86328	0.0338261	0.0423529	153	6.43368e-05	0.000248551	3	3	ATP synthase subunit d, mitochondrial OS=Candida parapsilosis (strain CDC 317 / ATCC MYA-4646) OX=578454 GN=CPAR2_208740 PE=3 SV=1
tr|G8BJP7|G8BJP7_CANPC	3.91894	0.0218752	0.0270588	221	5.68494e-06	2.22789e-05	2	3	DUF1682 domain protein OS=Candida parapsilosis (strain CDC 317 / ATCC MYA-4646) OX=578454 GN=CPAR2_406660 PE=4 SV=1
tr|G8B5K4|G8B5K4_CANPC	4.02857	0.0300023	0.0376471	412	1.31618e-05	5.30232e-05	2	3	Glutathione peroxidase OS=Candida parapsilosis (strain CDC 317 / ATCC MYA-4646) OX=578454 GN=CPAR2_603150 PE=3 SV=1
tr|G8BGY8|G8BGY8_CANPC	4.04957	0.0423173	0.05	47	2.55898e-05	0.000103628	2	3	NAD(P)-bd_dom domain-containing protein OS=Candida parapsilosis (strain CDC 317 / ATCC MYA-4646) OX=578454 GN=CPAR2_503600 PE=4 SV=1
tr|G8BE22|G8BE22_CANPC	4.08641	0.0492955	0.05	98	0.000103082	0.000421234	3	3	Elongation factor 2 OS=Candida parapsilosis (strain CDC 317 / ATCC MYA-4646) OX=578454 GN=CPAR2_211630 PE=4 SV=1
tr|G8BC25|G8BC25_CANPC	4.10501	0.0154871	0.0182353	281	9.43518e-06	3.87315e-05	2	3	Aspartate--tRNA ligase, cytoplasmic OS=Candida parapsilosis (strain CDC 317 / ATCC MYA-4646) OX=578454 GN=CPAR2_802400 PE=3 SV=1
tr|G8BAY7|G8BAY7_CANPC	4.22326	0.00248134	0.00294118	65	3.06525e-05	0.000129453	3	3	Acyl-coenzyme A oxidase OS=Candida parapsilosis (strain CDC 317 / ATCC MYA-4646) OX=578454 GN=CPAR2_807600 PE=3 SV=1
tr|G8BGU5|G8BGU5_CANPC	4.52332	0.0237674	0.03	461	6.65827e-06	3.01174e-05	2	3	Coatomer subunit alpha OS=Candida parapsilosis (strain CDC 317 / ATCC MYA-4646) OX=578454 GN=CPAR2_503180 PE=4 SV=1
tr|G8BIF6|G8BIF6_CANPC	4.62055	0.0184693	0.0223529	114	0.000191476	0.000884725	3	3	ATP synthase subunit beta OS=Candida parapsilosis (strain CDC 317 / ATCC MYA-4646) OX=578454 GN=CPAR2_402220 PE=3 SV=1
tr|G8BIE3|G8BIE3_CANPC	4.65508	0.0122917	0.0129412	71	9.30828e-06	4.33308e-05	2	3	Pyruvate carboxylase OS=Candida parapsilosis (strain CDC 317 / ATCC MYA-4646) OX=578454 GN=CPAR2_402090 PE=4 SV=1
tr|G8B9V3|G8B9V3_CANPC	4.74514	0.017264	0.0205882	67	0.000284135	0.00134826	3	3	ADP/ATP translocase OS=Candida parapsilosis (strain CDC 317 / ATCC MYA-4646) OX=578454 GN=AAC1 PE=3 SV=1
tr|G8BJA4|G8BJA4_CANPC	4.77451	0.038147	0.0458824	686	4.05534e-06	1.93623e-05	2	3	Zf-CHCC domain-containing protein OS=Candida parapsilosis (strain CDC 317 / ATCC MYA-4646) OX=578454 GN=CPAR2_405230 PE=4 SV=1
tr|G8BF10|G8BF10_CANPC	4.87846	0.0227572	0.0288235	131	3.83685e-06	1.87179e-05	2	3	NADH-ubiquinone oxidoreductase 21kDa subunit N-terminal domain-containing protein OS=Candida parapsilosis (strain CDC 317 / ATCC MYA-4646) OX=578454 GN=CPAR2_201110 PE=4 SV=1
tr|G8B7C2|G8B7C2_CANPC	4.95212	0.0403952	0.0494118	81	1.86312e-05	9.22637e-05	2	3	Cytochrome b-c1 complex subunit 8 OS=Candida parapsilosis (strain CDC 317 / ATCC MYA-4646) OX=578454 GN=CPAR2_103940 PE=3 SV=1
tr|G8B7R3|G8B7R3_CANPC	5.05105	0.0254938	0.0323529	11	0.000273581	0.00138187	3	3	ATP synthase subunit alpha OS=Candida parapsilosis (strain CDC 317 / ATCC MYA-4646) OX=578454 GN=ATP1 PE=3 SV=1
tr|G8BI63|G8BI63_CANPC	5.11528	0.0295682	0.0364706	305	2.18882e-05	0.000111964	2	3	Carnitine O-acetyltransferase, mitochondrial OS=Candida parapsilosis (strain CDC 317 / ATCC MYA-4646) OX=578454 GN=CPAR2_401300 PE=3 SV=1
tr|G8BEW8|G8BEW8_CANPC	5.20885	0.0214333	0.0264706	83	2.54312e-05	0.000132468	3	3	Uncharacterized protein OS=Candida parapsilosis (strain CDC 317 / ATCC MYA-4646) OX=578454 GN=CPAR2_200690 PE=3 SV=1
tr|G8B896|G8B896_CANPC	5.41477	0.0174462	0.0217647	16	0.000438575	0.00237478	3	3	Mitochondrial outer membrane protein porin OS=Candida parapsilosis (strain CDC 317 / ATCC MYA-4646) OX=578454 GN=CPAR2_107160 PE=3 SV=1
tr|G8BJE4|G8BJE4_CANPC	5.52735	0.0481403	0.05	128	1.70204e-05	9.40779e-05	2	3	Prohibitin OS=Candida parapsilosis (strain CDC 317 / ATCC MYA-4646) OX=578454 GN=CPAR2_405630 PE=3 SV=1
tr|G8BB25|G8BB25_CANPC	5.57893	0.0167513	0.02	573	6.10945e-06	3.40842e-05	2	3	Triosephosphate isomerase OS=Candida parapsilosis (strain CDC 317 / ATCC MYA-4646) OX=578454 GN=CPAR2_807980 PE=3 SV=1
tr|G8BCJ9|G8BCJ9_CANPC	5.64641	0.0311528	0.0405882	175	1.2325e-05	6.95923e-05	2	3	Uncharacterized protein OS=Candida parapsilosis (strain CDC 317 / ATCC MYA-4646) OX=578454 GN=CPAR2_804150 PE=3 SV=1
tr|G8BKM3|G8BKM3_CANPC	5.77891	0.0150166	0.0176471	270	1.55979e-05	9.0139e-05	2	3	Translocase of outer membrane 40 kDa subunit OS=Candida parapsilosis (strain CDC 317 / ATCC MYA-4646) OX=578454 GN=CPAR2_703020 PE=3 SV=1
tr|G8BHM1|G8BHM1_CANPC	6.24355	0.00870444	0.00882353	28	8.9139e-05	0.000556544	3	3	ABC transporter domain-containing protein OS=Candida parapsilosis (strain CDC 317 / ATCC MYA-4646) OX=578454 GN=CPAR2_501710 PE=3 SV=1
tr|G8BEE0|G8BEE0_CANPC	6.33975	0.0287603	0.0358824	215	5.30784e-06	3.36504e-05	2	3	acetyl-CoA C-acetyltransferase OS=Candida parapsilosis (strain CDC 317 / ATCC MYA-4646) OX=578454 GN=CPAR2_212810 PE=3 SV=1
tr|G8BCN1|G8BCN1_CANPC	6.4658	0.0126055	0.0135294	198	1.72104e-06	1.11279e-05	2	3	Eukaryotic translation initiation factor 5B OS=Candida parapsilosis (strain CDC 317 / ATCC MYA-4646) OX=578454 GN=CPAR2_206690 PE=3 SV=1
tr|G8BEJ7|G8BEJ7_CANPC	6.98196	0.0157447	0.0188235	20	7.80393e-06	5.44867e-05	2	3	ATP synthase subunit delta, mitochondrial OS=Candida parapsilosis (strain CDC 317 / ATCC MYA-4646) OX=578454 GN=CPAR2_200290 PE=3 SV=1
tr|G8BHI1|G8BHI1_CANPC	7.05909	0.037	0.0447059	288	3.43553e-06	2.42517e-05	2	3	RuvB-like helicase OS=Candida parapsilosis (strain CDC 317 / ATCC MYA-4646) OX=578454 GN=CPAR2_501310 PE=3 SV=1
tr|G8B7H7|G8B7H7_CANPC	7.48569	0.016472	0.0194118	388	5.12146e-06	3.83376e-05	2	3	valine--tRNA ligase OS=Candida parapsilosis (strain CDC 317 / ATCC MYA-4646) OX=578454 GN=VAS1 PE=3 SV=1
tr|G8BCZ0|G8BCZ0_CANPC	8.58069	0.044142	0.05	50	4.87133e-06	4.17994e-05	2	3	Catalase OS=Candida parapsilosis (strain CDC 317 / ATCC MYA-4646) OX=578454 GN=CPAR2_207780 PE=3 SV=1
tr|G8BGY6|G8BGY6_CANPC	11.0022	0.0248218	0.0311765	373	3.08592e-06	3.3952e-05	2	3	V-type proton ATPase catalytic subunit A OS=Candida parapsilosis (strain CDC 317 / ATCC MYA-4646) OX=578454 GN=CPAR2_503580 PE=3 SV=1
tr|G8BE07|G8BE07_CANPC	11.0319	0.0473519	0.05	101	1.26552e-05	0.000139611	2	3	Cytochrome c oxidase subunit 6, mitochondrial OS=Candida parapsilosis (strain CDC 317 / ATCC MYA-4646) OX=578454 GN=CPAR2_211480 PE=3 SV=1
tr|G8BDE6|G8BDE6_CANPC	12.1509	0.041367	0.05	289	3.9385e-05	0.000478562	3	3	Ribosomal_L2_C domain-containing protein OS=Candida parapsilosis (strain CDC 317 / ATCC MYA-4646) OX=578454 GN=CPAR2_209380 PE=3 SV=1
tr|G8B7U5|G8B7U5_CANPC	180.787	0.000885806	0.00117647	149	8.67204e-06	0.0015678	2	3	Obg-like ATPase 1 OS=Candida parapsilosis (strain CDC 317 / ATCC MYA-4646) OX=578454 GN=OLA1 PE=3 SV=1

## Sheet: Overview 20 x 80,000 g
ANALYSIS PARAMETERS			ANALYSIS RESULTS
Parameter	Value	Description	Category	Count	Percentage
F-stringency (z)	0.57	Controls the variable fold-change threshold based on statistical significance	Blue Dots	32	0.0776699
q-value	0.05	Benjamini-Hochberg FDR correction threshold	Orange Dots	0	0
L-stringency	0	Filter for lowly abundant proteins (0.4 recommended for spectral counting)	Green Dots	9	0.0218447
Normalization	None	Method used to normalize protein abundances	Red Dots	371	0.900485
Min Replicates	2	Minimum number of replicates required	Total	412	1
Total Proteins	412	Total number of proteins analyzed
Top Class	20,000 x g
Bottom Class	80,000 x g
FOLD CHANGE INTERPRETATION
• Positive fold change:	Protein is more abundant in "20,000 x g" (Top Class)
• Negative fold change:	Protein is more abundant in "80,000 x g" (Bottom Class)
• Interpretation:	The magnitude represents the degree of differential expression, while the sign indicates the direction.
VOLCANO PLOT PREVIEW

## Sheet: Proteins 20 x 80,000 x g
Locus	Fold Change	pValue	BH-Critical-Value	GPI (Index)	Signal(Bottom)	Signal(Top)	Count(Bottom)	Count(Top)	Description
tr|G8BEP5|G8BEP5_CANPC	-8.73928	0.0201244	0.0341463	134	0.000181697	2.07908e-05	3	3	Mannan endo-1,6-alpha-mannosidase OS=Candida parapsilosis (strain CDC 317 / ATCC MYA-4646) OX=578454 GN=CPAR2_213260 PE=3 SV=1
tr|G8BCC8|G8BCC8_CANPC	-4.5726	0.0011739	0.00121951	458	1.84251e-05	4.02945e-06	2	3	PRA1 family protein OS=Candida parapsilosis (strain CDC 317 / ATCC MYA-4646) OX=578454 GN=CPAR2_803430 PE=3 SV=1
tr|G8BIJ5|G8BIJ5_CANPC	-4.36623	0.0070965	0.00731707	169	3.91971e-05	8.97734e-06	2	3	HMG box domain-containing protein OS=Candida parapsilosis (strain CDC 317 / ATCC MYA-4646) OX=578454 GN=CPAR2_402610 PE=3 SV=1
tr|G8BJG3|G8BJG3_CANPC	-3.30037	0.0109339	0.0121951	361	8.84786e-05	2.68087e-05	3	3	Acetyl-coenzyme A synthetase OS=Candida parapsilosis (strain CDC 317 / ATCC MYA-4646) OX=578454 GN=CPAR2_405810 PE=3 SV=1
tr|G8B6A1|G8B6A1_CANPC	-2.38576	0.00350684	0.00365854	243	3.30599e-06	1.38572e-06	2	2	ATP phosphoribosyltransferase OS=Candida parapsilosis (strain CDC 317 / ATCC MYA-4646) OX=578454 GN=HIS1 PE=3 SV=1
tr|G8BAQ9|G8BAQ9_CANPC	3.30534	0.00187064	0.00243902	202	1.78867e-05	5.91216e-05	3	3	Elongation factor 1-gamma 1 OS=Candida parapsilosis (strain CDC 317 / ATCC MYA-4646) OX=578454 GN=CPAR2_806820 PE=4 SV=1
tr|G8B7H7|G8B7H7_CANPC	3.88397	0.0108902	0.0109756	388	9.87074e-06	3.83376e-05	3	3	valine--tRNA ligase OS=Candida parapsilosis (strain CDC 317 / ATCC MYA-4646) OX=578454 GN=VAS1 PE=3 SV=1
tr|G8B9V3|G8B9V3_CANPC	3.88597	0.018676	0.0268293	67	0.000346956	0.00134826	3	3	ADP/ATP translocase OS=Candida parapsilosis (strain CDC 317 / ATCC MYA-4646) OX=578454 GN=AAC1 PE=3 SV=1
tr|G8B896|G8B896_CANPC	4.2826	0.02164	0.0378049	16	0.000554519	0.00237478	3	3	Mitochondrial outer membrane protein porin OS=Candida parapsilosis (strain CDC 317 / ATCC MYA-4646) OX=578454 GN=CPAR2_107160 PE=3 SV=1
tr|G8BGA6|G8BGA6_CANPC	4.2836	0.0239052	0.0439024	102	8.21567e-06	3.51926e-05	3	3	Vacuolar proton pump subunit B OS=Candida parapsilosis (strain CDC 317 / ATCC MYA-4646) OX=578454 GN=CPAR2_205330 PE=3 SV=1
tr|G8BHQ0|G8BHQ0_CANPC	4.47421	0.014483	0.0170732	41	7.67033e-05	0.000343187	3	3	Cytochrome b-c1 complex subunit 2, mitochondrial OS=Candida parapsilosis (strain CDC 317 / ATCC MYA-4646) OX=578454 GN=CPAR2_502000 PE=3 SV=1
tr|G8BIF6|G8BIF6_CANPC	4.71105	0.015981	0.0207317	114	0.000187798	0.000884725	3	3	ATP synthase subunit beta OS=Candida parapsilosis (strain CDC 317 / ATCC MYA-4646) OX=578454 GN=CPAR2_402220 PE=3 SV=1
tr|G8B5A0|G8B5A0_CANPC	4.9735	0.0166885	0.0231707	293	2.6147e-05	0.000130042	3	3	Adenylate kinase OS=Candida parapsilosis (strain CDC 317 / ATCC MYA-4646) OX=578454 GN=ADK1 PE=3 SV=1
tr|G8BFM7|G8BFM7_CANPC	4.98176	0.012936	0.0146341	227	1.59513e-05	7.94654e-05	3	3	Heat shock protein 60, mitochondrial OS=Candida parapsilosis (strain CDC 317 / ATCC MYA-4646) OX=578454 GN=HSP60 PE=3 SV=1
tr|G8B7R3|G8B7R3_CANPC	5.29346	0.0218641	0.0402439	11	0.000261053	0.00138187	3	3	ATP synthase subunit alpha OS=Candida parapsilosis (strain CDC 317 / ATCC MYA-4646) OX=578454 GN=ATP1 PE=3 SV=1
tr|G8BGY8|G8BGY8_CANPC	5.34788	0.0127702	0.0134146	47	1.93774e-05	0.000103628	3	3	NAD(P)-bd_dom domain-containing protein OS=Candida parapsilosis (strain CDC 317 / ATCC MYA-4646) OX=578454 GN=CPAR2_503600 PE=4 SV=1
tr|G8BJE4|G8BJE4_CANPC	5.36034	0.0200469	0.0329268	128	1.75507e-05	9.40779e-05	3	3	Prohibitin OS=Candida parapsilosis (strain CDC 317 / ATCC MYA-4646) OX=578454 GN=CPAR2_405630 PE=3 SV=1
tr|G8BEW8|G8BEW8_CANPC	5.45235	0.0198503	0.0304878	83	2.42955e-05	0.000132468	3	3	Uncharacterized protein OS=Candida parapsilosis (strain CDC 317 / ATCC MYA-4646) OX=578454 GN=CPAR2_200690 PE=3 SV=1
tr|G8B5A2|G8B5A2_CANPC	5.75177	0.0196429	0.0292683	237	1.44648e-05	8.31981e-05	3	3	Mitochondrial thiamine pyrophosphate carrier 1 OS=Candida parapsilosis (strain CDC 317 / ATCC MYA-4646) OX=578454 GN=CPAR2_602130 PE=3 SV=1
tr|G8BB25|G8BB25_CANPC	5.76743	0.015151	0.0182927	573	5.90977e-06	3.40842e-05	2	3	Triosephosphate isomerase OS=Candida parapsilosis (strain CDC 317 / ATCC MYA-4646) OX=578454 GN=CPAR2_807980 PE=3 SV=1
tr|G8BJ20|G8BJ20_CANPC	5.97044	0.0232736	0.0426829	135	1.88477e-05	0.000112529	3	3	Prohibitin OS=Candida parapsilosis (strain CDC 317 / ATCC MYA-4646) OX=578454 GN=CPAR2_404390 PE=3 SV=1
tr|G8B5V9|G8B5V9_CANPC	6.22028	0.0141561	0.0158537	49	7.91091e-05	0.000492081	3	3	Mitochondrial outer membrane protein OM14 C-terminal domain-containing protein OS=Candida parapsilosis (strain CDC 317 / ATCC MYA-4646) OX=578454 GN=CPAR2_109260 PE=4 SV=1
tr|G8BC99|G8BC99_CANPC	6.46702	0.0327073	0.05	151	1.75829e-05	0.000113709	3	3	ATP synthase subunit gamma OS=Candida parapsilosis (strain CDC 317 / ATCC MYA-4646) OX=578454 GN=CPAR2_803150 PE=3 SV=1
tr|G8BKM3|G8BKM3_CANPC	6.72695	0.00418893	0.00487805	270	1.33997e-05	9.0139e-05	3	3	Translocase of outer membrane 40 kDa subunit OS=Candida parapsilosis (strain CDC 317 / ATCC MYA-4646) OX=578454 GN=CPAR2_703020 PE=3 SV=1
tr|G8BHG8|G8BHG8_CANPC	7.49552	0.0412506	0.05	266	1.8353e-05	0.000137565	3	3	Succinate dehydrogenase [ubiquinone] flavoprotein subunit, mitochondrial OS=Candida parapsilosis (strain CDC 317 / ATCC MYA-4646) OX=578454 GN=CPAR2_501180 PE=3 SV=1
tr|G8BGY6|G8BGY6_CANPC	7.57155	0.00859826	0.0097561	373	4.48415e-06	3.3952e-05	3	3	V-type proton ATPase catalytic subunit A OS=Candida parapsilosis (strain CDC 317 / ATCC MYA-4646) OX=578454 GN=CPAR2_503580 PE=3 SV=1
tr|G8BJD2|G8BJD2_CANPC	7.79051	0.0228144	0.0414634	560	1.2317e-05	9.59556e-05	2	3	MARVEL domain-containing protein OS=Candida parapsilosis (strain CDC 317 / ATCC MYA-4646) OX=578454 GN=NCE102 PE=4 SV=1
tr|G8BGX1|G8BGX1_CANPC	7.85986	0.0218575	0.0390244	420	1.46839e-05	0.000115414	3	3	ATP synthase subunit 5, mitochondrial OS=Candida parapsilosis (strain CDC 317 / ATCC MYA-4646) OX=578454 GN=CPAR2_503440 PE=3 SV=1
tr|G8BE07|G8BE07_CANPC	10.0302	0.0486248	0.05	101	1.3919e-05	0.000139611	2	3	Cytochrome c oxidase subunit 6, mitochondrial OS=Candida parapsilosis (strain CDC 317 / ATCC MYA-4646) OX=578454 GN=CPAR2_211480 PE=3 SV=1
tr|G8BCJ9|G8BCJ9_CANPC	10.278	0.00774707	0.00853659	175	6.77098e-06	6.95923e-05	3	3	Uncharacterized protein OS=Candida parapsilosis (strain CDC 317 / ATCC MYA-4646) OX=578454 GN=CPAR2_804150 PE=3 SV=1
tr|G8B6G7|G8B6G7_CANPC	12.8711	0.0303335	0.05	242	6.53901e-06	8.41644e-05	3	3	Mitochondrial thiamine pyrophosphate carrier 1 OS=Candida parapsilosis (strain CDC 317 / ATCC MYA-4646) OX=578454 GN=SFC1 PE=3 SV=1
tr|G8BKA6|G8BKA6_CANPC	13.4083	0.0292475	0.0487805	250	2.98169e-06	3.99796e-05	3	3	Aspartate aminotransferase OS=Candida parapsilosis (strain CDC 317 / ATCC MYA-4646) OX=578454 GN=CPAR2_701830 PE=3 SV=1

## Sheet: Overview 20 x 100,000 g
ANALYSIS PARAMETERS			ANALYSIS RESULTS
Parameter	Value	Description	Category	Count	Percentage
F-stringency (z)	0.46	Controls the variable fold-change threshold based on statistical significance	Blue Dots	34	0.0931507
q-value	0.05	Benjamini-Hochberg FDR correction threshold	Orange Dots	0	0
L-stringency	0	Filter for lowly abundant proteins (0.4 recommended for spectral counting)	Green Dots	23	0.0630137
Normalization	None	Method used to normalize protein abundances	Red Dots	308	0.843836
Min Replicates	2	Minimum number of replicates required	Total	365	1
Total Proteins	365	Total number of proteins analyzed
Top Class	20,000 x g
Bottom Class	100,000 x g
FOLD CHANGE INTERPRETATION
• Positive fold change:	Protein is more abundant in "20,000 x g" (Top Class)
• Negative fold change:	Protein is more abundant in "100,000 x g" (Bottom Class)
• Interpretation:	The magnitude represents the degree of differential expression, while the sign indicates the direction.
VOLCANO PLOT PREVIEW

## Sheet: Proteins 20 x 100,000 x g
Locus	Fold Change	pValue	BH-Critical-Value	GPI (Index)	Signal(Bottom)	Signal(Top)	Count(Bottom)	Count(Top)	Description
tr|G8B903|G8B903_CANPC	-15.4268	0.0463755	0.0482456	792	7.30185e-05	4.73321e-06	2	2	Replication factor C subunit 2 OS=Candida parapsilosis (strain CDC 317 / ATCC MYA-4646) OX=578454 GN=CPAR2_300910 PE=3 SV=1
tr|G8BB22|G8BB22_CANPC	-11.7132	0.0263468	0.0342105	79	0.00317692	0.000271225	3	3	MARVEL domain-containing protein OS=Candida parapsilosis (strain CDC 317 / ATCC MYA-4646) OX=578454 GN=CPAR2_807950 PE=4 SV=1
tr|G8BIJ5|G8BIJ5_CANPC	-4.75935	0.0324942	0.0377193	169	4.27263e-05	8.97734e-06	2	3	HMG box domain-containing protein OS=Candida parapsilosis (strain CDC 317 / ATCC MYA-4646) OX=578454 GN=CPAR2_402610 PE=3 SV=1
tr|G8B887|G8B887_CANPC	-3.96203	0.0326762	0.0385965	163	0.000192566	4.8603e-05	3	3	Nucleoporin POM33 OS=Candida parapsilosis (strain CDC 317 / ATCC MYA-4646) OX=578454 GN=CPAR2_107070 PE=3 SV=1
tr|G8B797|G8B797_CANPC	-3.77779	0.013497	0.0175439	174	0.000167187	4.42553e-05	3	3	GPI-anchored protein OS=Candida parapsilosis (strain CDC 317 / ATCC MYA-4646) OX=578454 GN=CPAR2_103690 PE=4 SV=1
tr|G8BDE3|G8BDE3_CANPC	-2.38785	0.0122454	0.0140351	172	1.22176e-05	5.11656e-06	2	3	60S ribosomal protein L8 OS=Candida parapsilosis (strain CDC 317 / ATCC MYA-4646) OX=578454 GN=CPAR2_209350 PE=3 SV=1
tr|G8BJP7|G8BJP7_CANPC	3.30617	0.0246746	0.0307018	221	6.73858e-06	2.22789e-05	2	3	DUF1682 domain protein OS=Candida parapsilosis (strain CDC 317 / ATCC MYA-4646) OX=578454 GN=CPAR2_406660 PE=4 SV=1
tr|G8BB25|G8BB25_CANPC	3.35688	0.0192272	0.0289474	573	1.01535e-05	3.40842e-05	2	3	Triosephosphate isomerase OS=Candida parapsilosis (strain CDC 317 / ATCC MYA-4646) OX=578454 GN=CPAR2_807980 PE=3 SV=1
tr|G8BCN1|G8BCN1_CANPC	3.98668	0.0186238	0.027193	198	2.79128e-06	1.11279e-05	2	3	Eukaryotic translation initiation factor 5B OS=Candida parapsilosis (strain CDC 317 / ATCC MYA-4646) OX=578454 GN=CPAR2_206690 PE=3 SV=1
tr|G8B9V3|G8B9V3_CANPC	4.65964	0.0154771	0.022807	67	0.000289349	0.00134826	3	3	ADP/ATP translocase OS=Candida parapsilosis (strain CDC 317 / ATCC MYA-4646) OX=578454 GN=AAC1 PE=3 SV=1
tr|G8BAI3|G8BAI3_CANPC	4.78247	0.044993	0.0464912	94	2.69973e-05	0.000129114	3	3	Cytochrome b-c1 complex subunit Rieske, mitochondrial OS=Candida parapsilosis (strain CDC 317 / ATCC MYA-4646) OX=578454 GN=CPAR2_806050 PE=3 SV=1
tr|G8BEN6|G8BEN6_CANPC	4.90359	0.0131834	0.0157895	177	1.902e-05	9.32663e-05	3	3	ATP synthase subunit J, mitochondrial OS=Candida parapsilosis (strain CDC 317 / ATCC MYA-4646) OX=578454 GN=CPAR2_213170 PE=4 SV=1
tr|G8B7E1|G8B7E1_CANPC	5.06026	0.0278643	0.0359649	125	4.87577e-05	0.000246727	3	3	ATP synthase subunit 4 OS=Candida parapsilosis (strain CDC 317 / ATCC MYA-4646) OX=578454 GN=CPAR2_104130 PE=3 SV=1
tr|G8BKD9|G8BKD9_CANPC	5.30436	0.0173877	0.0245614	436	3.35e-06	1.77696e-05	3	3	60S acidic ribosomal protein P2 OS=Candida parapsilosis (strain CDC 317 / ATCC MYA-4646) OX=578454 GN=CPAR2_702160 PE=3 SV=1
tr|G8B7C2|G8B7C2_CANPC	5.55082	0.0117333	0.0122807	81	1.66216e-05	9.22637e-05	3	3	Cytochrome b-c1 complex subunit 8 OS=Candida parapsilosis (strain CDC 317 / ATCC MYA-4646) OX=578454 GN=CPAR2_103940 PE=3 SV=1
tr|G8B5V9|G8B5V9_CANPC	5.82638	0.0151228	0.0201754	49	8.44573e-05	0.000492081	3	3	Mitochondrial outer membrane protein OM14 C-terminal domain-containing protein OS=Candida parapsilosis (strain CDC 317 / ATCC MYA-4646) OX=578454 GN=CPAR2_109260 PE=4 SV=1
tr|G8B6M1|G8B6M1_CANPC	5.91766	0.0154324	0.0219298	122	8.38766e-05	0.000496353	3	3	Uncharacterized protein OS=Candida parapsilosis (strain CDC 317 / ATCC MYA-4646) OX=578454 GN=CPAR2_101410 PE=4 SV=1
tr|G8BGA6|G8BGA6_CANPC	5.94666	0.04486	0.045614	102	5.91804e-06	3.51926e-05	2	3	Vacuolar proton pump subunit B OS=Candida parapsilosis (strain CDC 317 / ATCC MYA-4646) OX=578454 GN=CPAR2_205330 PE=3 SV=1
tr|G8BA81|G8BA81_CANPC	6.03584	0.0153885	0.0210526	116	0.000111808	0.000674858	3	3	Mitochondrial thiamine pyrophosphate carrier 1 OS=Candida parapsilosis (strain CDC 317 / ATCC MYA-4646) OX=578454 GN=CPAR2_805030 PE=3 SV=1
tr|G8BIR9|G8BIR9_CANPC	6.48226	0.0488161	0.05	296	1.21926e-05	7.90359e-05	2	3	Vacuolar transporter chaperone complex subunit 4 OS=Candida parapsilosis (strain CDC 317 / ATCC MYA-4646) OX=578454 GN=CPAR2_403370 PE=3 SV=1
tr|G8B7B9|G8B7B9_CANPC	6.88452	0.0495041	0.05	22	9.62545e-06	6.62666e-05	2	3	NADH dehydrogenase [ubiquinone] flavoprotein 1, mitochondrial OS=Candida parapsilosis (strain CDC 317 / ATCC MYA-4646) OX=578454 GN=CPAR2_103910 PE=3 SV=1
tr|G8B896|G8B896_CANPC	6.97952	0.0133513	0.0166667	16	0.00034025	0.00237478	3	3	Mitochondrial outer membrane protein porin OS=Candida parapsilosis (strain CDC 317 / ATCC MYA-4646) OX=578454 GN=CPAR2_107160 PE=3 SV=1
tr|G8B7R3|G8B7R3_CANPC	7.76903	0.017957	0.0263158	11	0.000177869	0.00138187	3	3	ATP synthase subunit alpha OS=Candida parapsilosis (strain CDC 317 / ATCC MYA-4646) OX=578454 GN=ATP1 PE=3 SV=1
tr|G8BD83|G8BD83_CANPC	7.96155	0.0177673	0.0254386	153	3.1219e-05	0.000248551	3	3	ATP synthase subunit d, mitochondrial OS=Candida parapsilosis (strain CDC 317 / ATCC MYA-4646) OX=578454 GN=CPAR2_208740 PE=3 SV=1
tr|G8BJE4|G8BJE4_CANPC	8.03897	0.0414388	0.0429825	128	1.17027e-05	9.40779e-05	2	3	Prohibitin OS=Candida parapsilosis (strain CDC 317 / ATCC MYA-4646) OX=578454 GN=CPAR2_405630 PE=3 SV=1
tr|G8BGT2|G8BGT2_CANPC	8.91033	0.0288083	0.0368421	255	9.71617e-06	8.65743e-05	3	3	Peroxisomal hydratase-dehydrogenase-epimerase OS=Candida parapsilosis (strain CDC 317 / ATCC MYA-4646) OX=578454 GN=CPAR2_503040 PE=3 SV=1
tr|G8BKM3|G8BKM3_CANPC	10.152	0.0119516	0.0131579	270	8.87891e-06	9.0139e-05	2	3	Translocase of outer membrane 40 kDa subunit OS=Candida parapsilosis (strain CDC 317 / ATCC MYA-4646) OX=578454 GN=CPAR2_703020 PE=3 SV=1
tr|G8BEW8|G8BEW8_CANPC	10.3323	0.0141802	0.0184211	83	1.28207e-05	0.000132468	3	3	Uncharacterized protein OS=Candida parapsilosis (strain CDC 317 / ATCC MYA-4646) OX=578454 GN=CPAR2_200690 PE=3 SV=1
tr|G8BHG8|G8BHG8_CANPC	10.4236	0.0370072	0.0394737	266	1.31975e-05	0.000137565	3	3	Succinate dehydrogenase [ubiquinone] flavoprotein subunit, mitochondrial OS=Candida parapsilosis (strain CDC 317 / ATCC MYA-4646) OX=578454 GN=CPAR2_501180 PE=3 SV=1
tr|G8BJ20|G8BJ20_CANPC	11.6051	0.016683	0.0236842	135	9.69648e-06	0.000112529	3	3	Prohibitin OS=Candida parapsilosis (strain CDC 317 / ATCC MYA-4646) OX=578454 GN=CPAR2_404390 PE=3 SV=1
tr|G8BC99|G8BC99_CANPC	12.4289	0.026142	0.0333333	151	9.14873e-06	0.000113709	3	3	ATP synthase subunit gamma OS=Candida parapsilosis (strain CDC 317 / ATCC MYA-4646) OX=578454 GN=CPAR2_803150 PE=3 SV=1
tr|G8B5A2|G8B5A2_CANPC	13.8195	0.0126233	0.0149123	237	6.02034e-06	8.31981e-05	3	3	Mitochondrial thiamine pyrophosphate carrier 1 OS=Candida parapsilosis (strain CDC 317 / ATCC MYA-4646) OX=578454 GN=CPAR2_602130 PE=3 SV=1
tr|G8BE07|G8BE07_CANPC	33.4394	0.0146543	0.0192982	101	4.17504e-06	0.000139611	3	3	Cytochrome c oxidase subunit 6, mitochondrial OS=Candida parapsilosis (strain CDC 317 / ATCC MYA-4646) OX=578454 GN=CPAR2_211480 PE=3 SV=1
tr|G8B7U5|G8B7U5_CANPC	144.476	8.17718e-05	0.000877193	149	1.08516e-05	0.0015678	3	3	Obg-like ATPase 1 OS=Candida parapsilosis (strain CDC 317 / ATCC MYA-4646) OX=578454 GN=OLA1 PE=3 SV=1

## Sheet: Overview 40 x 60,000 g
ANALYSIS PARAMETERS			ANALYSIS RESULTS
Parameter	Value	Description	Category	Count	Percentage
F-stringency (z)	0.910000000000001	Controls the variable fold-change threshold based on statistical significance	Blue Dots	10	0.0277008
q-value	0.05	Benjamini-Hochberg FDR correction threshold	Orange Dots	0	0
L-stringency	0	Filter for lowly abundant proteins (0.4 recommended for spectral counting)	Green Dots	11	0.0304709
Normalization	None	Method used to normalize protein abundances	Red Dots	340	0.941828
Min Replicates	2	Minimum number of replicates required	Total	361	1
Total Proteins	361	Total number of proteins analyzed
Top Class	40,000 x g
Bottom Class	60,000 x g
FOLD CHANGE INTERPRETATION
• Positive fold change:	Protein is more abundant in "40,000 x g" (Top Class)
• Negative fold change:	Protein is more abundant in "60,000 x g" (Bottom Class)
• Interpretation:	The magnitude represents the degree of differential expression, while the sign indicates the direction.
VOLCANO PLOT PREVIEW

[truncated: 11 more sheets: Proteins 40 x 60,000 g, Overview 40 x 80,000 g, Proteins 40 x 80,000 g, Overview 40 x 100,000 g, Proteins 40 x 100,000 g, Overview 60 x 80,000 x g, Proteins 60 x 80,000 x g, Overview 60 x 100,000 x g, Proteins 60 x 100,000 x g, Overview 80 x 100,000 x g, Proteins 80 x 100,000 x g]
